# Supplementary material for: Promoter G-quadruplexes and transcription factors cooperate to shape the cell type-specific transcriptome
Source: Nat Commun. 2021 Jun 23;12:3885. doi: 10.1038/s41467-021-24198-2 (PMC8222265; doi:10.1038/s41467-021-24198-2)
Supplement: Supplementary file 4 — Supplementary Data 1 [file 41467_2021_24198_MOESM4_ESM.csv]

PeakID	(cmd=annotatePeaks.pl	mergeGS404-GS430_IP_BG4_m1_F2L0_peaks.txt	hg38)	Chr	Start	End	Strand	Peak	Score	Focus	Ratio/Region	Size	Annotation	Detailed	Annotation	Distance	to	TSS	Nearest	PromoterID	Entrez	ID	Nearest	Unigene	Nearest	Refseq	Nearest	Ensembl	Gene	Name	Gene	Alias	Gene	Description	Gene	Type
Merged-chrM-3551-2	chrM	3387	3715	0	1304.199951	GS404_IP_BG4_93T_m1_F2L0_peaks.txt|GS430_IP_BG4_93T_rep2_m1_F2L0_peaks.txt	TTS	(NR_137295)	TTS	(NR_137295)	1880	NR_137295
Merged-chrM-15723-2	chrM	15618	15828	0	1093.449951	GS404_IP_BG4_93T_m1_F2L0_peaks.txt|GS430_IP_BG4_93T_rep2_m1_F2L0_peaks.txt	Intergenic	Intergenic	14052	NR_137295
Merged-chrM-16398-2	chrM	16295	16502	0	1060.349976	GS404_IP_BG4_93T_m1_F2L0_peaks.txt|GS430_IP_BG4_93T_rep2_m1_F2L0_peaks.txt	Intergenic	Intergenic	14727	NR_137295
Merged-chrM-12578-2	chrM	12459	12697	0	1056.050049	GS404_IP_BG4_93T_m1_F2L0_peaks.txt|GS430_IP_BG4_93T_rep2_m1_F2L0_peaks.txt	Intergenic	Intergenic	10907	NR_137295
Merged-chrM-11353-2	chrM	11246	11460	0	1029.099976	GS404_IP_BG4_93T_m1_F2L0_peaks.txt|GS430_IP_BG4_93T_rep2_m1_F2L0_peaks.txt	Intergenic	Intergenic	9682	NR_137295
Merged-chrM-2776-2	chrM	2675	2877	0	977.500000	GS404_IP_BG4_93T_m1_F2L0_peaks.txt|GS430_IP_BG4_93T_rep2_m1_F2L0_peaks.txt	non-coding	(NR_137295,	exon	1	of	1)	non-coding	(NR_137295,	exon	1	of	1)	1105	NR_137295
Merged-chrM-595-1	chrM	495	695	0	951.900024	GS404_IP_BG4_93T_m1_F2L0_peaks.txt	promoter-TSS	(NR_137294)	promoter-TSS	(NR_137294)	-53	NR_137294
Merged-chrM-13914-2	chrM	13790	14038	0	890.349976	GS404_IP_BG4_93T_m1_F2L0_peaks.txt|GS430_IP_BG4_93T_rep2_m1_F2L0_peaks.txt	Intergenic	Intergenic	12243	NR_137295
Merged-chrM-9879-2	chrM	9773	9985	0	890.199951	GS404_IP_BG4_93T_m1_F2L0_peaks.txt|GS430_IP_BG4_93T_rep2_m1_F2L0_peaks.txt	Intergenic	Intergenic	8208	NR_137295
Merged-chrM-2342-2	chrM	2237	2448	0	567.500000	GS404_IP_BG4_93T_m1_F2L0_peaks.txt|GS430_IP_BG4_93T_rep2_m1_F2L0_peaks.txt	TTS	(NR_137294)	TTS	(NR_137294)	671	NR_137295
Merged-chrM-14380-1	chrM	14280	14480	0	476.399994	GS430_IP_BG4_93T_rep2_m1_F2L0_peaks.txt	Intergenic	Intergenic	12709	NR_137295
Merged-chrM-1725-2	chrM	1623	1828	0	454.549988	GS404_IP_BG4_93T_m1_F2L0_peaks.txt|GS430_IP_BG4_93T_rep2_m1_F2L0_peaks.txt	promoter-TSS	(NR_137295)	promoter-TSS	(NR_137295)	54	NR_137295
Merged-chrM-8166-2	chrM	8066	8267	0	239.199997	GS404_IP_BG4_93T_m1_F2L0_peaks.txt|GS430_IP_BG4_93T_rep2_m1_F2L0_peaks.txt	Intergenic	Intergenic	6495	NR_137295
Merged-chrM-1392-1	chrM	1292	1492	0	229.800003	GS430_IP_BG4_93T_rep2_m1_F2L0_peaks.txt	promoter-TSS	(NR_137295)	promoter-TSS	(NR_137295)	-279	NR_137295
Merged-chrM-5470-2	chrM	5370	5571	0	150.750000	GS404_IP_BG4_93T_m1_F2L0_peaks.txt|GS430_IP_BG4_93T_rep2_m1_F2L0_peaks.txt	Intergenic	Intergenic	3799	NR_137295
Merged-chrM-4935-2	chrM	4832	5038	0	143.250000	GS404_IP_BG4_93T_m1_F2L0_peaks.txt|GS430_IP_BG4_93T_rep2_m1_F2L0_peaks.txt	Intergenic	Intergenic	3264	NR_137295
Merged-chr12-95217649-2	chr12	95217509	95217790	0	139.199997	GS404_IP_BG4_93T_m1_F2L0_peaks.txt|GS430_IP_BG4_93T_rep2_m1_F2L0_peaks.txt	promoter-TSS	(NM_018351)	promoter-TSS	(NM_018351)	-97	NR_038241	55591	Hs.24135	NM_017599	ENSG00000028203	VEZT	VEZATIN	vezatin,	adherens	junctions	transmembrane	protein	protein-coding
Merged-chr12-68686816-2	chr12	68686694	68686939	0	128.000000	GS404_IP_BG4_93T_m1_F2L0_peaks.txt|GS430_IP_BG4_93T_rep2_m1_F2L0_peaks.txt	promoter-TSS	(NR_038930)	promoter-TSS	(NR_038930)	43	NR_038930	100507250	Hs.600731	NR_038930	ENSG00000247363	LOC100507250	-0	uncharacterized	LOC100507250	ncRNA
Merged-chr12-74537779-2	chr12	74537677	74537882	0	126.800003	GS404_IP_BG4_93T_m1_F2L0_peaks.txt|GS430_IP_BG4_93T_rep2_m1_F2L0_peaks.txt	promoter-TSS	(NM_001136262)	promoter-TSS	(NM_001136262)	8	NM_001136262	552889	Hs.744849	NM_001136262	ENSG00000253719	ATXN7L3B	lnc-SCA7	ataxin	7	like	3B	protein-coding
Merged-chr12-57752466-2	chr12	57752341	57752591	0	116.550003	GS404_IP_BG4_93T_m1_F2L0_peaks.txt|GS430_IP_BG4_93T_rep2_m1_F2L0_peaks.txt	promoter-TSS	(NM_000075)	promoter-TSS	(NM_000075)	-19	NM_000075	1019	Hs.95577	NM_000075	ENSG00000135446	CDK4	CMM3|PSK-J3	cyclin	dependent	kinase	4	protein-coding
Merged-chr12-95103359-2	chr12	95103255	95103464	0	105.500000	GS404_IP_BG4_93T_m1_F2L0_peaks.txt|GS430_IP_BG4_93T_rep2_m1_F2L0_peaks.txt	intron	(NM_018351,	intron	14	of	20)	intron	(NM_018351,	intron	14	of	20)	-29731	NM_001032287	7181	Hs.108301	NM_003297	ENSG00000120798	NR2C1	TR2	nuclear	receptor	subfamily	2	group	C	member	1	protein-coding
Merged-chr21-26140313-2	chr21	26140206	26140420	0	103.099998	GS404_IP_BG4_93T_m1_F2L0_peaks.txt|GS430_IP_BG4_93T_rep2_m1_F2L0_peaks.txt	promoter-TSS	(NM_001136016)	promoter-TSS	(NM_001136016)	77	NM_001136016	351	Hs.434980	NM_000484	ENSG00000142192	APP	AAA|ABETA|ABPP|AD1|APPI|CTFgamma|CVAP|PN-II|PN2	amyloid	beta	precursor	protein	protein-coding
Merged-chrM-6368-2	chrM	6266	6470	0	102.550003	GS404_IP_BG4_93T_m1_F2L0_peaks.txt|GS430_IP_BG4_93T_rep2_m1_F2L0_peaks.txt	Intergenic	Intergenic	4697	NR_137295
Merged-chr12-68808063-2	chr12	68807963	68808164	0	101.449997	GS404_IP_BG4_93T_m1_F2L0_peaks.txt|GS430_IP_BG4_93T_rep2_m1_F2L0_peaks.txt	promoter-TSS	(NM_001278462)	promoter-TSS	(NM_001278462)	-109	NM_001145339	4193	Hs.484551	NM_002392	ENSG00000135679	MDM2	ACTFS|HDMX|hdm2	MDM2	proto-oncogene	protein-coding
Merged-chr12-68899354-1	chr12	68899254	68899454	0	100.500000	GS404_IP_BG4_93T_m1_F2L0_peaks.txt	intron	(NM_001005502,	intron	2	of	8)	MamGypsy2-I|LTR|Gypsy	33845	NM_001005502	1368	Hs.654387	NM_001874	ENSG00000135678	CPM	-0	carboxypeptidase	M	protein-coding
Merged-chrM-8699-1	chrM	8599	8799	0	99.000000	GS404_IP_BG4_93T_m1_F2L0_peaks.txt	Intergenic	Intergenic	7028	NR_137295
Merged-chr12-68830414-1	chr12	68830314	68830514	0	96.900002	GS404_IP_BG4_93T_m1_F2L0_peaks.txt	intron	(NM_001145339,	intron	6	of	8)	intron	(NM_001145339,	intron	6	of	8)	21397	NM_001278462	4193	Hs.484551	NM_002392	ENSG00000135679	MDM2	ACTFS|HDMX|hdm2	MDM2	proto-oncogene	protein-coding
Merged-chr12-60148237-1	chr12	60148137	60148337	0	93.699997	GS430_IP_BG4_93T_rep2_m1_F2L0_peaks.txt	Intergenic	Intergenic	458900	NR_073056	9194	Hs.88156	NM_004731	ENSG00000118596	SLC16A7	MCT2	solute	carrier	family	16	member	7	protein-coding
Merged-chr15-98442638-1	chr15	98442538	98442738	0	92.900002	GS404_IP_BG4_93T_m1_F2L0_peaks.txt	intron	(NM_182562,	intron	5	of	6)	intron	(NM_182562,	intron	5	of	6)	71744	NM_182562	283777	Hs.668070	NM_182562	ENSG00000185087	FAM169B	-0	family	with	sequence	similarity	169	member	B	protein-coding
Merged-chr12-65649257-2	chr12	65649140	65649374	0	91.800003	GS404_IP_BG4_93T_m1_F2L0_peaks.txt|GS430_IP_BG4_93T_rep2_m1_F2L0_peaks.txt	Intergenic	Intergenic	-6885	NR_120431	100507065	Hs.591038	NR_120431		LOC100507065	-0	uncharacterized	LOC100507065	ncRNA
Merged-chr15-100602308-2	chr15	100602202	100602415	0	89.750000	GS404_IP_BG4_93T_m1_F2L0_peaks.txt|GS430_IP_BG4_93T_rep2_m1_F2L0_peaks.txt	promoter-TSS	(NM_001040616)	promoter-TSS	(NM_001040616)	-68	NM_001040616	55180	Hs.105633	NM_018148	ENSG00000140471	LINS1	LINS|MRT27|WINS1	lines	homolog	1	protein-coding
Merged-chr12-65631791-2	chr12	65631675	65631908	0	88.400002	GS404_IP_BG4_93T_m1_F2L0_peaks.txt|GS430_IP_BG4_93T_rep2_m1_F2L0_peaks.txt	intron	(NR_120432,	intron	1	of	4)	intron	(NR_120432,	intron	1	of	4)	10581	NR_120433	100507065	Hs.591038	NR_120431		LOC100507065	-0	uncharacterized	LOC100507065	ncRNA
Merged-chr12-95204580-2	chr12	95204463	95204698	0	86.550003	GS404_IP_BG4_93T_m1_F2L0_peaks.txt|GS430_IP_BG4_93T_rep2_m1_F2L0_peaks.txt	intron	(NM_018351,	intron	2	of	20)	intron	(NM_018351,	intron	2	of	20)	12884	NM_018351	55785	Hs.506381	NM_018351	ENSG00000180263	FGD6	ZFYVE24	FYVE,	RhoGEF	and	PH	domain	containing	6	protein-coding
Merged-chr12-68746092-2	chr12	68745985	68746199	0	85.649994	GS404_IP_BG4_93T_m1_F2L0_peaks.txt|GS430_IP_BG4_93T_rep2_m1_F2L0_peaks.txt	promoter-TSS	(NM_018656)	promoter-TSS	(NM_018656)	-64	NM_018656	55508	Hs.506011	NM_018656	ENSG00000175782	SLC35E3	BLOV1	solute	carrier	family	35	member	E3	protein-coding
Merged-chr12-69070525-1	chr12	69070425	69070625	0	82.300003	GS404_IP_BG4_93T_m1_F2L0_peaks.txt	Intergenic	Intergenic	-107285	NM_001874	1368	Hs.654387	NM_001874	ENSG00000135678	CPM	-0	carboxypeptidase	M	protein-coding
Merged-chr20-14477298-1	chr20	14477198	14477398	0	77.900002	GS430_IP_BG4_93T_rep2_m1_F2L0_peaks.txt	intron	(NM_080676,	intron	3	of	16)	intron	(NM_080676,	intron	3	of	16)	-77086	NR_104193	140848	Hs.570367	NR_104193	ENSG00000227927	MACROD2-IT1	C20orf68|NCRNA00227|bA467D7.4	MACROD2	intronic	transcript	1	ncRNA
Merged-chr1-185973858-2	chr1	185973753	185973963	0	77.750000	GS404_IP_BG4_93T_m1_F2L0_peaks.txt|GS430_IP_BG4_93T_rep2_m1_F2L0_peaks.txt	intron	(NM_031935,	intron	15	of	106)	intron	(NM_031935,	intron	15	of	106)	239307	NM_031935	83872	Hs.58877	NM_031935	ENSG00000143341	HMCN1	ARMD1|FBLN6|FIBL-6|FIBL6	hemicentin	1	protein-coding
Merged-chr12-65657125-2	chr12	65657022	65657228	0	75.500000	GS404_IP_BG4_93T_m1_F2L0_peaks.txt|GS430_IP_BG4_93T_rep2_m1_F2L0_peaks.txt	Intergenic	Intergenic	-14753	NR_120431	100507065	Hs.591038	NR_120431		LOC100507065	-0	uncharacterized	LOC100507065	ncRNA
Merged-chr12-68808961-1	chr12	68808861	68809061	0	75.300003	GS404_IP_BG4_93T_m1_F2L0_peaks.txt	promoter-TSS	(NM_001278462)	promoter-TSS	(NM_001278462)	-56	NM_001145340	4193	Hs.484551	NM_002392	ENSG00000135679	MDM2	ACTFS|HDMX|hdm2	MDM2	proto-oncogene	protein-coding
Merged-chr12-79452190-2	chr12	79452080	79452301	0	75.150002	GS404_IP_BG4_93T_m1_F2L0_peaks.txt|GS430_IP_BG4_93T_rep2_m1_F2L0_peaks.txt	TTS	(NM_001291901)	TTS	(NM_001291901)	32933	NR_031700	100302136		NR_031700	ENSG00000221788	MIR1252	MIRN1252|hsa-mir-1252	microRNA	1252	ncRNA
Merged-chr12-74043572-2	chr12	74043468	74043676	0	74.150002	GS404_IP_BG4_93T_m1_F2L0_peaks.txt|GS430_IP_BG4_93T_rep2_m1_F2L0_peaks.txt	Intergenic	Intergenic	249059	NR_038300	100507377	Hs.455715	NR_038300	ENSG00000251138	LOC100507377	-0	uncharacterized	LOC100507377	ncRNA
Merged-chr12-92760045-2	chr12	92759935	92760156	0	74.150002	GS404_IP_BG4_93T_m1_F2L0_peaks.txt|GS430_IP_BG4_93T_rep2_m1_F2L0_peaks.txt	intron	(NM_001004330,	intron	8	of	11)	MLT1J|LTR|ERVL-MaLR	23556	NM_001004330	440107	Hs.591013	NM_001004330	ENSG00000187510	PLEKHG7	-0	pleckstrin	homology	and	RhoGEF	domain	containing	G7	protein-coding
Merged-chr12-92746361-2	chr12	92746260	92746463	0	73.599998	GS404_IP_BG4_93T_m1_F2L0_peaks.txt|GS430_IP_BG4_93T_rep2_m1_F2L0_peaks.txt	intron	(NM_001004330,	intron	5	of	11)	intron	(NM_001004330,	intron	5	of	11)	9872	NM_001004330	440107	Hs.591013	NM_001004330	ENSG00000187510	PLEKHG7	-0	pleckstrin	homology	and	RhoGEF	domain	containing	G7	protein-coding
Merged-chr12-92561769-2	chr12	92561667	92561871	0	73.449997	GS404_IP_BG4_93T_m1_F2L0_peaks.txt|GS430_IP_BG4_93T_rep2_m1_F2L0_peaks.txt	Intergenic	Intergenic	95090	NR_144532	100507616	Hs.339918	NR_144532		LOC100507616	-0	uncharacterized	LOC100507616	ncRNA
Merged-chr12-69053198-2	chr12	69053096	69053301	0	73.399994	GS404_IP_BG4_93T_m1_F2L0_peaks.txt|GS430_IP_BG4_93T_rep2_m1_F2L0_peaks.txt	Intergenic	Intergenic	-89958	NM_001874	1368	Hs.654387	NM_001874	ENSG00000135678	CPM	-0	carboxypeptidase	M	protein-coding
Merged-chr5-41527348-2	chr5	41527244	41527452	0	72.099998	GS404_IP_BG4_93T_m1_F2L0_peaks.txt|GS430_IP_BG4_93T_rep2_m1_F2L0_peaks.txt	Intergenic	MER41B|LTR|ERV1	-16720	NM_001005473	345557	Hs.145404	NM_001005473	ENSG00000182836	PLCXD3	-0	phosphatidylinositol	specific	phospholipase	C	X	domain	containing	3	protein-coding
Merged-chr12-70543639-2	chr12	70543534	70543745	0	71.849998	GS404_IP_BG4_93T_m1_F2L0_peaks.txt|GS430_IP_BG4_93T_rep2_m1_F2L0_peaks.txt	intron	(NM_001330204,	intron	21	of	32)	intron	(NM_001330204,	intron	21	of	32)	66385	NM_002837	5787	Hs.201030	NM_002837	ENSG00000127329	PTPRB	HPTP-BETA|HPTPB|PTPB|R-PTP-BETA|VEPTP	protein	tyrosine	phosphatase,	receptor	type	B	protein-coding
Merged-chr12-75480779-2	chr12	75480676	75480882	0	71.250000	GS404_IP_BG4_93T_m1_F2L0_peaks.txt|GS430_IP_BG4_93T_rep2_m1_F2L0_peaks.txt	promoter-TSS	(NM_006851)	promoter-TSS	(NM_006851)	46	NM_006851	11010	Hs.205558	NM_006851	ENSG00000139278	GLIPR1	CRISP7|GLIPR|RTVP1	GLI	pathogenesis	related	1	protein-coding
Merged-chr12-57633253-2	chr12	57633121	57633386	0	69.800003	GS404_IP_BG4_93T_m1_F2L0_peaks.txt|GS430_IP_BG4_93T_rep2_m1_F2L0_peaks.txt	promoter-TSS	(NM_001276468)	promoter-TSS	(NM_001276468)	-14	NM_001478	2583	Hs.159481	NM_001478	ENSG00000135454	B4GALNT1	GALGT|GALNACT|GalNAc-T|SPG26	beta-1,4-N-acetyl-galactosaminyltransferase	1	protein-coding
Merged-chr12-95205796-2	chr12	95205668	95205924	0	69.300003	GS404_IP_BG4_93T_m1_F2L0_peaks.txt|GS430_IP_BG4_93T_rep2_m1_F2L0_peaks.txt	intron	(NM_018351,	intron	2	of	20)	intron	(NM_018351,	intron	2	of	20)	11668	NM_018351	55785	Hs.506381	NM_018351	ENSG00000180263	FGD6	ZFYVE24	FYVE,	RhoGEF	and	PH	domain	containing	6	protein-coding
Merged-chr12-69059634-2	chr12	69059527	69059742	0	68.699997	GS404_IP_BG4_93T_m1_F2L0_peaks.txt|GS430_IP_BG4_93T_rep2_m1_F2L0_peaks.txt	Intergenic	L2b|LINE|L2	-96394	NM_001874	1368	Hs.654387	NM_001874	ENSG00000135678	CPM	-0	carboxypeptidase	M	protein-coding
Merged-chr12-69360203-2	chr12	69360056	69360350	0	67.150002	GS404_IP_BG4_93T_m1_F2L0_peaks.txt|GS430_IP_BG4_93T_rep2_m1_F2L0_peaks.txt	intron	(NM_006530,	intron	1	of	6)	CpG	493	NM_006530	8089	Hs.4029	NM_006530	ENSG00000127337	YEATS4	4930573H17Rik|B230215M10Rik|GAS41|NUBI-1|YAF9	YEATS	domain	containing	4	protein-coding
Merged-chr12-68746767-1	chr12	68746667	68746867	0	67.099998	GS404_IP_BG4_93T_m1_F2L0_peaks.txt	TTS	(NM_020401)	TTS	(NM_020401)	611	NM_018656	55508	Hs.506011	NM_018656	ENSG00000175782	SLC35E3	BLOV1	solute	carrier	family	35	member	E3	protein-coding
Merged-chr1-188782426-2	chr1	188782323	188782530	0	66.449997	GS404_IP_BG4_93T_m1_F2L0_peaks.txt|GS430_IP_BG4_93T_rep2_m1_F2L0_peaks.txt	Intergenic	MLT1F2|LTR|ERVL-MaLR	1338798	NR_132374	106144535	Hs.568709	NR_132374	ENSG00000231599	LINC01037	-0	long	intergenic	non-protein	coding	RNA	1037	ncRNA
Merged-chr12-65537145-2	chr12	65537015	65537275	0	64.699997	GS404_IP_BG4_93T_m1_F2L0_peaks.txt|GS430_IP_BG4_93T_rep2_m1_F2L0_peaks.txt	intron	(NR_120432,	intron	4	of	4)	MER125|DNA|DNA	20166	NR_135033	105369187	Hs.738044	NR_135033	ENSG00000250748	LOC105369187	-0	uncharacterized	LOC105369187	ncRNA
Merged-chr12-75334479-1	chr12	75334379	75334579	0	64.699997	GS404_IP_BG4_93T_m1_F2L0_peaks.txt	promoter-TSS	(NM_001304964)	promoter-TSS	(NM_001304964)	-160	NM_152779	256710	Hs.567788	NM_152779	ENSG00000173401	GLIPR1L1	ALKN2972|PRO7434	GLI	pathogenesis	related	1	like	1	protein-coding
Merged-chr1-188706922-2	chr1	188706814	188707030	0	64.400002	GS404_IP_BG4_93T_m1_F2L0_peaks.txt|GS430_IP_BG4_93T_rep2_m1_F2L0_peaks.txt	Intergenic	Tigger7|DNA|TcMar-Tigger	1263294	NR_132374	106144535	Hs.568709	NR_132374	ENSG00000231599	LINC01037	-0	long	intergenic	non-protein	coding	RNA	1037	ncRNA
Merged-chr12-92650096-2	chr12	92649956	92650236	0	63.150002	GS404_IP_BG4_93T_m1_F2L0_peaks.txt|GS430_IP_BG4_93T_rep2_m1_F2L0_peaks.txt	Intergenic	Intergenic	-52747	NM_001037671	338809	Hs.326303	NM_001037671	ENSG00000214215	C12orf74	-0	chromosome	12	open	reading	frame	74	protein-coding
Merged-chr12-82124906-2	chr12	82124786	82125027	0	63.099998	GS404_IP_BG4_93T_m1_F2L0_peaks.txt|GS430_IP_BG4_93T_rep2_m1_F2L0_peaks.txt	Intergenic	L1PREC2|LINE|L1	171187	NR_110089	101928449	Hs.737488	NR_110089	ENSG00000257747	LOC101928449	-0	uncharacterized	LOC101928449	ncRNA
Merged-chr12-95169522-2	chr12	95169416	95169628	0	62.599998	GS404_IP_BG4_93T_m1_F2L0_peaks.txt|GS430_IP_BG4_93T_rep2_m1_F2L0_peaks.txt	intron	(NM_018351,	intron	3	of	20)	Plat_L3|LINE|CR1	47942	NM_018351	55785	Hs.506381	NM_018351	ENSG00000180263	FGD6	ZFYVE24	FYVE,	RhoGEF	and	PH	domain	containing	6	protein-coding
Merged-chr1-172532889-2	chr1	172532769	172533010	0	61.000000	GS404_IP_BG4_93T_m1_F2L0_peaks.txt|GS430_IP_BG4_93T_rep2_m1_F2L0_peaks.txt	promoter-TSS	(NM_014283)	promoter-TSS	(NM_014283)	-229	NM_001282751	51430	Hs.204559	NM_014283	ENSG00000094975	SUCO	C1orf9|CH1|OPT|SLP1	SUN	domain	containing	ossification	factor	protein-coding
Merged-chr12-92552080-1	chr12	92551980	92552180	0	60.799999	GS430_IP_BG4_93T_rep2_m1_F2L0_peaks.txt	Intergenic	Intergenic	85401	NR_144532	100507616	Hs.339918	NR_144532		LOC100507616	-0	uncharacterized	LOC100507616	ncRNA
Merged-chr12-92735240-1	chr12	92735140	92735340	0	59.799999	GS404_IP_BG4_93T_m1_F2L0_peaks.txt	Intergenic	Intergenic	-1249	NM_001004330	440107	Hs.591013	NM_001004330	ENSG00000187510	PLEKHG7	-0	pleckstrin	homology	and	RhoGEF	domain	containing	G7	protein-coding
Merged-chr12-58148641-2	chr12	58148506	58148776	0	58.449997	GS404_IP_BG4_93T_m1_F2L0_peaks.txt|GS430_IP_BG4_93T_rep2_m1_F2L0_peaks.txt	Intergenic	Intergenic	60749	NR_135022	105369785	Hs.539353	NR_135022	ENSG00000257541	LOC105369785	-0	uncharacterized	LOC105369785	ncRNA
Merged-chr10-10782781-1	chr10	10782681	10782881	0	58.299999	GS404_IP_BG4_93T_m1_F2L0_peaks.txt	intron	(NM_001326319,	intron	2	of	16)	intron	(NM_001326319,	intron	2	of	16)	12133	NR_027082	207107	Hs.31562	NR_027082	ENSG00000225383	SFTA1P	SFTPF	surfactant	associated	1	pseudogene	pseudo
Merged-chr12-92539333-1	chr12	92539233	92539433	0	57.799999	GS430_IP_BG4_93T_rep2_m1_F2L0_peaks.txt	Intergenic	Intergenic	72654	NR_144532	100507616	Hs.339918	NR_144532		LOC100507616	-0	uncharacterized	LOC100507616	ncRNA
Merged-chr1-183881831-1	chr1	183881731	183881931	0	57.799999	GS430_IP_BG4_93T_rep2_m1_F2L0_peaks.txt	intron	(NM_001297672,	intron	5	of	16)	intron	(NM_001297672,	intron	5	of	16)	76750	NM_001297672	23179	Hs.497148	NM_015149	ENSG00000143344	RGL1	RGL	ral	guanine	nucleotide	dissociation	stimulator	like	1	protein-coding
Merged-chr12-79420373-1	chr12	79420273	79420473	0	56.200001	GS404_IP_BG4_93T_m1_F2L0_peaks.txt	intron	(NM_001135806,	intron	8	of	9)	intron	(NM_001135806,	intron	8	of	9)	1116	NR_031700	100302136		NR_031700	ENSG00000221788	MIR1252	MIRN1252|hsa-mir-1252	microRNA	1252	ncRNA
Merged-chr16-56246181-2	chr16	56246073	56246289	0	55.599998	GS404_IP_BG4_93T_m1_F2L0_peaks.txt|GS430_IP_BG4_93T_rep2_m1_F2L0_peaks.txt	TTS	(NR_037499)	TTS	(NR_037499)	661	NR_037499	100500891		NR_037499	ENSG00000265281	MIR3935	-0	microRNA	3935	ncRNA
Merged-chr15-99123829-2	chr15	99123712	99123947	0	55.500000	GS404_IP_BG4_93T_m1_F2L0_peaks.txt|GS430_IP_BG4_93T_rep2_m1_F2L0_peaks.txt	intron	(NM_145728,	intron	2	of	3)	intron	(NM_145728,	intron	2	of	3)	18749	NM_145728	23336	Hs.207106	NM_015286	ENSG00000182253	SYNM	DMN|SYN	synemin	protein-coding
Merged-chr15-98428526-2	chr15	98428423	98428629	0	55.199997	GS404_IP_BG4_93T_m1_F2L0_peaks.txt|GS430_IP_BG4_93T_rep2_m1_F2L0_peaks.txt	Intergenic	CpG	85856	NM_182562	283777	Hs.668070	NM_182562	ENSG00000185087	FAM169B	-0	family	with	sequence	similarity	169	member	B	protein-coding
Merged-chr12-83823871-2	chr12	83823752	83823990	0	54.900002	GS404_IP_BG4_93T_m1_F2L0_peaks.txt|GS430_IP_BG4_93T_rep2_m1_F2L0_peaks.txt	Intergenic	LTR28C|LTR|ERV1	1088958	NM_018057	55117	Hs.44424	NM_018057	ENSG00000072041	SLC6A15	NTT73|SBAT1|V7-3|hv7-3	solute	carrier	family	6	member	15	protein-coding
Merged-chr12-75330344-1	chr12	75330244	75330444	0	54.400002	GS404_IP_BG4_93T_m1_F2L0_peaks.txt	promoter-TSS	(NM_001286547)	promoter-TSS	(NM_001286547)	-288	NM_001286547	84698	Hs.733835	NM_032606	ENSG00000180881	CAPS2	UG0636c06	calcyphosine	2	protein-coding
Merged-chr10-10795049-2	chr10	10794946	10795153	0	53.950001	GS404_IP_BG4_93T_m1_F2L0_peaks.txt|GS430_IP_BG4_93T_rep2_m1_F2L0_peaks.txt	promoter-TSS	(NR_027082)	promoter-TSS	(NR_027082)	-135	NR_027082	207107	Hs.31562	NR_027082	ENSG00000225383	SFTA1P	SFTPF	surfactant	associated	1	pseudogene	pseudo
Merged-chr12-92594074-2	chr12	92593972	92594177	0	53.750000	GS404_IP_BG4_93T_m1_F2L0_peaks.txt|GS430_IP_BG4_93T_rep2_m1_F2L0_peaks.txt	Intergenic	L2c|LINE|L2	-108769	NM_001037671	338809	Hs.326303	NM_001037671	ENSG00000214215	C12orf74	-0	chromosome	12	open	reading	frame	74	protein-coding
Merged-chr12-79424230-1	chr12	79424130	79424330	0	52.200001	GS404_IP_BG4_93T_m1_F2L0_peaks.txt	intron	(NM_001135806,	intron	8	of	9)	intron	(NM_001135806,	intron	8	of	9)	4973	NR_031700	100302136		NR_031700	ENSG00000221788	MIR1252	MIRN1252|hsa-mir-1252	microRNA	1252	ncRNA
Merged-chr12-69359697-2	chr12	69359595	69359800	0	51.049999	GS404_IP_BG4_93T_m1_F2L0_peaks.txt|GS430_IP_BG4_93T_rep2_m1_F2L0_peaks.txt	promoter-TSS	(NM_001300950)	promoter-TSS	(NM_001300950)	-13	NM_001300950	8089	Hs.4029	NM_006530	ENSG00000127337	YEATS4	4930573H17Rik|B230215M10Rik|GAS41|NUBI-1|YAF9	YEATS	domain	containing	4	protein-coding
Merged-chr12-65532945-2	chr12	65532824	65533067	0	50.900002	GS404_IP_BG4_93T_m1_F2L0_peaks.txt|GS430_IP_BG4_93T_rep2_m1_F2L0_peaks.txt	intron	(NR_120432,	intron	4	of	4)	intron	(NR_120432,	intron	4	of	4)	24366	NR_135033	105369187	Hs.738044	NR_135033	ENSG00000250748	LOC105369187	-0	uncharacterized	LOC105369187	ncRNA
Merged-chr15-100559465-2	chr15	100559315	100559615	0	49.849998	GS404_IP_BG4_93T_m1_F2L0_peaks.txt|GS430_IP_BG4_93T_rep2_m1_F2L0_peaks.txt	promoter-TSS	(NR_073405)	promoter-TSS	(NR_073405)	-182	NR_073405	441733	Hs.12250	NR_073405		PRKXP1	-0	protein	kinase,	X-linked,	pseudogene	1	pseudo
Merged-chr16-62805426-1	chr16	62805326	62805526	0	49.799999	GS404_IP_BG4_93T_m1_F2L0_peaks.txt	Intergenic	L1M3b|LINE|L1	-768591	NM_001796	1006	Hs.368322	NM_001796	ENSG00000150394	CDH8	Nbla04261	cadherin	8	protein-coding
Merged-chr15-84912428-2	chr15	84912300	84912557	0	49.300003	GS404_IP_BG4_93T_m1_F2L0_peaks.txt|GS430_IP_BG4_93T_rep2_m1_F2L0_peaks.txt	intron	(NM_001321722,	intron	9	of	18)	intron	(NM_001321722,	intron	9	of	18)	27767	NM_001287761	9154	Hs.459187	NM_004213	ENSG00000156222	SLC28A1	CNT1|HCNT1	solute	carrier	family	28	member	1	protein-coding
Merged-chr1-186082445-1	chr1	186082345	186082545	0	49.200001	GS404_IP_BG4_93T_m1_F2L0_peaks.txt	intron	(NM_031935,	intron	56	of	106)	MLT1H|LTR|ERVL-MaLR	-213828	NM_001127709	10216	Hs.647723	NM_005807	ENSG00000116690	PRG4	CACP|HAPO|JCAP|MSF|SZP	proteoglycan	4	protein-coding
Merged-chr12-69357715-2	chr12	69357606	69357824	0	49.150002	GS404_IP_BG4_93T_m1_F2L0_peaks.txt|GS430_IP_BG4_93T_rep2_m1_F2L0_peaks.txt	Intergenic	Intergenic	-1995	NM_001300950	8089	Hs.4029	NM_006530	ENSG00000127337	YEATS4	4930573H17Rik|B230215M10Rik|GAS41|NUBI-1|YAF9	YEATS	domain	containing	4	protein-coding
Merged-chr15-98548287-2	chr15	98548182	98548393	0	48.950001	GS404_IP_BG4_93T_m1_F2L0_peaks.txt|GS430_IP_BG4_93T_rep2_m1_F2L0_peaks.txt	Intergenic	CpG	-33905	NM_182562	283777	Hs.668070	NM_182562	ENSG00000185087	FAM169B	-0	family	with	sequence	similarity	169	member	B	protein-coding
Merged-chr1-172588902-1	chr1	172588802	172589002	0	48.599998	GS404_IP_BG4_93T_m1_F2L0_peaks.txt	exon	(NM_014283,	exon	18	of	24)	exon	(NM_014283,	exon	18	of	24)	55784	NM_001282750	51430	Hs.204559	NM_014283	ENSG00000094975	SUCO	C1orf9|CH1|OPT|SLP1	SUN	domain	containing	ossification	factor	protein-coding
Merged-chr1-186102661-1	chr1	186102561	186102761	0	47.700001	GS404_IP_BG4_93T_m1_F2L0_peaks.txt	intron	(NM_031935,	intron	68	of	106)	intron	(NM_031935,	intron	68	of	106)	-193612	NM_001127709	10216	Hs.647723	NM_005807	ENSG00000116690	PRG4	CACP|HAPO|JCAP|MSF|SZP	proteoglycan	4	protein-coding
Merged-chr1-186212795-2	chr1	186212689	186212901	0	47.000000	GS404_IP_BG4_93T_m1_F2L0_peaks.txt|GS430_IP_BG4_93T_rep2_m1_F2L0_peaks.txt	Intergenic	Intergenic	-83478	NM_001127709	10216	Hs.647723	NM_005807	ENSG00000116690	PRG4	CACP|HAPO|JCAP|MSF|SZP	proteoglycan	4	protein-coding
Merged-chr12-69689286-2	chr12	69689179	69689394	0	46.650002	GS404_IP_BG4_93T_m1_F2L0_peaks.txt|GS430_IP_BG4_93T_rep2_m1_F2L0_peaks.txt	promoter-TSS	(NM_152439)	promoter-TSS	(NM_152439)	-9	NR_104220	144453	Hs.280782	NM_032735	ENSG00000127325	BEST3	VMD2L3	bestrophin	3	protein-coding
Merged-chr12-78802773-2	chr12	78802649	78802898	0	46.049999	GS404_IP_BG4_93T_m1_F2L0_peaks.txt|GS430_IP_BG4_93T_rep2_m1_F2L0_peaks.txt	Intergenic	Intergenic	-61220	NM_001135805	6857	Hs.310545	NM_005639	ENSG00000067715	SYT1	P65|SVP65|SYT	synaptotagmin	1	protein-coding
Merged-chr12-70449593-1	chr12	70449493	70449693	0	45.900002	GS404_IP_BG4_93T_m1_F2L0_peaks.txt	Intergenic	Intergenic	83311	NM_014505	27345	Hs.525529	NM_014505	ENSG00000135643	KCNMB4	-0	potassium	calcium-activated	channel	subfamily	M	regulatory	beta	subunit	4	protein-coding
Merged-chr1-171781488-2	chr1	171781333	171781643	0	45.849998	GS404_IP_BG4_93T_m1_F2L0_peaks.txt|GS430_IP_BG4_93T_rep2_m1_F2L0_peaks.txt	promoter-TSS	(NM_014955)	promoter-TSS	(NM_014955)	-133	NM_015935	51603	Hs.494705	NM_014955	ENSG00000010165	METTL13	5630401D24Rik|CGI-01|KIAA0859|feat	methyltransferase	like	13	protein-coding
Merged-chr12-54993403-2	chr12	54993297	54993509	0	45.799999	GS404_IP_BG4_93T_m1_F2L0_peaks.txt|GS430_IP_BG4_93T_rep2_m1_F2L0_peaks.txt	Intergenic	Tigger3b|DNA|TcMar-Tigger	-8657	NM_001136030	9840	Hs.33187	NM_014796	ENSG00000135426	TESPA1	HSPC257|KIAA0748	thymocyte	expressed,	positive	selection	associated	1	protein-coding
Merged-chr15-99251279-2	chr15	99251164	99251394	0	45.750000	GS404_IP_BG4_93T_m1_F2L0_peaks.txt|GS430_IP_BG4_93T_rep2_m1_F2L0_peaks.txt	promoter-TSS	(NM_001288616)	promoter-TSS	(NM_001288616)	-53	NM_001288616	64927	Hs.513195	NM_022905	ENSG00000103852	TTC23	HCC-8	tetratricopeptide	repeat	domain	23	protein-coding
Merged-chr12-65495419-2	chr12	65495285	65495553	0	45.500000	GS404_IP_BG4_93T_m1_F2L0_peaks.txt|GS430_IP_BG4_93T_rep2_m1_F2L0_peaks.txt	intron	(NR_120431,	intron	3	of	3)	intron	(NR_120431,	intron	3	of	3)	61892	NR_135033	105369187	Hs.738044	NR_135033	ENSG00000250748	LOC105369187	-0	uncharacterized	LOC105369187	ncRNA
Merged-chr10-3227141-1	chr10	3227041	3227241	0	44.900002	GS430_IP_BG4_93T_rep2_m1_F2L0_peaks.txt	Intergenic	Intergenic	-54300	NR_144639	10531	Hs.528300	NM_014889	ENSG00000107959	PITRM1	MP1|PreP	pitrilysin	metallopeptidase	1	protein-coding
Merged-chr12-92598162-1	chr12	92598062	92598262	0	44.900002	GS430_IP_BG4_93T_rep2_m1_F2L0_peaks.txt	Intergenic	Intergenic	-104681	NM_001037671	338809	Hs.326303	NM_001037671	ENSG00000214215	C12orf74	-0	chromosome	12	open	reading	frame	74	protein-coding
Merged-chr12-95173870-1	chr12	95173770	95173970	0	44.299999	GS404_IP_BG4_93T_m1_F2L0_peaks.txt	intron	(NM_018351,	intron	2	of	20)	intron	(NM_018351,	intron	2	of	20)	43594	NM_018351	55785	Hs.506381	NM_018351	ENSG00000180263	FGD6	ZFYVE24	FYVE,	RhoGEF	and	PH	domain	containing	6	protein-coding
Merged-chr12-57694004-2	chr12	57693880	57694128	0	44.250000	GS404_IP_BG4_93T_m1_F2L0_peaks.txt|GS430_IP_BG4_93T_rep2_m1_F2L0_peaks.txt	promoter-TSS	(NM_006812)	promoter-TSS	(NM_006812)	49	NM_001261421	10956	Hs.527861	NM_006812	ENSG00000135506	OS9	ERLEC2|OS-9	OS9,	endoplasmic	reticulum	lectin	protein-coding
Merged-chr12-65526084-2	chr12	65525972	65526197	0	44.200001	GS404_IP_BG4_93T_m1_F2L0_peaks.txt|GS430_IP_BG4_93T_rep2_m1_F2L0_peaks.txt	intron	(NR_120432,	intron	4	of	4)	MLT1G3|LTR|ERVL-MaLR	31227	NR_135033	105369187	Hs.738044	NR_135033	ENSG00000250748	LOC105369187	-0	uncharacterized	LOC105369187	ncRNA
Merged-chr1-172746477-2	chr1	172746367	172746587	0	44.150002	GS404_IP_BG4_93T_m1_F2L0_peaks.txt|GS430_IP_BG4_93T_rep2_m1_F2L0_peaks.txt	Intergenic	Intergenic	87469	NM_000639	356	Hs.2007	NM_000639	ENSG00000117560	FASLG	ALPS1B|APT1LG1|APTL|CD178|CD95-L|CD95L|FASL|TNFSF6|TNLG1A	Fas	ligand	protein-coding
Merged-chr15-98954628-1	chr15	98954528	98954728	0	44.000000	GS404_IP_BG4_93T_m1_F2L0_peaks.txt	intron	(NM_001291858,	intron	20	of	20)	intron	(NM_001291858,	intron	20	of	20)	51028	NM_001102612	145814	Hs.592021	NM_001102612	ENSG00000183571	PGPEP1L	-0	pyroglutamyl-peptidase	I-like	protein-coding
Merged-chr12-75511731-2	chr12	75511620	75511842	0	43.349998	GS404_IP_BG4_93T_m1_F2L0_peaks.txt|GS430_IP_BG4_93T_rep2_m1_F2L0_peaks.txt	promoter-TSS	(NM_007043)	promoter-TSS	(NM_007043)	-93	NM_007043	11103	Hs.645517	NM_007043	ENSG00000111615	KRR1	HRB2|RIP-1	KRR1,	small	subunit	processome	component	homolog	protein-coding
Merged-chr16-56245393-2	chr16	56245284	56245502	0	43.300003	GS404_IP_BG4_93T_m1_F2L0_peaks.txt|GS430_IP_BG4_93T_rep2_m1_F2L0_peaks.txt	promoter-TSS	(NR_037499)	promoter-TSS	(NR_037499)	-127	NR_037499	100500891		NR_037499	ENSG00000265281	MIR3935	-0	microRNA	3935	ncRNA
Merged-chr12-83819019-1	chr12	83818919	83819119	0	42.700001	GS430_IP_BG4_93T_rep2_m1_F2L0_peaks.txt	Intergenic	MLT1H2|LTR|ERVL-MaLR	1093810	NM_018057	55117	Hs.44424	NM_018057	ENSG00000072041	SLC6A15	NTT73|SBAT1|V7-3|hv7-3	solute	carrier	family	6	member	15	protein-coding
Merged-chr15-84915141-2	chr15	84915020	84915262	0	42.599998	GS404_IP_BG4_93T_m1_F2L0_peaks.txt|GS430_IP_BG4_93T_rep2_m1_F2L0_peaks.txt	intron	(NM_001321722,	intron	9	of	18)	intron	(NM_001321722,	intron	9	of	18)	30480	NM_001287761	9154	Hs.459187	NM_004213	ENSG00000156222	SLC28A1	CNT1|HCNT1	solute	carrier	family	28	member	1	protein-coding
Merged-chr15-98519269-1	chr15	98519169	98519369	0	42.500000	GS404_IP_BG4_93T_m1_F2L0_peaks.txt	Intergenic	Intergenic	-4887	NM_182562	283777	Hs.668070	NM_182562	ENSG00000185087	FAM169B	-0	family	with	sequence	similarity	169	member	B	protein-coding
Merged-chr12-92608627-1	chr12	92608527	92608727	0	42.500000	GS404_IP_BG4_93T_m1_F2L0_peaks.txt	Intergenic	Intergenic	-94216	NM_001037671	338809	Hs.326303	NM_001037671	ENSG00000214215	C12orf74	-0	chromosome	12	open	reading	frame	74	protein-coding
Merged-chr15-99249605-1	chr15	99249505	99249705	0	42.500000	GS404_IP_BG4_93T_m1_F2L0_peaks.txt	promoter-TSS	(NM_001288615)	promoter-TSS	(NM_001288615)	14	NM_001288615	64927	Hs.513195	NM_022905	ENSG00000103852	TTC23	HCC-8	tetratricopeptide	repeat	domain	23	protein-coding
Merged-chr13-74316771-1	chr13	74316671	74316871	0	42.500000	GS404_IP_BG4_93T_m1_F2L0_peaks.txt	Intergenic	Intergenic	85327	NR_144451	100507612	Hs.447508	NR_144451		LINC00402	-0	long	intergenic	non-protein	coding	RNA	402	ncRNA
Merged-chr12-69585363-2	chr12	69585245	69585481	0	42.049999	GS404_IP_BG4_93T_m1_F2L0_peaks.txt|GS430_IP_BG4_93T_rep2_m1_F2L0_peaks.txt	promoter-TSS	(NM_006431)	promoter-TSS	(NM_006431)	-65	NM_006431	10576	Hs.189772	NM_006431	ENSG00000166226	CCT2	99D8.1|CCT-beta|CCTB|HEL-S-100n|PRO1633|TCP-1-beta	chaperonin	containing	TCP1	subunit	2	protein-coding
Merged-chr1-188689749-1	chr1	188689649	188689849	0	41.900002	GS404_IP_BG4_93T_m1_F2L0_peaks.txt	Intergenic	LTR40A1|LTR|ERVL	1246121	NR_132374	106144535	Hs.568709	NR_132374	ENSG00000231599	LINC01037	-0	long	intergenic	non-protein	coding	RNA	1037	ncRNA
Merged-chr12-92570516-1	chr12	92570416	92570616	0	41.299999	GS404_IP_BG4_93T_m1_F2L0_peaks.txt	Intergenic	Intergenic	103837	NR_144532	100507616	Hs.339918	NR_144532		LOC100507616	-0	uncharacterized	LOC100507616	ncRNA
Merged-chr1-186188404-1	chr1	186188304	186188504	0	41.299999	GS404_IP_BG4_93T_m1_F2L0_peaks.txt	intron	(NM_031935,	intron	106	of	106)	intron	(NM_031935,	intron	106	of	106)	-107869	NM_001127709	10216	Hs.647723	NM_005807	ENSG00000116690	PRG4	CACP|HAPO|JCAP|MSF|SZP	proteoglycan	4	protein-coding
Merged-chr13-75549443-2	chr13	75549335	75549552	0	41.099998	GS404_IP_BG4_93T_m1_F2L0_peaks.txt|GS430_IP_BG4_93T_rep2_m1_F2L0_peaks.txt	promoter-TSS	(NM_001270952)	promoter-TSS	(NM_001270952)	-4	NM_001287394	170622	Hs.508266	NM_203495	ENSG00000188243	COMMD6	Acrg	COMM	domain	containing	6	protein-coding
Merged-chr21-41069173-1	chr21	41069073	41069273	0	41.000000	GS404_IP_BG4_93T_m1_F2L0_peaks.txt	Intergenic	Intergenic	78891	NR_024100	284835	Hs.106234	NR_024100	ENSG00000226496	LINC00323	C21orf130|NCRNA00323|PRED42	long	intergenic	non-protein	coding	RNA	323	ncRNA
Merged-chr12-83701049-1	chr12	83700949	83701149	0	41.000000	GS404_IP_BG4_93T_m1_F2L0_peaks.txt	Intergenic	(CA)n|Simple_repeat|Simple_repeat	1013894	NM_001320321	160335	Hs.577775	NM_152588	ENSG00000179104	TMTC2	IBDBP1	transmembrane	and	tetratricopeptide	repeat	containing	2	protein-coding
Merged-chr12-69284255-1	chr12	69284155	69284355	0	40.700001	GS404_IP_BG4_93T_m1_F2L0_peaks.txt	Intergenic	Intergenic	-11037	NR_031692	100302182		NR_031692	ENSG00000283476	MIR1279	MIRN1279|hsa-mir-1279	microRNA	1279	ncRNA
Merged-chr12-57744915-2	chr12	57744800	57745031	0	40.549999	GS404_IP_BG4_93T_m1_F2L0_peaks.txt|GS430_IP_BG4_93T_rep2_m1_F2L0_peaks.txt	promoter-TSS	(NM_001330168)	promoter-TSS	(NM_001330168)	-74	NM_005981	6302	Hs.632708	NM_005981	ENSG00000135452	TSPAN31	SAS	tetraspanin	31	protein-coding
Merged-chr4-24210641-2	chr4	24210487	24210795	0	40.500000	GS404_IP_BG4_93T_m1_F2L0_peaks.txt|GS430_IP_BG4_93T_rep2_m1_F2L0_peaks.txt	intron	(NM_001330751,	intron	2	of	14)	intron	(NM_001330751,	intron	2	of	14)	262188	NM_001330751	10891	Hs.527078	NM_013261	ENSG00000109819	PPARGC1A	LEM6|PGC-1(alpha)|PGC-1alpha|PGC-1v|PGC1|PGC1A|PPARGC1	PPARG	coactivator	1	alpha	protein-coding
Merged-chr13-73677471-1	chr13	73677371	73677571	0	40.099998	GS430_IP_BG4_93T_rep2_m1_F2L0_peaks.txt	Intergenic	Intergenic	113227	NR_047009	100874155	Hs.672679	NR_047009		LINC00392	-0	long	intergenic	non-protein	coding	RNA	392	ncRNA
Merged-chr5-41835816-2	chr5	41835694	41835939	0	39.800003	GS404_IP_BG4_93T_m1_F2L0_peaks.txt|GS430_IP_BG4_93T_rep2_m1_F2L0_peaks.txt	intron	(NM_000436,	intron	7	of	16)	intron	(NM_000436,	intron	7	of	16)	-34214	NR_046635	100874002	Hs.375537	NR_046635	ENSG00000248668	OXCT1-AS1	-0	OXCT1	antisense	RNA	1	ncRNA
Merged-chr12-95073673-2	chr12	95073540	95073806	0	39.700001	GS404_IP_BG4_93T_m1_F2L0_peaks.txt|GS430_IP_BG4_93T_rep2_m1_F2L0_peaks.txt	promoter-TSS	(NM_003297)	promoter-TSS	(NM_003297)	-45	NM_001032287	7181	Hs.108301	NM_003297	ENSG00000120798	NR2C1	TR2	nuclear	receptor	subfamily	2	group	C	member	1	protein-coding
Merged-chr10-10606023-1	chr10	10605923	10606123	0	39.200001	GS404_IP_BG4_93T_m1_F2L0_peaks.txt	intron	(NM_001326319,	intron	1	of	16)	intron	(NM_001326319,	intron	1	of	16)	143508	NM_001326321	10659	Hs.309288	NM_006561	ENSG00000048740	CELF2	BRUNOL3|CELF-2|CUG-BP2|CUGBP2|ETR-3|ETR3|NAPOR	CUGBP,	Elav-like	family	member	2	protein-coding
Merged-chr5-912635-2	chr5	912483	912787	0	39.200001	GS404_IP_BG4_93T_m1_F2L0_peaks.txt|GS430_IP_BG4_93T_rep2_m1_F2L0_peaks.txt	intron	(NM_004237,	intron	10	of	12)	CpG	19781	NM_004237	9319	Hs.436187	NM_004237	ENSG00000071539	TRIP13	16E1BP	thyroid	hormone	receptor	interactor	13	protein-coding
Merged-chr12-69534617-2	chr12	69534500	69534734	0	39.200001	GS404_IP_BG4_93T_m1_F2L0_peaks.txt|GS430_IP_BG4_93T_rep2_m1_F2L0_peaks.txt	intron	(NM_001278356,	intron	3	of	8)	intron	(NM_001278356,	intron	3	of	8)	-50106	NR_037476	100500868		NR_037476	ENSG00000283677	MIR3913-2	mir-3913-2	microRNA	3913-2	ncRNA
Merged-chr12-95098405-1	chr12	95098305	95098505	0	38.599998	GS404_IP_BG4_93T_m1_F2L0_peaks.txt	intron	(NM_018351,	intron	14	of	20)	L2b|LINE|L2	-24777	NM_001032287	7181	Hs.108301	NM_003297	ENSG00000120798	NR2C1	TR2	nuclear	receptor	subfamily	2	group	C	member	1	protein-coding
Merged-chr12-92624396-1	chr12	92624296	92624496	0	38.599998	GS404_IP_BG4_93T_m1_F2L0_peaks.txt	Intergenic	Intergenic	-78447	NM_001037671	338809	Hs.326303	NM_001037671	ENSG00000214215	C12orf74	-0	chromosome	12	open	reading	frame	74	protein-coding
Merged-chr12-58540655-2	chr12	58540520	58540791	0	38.550003	GS404_IP_BG4_93T_m1_F2L0_peaks.txt|GS430_IP_BG4_93T_rep2_m1_F2L0_peaks.txt	Intergenic	Intergenic	-51047	NR_126341	100506869	Hs.290456	NR_126341	ENSG00000258231	LOC100506869	-0	uncharacterized	LOC100506869	ncRNA
Merged-chr10-3249060-2	chr10	3248956	3249164	0	38.500000	GS404_IP_BG4_93T_m1_F2L0_peaks.txt|GS430_IP_BG4_93T_rep2_m1_F2L0_peaks.txt	Intergenic	Intergenic	-69635	NR_131187	105376360	Hs.212226	NR_131187		LOC105376360	-0	uncharacterized	LOC105376360	ncRNA
Merged-chr20-14623051-1	chr20	14622951	14623151	0	38.500000	GS430_IP_BG4_93T_rep2_m1_F2L0_peaks.txt	intron	(NR_104193,	intron	3	of	4)	LTR16|LTR|ERVL	68667	NR_104193	140848	Hs.570367	NR_104193	ENSG00000227927	MACROD2-IT1	C20orf68|NCRNA00227|bA467D7.4	MACROD2	intronic	transcript	1	ncRNA
Merged-chr1-188652892-2	chr1	188652768	188653016	0	38.099998	GS404_IP_BG4_93T_m1_F2L0_peaks.txt|GS430_IP_BG4_93T_rep2_m1_F2L0_peaks.txt	Intergenic	AmnSINE1|SINE|5S-Deu-L2	1209264	NR_132374	106144535	Hs.568709	NR_132374	ENSG00000231599	LINC01037	-0	long	intergenic	non-protein	coding	RNA	1037	ncRNA
Merged-chr13-73677091-1	chr13	73676991	73677191	0	38.099998	GS430_IP_BG4_93T_rep2_m1_F2L0_peaks.txt	Intergenic	Intergenic	112847	NR_047009	100874155	Hs.672679	NR_047009		LINC00392	-0	long	intergenic	non-protein	coding	RNA	392	ncRNA
Merged-chr1-186059528-1	chr1	186059428	186059628	0	37.799999	GS430_IP_BG4_93T_rep2_m1_F2L0_peaks.txt	intron	(NM_031935,	intron	46	of	106)	intron	(NM_031935,	intron	46	of	106)	-236745	NM_001127709	10216	Hs.647723	NM_005807	ENSG00000116690	PRG4	CACP|HAPO|JCAP|MSF|SZP	proteoglycan	4	protein-coding
Merged-chr15-100430559-1	chr15	100430459	100430659	0	37.099998	GS404_IP_BG4_93T_m1_F2L0_peaks.txt	intron	(NR_120374,	intron	4	of	4)	intron	(NR_120374,	intron	4	of	4)	57620	NR_120374	102723320	Hs.416099	NR_120374		CERS3-AS1	-0	CERS3	antisense	RNA	1	ncRNA
Merged-chr15-100593094-1	chr15	100592994	100593194	0	37.099998	GS404_IP_BG4_93T_m1_F2L0_peaks.txt	intron	(NM_001040616,	intron	1	of	6)	intron	(NM_001040616,	intron	1	of	6)	9146	NM_001040616	55180	Hs.105633	NM_018148	ENSG00000140471	LINS1	LINS|MRT27|WINS1	lines	homolog	1	protein-coding
Merged-chr20-1470225-2	chr20	1470068	1470383	0	37.000000	GS404_IP_BG4_93T_m1_F2L0_peaks.txt|GS430_IP_BG4_93T_rep2_m1_F2L0_peaks.txt	Intergenic	LTR60|LTR|ERV1	-2533	NR_038164	55968	Hs.12865	NM_016143	ENSG00000088833	NSFL1C	P47|UBX1|UBXD10|UBXN2C|dJ776F14.1	NSFL1	cofactor	protein-coding
Merged-chr12-65602696-2	chr12	65602583	65602810	0	36.849998	GS404_IP_BG4_93T_m1_F2L0_peaks.txt|GS430_IP_BG4_93T_rep2_m1_F2L0_peaks.txt	intron	(NR_120434,	intron	2	of	4)	intron	(NR_120434,	intron	2	of	4)	39676	NR_120433	100507065	Hs.591038	NR_120431		LOC100507065	-0	uncharacterized	LOC100507065	ncRNA
Merged-chr1-185917025-1	chr1	185916925	185917125	0	36.799999	GS404_IP_BG4_93T_m1_F2L0_peaks.txt	intron	(NM_031935,	intron	6	of	106)	MLT1J1|LTR|ERVL-MaLR	182474	NM_031935	83872	Hs.58877	NM_031935	ENSG00000143341	HMCN1	ARMD1|FBLN6|FIBL-6|FIBL6	hemicentin	1	protein-coding
Merged-chr15-100627949-1	chr15	100627849	100628049	0	36.799999	GS404_IP_BG4_93T_m1_F2L0_peaks.txt	intron	(NM_198243,	intron	4	of	5)	intron	(NM_198243,	intron	4	of	5)	25399	NM_198243	140460	Hs.31845	NM_024708	ENSG00000183475	ASB7	-0	ankyrin	repeat	and	SOCS	box	containing	7	protein-coding
Merged-chr9-84343312-1	chr9	84343212	84343412	0	36.400002	GS404_IP_BG4_93T_m1_F2L0_peaks.txt	intron	(NM_022127,	intron	1	of	18)	LTR23|LTR|ERV1	-2533	NR_037638	64078	Hs.535966	NM_022127	ENSG00000197506	SLC28A3	CNT3	solute	carrier	family	28	member	3	protein-coding
Merged-chr12-57765146-1	chr12	57765046	57765246	0	36.400002	GS404_IP_BG4_93T_m1_F2L0_peaks.txt	exon	(NM_000785,	exon	4	of	9)	exon	(NM_000785,	exon	4	of	9)	2047	NM_000785	1594	Hs.524528	NM_000785	ENSG00000111012	CYP27B1	CP2B|CYP1|CYP1alpha|CYP27B|P450c1|PDDR|VDD1|VDDR|VDDRI|VDR	cytochrome	P450	family	27	subfamily	B	member	1	protein-coding
Merged-chr15-90717259-2	chr15	90717155	90717364	0	36.150002	GS404_IP_BG4_93T_m1_F2L0_peaks.txt|GS430_IP_BG4_93T_rep2_m1_F2L0_peaks.txt	promoter-TSS	(NR_120372)	promoter-TSS	(NR_120372)	-68	NM_001287248	641	Hs.725208	NM_000057	ENSG00000197299	BLM	BS|RECQ2|RECQL2|RECQL3	Bloom	syndrome	RecQ	like	helicase	protein-coding
Merged-chr6-113879669-1	chr6	113879569	113879769	0	36.099998	GS404_IP_BG4_93T_m1_F2L0_peaks.txt	Intergenic	Intergenic	-6322	NR_038863	285758	Hs.359399	NR_038863	ENSG00000227502	LINC01268	-0	long	intergenic	non-protein	coding	RNA	1268	ncRNA
Merged-chr12-75178197-1	chr12	75178097	75178297	0	36.099998	GS404_IP_BG4_93T_m1_F2L0_peaks.txt	intron	(NM_153748,	intron	2	of	4)	intron	(NM_153748,	intron	2	of	4)	31551	NM_001260498	3747	Hs.27214	NM_139136	ENSG00000166006	KCNC2	KV3.2	potassium	voltage-gated	channel	subfamily	C	member	2	protein-coding
Merged-chr12-65524801-1	chr12	65524701	65524901	0	35.500000	GS404_IP_BG4_93T_m1_F2L0_peaks.txt	intron	(NR_120432,	intron	4	of	4)	intron	(NR_120432,	intron	4	of	4)	32510	NR_135033	105369187	Hs.738044	NR_135033	ENSG00000250748	LOC105369187	-0	uncharacterized	LOC105369187	ncRNA
Merged-chr1-186183408-2	chr1	186183303	186183514	0	35.400002	GS404_IP_BG4_93T_m1_F2L0_peaks.txt|GS430_IP_BG4_93T_rep2_m1_F2L0_peaks.txt	intron	(NM_031935,	intron	105	of	106)	intron	(NM_031935,	intron	105	of	106)	-112865	NM_001127709	10216	Hs.647723	NM_005807	ENSG00000116690	PRG4	CACP|HAPO|JCAP|MSF|SZP	proteoglycan	4	protein-coding
Merged-chr12-69157225-2	chr12	69157115	69157335	0	35.299999	GS404_IP_BG4_93T_m1_F2L0_peaks.txt|GS430_IP_BG4_93T_rep2_m1_F2L0_peaks.txt	Intergenic	LTR50|LTR|ERVL	-82312	NM_001300947	11052	Hs.369606	NM_007007	ENSG00000111605	CPSF6	CFIM|CFIM68|HPBRII-4|HPBRII-7	cleavage	and	polyadenylation	specific	factor	6	protein-coding
Merged-chr12-73935925-1	chr12	73935825	73936025	0	35.200001	GS404_IP_BG4_93T_m1_F2L0_peaks.txt	Intergenic	LTR41|LTR|ERVL	356706	NR_038300	100507377	Hs.455715	NR_038300	ENSG00000251138	LOC100507377	-0	uncharacterized	LOC100507377	ncRNA
Merged-chr12-65668846-1	chr12	65668746	65668946	0	35.200001	GS430_IP_BG4_93T_rep2_m1_F2L0_peaks.txt	Intergenic	Intergenic	-26474	NR_120431	100507065	Hs.591038	NR_120431		LOC100507065	-0	uncharacterized	LOC100507065	ncRNA
Merged-chr12-65566108-1	chr12	65566008	65566208	0	35.200001	GS404_IP_BG4_93T_m1_F2L0_peaks.txt	intron	(NR_120434,	intron	4	of	4)	intron	(NR_120434,	intron	4	of	4)	-8797	NR_135033	105369187	Hs.738044	NR_135033	ENSG00000250748	LOC105369187	-0	uncharacterized	LOC105369187	ncRNA
Merged-chr10-10605620-2	chr10	10605502	10605739	0	35.150002	GS404_IP_BG4_93T_m1_F2L0_peaks.txt|GS430_IP_BG4_93T_rep2_m1_F2L0_peaks.txt	intron	(NM_001326319,	intron	1	of	16)	intron	(NM_001326319,	intron	1	of	16)	143105	NM_001326321	10659	Hs.309288	NM_006561	ENSG00000048740	CELF2	BRUNOL3|CELF-2|CUG-BP2|CUGBP2|ETR-3|ETR3|NAPOR	CUGBP,	Elav-like	family	member	2	protein-coding
Merged-chr9-80062077-2	chr9	80061950	80062205	0	35.150002	GS404_IP_BG4_93T_m1_F2L0_peaks.txt|GS430_IP_BG4_93T_rep2_m1_F2L0_peaks.txt	Intergenic	LFSINE_Vert|SINE|tRNA	87054	NR_121212	101927477	Hs.571630	NR_121212		LINC01507	XLOC_000303	long	intergenic	non-protein	coding	RNA	1507	ncRNA
Merged-chr12-69639564-1	chr12	69639464	69639664	0	34.900002	GS404_IP_BG4_93T_m1_F2L0_peaks.txt	Intergenic	Intergenic	-28402	NM_201550	376132	Hs.448708	NM_201550	ENSG00000198812	LRRC10	HRLRRP|LRRC10A	leucine	rich	repeat	containing	10	protein-coding
Merged-chr10-10589795-1	chr10	10589695	10589895	0	34.900002	GS404_IP_BG4_93T_m1_F2L0_peaks.txt	intron	(NM_001326319,	intron	1	of	16)	MIRb|SINE|MIR	127280	NM_001326321	10659	Hs.309288	NM_006561	ENSG00000048740	CELF2	BRUNOL3|CELF-2|CUG-BP2|CUGBP2|ETR-3|ETR3|NAPOR	CUGBP,	Elav-like	family	member	2	protein-coding
Merged-chr15-84948518-2	chr15	84948388	84948649	0	34.400002	GS404_IP_BG4_93T_m1_F2L0_peaks.txt|GS430_IP_BG4_93T_rep2_m1_F2L0_peaks.txt	intron	(NM_001321722,	intron	18	of	18)	intron	(NM_001321722,	intron	18	of	18)	-31995	NM_001243137	5151	Hs.9333	NM_002605	ENSG00000073417	PDE8A	HsT19550	phosphodiesterase	8A	protein-coding
Merged-chr20-1435045-1	chr20	1434945	1435145	0	34.299999	GS404_IP_BG4_93T_m1_F2L0_peaks.txt	Intergenic	MER66C|LTR|ERV1	32647	NM_016143	55968	Hs.12865	NM_016143	ENSG00000088833	NSFL1C	P47|UBX1|UBXD10|UBXN2C|dJ776F14.1	NSFL1	cofactor	protein-coding
Merged-chr12-57632376-1	chr12	57632276	57632476	0	34.000000	GS404_IP_BG4_93T_m1_F2L0_peaks.txt	intron	(NM_001276469,	intron	1	of	5)	CpG-5728	305	NM_001276468	2583	Hs.159481	NM_001478	ENSG00000135454	B4GALNT1	GALGT|GALNACT|GalNAc-T|SPG26	beta-1,4-N-acetyl-galactosaminyltransferase	1	protein-coding
Merged-chr12-75453114-1	chr12	75453014	75453214	0	34.000000	GS404_IP_BG4_93T_m1_F2L0_peaks.txt	Intergenic	L1MC1|LINE|L1	-27619	NM_006851	11010	Hs.205558	NM_006851	ENSG00000139278	GLIPR1	CRISP7|GLIPR|RTVP1	GLI	pathogenesis	related	1	protein-coding
Merged-chr12-74088360-1	chr12	74088260	74088460	0	33.900002	GS430_IP_BG4_93T_rep2_m1_F2L0_peaks.txt	Intergenic	MER54A|LTR|ERVL	204271	NR_038300	100507377	Hs.455715	NR_038300	ENSG00000251138	LOC100507377	-0	uncharacterized	LOC100507377	ncRNA
Merged-chr12-65565701-2	chr12	65565600	65565803	0	33.799999	GS404_IP_BG4_93T_m1_F2L0_peaks.txt|GS430_IP_BG4_93T_rep2_m1_F2L0_peaks.txt	intron	(NR_120434,	intron	4	of	4)	intron	(NR_120434,	intron	4	of	4)	-8390	NR_135033	105369187	Hs.738044	NR_135033	ENSG00000250748	LOC105369187	-0	uncharacterized	LOC105369187	ncRNA
Merged-chr10-10891531-1	chr10	10891431	10891631	0	33.700001	GS404_IP_BG4_93T_m1_F2L0_peaks.txt	intron	(NM_001326325,	intron	2	of	15)	MIRb|SINE|MIR	60632	NR_024410	254312	Hs.498620	NR_015413	ENSG00000229240	LINC00710	-0	long	intergenic	non-protein	coding	RNA	710	ncRNA
Merged-chr12-69879559-1	chr12	69879459	69879659	0	33.400002	GS404_IP_BG4_93T_m1_F2L0_peaks.txt	intron	(NM_182530,	intron	4	of	24)	intron	(NM_182530,	intron	4	of	24)	54236	NM_182530	196446	Hs.253773	NM_182530	ENSG00000166268	MYRFL	C12orf15|C12orf28|bcm1377	myelin	regulatory	factor-like	protein-coding
Merged-chr1-172286960-2	chr1	172286854	172287067	0	33.250000	GS404_IP_BG4_93T_m1_F2L0_peaks.txt|GS430_IP_BG4_93T_rep2_m1_F2L0_peaks.txt	intron	(NM_015569,	intron	15	of	20)	intron	(NM_015569,	intron	15	of	20)	-133728	NM_139240	92346	Hs.517991	NM_139240	ENSG00000180999	C1orf105	-0	chromosome	1	open	reading	frame	105	protein-coding
Merged-chr15-99213393-1	chr15	99213293	99213493	0	33.099998	GS404_IP_BG4_93T_m1_F2L0_peaks.txt	intron	(NM_001288616,	intron	6	of	11)	intron	(NM_001288616,	intron	6	of	11)	36226	NM_001288615	64927	Hs.513195	NM_022905	ENSG00000103852	TTC23	HCC-8	tetratricopeptide	repeat	domain	23	protein-coding
Merged-chr21-41642088-2	chr21	41641981	41642195	0	32.450001	GS404_IP_BG4_93T_m1_F2L0_peaks.txt|GS430_IP_BG4_93T_rep2_m1_F2L0_peaks.txt	Intergenic	Intergenic	-37214	NR_024367	54090	Hs.570442	NR_024367		LINC00111	C21orf21|NCRNA00111	long	intergenic	non-protein	coding	RNA	111	ncRNA
Merged-chr12-75489734-2	chr12	75489589	75489879	0	32.299999	GS404_IP_BG4_93T_m1_F2L0_peaks.txt|GS430_IP_BG4_93T_rep2_m1_F2L0_peaks.txt	intron	(NM_006851,	intron	2	of	5)	L2a|LINE|L2	9001	NM_006851	11010	Hs.205558	NM_006851	ENSG00000139278	GLIPR1	CRISP7|GLIPR|RTVP1	GLI	pathogenesis	related	1	protein-coding
Merged-chr1-186237084-1	chr1	186236984	186237184	0	32.200001	GS404_IP_BG4_93T_m1_F2L0_peaks.txt	Intergenic	Intergenic	-59189	NM_001127709	10216	Hs.647723	NM_005807	ENSG00000116690	PRG4	CACP|HAPO|JCAP|MSF|SZP	proteoglycan	4	protein-coding
Merged-chr15-98945906-1	chr15	98945806	98946006	0	32.200001	GS404_IP_BG4_93T_m1_F2L0_peaks.txt	intron	(NM_001291858,	intron	19	of	20)	intron	(NM_001291858,	intron	19	of	20)	59750	NM_001102612	145814	Hs.592021	NM_001102612	ENSG00000183571	PGPEP1L	-0	pyroglutamyl-peptidase	I-like	protein-coding
Merged-chr15-98548836-1	chr15	98548736	98548936	0	32.200001	GS404_IP_BG4_93T_m1_F2L0_peaks.txt	Intergenic	Intergenic	-34454	NM_182562	283777	Hs.668070	NM_182562	ENSG00000185087	FAM169B	-0	family	with	sequence	similarity	169	member	B	protein-coding
Merged-chr12-92750799-1	chr12	92750699	92750899	0	31.900000	GS404_IP_BG4_93T_m1_F2L0_peaks.txt	intron	(NM_001004330,	intron	5	of	11)	intron	(NM_001004330,	intron	5	of	11)	14310	NM_001004330	440107	Hs.591013	NM_001004330	ENSG00000187510	PLEKHG7	-0	pleckstrin	homology	and	RhoGEF	domain	containing	G7	protein-coding
Merged-chr15-92077519-2	chr15	92077414	92077625	0	31.849998	GS404_IP_BG4_93T_m1_F2L0_peaks.txt|GS430_IP_BG4_93T_rep2_m1_F2L0_peaks.txt	intron	(NM_013272,	intron	2	of	9)	intron	(NM_013272,	intron	2	of	9)	223219	NR_135775	28232	Hs.311187	NM_013272	ENSG00000176463	SLCO3A1	OATP-D|OATP-RP3|OATP3A1|OATPD|OATPRP3|SLC21A11	solute	carrier	organic	anion	transporter	family	member	3A1	protein-coding
Merged-chr20-462654-1	chr20	462554	462754	0	31.299999	GS404_IP_BG4_93T_m1_F2L0_peaks.txt	promoter-TSS	(NM_144628)	promoter-TSS	(NM_144628)	-101	NM_144628	128637	Hs.590876	NM_144628	ENSG00000125875	TBC1D20	C20orf140|WARBM4	TBC1	domain	family	member	20	protein-coding
Merged-chr1-172745171-1	chr1	172745071	172745271	0	31.299999	GS404_IP_BG4_93T_m1_F2L0_peaks.txt	Intergenic	Intergenic	86163	NM_000639	356	Hs.2007	NM_000639	ENSG00000117560	FASLG	ALPS1B|APT1LG1|APTL|CD178|CD95-L|CD95L|FASL|TNFSF6|TNLG1A	Fas	ligand	protein-coding
Merged-chr16-56241789-1	chr16	56241689	56241889	0	31.299999	GS430_IP_BG4_93T_rep2_m1_F2L0_peaks.txt	intron	(NM_020988,	intron	2	of	8)	intron	(NM_020988,	intron	2	of	8)	-3731	NR_037499	100500891		NR_037499	ENSG00000265281	MIR3935	-0	microRNA	3935	ncRNA
Merged-chr1-186375424-2	chr1	186375257	186375591	0	31.200001	GS404_IP_BG4_93T_m1_F2L0_peaks.txt|GS430_IP_BG4_93T_rep2_m1_F2L0_peaks.txt	promoter-TSS	(NM_017847)	promoter-TSS	(NM_017847)	-99	NM_003292	7175	Hs.279640	NM_003292	ENSG00000047410	TPR	-0	translocated	promoter	region,	nuclear	basket	protein	protein-coding
Merged-chr1-172444111-2	chr1	172444006	172444216	0	31.049999	GS404_IP_BG4_93T_m1_F2L0_peaks.txt|GS430_IP_BG4_93T_rep2_m1_F2L0_peaks.txt	promoter-TSS	(NM_153747)	promoter-TSS	(NM_153747)	-21	NM_002642	5279	Hs.188456	NM_002642	ENSG00000135845	PIGC	GPI2	phosphatidylinositol	glycan	anchor	biosynthesis	class	C	protein-coding
Merged-chr12-92717434-1	chr12	92717334	92717534	0	31.000000	GS430_IP_BG4_93T_rep2_m1_F2L0_peaks.txt	Intergenic	MIR|SINE|MIR	14591	NM_001178097	338809	Hs.326303	NM_001037671	ENSG00000214215	C12orf74	-0	chromosome	12	open	reading	frame	74	protein-coding
Merged-chr1-183868824-1	chr1	183868724	183868924	0	31.000000	GS430_IP_BG4_93T_rep2_m1_F2L0_peaks.txt	intron	(NM_001297672,	intron	4	of	16)	intron	(NM_001297672,	intron	4	of	16)	63743	NM_001297672	23179	Hs.497148	NM_015149	ENSG00000143344	RGL1	RGL	ral	guanine	nucleotide	dissociation	stimulator	like	1	protein-coding
Merged-chr20-1325352-2	chr20	1325242	1325462	0	30.950001	GS404_IP_BG4_93T_m1_F2L0_peaks.txt|GS430_IP_BG4_93T_rep2_m1_F2L0_peaks.txt	promoter-TSS	(NR_040047)	promoter-TSS	(NR_040047)	9	NR_040047	100507495	Hs.655785	NR_040047	ENSG00000234684	SDCBP2-AS1	-0	SDCBP2	antisense	RNA	1	ncRNA
Merged-chr15-98897212-2	chr15	98897098	98897326	0	30.849998	GS404_IP_BG4_93T_m1_F2L0_peaks.txt|GS430_IP_BG4_93T_rep2_m1_F2L0_peaks.txt	intron	(NM_001291858,	intron	4	of	20)	intron	(NM_001291858,	intron	4	of	20)	108444	NM_001102612	145814	Hs.592021	NM_001102612	ENSG00000183571	PGPEP1L	-0	pyroglutamyl-peptidase	I-like	protein-coding
Merged-chr5-42057424-1	chr5	42057324	42057524	0	30.700001	GS404_IP_BG4_93T_m1_F2L0_peaks.txt	Intergenic	Intergenic	117921	NR_104635	101926960	Hs.365692	NR_104635		LOC101926960	-0	uncharacterized	LOC101926960	ncRNA
Merged-chr12-92632206-1	chr12	92632106	92632306	0	30.400000	GS404_IP_BG4_93T_m1_F2L0_peaks.txt	Intergenic	Intergenic	-70637	NM_001037671	338809	Hs.326303	NM_001037671	ENSG00000214215	C12orf74	-0	chromosome	12	open	reading	frame	74	protein-coding
Merged-chr1-189021796-1	chr1	189021696	189021896	0	30.400000	GS430_IP_BG4_93T_rep2_m1_F2L0_peaks.txt	Intergenic	MER70C|LTR|ERVL	1454214	NM_001317188	339479	Hs.65765	NM_199051	ENSG00000162670	BRINP3	DBCCR1L|DBCCR1L1|FAM5C	BMP/retinoic	acid	inducible	neural	specific	3	protein-coding
Merged-chr12-92708452-1	chr12	92708352	92708552	0	30.400000	GS430_IP_BG4_93T_rep2_m1_F2L0_peaks.txt	TTS	(NM_001037671)	TTS	(NM_001037671)	5609	NM_001178097	338809	Hs.326303	NM_001037671	ENSG00000214215	C12orf74	-0	chromosome	12	open	reading	frame	74	protein-coding
Merged-chr9-76688136-1	chr9	76688036	76688236	0	29.799999	GS404_IP_BG4_93T_m1_F2L0_peaks.txt	intron	(NM_001308049,	intron	1	of	11)	intron	(NM_001308049,	intron	1	of	11)	4279	NM_001330680	158471	Hs.262857	NM_015225	ENSG00000106772	PRUNE2	BMCC1|BNIPXL|C9orf65|KIAA0367	prune	homolog	2	protein-coding
Merged-chr12-75527148-1	chr12	75527048	75527248	0	29.500000	GS404_IP_BG4_93T_m1_F2L0_peaks.txt	Intergenic	Intergenic	-15510	NM_007043	11103	Hs.645517	NM_007043	ENSG00000111615	KRR1	HRB2|RIP-1	KRR1,	small	subunit	processome	component	homolog	protein-coding
Merged-chr21-41630453-2	chr21	41630348	41630559	0	29.500000	GS404_IP_BG4_93T_m1_F2L0_peaks.txt|GS430_IP_BG4_93T_rep2_m1_F2L0_peaks.txt	Intergenic	Intergenic	-48849	NR_024367	54090	Hs.570442	NR_024367		LINC00111	C21orf21|NCRNA00111	long	intergenic	non-protein	coding	RNA	111	ncRNA
Merged-chr12-94983968-1	chr12	94983868	94984068	0	29.500000	GS404_IP_BG4_93T_m1_F2L0_peaks.txt	intron	(NM_001258338,	intron	2	of	2)	intron	(NM_001258338,	intron	2	of	2)	19745	NM_018838	55967	Hs.506374	NM_018838	ENSG00000184752	NDUFA12	B17.2|DAP13	NADH:ubiquinone	oxidoreductase	subunit	A12	protein-coding
Merged-chr15-98519476-1	chr15	98519376	98519576	0	29.400000	GS430_IP_BG4_93T_rep2_m1_F2L0_peaks.txt	Intergenic	Intergenic	-5094	NM_182562	283777	Hs.668070	NM_182562	ENSG00000185087	FAM169B	-0	family	with	sequence	similarity	169	member	B	protein-coding
Merged-chr12-92719823-1	chr12	92719723	92719923	0	29.400000	GS430_IP_BG4_93T_rep2_m1_F2L0_peaks.txt	Intergenic	Intergenic	-16666	NM_001004330	440107	Hs.591013	NM_001004330	ENSG00000187510	PLEKHG7	-0	pleckstrin	homology	and	RhoGEF	domain	containing	G7	protein-coding
Merged-chr12-69656109-1	chr12	69656009	69656209	0	29.200001	GS404_IP_BG4_93T_m1_F2L0_peaks.txt	intron	(NM_032735,	intron	9	of	9)	Charlie1|DNA|hAT-Charlie	33168	NM_152439	144453	Hs.280782	NM_032735	ENSG00000127325	BEST3	VMD2L3	bestrophin	3	protein-coding
Merged-chr15-91456424-2	chr15	91456324	91456525	0	29.199999	GS404_IP_BG4_93T_m1_F2L0_peaks.txt|GS430_IP_BG4_93T_rep2_m1_F2L0_peaks.txt	Intergenic	L1PB1|LINE|L1	-6915	NR_110106	101926928	Hs.638788	NR_110106	ENSG00000258551	CRAT37	-0	cervical	cancer-associated	transcript	37	ncRNA
Merged-chr5-1247044-2	chr5	1246943	1247145	0	29.199999	GS404_IP_BG4_93T_m1_F2L0_peaks.txt|GS430_IP_BG4_93T_rep2_m1_F2L0_peaks.txt	TTS	(NM_182632)	TTS	(NM_182632)	21689	NM_182632	348932	Hs.213284	NM_182632	ENSG00000164363	SLC6A18	Xtrp2	solute	carrier	family	6	member	18	protein-coding
Merged-chr15-98727800-2	chr15	98727689	98727911	0	28.900002	GS404_IP_BG4_93T_m1_F2L0_peaks.txt|GS430_IP_BG4_93T_rep2_m1_F2L0_peaks.txt	intron	(NM_001291858,	intron	2	of	20)	intron	(NM_001291858,	intron	2	of	20)	-56626	NR_039864	100616432		NR_039864	ENSG00000264480	MIR4714	-0	microRNA	4714	ncRNA
Merged-chr12-57736065-1	chr12	57735965	57736165	0	28.799999	GS430_IP_BG4_93T_rep2_m1_F2L0_peaks.txt	intron	(NM_014770,	intron	1	of	17)	CpG	2181	NM_001122772	116986	Hs.302435	NM_014770	ENSG00000135439	AGAP2	CENTG1|GGAP2|PIKE	ArfGAP	with	GTPase	domain,	ankyrin	repeat	and	PH	domain	2	protein-coding
Merged-chr10-3239820-2	chr10	3239718	3239922	0	28.750000	GS404_IP_BG4_93T_m1_F2L0_peaks.txt|GS430_IP_BG4_93T_rep2_m1_F2L0_peaks.txt	Intergenic	Intergenic	-66979	NR_144639	10531	Hs.528300	NM_014889	ENSG00000107959	PITRM1	MP1|PreP	pitrilysin	metallopeptidase	1	protein-coding
Merged-chr1-171817878-2	chr1	171817774	171817982	0	28.700001	GS404_IP_BG4_93T_m1_F2L0_peaks.txt|GS430_IP_BG4_93T_rep2_m1_F2L0_peaks.txt	Intergenic	Intergenic	-23600	NM_001278252	26052	Hs.654775	NM_015569	ENSG00000197959	DNM3	Dyna	III	dynamin	3	protein-coding
Merged-chr4-23935104-2	chr4	23934977	23935231	0	28.400002	GS404_IP_BG4_93T_m1_F2L0_peaks.txt|GS430_IP_BG4_93T_rep2_m1_F2L0_peaks.txt	intron	(NM_001330752,	intron	2	of	13)	intron	(NM_001330752,	intron	2	of	13)	-45027	NM_013261	10891	Hs.527078	NM_013261	ENSG00000109819	PPARGC1A	LEM6|PGC-1(alpha)|PGC-1alpha|PGC-1v|PGC1|PGC1A|PPARGC1	PPARG	coactivator	1	alpha	protein-coding
Merged-chr15-99212113-2	chr15	99211986	99212241	0	28.349998	GS404_IP_BG4_93T_m1_F2L0_peaks.txt|GS430_IP_BG4_93T_rep2_m1_F2L0_peaks.txt	intron	(NM_001288616,	intron	6	of	11)	intron	(NM_001288616,	intron	6	of	11)	37506	NM_001288615	64927	Hs.513195	NM_022905	ENSG00000103852	TTC23	HCC-8	tetratricopeptide	repeat	domain	23	protein-coding
Merged-chr12-54988562-2	chr12	54988462	54988662	0	28.250000	GS404_IP_BG4_93T_m1_F2L0_peaks.txt|GS430_IP_BG4_93T_rep2_m1_F2L0_peaks.txt	Intergenic	Intergenic	-3816	NM_001136030	9840	Hs.33187	NM_014796	ENSG00000135426	TESPA1	HSPC257|KIAA0748	thymocyte	expressed,	positive	selection	associated	1	protein-coding
Merged-chr9-76818451-2	chr9	76818350	76818553	0	28.200001	GS404_IP_BG4_93T_m1_F2L0_peaks.txt|GS430_IP_BG4_93T_rep2_m1_F2L0_peaks.txt	intron	(NR_131751,	intron	5	of	15)	intron	(NR_131751,	intron	5	of	15)	54015	NR_015342	50652	Hs.663766	NR_015342	ENSG00000225937	PCA3	DD3|NCRNA00019|PCAT3	prostate	cancer	associated	3	(non-protein	coding)	ncRNA
Merged-chr2-157875204-1	chr2	157875104	157875304	0	28.200001	GS404_IP_BG4_93T_m1_F2L0_peaks.txt	promoter-TSS	(NM_001105)	promoter-TSS	(NM_001105)	-93	NM_001105	90	Hs.470316	NM_001105	ENSG00000115170	ACVR1	ACTRI|ACVR1A|ACVRLK2|ALK2|FOP|SKR1|TSRI	activin	A	receptor	type	1	protein-coding
Merged-chr12-92596657-1	chr12	92596557	92596757	0	28.200001	GS404_IP_BG4_93T_m1_F2L0_peaks.txt	Intergenic	MIR3|SINE|MIR	-106186	NM_001037671	338809	Hs.326303	NM_001037671	ENSG00000214215	C12orf74	-0	chromosome	12	open	reading	frame	74	protein-coding
Merged-chr1-171645056-2	chr1	171644931	171645181	0	28.150000	GS404_IP_BG4_93T_m1_F2L0_peaks.txt|GS430_IP_BG4_93T_rep2_m1_F2L0_peaks.txt	intron	(NM_000261,	intron	1	of	2)	LTR41B|LTR|ERVL	7577	NM_000261	4653	Hs.436037	NM_000261	ENSG00000034971	MYOC	GLC1A|GPOA|JOAG|JOAG1|TIGR	myocilin	protein-coding
Merged-chr2-157792894-1	chr2	157792794	157792994	0	28.100000	GS430_IP_BG4_93T_rep2_m1_F2L0_peaks.txt	intron	(NM_001347663,	intron	3	of	10)	intron	(NM_001347663,	intron	3	of	10)	45384	NM_001347667	90	Hs.470316	NM_001105	ENSG00000115170	ACVR1	ACTRI|ACVR1A|ACVRLK2|ALK2|FOP|SKR1|TSRI	activin	A	receptor	type	1	protein-coding
Merged-chr12-78470810-1	chr12	78470710	78470910	0	27.900000	GS404_IP_BG4_93T_m1_F2L0_peaks.txt	Intergenic	MLT1K|LTR|ERVL-MaLR	-111064	NR_135021	105369860	Hs.156898	NR_135021	ENSG00000258220	LOC105369860	-0	uncharacterized	LOC105369860	ncRNA
Merged-chr20-14566713-1	chr20	14566613	14566813	0	27.900000	GS404_IP_BG4_93T_m1_F2L0_peaks.txt	intron	(NR_104193,	intron	1	of	4)	LTR16|LTR|ERVL	12329	NR_104193	140848	Hs.570367	NR_104193	ENSG00000227927	MACROD2-IT1	C20orf68|NCRNA00227|bA467D7.4	MACROD2	intronic	transcript	1	ncRNA
Merged-chr12-79422274-1	chr12	79422174	79422374	0	27.799999	GS430_IP_BG4_93T_rep2_m1_F2L0_peaks.txt	intron	(NM_001135806,	intron	8	of	9)	L1ME3C|LINE|L1	3017	NR_031700	100302136		NR_031700	ENSG00000221788	MIR1252	MIRN1252|hsa-mir-1252	microRNA	1252	ncRNA
Merged-chr1-172639003-1	chr1	172638903	172639103	0	27.799999	GS430_IP_BG4_93T_rep2_m1_F2L0_peaks.txt	Intergenic	Intergenic	-20005	NM_001302746	356	Hs.2007	NM_000639	ENSG00000117560	FASLG	ALPS1B|APT1LG1|APTL|CD178|CD95-L|CD95L|FASL|TNFSF6|TNLG1A	Fas	ligand	protein-coding
Merged-chr15-98292624-2	chr15	98292507	98292741	0	27.750000	GS404_IP_BG4_93T_m1_F2L0_peaks.txt|GS430_IP_BG4_93T_rep2_m1_F2L0_peaks.txt	Intergenic	Intergenic	-203871	NR_120325	101927332		NR_120325		LINC01582	-0	long	intergenic	non-protein	coding	RNA	1582	ncRNA
Merged-chr9-83432415-1	chr9	83432315	83432515	0	27.600000	GS404_IP_BG4_93T_m1_F2L0_peaks.txt	intron	(NM_174938,	intron	1	of	13)	intron	(NM_174938,	intron	1	of	13)	35327	NM_001244960	257019	Hs.127535	NM_174938	ENSG00000172159	FRMD3	4.1O|EPB41L4O|EPB41LO|P410	FERM	domain	containing	3	protein-coding
Merged-chr1-172639475-1	chr1	172639375	172639575	0	27.600000	GS404_IP_BG4_93T_m1_F2L0_peaks.txt	Intergenic	Intergenic	-19533	NM_001302746	356	Hs.2007	NM_000639	ENSG00000117560	FASLG	ALPS1B|APT1LG1|APTL|CD178|CD95-L|CD95L|FASL|TNFSF6|TNLG1A	Fas	ligand	protein-coding
Merged-chr12-69356564-1	chr12	69356464	69356664	0	27.500000	GS430_IP_BG4_93T_rep2_m1_F2L0_peaks.txt	Intergenic	L1MC4|LINE|L1	-3146	NM_001300950	8089	Hs.4029	NM_006530	ENSG00000127337	YEATS4	4930573H17Rik|B230215M10Rik|GAS41|NUBI-1|YAF9	YEATS	domain	containing	4	protein-coding
Merged-chr6-46453394-1	chr6	46453294	46453494	0	27.299999	GS404_IP_BG4_93T_m1_F2L0_peaks.txt	intron	(NM_001251973,	intron	2	of	4)	intron	(NM_001251973,	intron	2	of	4)	37929	NM_001251974	10231	Hs.440168	NM_005822	ENSG00000172348	RCAN2	CSP2|DSCR1L1|MCIP2|RCN2|ZAKI-4|ZAKI4	regulator	of	calcineurin	2	protein-coding
Merged-chr12-94994471-1	chr12	94994371	94994571	0	26.700001	GS404_IP_BG4_93T_m1_F2L0_peaks.txt	intron	(NM_018838,	intron	2	of	3)	intron	(NM_018838,	intron	2	of	3)	9242	NM_018838	55967	Hs.506374	NM_018838	ENSG00000184752	NDUFA12	B17.2|DAP13	NADH:ubiquinone	oxidoreductase	subunit	A12	protein-coding
Merged-chr12-65603696-2	chr12	65603590	65603802	0	26.400002	GS404_IP_BG4_93T_m1_F2L0_peaks.txt|GS430_IP_BG4_93T_rep2_m1_F2L0_peaks.txt	intron	(NR_120434,	intron	2	of	4)	intron	(NR_120434,	intron	2	of	4)	38676	NR_120433	100507065	Hs.591038	NR_120431		LOC100507065	-0	uncharacterized	LOC100507065	ncRNA
Merged-chr12-83713138-2	chr12	83713029	83713247	0	26.400000	GS404_IP_BG4_93T_m1_F2L0_peaks.txt|GS430_IP_BG4_93T_rep2_m1_F2L0_peaks.txt	Intergenic	L1MC1|LINE|L1	1025983	NM_001320321	160335	Hs.577775	NM_152588	ENSG00000179104	TMTC2	IBDBP1	transmembrane	and	tetratricopeptide	repeat	containing	2	protein-coding
Merged-chr15-98568185-2	chr15	98568062	98568309	0	26.200001	GS404_IP_BG4_93T_m1_F2L0_peaks.txt|GS430_IP_BG4_93T_rep2_m1_F2L0_peaks.txt	Intergenic	BLACKJACK|DNA|hAT-Blackjack	-53803	NM_182562	283777	Hs.668070	NM_182562	ENSG00000185087	FAM169B	-0	family	with	sequence	similarity	169	member	B	protein-coding
Merged-chr15-98852472-2	chr15	98852368	98852577	0	26.200001	GS404_IP_BG4_93T_m1_F2L0_peaks.txt|GS430_IP_BG4_93T_rep2_m1_F2L0_peaks.txt	intron	(NM_001291858,	intron	2	of	20)	CpG	68046	NR_039864	100616432		NR_039864	ENSG00000264480	MIR4714	-0	microRNA	4714	ncRNA
Merged-chr1-186662924-1	chr1	186662824	186663024	0	26.200001	GS430_IP_BG4_93T_rep2_m1_F2L0_peaks.txt	Intergenic	L4_C_Mam|LINE|RTE-X	17503	NM_000963	5743	Hs.196384	NM_000963	ENSG00000073756	PTGS2	COX-2|COX2|GRIPGHS|PGG/HS|PGHS-2|PHS-2|hCox-2	prostaglandin-endoperoxide	synthase	2	protein-coding
Merged-chr4-8158994-1	chr4	8158894	8159094	0	26.100000	GS404_IP_BG4_93T_m1_F2L0_peaks.txt	promoter-TSS	(NM_001130083)	promoter-TSS	(NM_001130083)	-162	NM_001130086	84448	Hs.233404	NM_032432	ENSG00000163995	ABLIM2	-0	actin	binding	LIM	protein	family	member	2	protein-coding
Merged-chr15-98865496-1	chr15	98865396	98865596	0	26.100000	GS404_IP_BG4_93T_m1_F2L0_peaks.txt	intron	(NM_001291858,	intron	2	of	20)	intron	(NM_001291858,	intron	2	of	20)	81070	NR_039864	100616432		NR_039864	ENSG00000264480	MIR4714	-0	microRNA	4714	ncRNA
Merged-chr20-14434631-1	chr20	14434531	14434731	0	25.900000	GS430_IP_BG4_93T_rep2_m1_F2L0_peaks.txt	intron	(NM_080676,	intron	3	of	16)	L2|LINE|L2	-96964	NM_013281	23767	Hs.41296	NM_013281	ENSG00000125848	FLRT3	HH21	fibronectin	leucine	rich	transmembrane	protein	3	protein-coding
Merged-chr1-188642996-1	chr1	188642896	188643096	0	25.900000	GS430_IP_BG4_93T_rep2_m1_F2L0_peaks.txt	Intergenic	MER50C|LTR|ERV1	1199368	NR_132374	106144535	Hs.568709	NR_132374	ENSG00000231599	LINC01037	-0	long	intergenic	non-protein	coding	RNA	1037	ncRNA
Merged-chr15-92011787-2	chr15	92011650	92011925	0	25.900000	GS404_IP_BG4_93T_m1_F2L0_peaks.txt|GS430_IP_BG4_93T_rep2_m1_F2L0_peaks.txt	intron	(NM_013272,	intron	2	of	9)	intron	(NM_013272,	intron	2	of	9)	157487	NR_135775	28232	Hs.311187	NM_013272	ENSG00000176463	SLCO3A1	OATP-D|OATP-RP3|OATP3A1|OATPD|OATPRP3|SLC21A11	solute	carrier	organic	anion	transporter	family	member	3A1	protein-coding
Merged-chr12-70430515-1	chr12	70430415	70430615	0	25.900000	GS430_IP_BG4_93T_rep2_m1_F2L0_peaks.txt	exon	(NM_014505,	exon	3	of	3)	exon	(NM_014505,	exon	3	of	3)	64233	NM_014505	27345	Hs.525529	NM_014505	ENSG00000135643	KCNMB4	-0	potassium	calcium-activated	channel	subfamily	M	regulatory	beta	subunit	4	protein-coding
Merged-chr15-98928150-1	chr15	98928050	98928250	0	25.799999	GS404_IP_BG4_93T_m1_F2L0_peaks.txt	intron	(NM_001291858,	intron	13	of	20)	L2|LINE|L2	77506	NM_001102612	145814	Hs.592021	NM_001102612	ENSG00000183571	PGPEP1L	-0	pyroglutamyl-peptidase	I-like	protein-coding
Merged-chr15-92091331-2	chr15	92091201	92091462	0	25.799999	GS404_IP_BG4_93T_m1_F2L0_peaks.txt|GS430_IP_BG4_93T_rep2_m1_F2L0_peaks.txt	intron	(NM_013272,	intron	2	of	9)	intron	(NM_013272,	intron	2	of	9)	237031	NR_135775	28232	Hs.311187	NM_013272	ENSG00000176463	SLCO3A1	OATP-D|OATP-RP3|OATP3A1|OATPD|OATPRP3|SLC21A11	solute	carrier	organic	anion	transporter	family	member	3A1	protein-coding
Merged-chr15-99156247-1	chr15	99156147	99156347	0	25.799999	GS404_IP_BG4_93T_m1_F2L0_peaks.txt	exon	(NM_001288615,	exon	12	of	14)	exon	(NM_001288615,	exon	12	of	14)	51167	NM_145728	23336	Hs.207106	NM_015286	ENSG00000182253	SYNM	DMN|SYN	synemin	protein-coding
Merged-chr15-92069747-1	chr15	92069647	92069847	0	25.799999	GS404_IP_BG4_93T_m1_F2L0_peaks.txt	intron	(NM_013272,	intron	2	of	9)	intron	(NM_013272,	intron	2	of	9)	215447	NR_135775	28232	Hs.311187	NM_013272	ENSG00000176463	SLCO3A1	OATP-D|OATP-RP3|OATP3A1|OATPD|OATPRP3|SLC21A11	solute	carrier	organic	anion	transporter	family	member	3A1	protein-coding
Merged-chr4-8183470-2	chr4	8183361	8183579	0	25.599998	GS404_IP_BG4_93T_m1_F2L0_peaks.txt|GS430_IP_BG4_93T_rep2_m1_F2L0_peaks.txt	Intergenic	Intergenic	-15774	NR_134639	54436	Hs.479116	NM_018986	ENSG00000125089	SH3TC1	-0	SH3	domain	and	tetratricopeptide	repeats	1	protein-coding
Merged-chr20-1437529-1	chr20	1437429	1437629	0	25.500000	GS404_IP_BG4_93T_m1_F2L0_peaks.txt	Intergenic	Intergenic	30163	NM_016143	55968	Hs.12865	NM_016143	ENSG00000088833	NSFL1C	P47|UBX1|UBXD10|UBXN2C|dJ776F14.1	NSFL1	cofactor	protein-coding
Merged-chr12-71070935-1	chr12	71070835	71071035	0	25.500000	GS404_IP_BG4_93T_m1_F2L0_peaks.txt	Intergenic	Intergenic	87064	NM_004616	7103	Hs.170563	NM_004616	ENSG00000127324	TSPAN8	CO-029|TM4SF3	tetraspanin	8	protein-coding
Merged-chr15-98779762-1	chr15	98779662	98779862	0	25.500000	GS404_IP_BG4_93T_m1_F2L0_peaks.txt	intron	(NM_001291858,	intron	2	of	20)	intron	(NM_001291858,	intron	2	of	20)	-4664	NR_039864	100616432		NR_039864	ENSG00000264480	MIR4714	-0	microRNA	4714	ncRNA
Merged-chr13-73754934-1	chr13	73754834	73755034	0	25.500000	GS430_IP_BG4_93T_rep2_m1_F2L0_peaks.txt	intron	(NM_007249,	intron	6	of	7)	intron	(NM_007249,	intron	6	of	7)	190690	NR_047009	100874155	Hs.672679	NR_047009		LINC00392	-0	long	intergenic	non-protein	coding	RNA	392	ncRNA
Merged-chr15-98823208-1	chr15	98823108	98823308	0	25.500000	GS404_IP_BG4_93T_m1_F2L0_peaks.txt	intron	(NM_001291858,	intron	2	of	20)	intron	(NM_001291858,	intron	2	of	20)	38782	NR_039864	100616432		NR_039864	ENSG00000264480	MIR4714	-0	microRNA	4714	ncRNA
Merged-chr15-99212570-1	chr15	99212470	99212670	0	25.500000	GS404_IP_BG4_93T_m1_F2L0_peaks.txt	intron	(NM_001288616,	intron	6	of	11)	intron	(NM_001288616,	intron	6	of	11)	37049	NM_001288615	64927	Hs.513195	NM_022905	ENSG00000103852	TTC23	HCC-8	tetratricopeptide	repeat	domain	23	protein-coding
Merged-chr1-172654744-2	chr1	172654625	172654864	0	25.350000	GS404_IP_BG4_93T_m1_F2L0_peaks.txt|GS430_IP_BG4_93T_rep2_m1_F2L0_peaks.txt	Intergenic	Intergenic	-4264	NM_001302746	356	Hs.2007	NM_000639	ENSG00000117560	FASLG	ALPS1B|APT1LG1|APTL|CD178|CD95-L|CD95L|FASL|TNFSF6|TNLG1A	Fas	ligand	protein-coding
Merged-chr15-98914792-2	chr15	98914688	98914897	0	25.349998	GS404_IP_BG4_93T_m1_F2L0_peaks.txt|GS430_IP_BG4_93T_rep2_m1_F2L0_peaks.txt	intron	(NM_001291858,	intron	8	of	20)	intron	(NM_001291858,	intron	8	of	20)	90864	NM_001102612	145814	Hs.592021	NM_001102612	ENSG00000183571	PGPEP1L	-0	pyroglutamyl-peptidase	I-like	protein-coding
Merged-chr12-69239554-1	chr12	69239454	69239654	0	25.200001	GS404_IP_BG4_93T_m1_F2L0_peaks.txt	promoter-TSS	(NM_001300947)	promoter-TSS	(NM_001300947)	17	NM_007007	11052	Hs.369606	NM_007007	ENSG00000111605	CPSF6	CFIM|CFIM68|HPBRII-4|HPBRII-7	cleavage	and	polyadenylation	specific	factor	6	protein-coding
Merged-chr12-69648713-1	chr12	69648613	69648813	0	25.200001	GS430_IP_BG4_93T_rep2_m1_F2L0_peaks.txt	intron	(NM_001282614,	intron	9	of	9)	intron	(NM_001282614,	intron	9	of	9)	-37551	NM_201550	376132	Hs.448708	NM_201550	ENSG00000198812	LRRC10	HRLRRP|LRRC10A	leucine	rich	repeat	containing	10	protein-coding
Merged-chr15-98475908-1	chr15	98475808	98476008	0	25.200001	GS430_IP_BG4_93T_rep2_m1_F2L0_peaks.txt	intron	(NM_182562,	intron	4	of	6)	L1M4a1|LINE|L1	38474	NM_182562	283777	Hs.668070	NM_182562	ENSG00000185087	FAM169B	-0	family	with	sequence	similarity	169	member	B	protein-coding
Merged-chr12-69415905-1	chr12	69415805	69416005	0	25.200001	GS404_IP_BG4_93T_m1_F2L0_peaks.txt	Intergenic	Intergenic	-54444	NM_001278354	10818	Hs.593446	NM_006654	ENSG00000166225	FRS2	FRS1A|FRS2A|FRS2alpha|SNT|SNT-1|SNT1	fibroblast	growth	factor	receptor	substrate	2	protein-coding
Merged-chr1-171841403-1	chr1	171841303	171841503	0	25.200001	GS404_IP_BG4_93T_m1_F2L0_peaks.txt	promoter-TSS	(NM_001278252)	promoter-TSS	(NM_001278252)	-75	NM_001278252	26052	Hs.654775	NM_015569	ENSG00000197959	DNM3	Dyna	III	dynamin	3	protein-coding
Merged-chr9-80874602-1	chr9	80874502	80874702	0	25.200001	GS404_IP_BG4_93T_m1_F2L0_peaks.txt	Intergenic	Intergenic	814933	NM_001303104	7088	Hs.197320	NM_005077	ENSG00000196781	TLE1	ESG|ESG1|GRG1	transducin	like	enhancer	of	split	1	protein-coding
Merged-chr1-172637686-1	chr1	172637586	172637786	0	25.200001	GS430_IP_BG4_93T_rep2_m1_F2L0_peaks.txt	Intergenic	MLT1H1|LTR|ERVL-MaLR	-21322	NM_001302746	356	Hs.2007	NM_000639	ENSG00000117560	FASLG	ALPS1B|APT1LG1|APTL|CD178|CD95-L|CD95L|FASL|TNFSF6|TNLG1A	Fas	ligand	protein-coding
Merged-chr12-65617136-1	chr12	65617036	65617236	0	25.200001	GS404_IP_BG4_93T_m1_F2L0_peaks.txt	intron	(NR_120434,	intron	1	of	4)	AluJb|SINE|Alu	25236	NR_120433	100507065	Hs.591038	NR_120431		LOC100507065	-0	uncharacterized	LOC100507065	ncRNA
Merged-chr15-92082463-1	chr15	92082363	92082563	0	24.900000	GS430_IP_BG4_93T_rep2_m1_F2L0_peaks.txt	intron	(NM_013272,	intron	2	of	9)	intron	(NM_013272,	intron	2	of	9)	228163	NR_135775	28232	Hs.311187	NM_013272	ENSG00000176463	SLCO3A1	OATP-D|OATP-RP3|OATP3A1|OATPD|OATPRP3|SLC21A11	solute	carrier	organic	anion	transporter	family	member	3A1	protein-coding
Merged-chr1-186181196-1	chr1	186181096	186181296	0	24.900000	GS430_IP_BG4_93T_rep2_m1_F2L0_peaks.txt	intron	(NM_031935,	intron	104	of	106)	intron	(NM_031935,	intron	104	of	106)	-115077	NM_001127709	10216	Hs.647723	NM_005807	ENSG00000116690	PRG4	CACP|HAPO|JCAP|MSF|SZP	proteoglycan	4	protein-coding
Merged-chr15-100435285-1	chr15	100435185	100435385	0	24.900000	GS430_IP_BG4_93T_rep2_m1_F2L0_peaks.txt	intron	(NR_120374,	intron	4	of	4)	intron	(NR_120374,	intron	4	of	4)	62346	NR_120374	102723320	Hs.416099	NR_120374		CERS3-AS1	-0	CERS3	antisense	RNA	1	ncRNA
Merged-chr12-92466449-1	chr12	92466349	92466549	0	24.900000	GS430_IP_BG4_93T_rep2_m1_F2L0_peaks.txt	promoter-TSS	(NR_144532)	promoter-TSS	(NR_144532)	-230	NR_144532	100507616	Hs.339918	NR_144532		LOC100507616	-0	uncharacterized	LOC100507616	ncRNA
Merged-chr1-172399554-2	chr1	172399385	172399723	0	24.850000	GS404_IP_BG4_93T_m1_F2L0_peaks.txt|GS430_IP_BG4_93T_rep2_m1_F2L0_peaks.txt	intron	(NM_015569,	intron	20	of	20)	intron	(NM_015569,	intron	20	of	20)	-21134	NM_139240	92346	Hs.517991	NM_139240	ENSG00000180999	C1orf105	-0	chromosome	1	open	reading	frame	105	protein-coding
Merged-chr16-56215732-1	chr16	56215632	56215832	0	24.600000	GS430_IP_BG4_93T_rep2_m1_F2L0_peaks.txt	intron	(NM_020988,	intron	2	of	8)	intron	(NM_020988,	intron	2	of	8)	-21207	NR_026889	26077	Hs.721567	NR_026889	ENSG00000261439	DKFZP434H168	-0	uncharacterized	LOC26077	ncRNA
Merged-chr10-12448888-2	chr10	12448782	12448995	0	24.250000	GS404_IP_BG4_93T_m1_F2L0_peaks.txt|GS430_IP_BG4_93T_rep2_m1_F2L0_peaks.txt	intron	(NM_153498,	intron	1	of	10)	MIR|SINE|MIR	99345	NM_153498	57118	Hs.600547	NM_020397	ENSG00000183049	CAMK1D	CKLiK|CaM-K1|CaMKID	calcium/calmodulin	dependent	protein	kinase	ID	protein-coding
Merged-chr12-92729518-1	chr12	92729418	92729618	0	24.200001	GS430_IP_BG4_93T_rep2_m1_F2L0_peaks.txt	Intergenic	Intergenic	-6971	NM_001004330	440107	Hs.591013	NM_001004330	ENSG00000187510	PLEKHG7	-0	pleckstrin	homology	and	RhoGEF	domain	containing	G7	protein-coding
Merged-chr15-92803948-2	chr15	92803836	92804060	0	24.100000	GS404_IP_BG4_93T_m1_F2L0_peaks.txt|GS430_IP_BG4_93T_rep2_m1_F2L0_peaks.txt	Intergenic	Intergenic	8464	NR_033769	728619	Hs.684129	NR_033769		ASB9P1	-0	ankyrin	repeat	and	SOCS	box	containing	9	pseudogene	1	pseudo
Merged-chr16-49770183-1	chr16	49770083	49770283	0	24.000000	GS404_IP_BG4_93T_m1_F2L0_peaks.txt	intron	(NM_015069,	intron	2	of	7)	(TGAA)n|Simple_repeat|Simple_repeat	52555	NM_015069	23090	Hs.443715	NM_015069	ENSG00000102935	ZNF423	Ebfaz|JBTS19|NPHP14|OAZ|Roaz|ZFP423|Zfp104|hOAZ	zinc	finger	protein	423	protein-coding
Merged-chr15-92097745-1	chr15	92097645	92097845	0	24.000000	GS404_IP_BG4_93T_m1_F2L0_peaks.txt	intron	(NM_013272,	intron	3	of	9)	intron	(NM_013272,	intron	3	of	9)	243445	NR_135775	28232	Hs.311187	NM_013272	ENSG00000176463	SLCO3A1	OATP-D|OATP-RP3|OATP3A1|OATPD|OATPRP3|SLC21A11	solute	carrier	organic	anion	transporter	family	member	3A1	protein-coding
Merged-chr21-26613442-1	chr21	26613342	26613542	0	24.000000	GS404_IP_BG4_93T_m1_F2L0_peaks.txt	Intergenic	Intergenic	-40038	NM_052954	116159	Hs.37445	NM_052954	ENSG00000166265	CYYR1	C21orf95	cysteine	and	tyrosine	rich	1	protein-coding
Merged-chr16-62743579-1	chr16	62743479	62743679	0	23.900000	GS430_IP_BG4_93T_rep2_m1_F2L0_peaks.txt	Intergenic	Intergenic	-706744	NM_001796	1006	Hs.368322	NM_001796	ENSG00000150394	CDH8	Nbla04261	cadherin	8	protein-coding
Merged-chr15-91802065-1	chr15	91801965	91802165	0	23.900000	GS430_IP_BG4_93T_rep2_m1_F2L0_peaks.txt	Intergenic	Intergenic	-51643	NM_001145044	28232	Hs.311187	NM_013272	ENSG00000176463	SLCO3A1	OATP-D|OATP-RP3|OATP3A1|OATPD|OATPRP3|SLC21A11	solute	carrier	organic	anion	transporter	family	member	3A1	protein-coding
Merged-chr12-70590105-1	chr12	70590005	70590205	0	23.700001	GS404_IP_BG4_93T_m1_F2L0_peaks.txt	exon	(NM_001206972,	exon	6	of	31)	exon	(NM_001206972,	exon	6	of	31)	19919	NM_002837	5787	Hs.201030	NM_002837	ENSG00000127329	PTPRB	HPTP-BETA|HPTPB|PTPB|R-PTP-BETA|VEPTP	protein	tyrosine	phosphatase,	receptor	type	B	protein-coding
Merged-chr1-186396119-1	chr1	186396019	186396219	0	23.600000	GS430_IP_BG4_93T_rep2_m1_F2L0_peaks.txt	intron	(NM_001164246,	intron	8	of	12)	intron	(NM_001164246,	intron	8	of	12)	-4453	NM_022375	10896	Hs.679230	NM_022375	ENSG00000262180	OCLM	TISR	oculomedin	protein-coding
Merged-chr12-69154778-1	chr12	69154678	69154878	0	23.600000	GS430_IP_BG4_93T_rep2_m1_F2L0_peaks.txt	Intergenic	Tigger8|DNA|TcMar-Tigger	-84759	NM_001300947	11052	Hs.369606	NM_007007	ENSG00000111605	CPSF6	CFIM|CFIM68|HPBRII-4|HPBRII-7	cleavage	and	polyadenylation	specific	factor	6	protein-coding
Merged-chr1-172578249-1	chr1	172578149	172578349	0	23.600000	GS430_IP_BG4_93T_rep2_m1_F2L0_peaks.txt	intron	(NM_001282751,	intron	13	of	21)	intron	(NM_001282751,	intron	13	of	21)	45131	NM_001282750	51430	Hs.204559	NM_014283	ENSG00000094975	SUCO	C1orf9|CH1|OPT|SLP1	SUN	domain	containing	ossification	factor	protein-coding
Merged-chr16-56236143-1	chr16	56236043	56236243	0	23.600000	GS430_IP_BG4_93T_rep2_m1_F2L0_peaks.txt	intron	(NM_020988,	intron	2	of	8)	intron	(NM_020988,	intron	2	of	8)	-9377	NR_037499	100500891		NR_037499	ENSG00000265281	MIR3935	-0	microRNA	3935	ncRNA
Merged-chr15-90932623-1	chr15	90932523	90932723	0	23.400000	GS404_IP_BG4_93T_m1_F2L0_peaks.txt	promoter-TSS	(NM_001286451)	promoter-TSS	(NM_001286451)	-54	NM_001286451	374659	Hs.349979	NM_198527	ENSG00000184508	HDDC3	(ppGpp)ase|MESH1	HD	domain	containing	3	protein-coding
Merged-chr12-79470796-1	chr12	79470696	79470896	0	23.299999	GS430_IP_BG4_93T_rep2_m1_F2L0_peaks.txt	Intergenic	SATR2|Satellite|Satellite	51539	NR_031700	100302136		NR_031700	ENSG00000221788	MIR1252	MIRN1252|hsa-mir-1252	microRNA	1252	ncRNA
Merged-chr12-92575303-1	chr12	92575203	92575403	0	23.299999	GS430_IP_BG4_93T_rep2_m1_F2L0_peaks.txt	Intergenic	Intergenic	108624	NR_144532	100507616	Hs.339918	NR_144532		LOC100507616	-0	uncharacterized	LOC100507616	ncRNA
Merged-chr5-42094179-1	chr5	42094079	42094279	0	23.299999	GS430_IP_BG4_93T_rep2_m1_F2L0_peaks.txt	Intergenic	MLT1A0|LTR|ERVL-MaLR	81166	NR_104635	101926960	Hs.365692	NR_104635		LOC101926960	-0	uncharacterized	LOC101926960	ncRNA
Merged-chr16-56230873-1	chr16	56230773	56230973	0	23.299999	GS430_IP_BG4_93T_rep2_m1_F2L0_peaks.txt	intron	(NM_020988,	intron	2	of	8)	MIR3|SINE|MIR	-14647	NR_037499	100500891		NR_037499	ENSG00000265281	MIR3935	-0	microRNA	3935	ncRNA
Merged-chr21-41641382-1	chr21	41641282	41641482	0	23.299999	GS430_IP_BG4_93T_rep2_m1_F2L0_peaks.txt	Intergenic	Intergenic	-37920	NR_024367	54090	Hs.570442	NR_024367		LINC00111	C21orf21|NCRNA00111	long	intergenic	non-protein	coding	RNA	111	ncRNA
Merged-chr12-54998708-1	chr12	54998608	54998808	0	23.299999	GS430_IP_BG4_93T_rep2_m1_F2L0_peaks.txt	Intergenic	Intergenic	-13962	NM_001136030	9840	Hs.33187	NM_014796	ENSG00000135426	TESPA1	HSPC257|KIAA0748	thymocyte	expressed,	positive	selection	associated	1	protein-coding
Merged-chr1-172358502-2	chr1	172358355	172358649	0	23.150002	GS404_IP_BG4_93T_m1_F2L0_peaks.txt|GS430_IP_BG4_93T_rep2_m1_F2L0_peaks.txt	intron	(NM_015569,	intron	17	of	20)	intron	(NM_015569,	intron	17	of	20)	-62186	NM_139240	92346	Hs.517991	NM_139240	ENSG00000180999	C1orf105	-0	chromosome	1	open	reading	frame	105	protein-coding
Merged-chr3-196942502-2	chr3	196942382	196942623	0	23.150000	GS404_IP_BG4_93T_m1_F2L0_peaks.txt|GS430_IP_BG4_93T_rep2_m1_F2L0_peaks.txt	promoter-TSS	(NM_001308036)	promoter-TSS	(NM_001308036)	-62	NM_001308036	22916	Hs.591671	NM_007362	ENSG00000114503	NCBP2	CBC2|CBP20|NIP1|PIG55	nuclear	cap	binding	protein	subunit	2	protein-coding
Merged-chr5-1276830-1	chr5	1276730	1276930	0	23.100000	GS404_IP_BG4_93T_m1_F2L0_peaks.txt	intron	(NM_198253,	intron	6	of	15)	L1M5|LINE|L1	18217	NM_198253	7015	Hs.492203	NM_198253	ENSG00000164362	TERT	CMM9|DKCA2|DKCB4|EST2|PFBMFT1|TCS1|TP2|TRT|hEST2|hTRT	telomerase	reverse	transcriptase	protein-coding
Merged-chr20-1393175-1	chr20	1393075	1393275	0	23.100000	GS404_IP_BG4_93T_m1_F2L0_peaks.txt	promoter-TSS	(NM_000801)	promoter-TSS	(NM_000801)	-3	NM_000801	2280	Hs.471933	NM_000801	ENSG00000088832	FKBP1A	FKBP-12|FKBP-1A|FKBP1|FKBP12|PKC12|PKCI2|PPIASE	FK506	binding	protein	1A	protein-coding
Merged-chr12-70154324-1	chr12	70154224	70154424	0	23.100000	GS404_IP_BG4_93T_m1_F2L0_peaks.txt	Intergenic	LTR8|LTR|ERV1	-88670	NM_014515	4848	Hs.133350	NM_014515	ENSG00000111596	CNOT2	CDC36|HSPC131|NOT2|NOT2H	CCR4-NOT	transcription	complex	subunit	2	protein-coding
Merged-chr1-186621295-1	chr1	186621195	186621395	0	23.100000	GS404_IP_BG4_93T_m1_F2L0_peaks.txt	Intergenic	MLT2F|LTR|ERVL	59132	NM_000963	5743	Hs.196384	NM_000963	ENSG00000073756	PTGS2	COX-2|COX2|GRIPGHS|PGG/HS|PGHS-2|PHS-2|hCox-2	prostaglandin-endoperoxide	synthase	2	protein-coding
Merged-chr12-95003783-2	chr12	95003672	95003894	0	22.950001	GS404_IP_BG4_93T_m1_F2L0_peaks.txt|GS430_IP_BG4_93T_rep2_m1_F2L0_peaks.txt	promoter-TSS	(NM_001258338)	promoter-TSS	(NM_001258338)	-70	NM_001258338	55967	Hs.506374	NM_018838	ENSG00000184752	NDUFA12	B17.2|DAP13	NADH:ubiquinone	oxidoreductase	subunit	A12	protein-coding
Merged-chr12-57657901-1	chr12	57657801	57658001	0	22.900000	GS430_IP_BG4_93T_rep2_m1_F2L0_peaks.txt	Intergenic	MER57-int|LTR|ERV1	-24662	NM_001478	2583	Hs.159481	NM_001478	ENSG00000135454	B4GALNT1	GALGT|GALNACT|GalNAc-T|SPG26	beta-1,4-N-acetyl-galactosaminyltransferase	1	protein-coding
Merged-chr10-10686100-1	chr10	10686000	10686200	0	22.900000	GS430_IP_BG4_93T_rep2_m1_F2L0_peaks.txt	intron	(NM_001326319,	intron	2	of	16)	intron	(NM_001326319,	intron	2	of	16)	108814	NR_027082	207107	Hs.31562	NR_027082	ENSG00000225383	SFTA1P	SFTPF	surfactant	associated	1	pseudogene	pseudo
Merged-chr12-69555666-2	chr12	69555562	69555771	0	22.850000	GS404_IP_BG4_93T_m1_F2L0_peaks.txt|GS430_IP_BG4_93T_rep2_m1_F2L0_peaks.txt	intron	(NM_006654,	intron	4	of	9)	MER8|DNA|TcMar-Tigger	-29057	NR_037476	100500868		NR_037476	ENSG00000283677	MIR3913-2	mir-3913-2	microRNA	3913-2	ncRNA
Merged-chr9-84182348-2	chr9	84182245	84182452	0	22.849998	GS404_IP_BG4_93T_m1_F2L0_peaks.txt|GS430_IP_BG4_93T_rep2_m1_F2L0_peaks.txt	Intergenic	Intergenic	118905	NR_110995	101927575	Hs.459826	NR_110995	ENSG00000227463	LOC101927575	-0	uncharacterized	LOC101927575	ncRNA
Merged-chr1-172449216-1	chr1	172449116	172449316	0	22.799999	GS404_IP_BG4_93T_m1_F2L0_peaks.txt	intron	(NM_139240,	intron	3	of	6)	intron	(NM_139240,	intron	3	of	6)	-3677	NM_001300760	92346	Hs.517991	NM_139240	ENSG00000180999	C1orf105	-0	chromosome	1	open	reading	frame	105	protein-coding
Merged-chr15-100569691-2	chr15	100569565	100569817	0	22.750000	GS404_IP_BG4_93T_m1_F2L0_peaks.txt|GS430_IP_BG4_93T_rep2_m1_F2L0_peaks.txt	exon	(NM_001040616,	exon	7	of	7)	exon	(NM_001040616,	exon	7	of	7)	-10408	NR_073405	441733	Hs.12250	NR_073405		PRKXP1	-0	protein	kinase,	X-linked,	pseudogene	1	pseudo
Merged-chr12-69372988-1	chr12	69372888	69373088	0	22.600000	GS430_IP_BG4_93T_rep2_m1_F2L0_peaks.txt	intron	(NM_006530,	intron	6	of	6)	L1MA3|LINE|L1	13278	NM_006530	8089	Hs.4029	NM_006530	ENSG00000127337	YEATS4	4930573H17Rik|B230215M10Rik|GAS41|NUBI-1|YAF9	YEATS	domain	containing	4	protein-coding
Merged-chr15-98926995-1	chr15	98926895	98927095	0	22.600000	GS430_IP_BG4_93T_rep2_m1_F2L0_peaks.txt	intron	(NM_001291858,	intron	13	of	20)	intron	(NM_001291858,	intron	13	of	20)	78661	NM_001102612	145814	Hs.592021	NM_001102612	ENSG00000183571	PGPEP1L	-0	pyroglutamyl-peptidase	I-like	protein-coding
Merged-chr15-100505630-1	chr15	100505530	100505730	0	22.600000	GS430_IP_BG4_93T_rep2_m1_F2L0_peaks.txt	intron	(NM_001290341,	intron	3	of	13)	L1MB8|LINE|L1	38656	NM_001290342	204219	Hs.662371	NM_178842	ENSG00000154227	CERS3	ARCI9|LASS3	ceramide	synthase	3	protein-coding
Merged-chr13-69274418-1	chr13	69274318	69274518	0	22.600000	GS430_IP_BG4_93T_rep2_m1_F2L0_peaks.txt	intron	(NR_125752,	intron	1	of	3)	intron	(NR_125752,	intron	1	of	3)	52072	NR_125752	103689913	Hs.585628	NR_125752		LINC00383	LINC00401	long	intergenic	non-protein	coding	RNA	383	ncRNA
Merged-chr1-172719896-1	chr1	172719796	172719996	0	22.500000	GS404_IP_BG4_93T_m1_F2L0_peaks.txt	Intergenic	Intergenic	60888	NM_000639	356	Hs.2007	NM_000639	ENSG00000117560	FASLG	ALPS1B|APT1LG1|APTL|CD178|CD95-L|CD95L|FASL|TNFSF6|TNLG1A	Fas	ligand	protein-coding
Merged-chr12-66169704-1	chr12	66169604	66169804	0	22.500000	GS404_IP_BG4_93T_m1_F2L0_peaks.txt	intron	(NM_001282606,	intron	1	of	7)	CpG	368	NM_001282610	51643	Hs.505934	NM_016056	ENSG00000155957	TMBIM4	CGI-119|GAAP|LFG4|S1R|ZPRO	transmembrane	BAX	inhibitor	motif	containing	4	protein-coding
Merged-chr20-431611-1	chr20	431511	431711	0	22.500000	GS404_IP_BG4_93T_m1_F2L0_peaks.txt	non-coding	(NR_136659,	exon	12	of	12)	non-coding	(NR_136659,	exon	12	of	12)	23561	NM_001323960	10616	Hs.29546	NM_006462	ENSG00000125826	RBCK1	C20orf18|HOIL-1|HOIL1|PBMEI|PGBM1|RBCK2|RNF54|UBCE7IP3|XAP3|XAP4|ZRANB4	RANBP2-type	and	C3HC4-type	zinc	finger	containing	1	protein-coding
Merged-chr15-98939986-1	chr15	98939886	98940086	0	22.299999	GS430_IP_BG4_93T_rep2_m1_F2L0_peaks.txt	intron	(NM_001291858,	intron	18	of	20)	intron	(NM_001291858,	intron	18	of	20)	65670	NM_001102612	145814	Hs.592021	NM_001102612	ENSG00000183571	PGPEP1L	-0	pyroglutamyl-peptidase	I-like	protein-coding
Merged-chr10-10755736-1	chr10	10755636	10755836	0	22.299999	GS430_IP_BG4_93T_rep2_m1_F2L0_peaks.txt	intron	(NM_001326319,	intron	2	of	16)	intron	(NM_001326319,	intron	2	of	16)	39178	NR_027082	207107	Hs.31562	NR_027082	ENSG00000225383	SFTA1P	SFTPF	surfactant	associated	1	pseudogene	pseudo
Merged-chr21-41361898-1	chr21	41361798	41361998	0	22.200001	GS404_IP_BG4_93T_m1_F2L0_peaks.txt	promoter-TSS	(NM_002463)	promoter-TSS	(NM_002463)	-125	NM_002463	4600	Hs.926	NM_002463	ENSG00000183486	MX2	MXB	MX	dynamin	like	GTPase	2	protein-coding
Merged-chr20-543783-2	chr20	543676	543890	0	22.150002	GS404_IP_BG4_93T_m1_F2L0_peaks.txt|GS430_IP_BG4_93T_rep2_m1_F2L0_peaks.txt	promoter-TSS	(NM_001895)	promoter-TSS	(NM_001895)	55	NM_177560	1457	Hs.644056	NM_001895	ENSG00000101266	CSNK2A1	CK2A1|CKII|CSNK2A3|OCNDS	casein	kinase	2	alpha	1	protein-coding
Merged-chr15-98874015-2	chr15	98873890	98874141	0	22.100000	GS404_IP_BG4_93T_m1_F2L0_peaks.txt|GS430_IP_BG4_93T_rep2_m1_F2L0_peaks.txt	intron	(NM_001291858,	intron	2	of	20)	intron	(NM_001291858,	intron	2	of	20)	89589	NR_039864	100616432		NR_039864	ENSG00000264480	MIR4714	-0	microRNA	4714	ncRNA
Merged-chr15-90931874-2	chr15	90931737	90932012	0	22.099998	GS404_IP_BG4_93T_m1_F2L0_peaks.txt|GS430_IP_BG4_93T_rep2_m1_F2L0_peaks.txt	exon	(NM_001286451,	exon	3	of	4)	exon	(NM_001286451,	exon	3	of	4)	695	NM_198527	374659	Hs.349979	NM_198527	ENSG00000184508	HDDC3	(ppGpp)ase|MESH1	HD	domain	containing	3	protein-coding
Merged-chr15-100494908-1	chr15	100494808	100495008	0	22.000000	GS430_IP_BG4_93T_rep2_m1_F2L0_peaks.txt	intron	(NM_178842,	intron	4	of	12)	L1M4|LINE|L1	49378	NM_001290342	204219	Hs.662371	NM_178842	ENSG00000154227	CERS3	ARCI9|LASS3	ceramide	synthase	3	protein-coding
Merged-chr6-113859162-1	chr6	113859062	113859262	0	22.000000	GS430_IP_BG4_93T_rep2_m1_F2L0_peaks.txt	intron	(NM_002356,	intron	1	of	1)	CpG	1827	NM_002356	4082	Hs.519909	NM_002356	ENSG00000277443	MARCKS	80K-L|MACS|PKCSL|PRKCSL	myristoylated	alanine	rich	protein	kinase	C	substrate	protein-coding
Merged-chr15-92831888-2	chr15	92831776	92832000	0	21.900002	GS404_IP_BG4_93T_m1_F2L0_peaks.txt|GS430_IP_BG4_93T_rep2_m1_F2L0_peaks.txt	Intergenic	Intergenic	36404	NR_033769	728619	Hs.684129	NR_033769		ASB9P1	-0	ankyrin	repeat	and	SOCS	box	containing	9	pseudogene	1	pseudo
Merged-chr13-74211113-2	chr13	74210963	74211263	0	21.900000	GS404_IP_BG4_93T_m1_F2L0_peaks.txt|GS430_IP_BG4_93T_rep2_m1_F2L0_peaks.txt	Intergenic	Intergenic	-20331	NR_144451	100507612	Hs.447508	NR_144451		LINC00402	-0	long	intergenic	non-protein	coding	RNA	402	ncRNA
Merged-chr10-10677701-1	chr10	10677601	10677801	0	21.900000	GS404_IP_BG4_93T_m1_F2L0_peaks.txt	intron	(NM_001326319,	intron	1	of	16)	intron	(NM_001326319,	intron	1	of	16)	117213	NR_027082	207107	Hs.31562	NR_027082	ENSG00000225383	SFTA1P	SFTPF	surfactant	associated	1	pseudogene	pseudo
Merged-chr1-172662894-1	chr1	172662794	172662994	0	21.900000	GS404_IP_BG4_93T_m1_F2L0_peaks.txt	intron	(NM_000639,	intron	2	of	3)	intron	(NM_000639,	intron	2	of	3)	3886	NM_000639	356	Hs.2007	NM_000639	ENSG00000117560	FASLG	ALPS1B|APT1LG1|APTL|CD178|CD95-L|CD95L|FASL|TNFSF6|TNLG1A	Fas	ligand	protein-coding
Merged-chr1-172451324-1	chr1	172451224	172451424	0	21.900000	GS404_IP_BG4_93T_m1_F2L0_peaks.txt	intron	(NM_139240,	intron	3	of	6)	intron	(NM_139240,	intron	3	of	6)	-1569	NM_001300760	92346	Hs.517991	NM_139240	ENSG00000180999	C1orf105	-0	chromosome	1	open	reading	frame	105	protein-coding
Merged-chr4-23945884-1	chr4	23945784	23945984	0	21.900000	GS404_IP_BG4_93T_m1_F2L0_peaks.txt	intron	(NM_001330752,	intron	2	of	13)	intron	(NM_001330752,	intron	2	of	13)	-55807	NM_013261	10891	Hs.527078	NM_013261	ENSG00000109819	PPARGC1A	LEM6|PGC-1(alpha)|PGC-1alpha|PGC-1v|PGC1|PGC1A|PPARGC1	PPARG	coactivator	1	alpha	protein-coding
Merged-chr12-69569494-1	chr12	69569394	69569594	0	21.900000	GS404_IP_BG4_93T_m1_F2L0_peaks.txt	intron	(NM_006654,	intron	6	of	9)	intron	(NM_006654,	intron	6	of	9)	-15229	NR_037476	100500868		NR_037476	ENSG00000283677	MIR3913-2	mir-3913-2	microRNA	3913-2	ncRNA
Merged-chr5-911841-2	chr5	911729	911953	0	21.850000	GS404_IP_BG4_93T_m1_F2L0_peaks.txt|GS430_IP_BG4_93T_rep2_m1_F2L0_peaks.txt	intron	(NM_004237,	intron	9	of	12)	intron	(NM_004237,	intron	9	of	12)	18987	NM_004237	9319	Hs.436187	NM_004237	ENSG00000071539	TRIP13	16E1BP	thyroid	hormone	receptor	interactor	13	protein-coding
Merged-chr4-26788121-2	chr4	26788001	26788241	0	21.750000	GS404_IP_BG4_93T_m1_F2L0_peaks.txt|GS430_IP_BG4_93T_rep2_m1_F2L0_peaks.txt	Intergenic	Intergenic	72123	NR_134675	105374546	Hs.548859	NR_134673		LOC105374546	-0	uncharacterized	LOC105374546	ncRNA
Merged-chr15-98335151-1	chr15	98335051	98335251	0	21.700001	GS430_IP_BG4_93T_rep2_m1_F2L0_peaks.txt	Intergenic	Intergenic	179231	NM_182562	283777	Hs.668070	NM_182562	ENSG00000185087	FAM169B	-0	family	with	sequence	similarity	169	member	B	protein-coding
Merged-chr12-69382529-1	chr12	69382429	69382629	0	21.700001	GS430_IP_BG4_93T_rep2_m1_F2L0_peaks.txt	intron	(NM_006530,	intron	6	of	6)	L1MA3|LINE|L1	22819	NM_006530	8089	Hs.4029	NM_006530	ENSG00000127337	YEATS4	4930573H17Rik|B230215M10Rik|GAS41|NUBI-1|YAF9	YEATS	domain	containing	4	protein-coding
Merged-chr10-10798343-1	chr10	10798243	10798443	0	21.700001	GS430_IP_BG4_93T_rep2_m1_F2L0_peaks.txt	promoter-TSS	(NM_001326327)	promoter-TSS	(NM_001326327)	-368	NM_001326328	10659	Hs.309288	NM_006561	ENSG00000048740	CELF2	BRUNOL3|CELF-2|CUG-BP2|CUGBP2|ETR-3|ETR3|NAPOR	CUGBP,	Elav-like	family	member	2	protein-coding
Merged-chr1-172429471-1	chr1	172429371	172429571	0	21.700001	GS430_IP_BG4_93T_rep2_m1_F2L0_peaks.txt	intron	(NM_139240,	intron	1	of	6)	intron	(NM_139240,	intron	1	of	6)	8783	NM_139240	92346	Hs.517991	NM_139240	ENSG00000180999	C1orf105	-0	chromosome	1	open	reading	frame	105	protein-coding
Merged-chr15-91982621-1	chr15	91982521	91982721	0	21.700001	GS430_IP_BG4_93T_rep2_m1_F2L0_peaks.txt	intron	(NM_013272,	intron	2	of	9)	intron	(NM_013272,	intron	2	of	9)	128321	NR_135775	28232	Hs.311187	NM_013272	ENSG00000176463	SLCO3A1	OATP-D|OATP-RP3|OATP3A1|OATPD|OATPRP3|SLC21A11	solute	carrier	organic	anion	transporter	family	member	3A1	protein-coding
Merged-chr21-41366891-2	chr21	41366770	41367012	0	21.650002	GS404_IP_BG4_93T_m1_F2L0_peaks.txt|GS430_IP_BG4_93T_rep2_m1_F2L0_peaks.txt	intron	(NM_002463,	intron	1	of	13)	intron	(NM_002463,	intron	1	of	13)	4868	NM_002463	4600	Hs.926	NM_002463	ENSG00000183486	MX2	MXB	MX	dynamin	like	GTPase	2	protein-coding
Merged-chr15-90845350-2	chr15	90845218	90845482	0	21.650000	GS404_IP_BG4_93T_m1_F2L0_peaks.txt|GS430_IP_BG4_93T_rep2_m1_F2L0_peaks.txt	Intergenic	Intergenic	-23242	NM_002569	5045	Hs.513153	NM_002569	ENSG00000140564	FURIN	FUR|PACE|PCSK3|SPC1	furin,	paired	basic	amino	acid	cleaving	enzyme	protein-coding
Merged-chr5-1260942-1	chr5	1260842	1261042	0	21.600000	GS404_IP_BG4_93T_m1_F2L0_peaks.txt	intron	(NM_001193376,	intron	10	of	14)	intron	(NM_001193376,	intron	10	of	14)	34105	NM_198253	7015	Hs.492203	NM_198253	ENSG00000164362	TERT	CMM9|DKCA2|DKCB4|EST2|PFBMFT1|TCS1|TP2|TRT|hEST2|hTRT	telomerase	reverse	transcriptase	protein-coding
Merged-chr15-73700401-1	chr15	73700301	73700501	0	21.600000	GS404_IP_BG4_93T_m1_F2L0_peaks.txt	intron	(NM_001024736,	intron	2	of	9)	intron	(NM_001024736,	intron	2	of	9)	15670	NM_001329628	80381	Hs.744915	NM_025240	ENSG00000103855	CD276	4Ig-B7-H3|B7-H3|B7H3|B7RP-2	CD276	molecule	protein-coding
Merged-chr15-98851055-1	chr15	98850955	98851155	0	21.600000	GS404_IP_BG4_93T_m1_F2L0_peaks.txt	intron	(NM_001291858,	intron	2	of	20)	intron	(NM_001291858,	intron	2	of	20)	66629	NR_039864	100616432		NR_039864	ENSG00000264480	MIR4714	-0	microRNA	4714	ncRNA
Merged-chr15-84845736-1	chr15	84845636	84845836	0	21.600000	GS404_IP_BG4_93T_m1_F2L0_peaks.txt	intron	(NM_020778,	intron	5	of	13)	L1MEf|LINE|L1	29056	NM_020778	57538	Hs.459183	NM_020778	ENSG00000136383	ALPK3	MAK|MIDORI	alpha	kinase	3	protein-coding
Merged-chr9-76817614-2	chr9	76817469	76817760	0	21.600000	GS404_IP_BG4_93T_m1_F2L0_peaks.txt|GS430_IP_BG4_93T_rep2_m1_F2L0_peaks.txt	intron	(NR_131751,	intron	5	of	15)	MLT1J1|LTR|ERVL-MaLR	53178	NR_015342	50652	Hs.663766	NR_015342	ENSG00000225937	PCA3	DD3|NCRNA00019|PCAT3	prostate	cancer	associated	3	(non-protein	coding)	ncRNA
Merged-chr12-69470289-2	chr12	69470168	69470410	0	21.450001	GS404_IP_BG4_93T_m1_F2L0_peaks.txt|GS430_IP_BG4_93T_rep2_m1_F2L0_peaks.txt	promoter-TSS	(NM_001042555)	promoter-TSS	(NM_001042555)	-60	NM_001278354	10818	Hs.593446	NM_006654	ENSG00000166225	FRS2	FRS1A|FRS2A|FRS2alpha|SNT|SNT-1|SNT1	fibroblast	growth	factor	receptor	substrate	2	protein-coding
Merged-chr20-1325879-2	chr20	1325775	1325983	0	21.350000	GS404_IP_BG4_93T_m1_F2L0_peaks.txt|GS430_IP_BG4_93T_rep2_m1_F2L0_peaks.txt	promoter-TSS	(NM_001199784)	promoter-TSS	(NM_001199784)	-10	NM_001199784	27111	Hs.657015	NM_015685	ENSG00000125775	SDCBP2	SITAC|SITAC18|ST-2	syndecan	binding	protein	2	protein-coding
Merged-chr9-76810535-1	chr9	76810435	76810635	0	21.299999	GS404_IP_BG4_93T_m1_F2L0_peaks.txt	intron	(NR_131751,	intron	5	of	15)	intron	(NR_131751,	intron	5	of	15)	46099	NR_015342	50652	Hs.663766	NR_015342	ENSG00000225937	PCA3	DD3|NCRNA00019|PCAT3	prostate	cancer	associated	3	(non-protein	coding)	ncRNA
Merged-chr21-26841077-1	chr21	26840977	26841177	0	21.299999	GS404_IP_BG4_93T_m1_F2L0_peaks.txt	exon	(NM_006988,	exon	4	of	9)	exon	(NM_006988,	exon	4	of	9)	4332	NM_006988	9510	Hs.643357	NM_006988	ENSG00000154734	ADAMTS1	C3-C5|METH1	ADAM	metallopeptidase	with	thrombospondin	type	1	motif	1	protein-coding
Merged-chr15-98304523-1	chr15	98304423	98304623	0	21.299999	GS404_IP_BG4_93T_m1_F2L0_peaks.txt	Intergenic	Intergenic	209859	NM_182562	283777	Hs.668070	NM_182562	ENSG00000185087	FAM169B	-0	family	with	sequence	similarity	169	member	B	protein-coding
Merged-chr1-172644068-1	chr1	172643968	172644168	0	21.299999	GS404_IP_BG4_93T_m1_F2L0_peaks.txt	Intergenic	Intergenic	-14940	NM_001302746	356	Hs.2007	NM_000639	ENSG00000117560	FASLG	ALPS1B|APT1LG1|APTL|CD178|CD95-L|CD95L|FASL|TNFSF6|TNLG1A	Fas	ligand	protein-coding
Merged-chr13-75538077-2	chr13	75537931	75538223	0	21.150002	GS404_IP_BG4_93T_m1_F2L0_peaks.txt|GS430_IP_BG4_93T_rep2_m1_F2L0_peaks.txt	promoter-TSS	(NM_203497)	promoter-TSS	(NM_203497)	-205	NM_203495	170622	Hs.508266	NM_203495	ENSG00000188243	COMMD6	Acrg	COMM	domain	containing	6	protein-coding
Merged-chr1-171788861-2	chr1	171788751	171788972	0	21.150000	GS404_IP_BG4_93T_m1_F2L0_peaks.txt|GS430_IP_BG4_93T_rep2_m1_F2L0_peaks.txt	intron	(NM_001007239,	intron	4	of	7)	intron	(NM_001007239,	intron	4	of	7)	7240	NM_001007239	51603	Hs.494705	NM_014955	ENSG00000010165	METTL13	5630401D24Rik|CGI-01|KIAA0859|feat	methyltransferase	like	13	protein-coding
Merged-chr15-73697148-2	chr15	73697032	73697264	0	21.049999	GS404_IP_BG4_93T_m1_F2L0_peaks.txt|GS430_IP_BG4_93T_rep2_m1_F2L0_peaks.txt	intron	(NM_001329628,	intron	1	of	7)	intron	(NM_001329628,	intron	1	of	7)	12417	NM_001329628	80381	Hs.744915	NM_025240	ENSG00000103855	CD276	4Ig-B7-H3|B7-H3|B7H3|B7RP-2	CD276	molecule	protein-coding
Merged-chr15-100466236-1	chr15	100466136	100466336	0	21.000000	GS430_IP_BG4_93T_rep2_m1_F2L0_peaks.txt	intron	(NM_178842,	intron	11	of	12)	X6A_LINE|LINE|CR1	78050	NM_001290342	204219	Hs.662371	NM_178842	ENSG00000154227	CERS3	ARCI9|LASS3	ceramide	synthase	3	protein-coding
Merged-chr10-8443190-1	chr10	8443090	8443290	0	21.000000	GS430_IP_BG4_93T_rep2_m1_F2L0_peaks.txt	Intergenic	L3|LINE|CR1	151201	NR_134492	105376398	Hs.63158	NR_134492		LOC105376398	-0	uncharacterized	LOC105376398	ncRNA
Merged-chr21-41346340-1	chr21	41346240	41346440	0	21.000000	GS430_IP_BG4_93T_rep2_m1_F2L0_peaks.txt	intron	(NM_206964,	intron	4	of	6)	intron	(NM_206964,	intron	4	of	6)	-15683	NM_002463	4600	Hs.926	NM_002463	ENSG00000183486	MX2	MXB	MX	dynamin	like	GTPase	2	protein-coding
Merged-chr4-24222291-1	chr4	24222191	24222391	0	21.000000	GS430_IP_BG4_93T_rep2_m1_F2L0_peaks.txt	intron	(NM_001330751,	intron	2	of	14)	intron	(NM_001330751,	intron	2	of	14)	250538	NM_001330751	10891	Hs.527078	NM_013261	ENSG00000109819	PPARGC1A	LEM6|PGC-1(alpha)|PGC-1alpha|PGC-1v|PGC1|PGC1A|PPARGC1	PPARG	coactivator	1	alpha	protein-coding
Merged-chr12-69405657-2	chr12	69405525	69405789	0	20.750000	GS404_IP_BG4_93T_m1_F2L0_peaks.txt|GS430_IP_BG4_93T_rep2_m1_F2L0_peaks.txt	Intergenic	MER44C|DNA|TcMar-Tigger	45947	NM_006530	8089	Hs.4029	NM_006530	ENSG00000127337	YEATS4	4930573H17Rik|B230215M10Rik|GAS41|NUBI-1|YAF9	YEATS	domain	containing	4	protein-coding
Merged-chr20-1323047-2	chr20	1322938	1323157	0	20.750000	GS404_IP_BG4_93T_m1_F2L0_peaks.txt|GS430_IP_BG4_93T_rep2_m1_F2L0_peaks.txt	intron	(NR_037661,	intron	2	of	9)	MER102b|DNA|hAT-Charlie	-2296	NR_040048	100507495	Hs.655785	NR_040047	ENSG00000234684	SDCBP2-AS1	-0	SDCBP2	antisense	RNA	1	ncRNA
Merged-chr1-172358949-1	chr1	172358849	172359049	0	20.700001	GS404_IP_BG4_93T_m1_F2L0_peaks.txt	intron	(NM_015569,	intron	17	of	20)	intron	(NM_015569,	intron	17	of	20)	-61739	NM_139240	92346	Hs.517991	NM_139240	ENSG00000180999	C1orf105	-0	chromosome	1	open	reading	frame	105	protein-coding
Merged-chr15-92012482-1	chr15	92012382	92012582	0	20.700001	GS430_IP_BG4_93T_rep2_m1_F2L0_peaks.txt	intron	(NM_013272,	intron	2	of	9)	intron	(NM_013272,	intron	2	of	9)	158182	NR_135775	28232	Hs.311187	NM_013272	ENSG00000176463	SLCO3A1	OATP-D|OATP-RP3|OATP3A1|OATPD|OATPRP3|SLC21A11	solute	carrier	organic	anion	transporter	family	member	3A1	protein-coding
Merged-chr21-41680750-1	chr21	41680650	41680850	0	20.700001	GS404_IP_BG4_93T_m1_F2L0_peaks.txt	intron	(NR_024367,	intron	1	of	2)	L2b|LINE|L2	1448	NR_024367	54090	Hs.570442	NR_024367		LINC00111	C21orf21|NCRNA00111	long	intergenic	non-protein	coding	RNA	111	ncRNA
Merged-chr12-69631525-1	chr12	69631425	69631625	0	20.700001	GS404_IP_BG4_93T_m1_F2L0_peaks.txt	Intergenic	L2a|LINE|L2	-20363	NM_201550	376132	Hs.448708	NM_201550	ENSG00000198812	LRRC10	HRLRRP|LRRC10A	leucine	rich	repeat	containing	10	protein-coding
Merged-chr13-79481285-1	chr13	79481185	79481385	0	20.700001	GS404_IP_BG4_93T_m1_F2L0_peaks.txt	promoter-TSS	(NR_046685)	promoter-TSS	(NR_046685)	-54	NR_046685	100874208	Hs.602801	NR_046685	ENSG00000232132	NDFIP2-AS1	-0	NDFIP2	antisense	RNA	1	ncRNA
Merged-chr4-28444486-1	chr4	28444386	28444586	0	20.700001	GS430_IP_BG4_93T_rep2_m1_F2L0_peaks.txt	Intergenic	Intergenic	-375096	NR_036237	100422937		NR_036237	ENSG00000283275	MIR4275	-0	microRNA	4275	ncRNA
Merged-chr5-1397945-1	chr5	1397845	1398045	0	20.700001	GS430_IP_BG4_93T_rep2_m1_F2L0_peaks.txt	intron	(NM_001044,	intron	14	of	14).2	L1MEc|LINE|L1	-17872	NR_125810	100506791	Hs.146092	NR_125810	ENSG00000250584	LINC01511	-0	long	intergenic	non-protein	coding	RNA	1511	ncRNA
Merged-chr5-1231447-1	chr5	1231347	1231547	0	20.700001	GS430_IP_BG4_93T_rep2_m1_F2L0_peaks.txt	intron	(NM_182632,	intron	1	of	11)	intron	(NM_182632,	intron	1	of	11)	6092	NM_182632	348932	Hs.213284	NM_182632	ENSG00000164363	SLC6A18	Xtrp2	solute	carrier	family	6	member	18	protein-coding
Merged-chr15-98952229-1	chr15	98952129	98952329	0	20.700001	GS430_IP_BG4_93T_rep2_m1_F2L0_peaks.txt	intron	(NM_001291858,	intron	20	of	20)	MLT1F|LTR|ERVL-MaLR	53427	NM_001102612	145814	Hs.592021	NM_001102612	ENSG00000183571	PGPEP1L	-0	pyroglutamyl-peptidase	I-like	protein-coding
Merged-chr15-91867849-2	chr15	91867722	91867977	0	20.650000	GS404_IP_BG4_93T_m1_F2L0_peaks.txt|GS430_IP_BG4_93T_rep2_m1_F2L0_peaks.txt	intron	(NR_135775,	intron	1	of	10)	intron	(NR_135775,	intron	1	of	10)	13549	NR_135775	28232	Hs.311187	NM_013272	ENSG00000176463	SLCO3A1	OATP-D|OATP-RP3|OATP3A1|OATPD|OATPRP3|SLC21A11	solute	carrier	organic	anion	transporter	family	member	3A1	protein-coding
Merged-chr12-94984433-2	chr12	94984333	94984534	0	20.549999	GS404_IP_BG4_93T_m1_F2L0_peaks.txt|GS430_IP_BG4_93T_rep2_m1_F2L0_peaks.txt	intron	(NM_001258338,	intron	2	of	2)	AluSx|SINE|Alu	19280	NM_018838	55967	Hs.506374	NM_018838	ENSG00000184752	NDUFA12	B17.2|DAP13	NADH:ubiquinone	oxidoreductase	subunit	A12	protein-coding
Merged-chr15-98889022-2	chr15	98888918	98889126	0	20.549999	GS404_IP_BG4_93T_m1_F2L0_peaks.txt|GS430_IP_BG4_93T_rep2_m1_F2L0_peaks.txt	intron	(NM_001291858,	intron	2	of	20)	MLT1J|LTR|ERVL-MaLR	104596	NR_039864	100616432		NR_039864	ENSG00000264480	MIR4714	-0	microRNA	4714	ncRNA
Merged-chr9-84261270-2	chr9	84261170	84261370	0	20.400002	GS404_IP_BG4_93T_m1_F2L0_peaks.txt|GS430_IP_BG4_93T_rep2_m1_F2L0_peaks.txt	Intergenic	Intergenic	79509	NM_001199633	64078	Hs.535966	NM_022127	ENSG00000197506	SLC28A3	CNT3	solute	carrier	family	28	member	3	protein-coding
Merged-chr1-186168627-1	chr1	186168527	186168727	0	20.400000	GS430_IP_BG4_93T_rep2_m1_F2L0_peaks.txt	intron	(NM_031935,	intron	100	of	106)	intron	(NM_031935,	intron	100	of	106)	-127646	NM_001127709	10216	Hs.647723	NM_005807	ENSG00000116690	PRG4	CACP|HAPO|JCAP|MSF|SZP	proteoglycan	4	protein-coding
Merged-chr20-14633725-1	chr20	14633625	14633825	0	20.400000	GS430_IP_BG4_93T_rep2_m1_F2L0_peaks.txt	intron	(NM_080676,	intron	4	of	16)	intron	(NM_080676,	intron	4	of	16)	79341	NR_104193	140848	Hs.570367	NR_104193	ENSG00000227927	MACROD2-IT1	C20orf68|NCRNA00227|bA467D7.4	MACROD2	intronic	transcript	1	ncRNA
Merged-chr12-71064943-1	chr12	71064843	71065043	0	20.400000	GS430_IP_BG4_93T_rep2_m1_F2L0_peaks.txt	Intergenic	Intergenic	93056	NM_004616	7103	Hs.170563	NM_004616	ENSG00000127324	TSPAN8	CO-029|TM4SF3	tetraspanin	8	protein-coding
Merged-chr12-69153213-1	chr12	69153113	69153313	0	20.299999	GS404_IP_BG4_93T_m1_F2L0_peaks.txt	Intergenic	Intergenic	-86324	NM_001300947	11052	Hs.369606	NM_007007	ENSG00000111605	CPSF6	CFIM|CFIM68|HPBRII-4|HPBRII-7	cleavage	and	polyadenylation	specific	factor	6	protein-coding
Merged-chr1-172538027-1	chr1	172537927	172538127	0	20.299999	GS404_IP_BG4_93T_m1_F2L0_peaks.txt	intron	(NM_001282751,	intron	1	of	21)	intron	(NM_001282751,	intron	1	of	21)	4909	NM_001282750	51430	Hs.204559	NM_014283	ENSG00000094975	SUCO	C1orf9|CH1|OPT|SLP1	SUN	domain	containing	ossification	factor	protein-coding
Merged-chr1-172322384-2	chr1	172322244	172322524	0	20.200001	GS404_IP_BG4_93T_m1_F2L0_peaks.txt|GS430_IP_BG4_93T_rep2_m1_F2L0_peaks.txt	intron	(NM_001136127,	intron	16	of	19)	intron	(NM_001136127,	intron	16	of	19)	-98304	NM_139240	92346	Hs.517991	NM_139240	ENSG00000180999	C1orf105	-0	chromosome	1	open	reading	frame	105	protein-coding
Merged-chr15-91764190-1	chr15	91764090	91764290	0	20.000000	GS430_IP_BG4_93T_rep2_m1_F2L0_peaks.txt	Intergenic	MLT2B4|LTR|ERVL	-89518	NM_001145044	28232	Hs.311187	NM_013272	ENSG00000176463	SLCO3A1	OATP-D|OATP-RP3|OATP3A1|OATPD|OATPRP3|SLC21A11	solute	carrier	organic	anion	transporter	family	member	3A1	protein-coding
Merged-chr5-42123833-1	chr5	42123733	42123933	0	20.000000	GS430_IP_BG4_93T_rep2_m1_F2L0_peaks.txt	Intergenic	ERV3-16A3_I-int|LTR|ERVL	51512	NR_104635	101926960	Hs.365692	NR_104635		LOC101926960	-0	uncharacterized	LOC101926960	ncRNA
Merged-chr12-95099198-1	chr12	95099098	95099298	0	20.000000	GS430_IP_BG4_93T_rep2_m1_F2L0_peaks.txt	intron	(NM_018351,	intron	14	of	20)	L2b|LINE|L2	-25570	NM_001032287	7181	Hs.108301	NM_003297	ENSG00000120798	NR2C1	TR2	nuclear	receptor	subfamily	2	group	C	member	1	protein-coding
Merged-chr1-186219570-1	chr1	186219470	186219670	0	20.000000	GS430_IP_BG4_93T_rep2_m1_F2L0_peaks.txt	Intergenic	L2|LINE|L2	-76703	NM_001127709	10216	Hs.647723	NM_005807	ENSG00000116690	PRG4	CACP|HAPO|JCAP|MSF|SZP	proteoglycan	4	protein-coding
Merged-chr15-98514263-1	chr15	98514163	98514363	0	20.000000	GS430_IP_BG4_93T_rep2_m1_F2L0_peaks.txt	intron	(NM_182562,	intron	1	of	6)	intron	(NM_182562,	intron	1	of	6)	119	NM_182562	283777	Hs.668070	NM_182562	ENSG00000185087	FAM169B	-0	family	with	sequence	similarity	169	member	B	protein-coding
Merged-chr15-98331572-1	chr15	98331472	98331672	0	20.000000	GS404_IP_BG4_93T_m1_F2L0_peaks.txt	Intergenic	Charlie4z|DNA|hAT-Charlie	182810	NM_182562	283777	Hs.668070	NM_182562	ENSG00000185087	FAM169B	-0	family	with	sequence	similarity	169	member	B	protein-coding
Merged-chr1-172518488-1	chr1	172518388	172518588	0	20.000000	GS404_IP_BG4_93T_m1_F2L0_peaks.txt	Intergenic	Intergenic	-13861	NM_016227	51430	Hs.204559	NM_014283	ENSG00000094975	SUCO	C1orf9|CH1|OPT|SLP1	SUN	domain	containing	ossification	factor	protein-coding
Merged-chr12-66130812-2	chr12	66130712	66130913	0	20.000000	GS404_IP_BG4_93T_m1_F2L0_peaks.txt|GS430_IP_BG4_93T_rep2_m1_F2L0_peaks.txt	promoter-TSS	(NM_032338)	promoter-TSS	(NM_032338)	-59	NM_032338	84298	Hs.504820	NM_032338	ENSG00000139233	LLPH	C12orf31|hLLP	LLP	homolog,	long-term	synaptic	facilitation	protein-coding
Merged-chr20-496626-2	chr20	496489	496763	0	20.000000	GS404_IP_BG4_93T_m1_F2L0_peaks.txt|GS430_IP_BG4_93T_rep2_m1_F2L0_peaks.txt	intron	(NM_177560,	intron	5	of	11)	intron	(NM_177560,	intron	5	of	11)	-34073	NM_144628	128637	Hs.590876	NM_144628	ENSG00000125875	TBC1D20	C20orf140|WARBM4	TBC1	domain	family	member	20	protein-coding
Merged-chr12-65560789-1	chr12	65560689	65560889	0	20.000000	GS430_IP_BG4_93T_rep2_m1_F2L0_peaks.txt	intron	(NR_120434,	intron	4	of	4)	intron	(NR_120434,	intron	4	of	4)	-3478	NR_135033	105369187	Hs.738044	NR_135033	ENSG00000250748	LOC105369187	-0	uncharacterized	LOC105369187	ncRNA
Merged-chr12-69686034-1	chr12	69685934	69686134	0	20.000000	GS404_IP_BG4_93T_m1_F2L0_peaks.txt	intron	(NM_001282616,	intron	3	of	3)	intron	(NM_001282616,	intron	3	of	3)	3243	NM_152439	144453	Hs.280782	NM_032735	ENSG00000127325	BEST3	VMD2L3	bestrophin	3	protein-coding
Merged-chr12-83573843-2	chr12	83573741	83573946	0	20.000000	GS404_IP_BG4_93T_m1_F2L0_peaks.txt|GS430_IP_BG4_93T_rep2_m1_F2L0_peaks.txt	Intergenic	Intergenic	886688	NM_001320321	160335	Hs.577775	NM_152588	ENSG00000179104	TMTC2	IBDBP1	transmembrane	and	tetratricopeptide	repeat	containing	2	protein-coding
Merged-chr5-1255442-1	chr5	1255342	1255542	0	20.000000	GS430_IP_BG4_93T_rep2_m1_F2L0_peaks.txt	intron	(NM_198253,	intron	13	of	15)	intron	(NM_198253,	intron	13	of	15)	30087	NM_182632	348932	Hs.213284	NM_182632	ENSG00000164363	SLC6A18	Xtrp2	solute	carrier	family	6	member	18	protein-coding
Merged-chr20-1417458-2	chr20	1417291	1417625	0	19.900002	GS404_IP_BG4_93T_m1_F2L0_peaks.txt|GS430_IP_BG4_93T_rep2_m1_F2L0_peaks.txt	Intergenic	Intergenic	-24286	NM_000801	2280	Hs.471933	NM_000801	ENSG00000088832	FKBP1A	FKBP-12|FKBP-1A|FKBP1|FKBP12|PKC12|PKCI2|PPIASE	FK506	binding	protein	1A	protein-coding
Merged-chr15-90934478-2	chr15	90934359	90934598	0	19.850000	GS404_IP_BG4_93T_m1_F2L0_peaks.txt|GS430_IP_BG4_93T_rep2_m1_F2L0_peaks.txt	promoter-TSS	(NM_001323620)	promoter-TSS	(NM_001323620)	-142	NM_001323619	55898	Hs.389461	NM_017979	ENSG00000140553	UNC45A	GC-UNC45|GCUNC-45|GCUNC45|IRO039700|SMAP-1|SMAP1|UNC-45A	unc-45	myosin	chaperone	A	protein-coding
Merged-chr12-70242874-2	chr12	70242757	70242991	0	19.850000	GS404_IP_BG4_93T_m1_F2L0_peaks.txt|GS430_IP_BG4_93T_rep2_m1_F2L0_peaks.txt	promoter-TSS	(NM_014515)	promoter-TSS	(NM_014515)	-120	NM_014515	4848	Hs.133350	NM_014515	ENSG00000111596	CNOT2	CDC36|HSPC131|NOT2|NOT2H	CCR4-NOT	transcription	complex	subunit	2	protein-coding
Merged-chr12-70661024-2	chr12	70660909	70661140	0	19.849998	GS404_IP_BG4_93T_m1_F2L0_peaks.txt|GS430_IP_BG4_93T_rep2_m1_F2L0_peaks.txt	exon	(NM_130846,	exon	8	of	10)	exon	(NM_130846,	exon	8	of	10)	-23584	NM_001109754	5787	Hs.201030	NM_002837	ENSG00000127329	PTPRB	HPTP-BETA|HPTPB|PTPB|R-PTP-BETA|VEPTP	protein	tyrosine	phosphatase,	receptor	type	B	protein-coding
Merged-chr12-70889998-1	chr12	70889898	70890098	0	19.700001	GS430_IP_BG4_93T_rep2_m1_F2L0_peaks.txt	intron	(NM_002849,	intron	2	of	13)	intron	(NM_002849,	intron	2	of	13)	30806	NM_002849	5801	Hs.506076	NM_002849	ENSG00000153233	PTPRR	EC-PTP|PCPTP1|PTP-SL|PTPBR7|PTPRQ	protein	tyrosine	phosphatase,	receptor	type	R	protein-coding
Merged-chr12-83183103-1	chr12	83183003	83183203	0	19.700001	GS430_IP_BG4_93T_rep2_m1_F2L0_peaks.txt	Intergenic	MLT1A0|LTR|ERVL-MaLR	495948	NM_001320321	160335	Hs.577775	NM_152588	ENSG00000179104	TMTC2	IBDBP1	transmembrane	and	tetratricopeptide	repeat	containing	2	protein-coding
Merged-chr12-69725335-1	chr12	69725235	69725435	0	19.700001	GS404_IP_BG4_93T_m1_F2L0_peaks.txt	non-coding	(NR_110072,	exon	3	of	4)	non-coding	(NR_110072,	exon	3	of	4)	13233	NR_110072	101928002	Hs.569096	NR_110072	ENSG00000247131	LOC101928002	-0	uncharacterized	LOC101928002	ncRNA
Merged-chr1-172356733-1	chr1	172356633	172356833	0	19.700001	GS404_IP_BG4_93T_m1_F2L0_peaks.txt	intron	(NM_015569,	intron	17	of	20)	intron	(NM_015569,	intron	17	of	20)	-63955	NM_139240	92346	Hs.517991	NM_139240	ENSG00000180999	C1orf105	-0	chromosome	1	open	reading	frame	105	protein-coding
Merged-chr10-10488953-1	chr10	10488853	10489053	0	19.700001	GS404_IP_BG4_93T_m1_F2L0_peaks.txt	intron	(NM_001326319,	intron	1	of	16)	intron	(NM_001326319,	intron	1	of	16)	26438	NM_001326321	10659	Hs.309288	NM_006561	ENSG00000048740	CELF2	BRUNOL3|CELF-2|CUG-BP2|CUGBP2|ETR-3|ETR3|NAPOR	CUGBP,	Elav-like	family	member	2	protein-coding
Merged-chr21-41030184-1	chr21	41030084	41030284	0	19.700001	GS404_IP_BG4_93T_m1_F2L0_peaks.txt	Intergenic	L1PA15|LINE|L1	117880	NR_024100	284835	Hs.106234	NR_024100	ENSG00000226496	LINC00323	C21orf130|NCRNA00323|PRED42	long	intergenic	non-protein	coding	RNA	323	ncRNA
Merged-chr15-98468844-1	chr15	98468744	98468944	0	19.700001	GS430_IP_BG4_93T_rep2_m1_F2L0_peaks.txt	intron	(NM_182562,	intron	4	of	6)	L1M4|LINE|L1	45538	NM_182562	283777	Hs.668070	NM_182562	ENSG00000185087	FAM169B	-0	family	with	sequence	similarity	169	member	B	protein-coding
Merged-chr12-83541587-1	chr12	83541487	83541687	0	19.700001	GS430_IP_BG4_93T_rep2_m1_F2L0_peaks.txt	Intergenic	Intergenic	854432	NM_001320321	160335	Hs.577775	NM_152588	ENSG00000179104	TMTC2	IBDBP1	transmembrane	and	tetratricopeptide	repeat	containing	2	protein-coding
Merged-chr12-70648337-1	chr12	70648237	70648437	0	19.700001	GS404_IP_BG4_93T_m1_F2L0_peaks.txt	intron	(NR_073474,	intron	9	of	10)	intron	(NR_073474,	intron	9	of	10)	-10897	NM_001109754	5787	Hs.201030	NM_002837	ENSG00000127329	PTPRB	HPTP-BETA|HPTPB|PTPB|R-PTP-BETA|VEPTP	protein	tyrosine	phosphatase,	receptor	type	B	protein-coding
Merged-chr12-70053118-1	chr12	70053018	70053218	0	19.700001	GS430_IP_BG4_93T_rep2_m1_F2L0_peaks.txt	Intergenic	LTR16A|LTR|ERVL	-189876	NM_014515	4848	Hs.133350	NM_014515	ENSG00000111596	CNOT2	CDC36|HSPC131|NOT2|NOT2H	CCR4-NOT	transcription	complex	subunit	2	protein-coding
Merged-chr10-10473515-1	chr10	10473415	10473615	0	19.700001	GS430_IP_BG4_93T_rep2_m1_F2L0_peaks.txt	intron	(NM_001326319,	intron	1	of	16)	intron	(NM_001326319,	intron	1	of	16)	11000	NM_001326321	10659	Hs.309288	NM_006561	ENSG00000048740	CELF2	BRUNOL3|CELF-2|CUG-BP2|CUGBP2|ETR-3|ETR3|NAPOR	CUGBP,	Elav-like	family	member	2	protein-coding
Merged-chr16-49720633-1	chr16	49720533	49720733	0	19.700001	GS430_IP_BG4_93T_rep2_m1_F2L0_peaks.txt	intron	(NM_015069,	intron	3	of	7)	intron	(NM_015069,	intron	3	of	7)	-56402	NM_001330533	23090	Hs.443715	NM_015069	ENSG00000102935	ZNF423	Ebfaz|JBTS19|NPHP14|OAZ|Roaz|ZFP423|Zfp104|hOAZ	zinc	finger	protein	423	protein-coding
Merged-chr12-65556859-2	chr12	65556734	65556985	0	19.700001	GS404_IP_BG4_93T_m1_F2L0_peaks.txt|GS430_IP_BG4_93T_rep2_m1_F2L0_peaks.txt	non-coding	(NR_135033,	exon	2	of	3)	non-coding	(NR_135033,	exon	2	of	3)	452	NR_135033	105369187	Hs.738044	NR_135033	ENSG00000250748	LOC105369187	-0	uncharacterized	LOC105369187	ncRNA
Merged-chr12-82177290-1	chr12	82177190	82177390	0	19.700001	GS404_IP_BG4_93T_m1_F2L0_peaks.txt	Intergenic	Intergenic	181130	NM_014167	29080	Hs.582627	NM_014167	ENSG00000133773	CCDC59	BR22|HSPC128|TAP26	coiled-coil	domain	containing	59	protein-coding
Merged-chr1-185719203-2	chr1	185719070	185719336	0	19.650002	GS404_IP_BG4_93T_m1_F2L0_peaks.txt|GS430_IP_BG4_93T_rep2_m1_F2L0_peaks.txt	Intergenic	Intergenic	-15348	NM_031935	83872	Hs.58877	NM_031935	ENSG00000143341	HMCN1	ARMD1|FBLN6|FIBL-6|FIBL6	hemicentin	1	protein-coding
Merged-chr12-57726223-2	chr12	57726116	57726330	0	19.650000	GS404_IP_BG4_93T_m1_F2L0_peaks.txt|GS430_IP_BG4_93T_rep2_m1_F2L0_peaks.txt	promoter-TSS	(NR_027032)	promoter-TSS	(NR_027032)	-17	NR_027032	100130776	Hs.656080	NR_027032	ENSG00000255737	AGAP2-AS1	PUNISHER	AGAP2	antisense	RNA	1	ncRNA
Merged-chr4-28287965-2	chr4	28287863	28288067	0	19.600000	GS404_IP_BG4_93T_m1_F2L0_peaks.txt|GS430_IP_BG4_93T_rep2_m1_F2L0_peaks.txt	Intergenic	Intergenic	-531617	NR_036237	100422937		NR_036237	ENSG00000283275	MIR4275	-0	microRNA	4275	ncRNA
Merged-chr15-98853399-2	chr15	98853297	98853501	0	19.549999	GS404_IP_BG4_93T_m1_F2L0_peaks.txt|GS430_IP_BG4_93T_rep2_m1_F2L0_peaks.txt	intron	(NM_001291858,	intron	2	of	20)	intron	(NM_001291858,	intron	2	of	20)	68973	NR_039864	100616432		NR_039864	ENSG00000264480	MIR4714	-0	microRNA	4714	ncRNA
Merged-chr15-91056007-2	chr15	91055892	91056122	0	19.500000	GS404_IP_BG4_93T_m1_F2L0_peaks.txt|GS430_IP_BG4_93T_rep2_m1_F2L0_peaks.txt	Intergenic	Intergenic	33385	NR_110104	101926911	Hs.459366	NR_110104	ENSG00000214432	LOC101926911	-0	uncharacterized	LOC101926911	ncRNA
Merged-chr15-73683771-1	chr15	73683671	73683871	0	19.400000	GS404_IP_BG4_93T_m1_F2L0_peaks.txt	promoter-TSS	(NM_025240)	promoter-TSS	(NM_025240)	-510	NM_001329629	80381	Hs.744915	NM_025240	ENSG00000103855	CD276	4Ig-B7-H3|B7-H3|B7H3|B7RP-2	CD276	molecule	protein-coding
Merged-chr15-91807131-1	chr15	91807031	91807231	0	19.400000	GS430_IP_BG4_93T_rep2_m1_F2L0_peaks.txt	Intergenic	Intergenic	-46577	NM_001145044	28232	Hs.311187	NM_013272	ENSG00000176463	SLCO3A1	OATP-D|OATP-RP3|OATP3A1|OATPD|OATPRP3|SLC21A11	solute	carrier	organic	anion	transporter	family	member	3A1	protein-coding
Merged-chr1-172255087-1	chr1	172254987	172255187	0	19.400000	GS430_IP_BG4_93T_rep2_m1_F2L0_peaks.txt	intron	(NM_015569,	intron	15	of	20)	intron	(NM_015569,	intron	15	of	20)	-110252	NR_103486	100628315	Hs.584880	NR_038397	ENSG00000230630	DNM3OS	DNM3-AS1|MIR199A2HG	DNM3	opposite	strand/antisense	RNA	ncRNA
Merged-chr2-157801364-1	chr2	157801264	157801464	0	19.400000	GS430_IP_BG4_93T_rep2_m1_F2L0_peaks.txt	intron	(NM_001347663,	intron	2	of	10)	Charlie7|DNA|hAT-Charlie	36914	NM_001347667	90	Hs.470316	NM_001105	ENSG00000115170	ACVR1	ACTRI|ACVR1A|ACVRLK2|ALK2|FOP|SKR1|TSRI	activin	A	receptor	type	1	protein-coding
Merged-chr12-69235038-1	chr12	69234938	69235138	0	19.400000	GS430_IP_BG4_93T_rep2_m1_F2L0_peaks.txt	Intergenic	FRAM|SINE|Alu	-4499	NM_001300947	11052	Hs.369606	NM_007007	ENSG00000111605	CPSF6	CFIM|CFIM68|HPBRII-4|HPBRII-7	cleavage	and	polyadenylation	specific	factor	6	protein-coding
Merged-chr15-99153376-1	chr15	99153276	99153476	0	19.400000	GS430_IP_BG4_93T_rep2_m1_F2L0_peaks.txt	intron	(NR_109947,	intron	11	of	12)	intron	(NR_109947,	intron	11	of	12)	48296	NM_145728	23336	Hs.207106	NM_015286	ENSG00000182253	SYNM	DMN|SYN	synemin	protein-coding
Merged-chr15-96553186-2	chr15	96553070	96553302	0	19.200001	GS404_IP_BG4_93T_m1_F2L0_peaks.txt|GS430_IP_BG4_93T_rep2_m1_F2L0_peaks.txt	Intergenic	MLT1F2|LTR|ERVL-MaLR	219846	NM_001145157	7026	Hs.347991	NM_021005	ENSG00000185551	NR2F2	ARP1|CHTD4|COUPTFB|COUPTFII|NF-E3|NR2F1|SVP40|TFCOUP2	nuclear	receptor	subfamily	2	group	F	member	2	protein-coding
Merged-chr5-1247640-1	chr5	1247540	1247740	0	19.100000	GS430_IP_BG4_93T_rep2_m1_F2L0_peaks.txt	Intergenic	Intergenic	22285	NM_182632	348932	Hs.213284	NM_182632	ENSG00000164363	SLC6A18	Xtrp2	solute	carrier	family	6	member	18	protein-coding
Merged-chr12-83699749-1	chr12	83699649	83699849	0	19.100000	GS430_IP_BG4_93T_rep2_m1_F2L0_peaks.txt	Intergenic	L1PA7|LINE|L1	1012594	NM_001320321	160335	Hs.577775	NM_152588	ENSG00000179104	TMTC2	IBDBP1	transmembrane	and	tetratricopeptide	repeat	containing	2	protein-coding
Merged-chr12-82139780-1	chr12	82139680	82139880	0	19.100000	GS430_IP_BG4_93T_rep2_m1_F2L0_peaks.txt	Intergenic	L1MC1|LINE|L1	186061	NR_110089	101928449	Hs.737488	NR_110089	ENSG00000257747	LOC101928449	-0	uncharacterized	LOC101928449	ncRNA
Merged-chr12-57732400-1	chr12	57732300	57732500	0	19.100000	GS430_IP_BG4_93T_rep2_m1_F2L0_peaks.txt	intron	(NM_014770,	intron	7	of	17)	intron	(NM_014770,	intron	7	of	17)	5846	NM_001122772	116986	Hs.302435	NM_014770	ENSG00000135439	AGAP2	CENTG1|GGAP2|PIKE	ArfGAP	with	GTPase	domain,	ankyrin	repeat	and	PH	domain	2	protein-coding
Merged-chr5-41808340-1	chr5	41808240	41808440	0	19.100000	GS430_IP_BG4_93T_rep2_m1_F2L0_peaks.txt	intron	(NM_000436,	intron	7	of	16)	intron	(NM_000436,	intron	7	of	16)	-61690	NR_046635	100874002	Hs.375537	NR_046635	ENSG00000248668	OXCT1-AS1	-0	OXCT1	antisense	RNA	1	ncRNA
Merged-chr15-95757035-1	chr15	95756935	95757135	0	19.100000	GS430_IP_BG4_93T_rep2_m1_F2L0_peaks.txt	Intergenic	L1ME3B|LINE|L1	323942	NR_027132	145820	Hs.652702	NR_027132	ENSG00000259134	LINC00924	-0	long	intergenic	non-protein	coding	RNA	924	ncRNA
Merged-chr4-23877921-1	chr4	23877821	23878021	0	19.100000	GS404_IP_BG4_93T_m1_F2L0_peaks.txt	intron	(NM_001330751,	intron	4	of	14)	intron	(NM_001330751,	intron	4	of	14)	3371	NM_001330753	10891	Hs.527078	NM_013261	ENSG00000109819	PPARGC1A	LEM6|PGC-1(alpha)|PGC-1alpha|PGC-1v|PGC1|PGC1A|PPARGC1	PPARG	coactivator	1	alpha	protein-coding
Merged-chr1-172359178-1	chr1	172359078	172359278	0	19.100000	GS430_IP_BG4_93T_rep2_m1_F2L0_peaks.txt	intron	(NM_015569,	intron	17	of	20)	intron	(NM_015569,	intron	17	of	20)	-61510	NM_139240	92346	Hs.517991	NM_139240	ENSG00000180999	C1orf105	-0	chromosome	1	open	reading	frame	105	protein-coding
Merged-chr10-8183371-1	chr10	8183271	8183471	0	19.100000	GS430_IP_BG4_93T_rep2_m1_F2L0_peaks.txt	Intergenic	Intergenic	84934	NR_108058	100507143	Hs.258979	NR_108058	ENSG00000232170	LINC00708	GS1-756B1.2	long	intergenic	non-protein	coding	RNA	708	ncRNA
Merged-chr12-69252100-1	chr12	69252000	69252200	0	19.100000	GS430_IP_BG4_93T_rep2_m1_F2L0_peaks.txt	intron	(NM_007007,	intron	2	of	9)	intron	(NM_007007,	intron	2	of	9)	12563	NM_007007	11052	Hs.369606	NM_007007	ENSG00000111605	CPSF6	CFIM|CFIM68|HPBRII-4|HPBRII-7	cleavage	and	polyadenylation	specific	factor	6	protein-coding
Merged-chr12-74509086-1	chr12	74508986	74509186	0	19.100000	GS404_IP_BG4_93T_m1_F2L0_peaks.txt	Intergenic	L1PA3|LINE|L1	-28685	NM_001136262	552889	Hs.744849	NM_001136262	ENSG00000253719	ATXN7L3B	lnc-SCA7	ataxin	7	like	3B	protein-coding
Merged-chr12-69585861-2	chr12	69585753	69585969	0	19.000000	GS404_IP_BG4_93T_m1_F2L0_peaks.txt|GS430_IP_BG4_93T_rep2_m1_F2L0_peaks.txt	5'	UTR	(NM_001198842,	exon	1	of	16)	5'	UTR	(NM_001198842,	exon	1	of	16)	179	NM_001198842	10576	Hs.189772	NM_006431	ENSG00000166226	CCT2	99D8.1|CCT-beta|CCTB|HEL-S-100n|PRO1633|TCP-1-beta	chaperonin	containing	TCP1	subunit	2	protein-coding
Merged-chr4-8199172-2	chr4	8199049	8199295	0	18.950001	GS404_IP_BG4_93T_m1_F2L0_peaks.txt|GS430_IP_BG4_93T_rep2_m1_F2L0_peaks.txt	promoter-TSS	(NM_001318480)	promoter-TSS	(NM_001318480)	-72	NR_134639	54436	Hs.479116	NM_018986	ENSG00000125089	SH3TC1	-0	SH3	domain	and	tetratricopeptide	repeats	1	protein-coding
Merged-chr20-1402386-2	chr20	1402282	1402490	0	18.950001	GS404_IP_BG4_93T_m1_F2L0_peaks.txt|GS430_IP_BG4_93T_rep2_m1_F2L0_peaks.txt	Intergenic	LTR3A|LTR|ERVK	-9214	NM_000801	2280	Hs.471933	NM_000801	ENSG00000088832	FKBP1A	FKBP-12|FKBP-1A|FKBP1|FKBP12|PKC12|PKCI2|PPIASE	FK506	binding	protein	1A	protein-coding
Merged-chr1-186680414-1	chr1	186680314	186680514	0	18.799999	GS404_IP_BG4_93T_m1_F2L0_peaks.txt	promoter-TSS	(NR_125801)	promoter-TSS	(NR_125801)	13	NM_000963	5743	Hs.196384	NM_000963	ENSG00000073756	PTGS2	COX-2|COX2|GRIPGHS|PGG/HS|PGHS-2|PHS-2|hCox-2	prostaglandin-endoperoxide	synthase	2	protein-coding
Merged-chr15-73691571-1	chr15	73691471	73691671	0	18.799999	GS404_IP_BG4_93T_m1_F2L0_peaks.txt	intron	(NM_001329628,	intron	1	of	7)	MLT1K|LTR|ERVL-MaLR	6840	NM_001329628	80381	Hs.744915	NM_025240	ENSG00000103855	CD276	4Ig-B7-H3|B7-H3|B7H3|B7RP-2	CD276	molecule	protein-coding
Merged-chr20-1416170-2	chr20	1416065	1416276	0	18.799999	GS404_IP_BG4_93T_m1_F2L0_peaks.txt|GS430_IP_BG4_93T_rep2_m1_F2L0_peaks.txt	Intergenic	L2c|LINE|L2	-22998	NM_000801	2280	Hs.471933	NM_000801	ENSG00000088832	FKBP1A	FKBP-12|FKBP-1A|FKBP1|FKBP12|PKC12|PKCI2|PPIASE	FK506	binding	protein	1A	protein-coding
Merged-chr1-172660926-1	chr1	172660826	172661026	0	18.799999	GS404_IP_BG4_93T_m1_F2L0_peaks.txt	intron	(NM_000639,	intron	2	of	3)	intron	(NM_000639,	intron	2	of	3)	1918	NM_000639	356	Hs.2007	NM_000639	ENSG00000117560	FASLG	ALPS1B|APT1LG1|APTL|CD178|CD95-L|CD95L|FASL|TNFSF6|TNLG1A	Fas	ligand	protein-coding
Merged-chr15-98983577-2	chr15	98983471	98983684	0	18.750000	GS404_IP_BG4_93T_m1_F2L0_peaks.txt|GS430_IP_BG4_93T_rep2_m1_F2L0_peaks.txt	intron	(NM_001167902,	intron	2	of	4)	intron	(NM_001167902,	intron	2	of	4)	22079	NM_001102612	145814	Hs.592021	NM_001102612	ENSG00000183571	PGPEP1L	-0	pyroglutamyl-peptidase	I-like	protein-coding
Merged-chr10-10591804-1	chr10	10591704	10591904	0	18.700001	GS430_IP_BG4_93T_rep2_m1_F2L0_peaks.txt	intron	(NM_001326319,	intron	1	of	16)	intron	(NM_001326319,	intron	1	of	16)	129289	NM_001326321	10659	Hs.309288	NM_006561	ENSG00000048740	CELF2	BRUNOL3|CELF-2|CUG-BP2|CUGBP2|ETR-3|ETR3|NAPOR	CUGBP,	Elav-like	family	member	2	protein-coding
Merged-chr20-1378266-1	chr20	1378166	1378366	0	18.700001	GS430_IP_BG4_93T_rep2_m1_F2L0_peaks.txt	non-coding	(NR_040047,	exon	3	of	3)	non-coding	(NR_040047,	exon	3	of	3)	14695	NR_106929	102465524		NR_106929	ENSG00000088832	MIR6869	hsa-mir-6869	microRNA	6869	ncRNA
Merged-chr1-172520784-1	chr1	172520684	172520884	0	18.700001	GS430_IP_BG4_93T_rep2_m1_F2L0_peaks.txt	Intergenic	Intergenic	-11565	NM_016227	51430	Hs.204559	NM_014283	ENSG00000094975	SUCO	C1orf9|CH1|OPT|SLP1	SUN	domain	containing	ossification	factor	protein-coding
Merged-chr12-69815773-1	chr12	69815673	69815873	0	18.700001	GS430_IP_BG4_93T_rep2_m1_F2L0_peaks.txt	non-coding	(NR_103519,	exon	9	of	9)	non-coding	(NR_103519,	exon	9	of	9)	-9550	NM_182530	196446	Hs.253773	NM_182530	ENSG00000166268	MYRFL	C12orf15|C12orf28|bcm1377	myelin	regulatory	factor-like	protein-coding
Merged-chr15-95773049-1	chr15	95772949	95773149	0	18.700001	GS430_IP_BG4_93T_rep2_m1_F2L0_peaks.txt	Intergenic	Intergenic	339956	NR_027132	145820	Hs.652702	NR_027132	ENSG00000259134	LINC00924	-0	long	intergenic	non-protein	coding	RNA	924	ncRNA
Merged-chr12-82144726-1	chr12	82144626	82144826	0	18.700001	GS430_IP_BG4_93T_rep2_m1_F2L0_peaks.txt	Intergenic	MLT1H2|LTR|ERVL-MaLR	191007	NR_110089	101928449	Hs.737488	NR_110089	ENSG00000257747	LOC101928449	-0	uncharacterized	LOC101928449	ncRNA
Merged-chr12-65588129-1	chr12	65588029	65588229	0	18.700001	GS430_IP_BG4_93T_rep2_m1_F2L0_peaks.txt	intron	(NR_120434,	intron	2	of	4)	intron	(NR_120434,	intron	2	of	4)	-30818	NR_135033	105369187	Hs.738044	NR_135033	ENSG00000250748	LOC105369187	-0	uncharacterized	LOC105369187	ncRNA
Merged-chr1-186621082-1	chr1	186620982	186621182	0	18.700001	GS430_IP_BG4_93T_rep2_m1_F2L0_peaks.txt	Intergenic	MLT2F|LTR|ERVL	59345	NM_000963	5743	Hs.196384	NM_000963	ENSG00000073756	PTGS2	COX-2|COX2|GRIPGHS|PGG/HS|PGHS-2|PHS-2|hCox-2	prostaglandin-endoperoxide	synthase	2	protein-coding
Merged-chr15-98866657-2	chr15	98866528	98866786	0	18.600000	GS404_IP_BG4_93T_m1_F2L0_peaks.txt|GS430_IP_BG4_93T_rep2_m1_F2L0_peaks.txt	intron	(NM_001291858,	intron	2	of	20)	intron	(NM_001291858,	intron	2	of	20)	82231	NR_039864	100616432		NR_039864	ENSG00000264480	MIR4714	-0	microRNA	4714	ncRNA
Merged-chr12-83537540-1	chr12	83537440	83537640	0	18.500000	GS404_IP_BG4_93T_m1_F2L0_peaks.txt	Intergenic	Intergenic	850385	NM_001320321	160335	Hs.577775	NM_152588	ENSG00000179104	TMTC2	IBDBP1	transmembrane	and	tetratricopeptide	repeat	containing	2	protein-coding
Merged-chr15-91943240-1	chr15	91943140	91943340	0	18.500000	GS404_IP_BG4_93T_m1_F2L0_peaks.txt	intron	(NM_013272,	intron	2	of	9)	L1MB2|LINE|L1	88940	NR_135775	28232	Hs.311187	NM_013272	ENSG00000176463	SLCO3A1	OATP-D|OATP-RP3|OATP3A1|OATPD|OATPRP3|SLC21A11	solute	carrier	organic	anion	transporter	family	member	3A1	protein-coding
Merged-chr15-92066992-1	chr15	92066892	92067092	0	18.500000	GS404_IP_BG4_93T_m1_F2L0_peaks.txt	intron	(NM_013272,	intron	2	of	9)	intron	(NM_013272,	intron	2	of	9)	212692	NR_135775	28232	Hs.311187	NM_013272	ENSG00000176463	SLCO3A1	OATP-D|OATP-RP3|OATP3A1|OATPD|OATPRP3|SLC21A11	solute	carrier	organic	anion	transporter	family	member	3A1	protein-coding
Merged-chr20-1467004-2	chr20	1466886	1467123	0	18.500000	GS404_IP_BG4_93T_m1_F2L0_peaks.txt|GS430_IP_BG4_93T_rep2_m1_F2L0_peaks.txt	non-coding	(NR_038164,	exon	1	of	8)	non-coding	(NR_038164,	exon	1	of	8)	688	NM_016143	55968	Hs.12865	NM_016143	ENSG00000088833	NSFL1C	P47|UBX1|UBXD10|UBXN2C|dJ776F14.1	NSFL1	cofactor	protein-coding
Merged-chr6-113884222-1	chr6	113884122	113884322	0	18.400000	GS430_IP_BG4_93T_rep2_m1_F2L0_peaks.txt	Intergenic	Intergenic	-10875	NR_038863	285758	Hs.359399	NR_038863	ENSG00000227502	LINC01268	-0	long	intergenic	non-protein	coding	RNA	1268	ncRNA
Merged-chr12-83827630-1	chr12	83827530	83827730	0	18.400000	GS430_IP_BG4_93T_rep2_m1_F2L0_peaks.txt	Intergenic	L1PB3|LINE|L1	1085199	NM_018057	55117	Hs.44424	NM_018057	ENSG00000072041	SLC6A15	NTT73|SBAT1|V7-3|hv7-3	solute	carrier	family	6	member	15	protein-coding
Merged-chr12-69898021-1	chr12	69897921	69898121	0	18.400000	GS430_IP_BG4_93T_rep2_m1_F2L0_peaks.txt	intron	(NM_182530,	intron	10	of	24)	intron	(NM_182530,	intron	10	of	24)	72698	NM_182530	196446	Hs.253773	NM_182530	ENSG00000166268	MYRFL	C12orf15|C12orf28|bcm1377	myelin	regulatory	factor-like	protein-coding
Merged-chr1-186193846-1	chr1	186193746	186193946	0	18.400000	GS430_IP_BG4_93T_rep2_m1_F2L0_peaks.txt	Intergenic	Intergenic	-102427	NM_001127709	10216	Hs.647723	NM_005807	ENSG00000116690	PRG4	CACP|HAPO|JCAP|MSF|SZP	proteoglycan	4	protein-coding
Merged-chr6-113809917-1	chr6	113809817	113810017	0	18.400000	GS430_IP_BG4_93T_rep2_m1_F2L0_peaks.txt	Intergenic	Intergenic	-47418	NM_002356	4082	Hs.519909	NM_002356	ENSG00000277443	MARCKS	80K-L|MACS|PKCSL|PRKCSL	myristoylated	alanine	rich	protein	kinase	C	substrate	protein-coding
Merged-chr15-99157680-1	chr15	99157580	99157780	0	18.400000	GS430_IP_BG4_93T_rep2_m1_F2L0_peaks.txt	intron	(NM_001288616,	intron	9	of	11)	intron	(NM_001288616,	intron	9	of	11)	52600	NM_145728	23336	Hs.207106	NM_015286	ENSG00000182253	SYNM	DMN|SYN	synemin	protein-coding
Merged-chr9-84334908-1	chr9	84334808	84335008	0	18.400000	GS430_IP_BG4_93T_rep2_m1_F2L0_peaks.txt	intron	(NM_022127,	intron	2	of	18)	intron	(NM_022127,	intron	2	of	18)	5871	NM_001199633	64078	Hs.535966	NM_022127	ENSG00000197506	SLC28A3	CNT3	solute	carrier	family	28	member	3	protein-coding
Merged-chr5-1263197-1	chr5	1263097	1263297	0	18.400000	GS430_IP_BG4_93T_rep2_m1_F2L0_peaks.txt	intron	(NM_001193376,	intron	10	of	14)	intron	(NM_001193376,	intron	10	of	14)	31850	NM_198253	7015	Hs.492203	NM_198253	ENSG00000164362	TERT	CMM9|DKCA2|DKCB4|EST2|PFBMFT1|TCS1|TP2|TRT|hEST2|hTRT	telomerase	reverse	transcriptase	protein-coding
Merged-chr12-95165808-1	chr12	95165708	95165908	0	18.400000	GS430_IP_BG4_93T_rep2_m1_F2L0_peaks.txt	intron	(NM_018351,	intron	3	of	20)	AluJb|SINE|Alu	51656	NM_018351	55785	Hs.506381	NM_018351	ENSG00000180263	FGD6	ZFYVE24	FYVE,	RhoGEF	and	PH	domain	containing	6	protein-coding
Merged-chr10-10879496-1	chr10	10879396	10879596	0	18.400000	GS430_IP_BG4_93T_rep2_m1_F2L0_peaks.txt	intron	(NM_001326325,	intron	2	of	15)	L3b|LINE|CR1	72667	NR_024410	254312	Hs.498620	NR_015413	ENSG00000229240	LINC00710	-0	long	intergenic	non-protein	coding	RNA	710	ncRNA
Merged-chr20-14406707-1	chr20	14406607	14406807	0	18.400000	GS430_IP_BG4_93T_rep2_m1_F2L0_peaks.txt	intron	(NM_080676,	intron	3	of	16)	L2c|LINE|L2	-69040	NM_013281	23767	Hs.41296	NM_013281	ENSG00000125848	FLRT3	HH21	fibronectin	leucine	rich	transmembrane	protein	3	protein-coding
Merged-chr5-923646-2	chr5	923528	923765	0	18.250000	GS404_IP_BG4_93T_m1_F2L0_peaks.txt|GS430_IP_BG4_93T_rep2_m1_F2L0_peaks.txt	Intergenic	Intergenic	30792	NM_004237	9319	Hs.436187	NM_004237	ENSG00000071539	TRIP13	16E1BP	thyroid	hormone	receptor	interactor	13	protein-coding
Merged-chr1-172352031-1	chr1	172351931	172352131	0	18.200001	GS404_IP_BG4_93T_m1_F2L0_peaks.txt	intron	(NM_015569,	intron	17	of	20)	intron	(NM_015569,	intron	17	of	20)	-68657	NM_139240	92346	Hs.517991	NM_139240	ENSG00000180999	C1orf105	-0	chromosome	1	open	reading	frame	105	protein-coding
Merged-chr10-7827200-1	chr10	7827100	7827300	0	18.200001	GS404_IP_BG4_93T_m1_F2L0_peaks.txt	intron	(NM_031923,	intron	2	of	6)	intron	(NM_031923,	intron	2	of	6)	8696	NM_031923	83860	Hs.527688	NM_031923	ENSG00000165632	TAF3	TAF140|TAFII-140|TAFII140	TATA-box	binding	protein	associated	factor	3	protein-coding
Merged-chr12-84015162-1	chr12	84015062	84015262	0	18.200001	GS404_IP_BG4_93T_m1_F2L0_peaks.txt	Intergenic	L1PB3|LINE|L1	897667	NM_018057	55117	Hs.44424	NM_018057	ENSG00000072041	SLC6A15	NTT73|SBAT1|V7-3|hv7-3	solute	carrier	family	6	member	15	protein-coding
Merged-chr12-78532755-1	chr12	78532655	78532855	0	18.100000	GS430_IP_BG4_93T_rep2_m1_F2L0_peaks.txt	Intergenic	L2b|LINE|L2	-173009	NR_135021	105369860	Hs.156898	NR_135021	ENSG00000258220	LOC105369860	-0	uncharacterized	LOC105369860	ncRNA
Merged-chr12-78472877-1	chr12	78472777	78472977	0	18.100000	GS430_IP_BG4_93T_rep2_m1_F2L0_peaks.txt	Intergenic	Intergenic	-113131	NR_135021	105369860	Hs.156898	NR_135021	ENSG00000258220	LOC105369860	-0	uncharacterized	LOC105369860	ncRNA
Merged-chr15-98933763-1	chr15	98933663	98933863	0	18.100000	GS430_IP_BG4_93T_rep2_m1_F2L0_peaks.txt	intron	(NM_001291858,	intron	15	of	20)	intron	(NM_001291858,	intron	15	of	20)	71893	NM_001102612	145814	Hs.592021	NM_001102612	ENSG00000183571	PGPEP1L	-0	pyroglutamyl-peptidase	I-like	protein-coding
Merged-chr15-98288277-1	chr15	98288177	98288377	0	18.100000	GS430_IP_BG4_93T_rep2_m1_F2L0_peaks.txt	Intergenic	Intergenic	-199524	NR_120325	101927332		NR_120325		LINC01582	-0	long	intergenic	non-protein	coding	RNA	1582	ncRNA
Merged-chr15-98305007-1	chr15	98304907	98305107	0	18.100000	GS430_IP_BG4_93T_rep2_m1_F2L0_peaks.txt	Intergenic	Intergenic	209375	NM_182562	283777	Hs.668070	NM_182562	ENSG00000185087	FAM169B	-0	family	with	sequence	similarity	169	member	B	protein-coding
Merged-chr15-95744280-1	chr15	95744180	95744380	0	18.100000	GS430_IP_BG4_93T_rep2_m1_F2L0_peaks.txt	Intergenic	L2c|LINE|L2	311187	NR_027132	145820	Hs.652702	NR_027132	ENSG00000259134	LINC00924	-0	long	intergenic	non-protein	coding	RNA	924	ncRNA
Merged-chr12-69443035-2	chr12	69442889	69443182	0	18.100000	GS404_IP_BG4_93T_m1_F2L0_peaks.txt|GS430_IP_BG4_93T_rep2_m1_F2L0_peaks.txt	Intergenic	MLT1F2|LTR|ERVL-MaLR	-27314	NM_001278354	10818	Hs.593446	NM_006654	ENSG00000166225	FRS2	FRS1A|FRS2A|FRS2alpha|SNT|SNT-1|SNT1	fibroblast	growth	factor	receptor	substrate	2	protein-coding
Merged-chr13-74521718-1	chr13	74521618	74521818	0	18.100000	GS430_IP_BG4_93T_rep2_m1_F2L0_peaks.txt	Intergenic	Intergenic	-31125	NR_034025	338864	Hs.97408	NR_034024	ENSG00000236678	LINC00347	-0	long	intergenic	non-protein	coding	RNA	347	ncRNA
Merged-chr5-1263872-1	chr5	1263772	1263972	0	18.100000	GS430_IP_BG4_93T_rep2_m1_F2L0_peaks.txt	intron	(NM_001193376,	intron	10	of	14)	intron	(NM_001193376,	intron	10	of	14)	31175	NM_198253	7015	Hs.492203	NM_198253	ENSG00000164362	TERT	CMM9|DKCA2|DKCB4|EST2|PFBMFT1|TCS1|TP2|TRT|hEST2|hTRT	telomerase	reverse	transcriptase	protein-coding
Merged-chr15-99076811-2	chr15	99076677	99076946	0	18.100000	GS404_IP_BG4_93T_m1_F2L0_peaks.txt|GS430_IP_BG4_93T_rep2_m1_F2L0_peaks.txt	Intergenic	Intergenic	-28269	NM_015286	23336	Hs.207106	NM_015286	ENSG00000182253	SYNM	DMN|SYN	synemin	protein-coding
Merged-chr1-171784951-1	chr1	171784851	171785051	0	17.900000	GS404_IP_BG4_93T_m1_F2L0_peaks.txt	intron	(NM_015935,	intron	2	of	7)	intron	(NM_015935,	intron	2	of	7)	3330	NM_001007239	51603	Hs.494705	NM_014955	ENSG00000010165	METTL13	5630401D24Rik|CGI-01|KIAA0859|feat	methyltransferase	like	13	protein-coding
Merged-chr12-69738774-1	chr12	69738674	69738874	0	17.900000	GS404_IP_BG4_93T_m1_F2L0_peaks.txt	promoter-TSS	(NM_022456)	promoter-TSS	(NM_022456)	88	NM_022456	117177	Hs.258209	NM_022456	ENSG00000127328	RAB3IP	RABIN3|RABIN8	RAB3A	interacting	protein	protein-coding
Merged-chr1-172728189-1	chr1	172728089	172728289	0	17.900000	GS404_IP_BG4_93T_m1_F2L0_peaks.txt	Intergenic	L1PA15-16|LINE|L1	69181	NM_000639	356	Hs.2007	NM_000639	ENSG00000117560	FASLG	ALPS1B|APT1LG1|APTL|CD178|CD95-L|CD95L|FASL|TNFSF6|TNLG1A	Fas	ligand	protein-coding
Merged-chr12-69900803-1	chr12	69900703	69900903	0	17.900000	GS404_IP_BG4_93T_m1_F2L0_peaks.txt	intron	(NM_182530,	intron	10	of	24)	intron	(NM_182530,	intron	10	of	24)	75480	NM_182530	196446	Hs.253773	NM_182530	ENSG00000166268	MYRFL	C12orf15|C12orf28|bcm1377	myelin	regulatory	factor-like	protein-coding
Merged-chr12-75378975-1	chr12	75378875	75379075	0	17.799999	GS430_IP_BG4_93T_rep2_m1_F2L0_peaks.txt	intron	(NM_001286548,	intron	2	of	17)	intron	(NM_001286548,	intron	2	of	17)	11947	NM_001286548	84698	Hs.733835	NM_032606	ENSG00000180881	CAPS2	UG0636c06	calcyphosine	2	protein-coding
Merged-chr4-28102831-1	chr4	28102731	28102931	0	17.799999	GS430_IP_BG4_93T_rep2_m1_F2L0_peaks.txt	Intergenic	Intergenic	-716751	NR_036237	100422937		NR_036237	ENSG00000283275	MIR4275	-0	microRNA	4275	ncRNA
Merged-chr12-83535603-1	chr12	83535503	83535703	0	17.799999	GS430_IP_BG4_93T_rep2_m1_F2L0_peaks.txt	Intergenic	Arthur1|DNA|hAT-Tip100	848448	NM_001320321	160335	Hs.577775	NM_152588	ENSG00000179104	TMTC2	IBDBP1	transmembrane	and	tetratricopeptide	repeat	containing	2	protein-coding
Merged-chr10-71860570-2	chr10	71860464	71860676	0	17.799999	GS404_IP_BG4_93T_m1_F2L0_peaks.txt|GS430_IP_BG4_93T_rep2_m1_F2L0_peaks.txt	Intergenic	Intergenic	-9195	NM_001042466	5660	Hs.523004	NM_002778	ENSG00000197746	PSAP	GLBA|SAP1	prosaposin	protein-coding
Merged-chr12-69705998-1	chr12	69705898	69706098	0	17.799999	GS430_IP_BG4_93T_rep2_m1_F2L0_peaks.txt	Intergenic	L2a|LINE|L2	-6582	NM_001282615	144453	Hs.280782	NM_032735	ENSG00000127325	BEST3	VMD2L3	bestrophin	3	protein-coding
Merged-chr1-186651369-1	chr1	186651269	186651469	0	17.799999	GS430_IP_BG4_93T_rep2_m1_F2L0_peaks.txt	Intergenic	Intergenic	29058	NM_000963	5743	Hs.196384	NM_000963	ENSG00000073756	PTGS2	COX-2|COX2|GRIPGHS|PGG/HS|PGHS-2|PHS-2|hCox-2	prostaglandin-endoperoxide	synthase	2	protein-coding
Merged-chr12-75231477-1	chr12	75231377	75231577	0	17.799999	GS430_IP_BG4_93T_rep2_m1_F2L0_peaks.txt	Intergenic	L1M3a|LINE|L1	-21729	NM_001260497	3747	Hs.27214	NM_139136	ENSG00000166006	KCNC2	KV3.2	potassium	voltage-gated	channel	subfamily	C	member	2	protein-coding
Merged-chr1-172698783-1	chr1	172698683	172698883	0	17.799999	GS430_IP_BG4_93T_rep2_m1_F2L0_peaks.txt	Intergenic	Intergenic	39775	NM_000639	356	Hs.2007	NM_000639	ENSG00000117560	FASLG	ALPS1B|APT1LG1|APTL|CD178|CD95-L|CD95L|FASL|TNFSF6|TNLG1A	Fas	ligand	protein-coding
Merged-chr10-10905082-1	chr10	10904982	10905182	0	17.799999	GS430_IP_BG4_93T_rep2_m1_F2L0_peaks.txt	intron	(NM_001326325,	intron	2	of	15)	MIRb|SINE|MIR	47081	NR_024410	254312	Hs.498620	NR_015413	ENSG00000229240	LINC00710	-0	long	intergenic	non-protein	coding	RNA	710	ncRNA
Merged-chr21-27269807-1	chr21	27269707	27269907	0	17.799999	GS430_IP_BG4_93T_rep2_m1_F2L0_peaks.txt	Intergenic	Intergenic	-302687	NM_007038	11096	Hs.58324	NM_007038	ENSG00000154736	ADAMTS5	ADAM-TS	11|ADAM-TS	5|ADAM-TS5|ADAMTS-11|ADAMTS-5|ADAMTS11|ADMP-2	ADAM	metallopeptidase	with	thrombospondin	type	1	motif	5	protein-coding
Merged-chr15-92009691-1	chr15	92009591	92009791	0	17.799999	GS430_IP_BG4_93T_rep2_m1_F2L0_peaks.txt	intron	(NM_013272,	intron	2	of	9)	MIRb|SINE|MIR	155391	NR_135775	28232	Hs.311187	NM_013272	ENSG00000176463	SLCO3A1	OATP-D|OATP-RP3|OATP3A1|OATPD|OATPRP3|SLC21A11	solute	carrier	organic	anion	transporter	family	member	3A1	protein-coding
Merged-chr16-56214233-1	chr16	56214133	56214333	0	17.799999	GS430_IP_BG4_93T_rep2_m1_F2L0_peaks.txt	intron	(NM_020988,	intron	2	of	8)	intron	(NM_020988,	intron	2	of	8)	-19708	NR_026889	26077	Hs.721567	NR_026889	ENSG00000261439	DKFZP434H168	-0	uncharacterized	LOC26077	ncRNA
Merged-chr10-10831315-2	chr10	10831177	10831453	0	17.650000	GS404_IP_BG4_93T_m1_F2L0_peaks.txt|GS430_IP_BG4_93T_rep2_m1_F2L0_peaks.txt	intron	(NM_001326326,	intron	1	of	14)	intron	(NM_001326326,	intron	1	of	14)	32604	NM_001326327	10659	Hs.309288	NM_006561	ENSG00000048740	CELF2	BRUNOL3|CELF-2|CUG-BP2|CUGBP2|ETR-3|ETR3|NAPOR	CUGBP,	Elav-like	family	member	2	protein-coding
Merged-chr10-12220533-2	chr10	12220420	12220647	0	17.650000	GS404_IP_BG4_93T_m1_F2L0_peaks.txt|GS430_IP_BG4_93T_rep2_m1_F2L0_peaks.txt	intron	(NM_006023,	intron	6	of	12)	intron	(NM_006023,	intron	6	of	12)	-24389	NM_001321647	11164	Hs.555956	NM_014142	ENSG00000165609	NUDT5	YSA1|YSA1H|YSAH1|hNUDT5	nudix	hydrolase	5	protein-coding
Merged-chr15-92105660-1	chr15	92105560	92105760	0	17.600000	GS404_IP_BG4_93T_m1_F2L0_peaks.txt	intron	(NM_013272,	intron	4	of	9)	intron	(NM_013272,	intron	4	of	9)	251360	NR_135775	28232	Hs.311187	NM_013272	ENSG00000176463	SLCO3A1	OATP-D|OATP-RP3|OATP3A1|OATPD|OATPRP3|SLC21A11	solute	carrier	organic	anion	transporter	family	member	3A1	protein-coding
Merged-chr10-10554687-1	chr10	10554587	10554787	0	17.600000	GS404_IP_BG4_93T_m1_F2L0_peaks.txt	intron	(NM_001326319,	intron	1	of	16)	LTR33A_|LTR|ERVL	92172	NM_001326321	10659	Hs.309288	NM_006561	ENSG00000048740	CELF2	BRUNOL3|CELF-2|CUG-BP2|CUGBP2|ETR-3|ETR3|NAPOR	CUGBP,	Elav-like	family	member	2	protein-coding
Merged-chr4-11773975-1	chr4	11773875	11774075	0	17.600000	GS404_IP_BG4_93T_m1_F2L0_peaks.txt	Intergenic	Intergenic	-345062	NM_005114	9957	Hs.507348	NM_005114	ENSG00000002587	HS3ST1	3OST|3OST1	heparan	sulfate-glucosamine	3-sulfotransferase	1	protein-coding
Merged-chr12-69966599-1	chr12	69966499	69966699	0	17.600000	GS404_IP_BG4_93T_m1_F2L0_peaks.txt	Intergenic	Intergenic	141276	NM_182530	196446	Hs.253773	NM_182530	ENSG00000166268	MYRFL	C12orf15|C12orf28|bcm1377	myelin	regulatory	factor-like	protein-coding
Merged-chr1-171814897-1	chr1	171814797	171814997	0	17.600000	GS404_IP_BG4_93T_m1_F2L0_peaks.txt	Intergenic	L2b|LINE|L2	-26581	NM_001278252	26052	Hs.654775	NM_015569	ENSG00000197959	DNM3	Dyna	III	dynamin	3	protein-coding
Merged-chr1-172703016-1	chr1	172702916	172703116	0	17.600000	GS404_IP_BG4_93T_m1_F2L0_peaks.txt	Intergenic	L2a|LINE|L2	44008	NM_000639	356	Hs.2007	NM_000639	ENSG00000117560	FASLG	ALPS1B|APT1LG1|APTL|CD178|CD95-L|CD95L|FASL|TNFSF6|TNLG1A	Fas	ligand	protein-coding
Merged-chr1-186245559-1	chr1	186245459	186245659	0	17.500000	GS430_IP_BG4_93T_rep2_m1_F2L0_peaks.txt	Intergenic	MER51C|LTR|ERV1	-50714	NM_001127709	10216	Hs.647723	NM_005807	ENSG00000116690	PRG4	CACP|HAPO|JCAP|MSF|SZP	proteoglycan	4	protein-coding
Merged-chr1-172557143-1	chr1	172557043	172557243	0	17.500000	GS430_IP_BG4_93T_rep2_m1_F2L0_peaks.txt	intron	(NM_001282751,	intron	4	of	21)	intron	(NM_001282751,	intron	4	of	21)	24025	NM_001282750	51430	Hs.204559	NM_014283	ENSG00000094975	SUCO	C1orf9|CH1|OPT|SLP1	SUN	domain	containing	ossification	factor	protein-coding
Merged-chr4-24213630-1	chr4	24213530	24213730	0	17.500000	GS430_IP_BG4_93T_rep2_m1_F2L0_peaks.txt	intron	(NM_001330751,	intron	2	of	14)	intron	(NM_001330751,	intron	2	of	14)	259199	NM_001330751	10891	Hs.527078	NM_013261	ENSG00000109819	PPARGC1A	LEM6|PGC-1(alpha)|PGC-1alpha|PGC-1v|PGC1|PGC1A|PPARGC1	PPARG	coactivator	1	alpha	protein-coding
Merged-chr1-172530304-1	chr1	172530204	172530404	0	17.500000	GS430_IP_BG4_93T_rep2_m1_F2L0_peaks.txt	Intergenic	Intergenic	-2045	NM_016227	51430	Hs.204559	NM_014283	ENSG00000094975	SUCO	C1orf9|CH1|OPT|SLP1	SUN	domain	containing	ossification	factor	protein-coding
Merged-chr15-92073146-1	chr15	92073046	92073246	0	17.500000	GS430_IP_BG4_93T_rep2_m1_F2L0_peaks.txt	intron	(NM_013272,	intron	2	of	9)	MIRb|SINE|MIR	218846	NR_135775	28232	Hs.311187	NM_013272	ENSG00000176463	SLCO3A1	OATP-D|OATP-RP3|OATP3A1|OATPD|OATPRP3|SLC21A11	solute	carrier	organic	anion	transporter	family	member	3A1	protein-coding
Merged-chr4-28648327-1	chr4	28648227	28648427	0	17.500000	GS430_IP_BG4_93T_rep2_m1_F2L0_peaks.txt	Intergenic	Intergenic	-171255	NR_036237	100422937		NR_036237	ENSG00000283275	MIR4275	-0	microRNA	4275	ncRNA
Merged-chr15-84882207-1	chr15	84882107	84882307	0	17.500000	GS430_IP_BG4_93T_rep2_m1_F2L0_peaks.txt	Intergenic	Intergenic	-2454	NM_001321721	9154	Hs.459187	NM_004213	ENSG00000156222	SLC28A1	CNT1|HCNT1	solute	carrier	family	28	member	1	protein-coding
Merged-chr15-91780754-1	chr15	91780654	91780854	0	17.500000	GS430_IP_BG4_93T_rep2_m1_F2L0_peaks.txt	Intergenic	MLT1F2|LTR|ERVL-MaLR	-72954	NM_001145044	28232	Hs.311187	NM_013272	ENSG00000176463	SLCO3A1	OATP-D|OATP-RP3|OATP3A1|OATPD|OATPRP3|SLC21A11	solute	carrier	organic	anion	transporter	family	member	3A1	protein-coding
Merged-chr4-8384168-1	chr4	8384068	8384268	0	17.500000	GS430_IP_BG4_93T_rep2_m1_F2L0_peaks.txt	intron	(NM_001101667,	intron	13	of	16)	intron	(NM_001101667,	intron	13	of	16)	56557	NM_001101667	8310	Hs.479122	NM_003501	ENSG00000087008	ACOX3	-0	acyl-CoA	oxidase	3	pristanoyl	protein-coding
Merged-chr12-69688227-1	chr12	69688127	69688327	0	17.500000	GS430_IP_BG4_93T_rep2_m1_F2L0_peaks.txt	intron	(NM_001282616,	intron	3	of	3)	intron	(NM_001282616,	intron	3	of	3)	1050	NM_152439	144453	Hs.280782	NM_032735	ENSG00000127325	BEST3	VMD2L3	bestrophin	3	protein-coding
Merged-chr4-28489474-1	chr4	28489374	28489574	0	17.500000	GS430_IP_BG4_93T_rep2_m1_F2L0_peaks.txt	Intergenic	L1MC1|LINE|L1	-330108	NR_036237	100422937		NR_036237	ENSG00000283275	MIR4275	-0	microRNA	4275	ncRNA
Merged-chr20-1375729-1	chr20	1375629	1375829	0	17.500000	GS430_IP_BG4_93T_rep2_m1_F2L0_peaks.txt	intron	(NM_054014,	intron	2	of	3)	intron	(NM_054014,	intron	2	of	3)	17232	NR_106929	102465524		NR_106929	ENSG00000088832	MIR6869	hsa-mir-6869	microRNA	6869	ncRNA
Merged-chr10-10538731-1	chr10	10538631	10538831	0	17.500000	GS430_IP_BG4_93T_rep2_m1_F2L0_peaks.txt	intron	(NM_001326319,	intron	1	of	16)	intron	(NM_001326319,	intron	1	of	16)	76216	NM_001326321	10659	Hs.309288	NM_006561	ENSG00000048740	CELF2	BRUNOL3|CELF-2|CUG-BP2|CUGBP2|ETR-3|ETR3|NAPOR	CUGBP,	Elav-like	family	member	2	protein-coding
Merged-chr15-91067260-2	chr15	91067132	91067389	0	17.450001	GS404_IP_BG4_93T_m1_F2L0_peaks.txt|GS430_IP_BG4_93T_rep2_m1_F2L0_peaks.txt	Intergenic	Intergenic	-32328	NM_001323031	9899	Hs.21754	NM_014848	ENSG00000185518	SV2B	HsT19680	synaptic	vesicle	glycoprotein	2B	protein-coding
Merged-chr4-12633204-2	chr4	12633103	12633305	0	17.450001	GS404_IP_BG4_93T_m1_F2L0_peaks.txt|GS430_IP_BG4_93T_rep2_m1_F2L0_peaks.txt	Intergenic	Intergenic	409753	NR_125910	101929019	Hs.434234	NR_125910	ENSG00000251210	LOC101929019	-0	uncharacterized	LOC101929019	ncRNA
Merged-chr9-84600955-2	chr9	84600827	84601084	0	17.400000	GS404_IP_BG4_93T_m1_F2L0_peaks.txt|GS430_IP_BG4_93T_rep2_m1_F2L0_peaks.txt	Intergenic	Intergenic	-67503	NM_001291937	4915	Hs.494312	NM_006180	ENSG00000148053	NTRK2	GP145-TrkB|TRKB|trk-B	neurotrophic	receptor	tyrosine	kinase	2	protein-coding
Merged-chr12-70756362-2	chr12	70756226	70756499	0	17.400000	GS404_IP_BG4_93T_m1_F2L0_peaks.txt|GS430_IP_BG4_93T_rep2_m1_F2L0_peaks.txt	intron	(NM_002849,	intron	4	of	13)	intron	(NM_002849,	intron	4	of	13)	-1603	NM_001207016	5801	Hs.506076	NM_002849	ENSG00000153233	PTPRR	EC-PTP|PCPTP1|PTP-SL|PTPBR7|PTPRQ	protein	tyrosine	phosphatase,	receptor	type	R	protein-coding
Merged-chr15-92820472-2	chr15	92820369	92820576	0	17.349998	GS404_IP_BG4_93T_m1_F2L0_peaks.txt|GS430_IP_BG4_93T_rep2_m1_F2L0_peaks.txt	Intergenic	Intergenic	24988	NR_033769	728619	Hs.684129	NR_033769		ASB9P1	-0	ankyrin	repeat	and	SOCS	box	containing	9	pseudogene	1	pseudo
Merged-chr13-88750837-1	chr13	88750737	88750937	0	17.299999	GS404_IP_BG4_93T_m1_F2L0_peaks.txt	Intergenic	Intergenic	123984	NR_047490	100861553	Hs.560132	NR_047490		LINC00560	-0	long	intergenic	non-protein	coding	RNA	560	ncRNA
Merged-chr12-57738142-1	chr12	57738042	57738242	0	17.299999	GS404_IP_BG4_93T_m1_F2L0_peaks.txt	exon	(NM_001122772,	exon	1	of	19)	exon	(NM_001122772,	exon	1	of	19)	104	NM_001122772	116986	Hs.302435	NM_014770	ENSG00000135439	AGAP2	CENTG1|GGAP2|PIKE	ArfGAP	with	GTPase	domain,	ankyrin	repeat	and	PH	domain	2	protein-coding
Merged-chr15-91852809-1	chr15	91852709	91852909	0	17.299999	GS404_IP_BG4_93T_m1_F2L0_peaks.txt	promoter-TSS	(NM_001145044)	promoter-TSS	(NM_001145044)	-899	NM_001145044	28232	Hs.311187	NM_013272	ENSG00000176463	SLCO3A1	OATP-D|OATP-RP3|OATP3A1|OATPD|OATPRP3|SLC21A11	solute	carrier	organic	anion	transporter	family	member	3A1	protein-coding
Merged-chr4-8228730-1	chr4	8228630	8228830	0	17.299999	GS404_IP_BG4_93T_m1_F2L0_peaks.txt	intron	(NR_134639,	intron	10	of	14)	intron	(NR_134639,	intron	10	of	14)	29486	NM_018986	54436	Hs.479116	NM_018986	ENSG00000125089	SH3TC1	-0	SH3	domain	and	tetratricopeptide	repeats	1	protein-coding
Merged-chr12-94941653-1	chr12	94941553	94941753	0	17.299999	GS404_IP_BG4_93T_m1_F2L0_peaks.txt	Intergenic	Intergenic	62060	NM_018838	55967	Hs.506374	NM_018838	ENSG00000184752	NDUFA12	B17.2|DAP13	NADH:ubiquinone	oxidoreductase	subunit	A12	protein-coding
Merged-chr4-8378138-1	chr4	8378038	8378238	0	17.299999	GS404_IP_BG4_93T_m1_F2L0_peaks.txt	intron	(NM_001101667,	intron	14	of	16)	intron	(NM_001101667,	intron	14	of	16)	62587	NM_001101667	8310	Hs.479122	NM_003501	ENSG00000087008	ACOX3	-0	acyl-CoA	oxidase	3	pristanoyl	protein-coding
Merged-chr10-8306870-1	chr10	8306770	8306970	0	17.299999	GS404_IP_BG4_93T_m1_F2L0_peaks.txt	Intergenic	Intergenic	-38565	NR_108058	100507143	Hs.258979	NR_108058	ENSG00000232170	LINC00708	GS1-756B1.2	long	intergenic	non-protein	coding	RNA	708	ncRNA
Merged-chr12-70719996-1	chr12	70719896	70720096	0	17.299999	GS404_IP_BG4_93T_m1_F2L0_peaks.txt	intron	(NM_002849,	intron	6	of	13)	intron	(NM_002849,	intron	6	of	13)	34612	NR_073474	5801	Hs.506076	NM_002849	ENSG00000153233	PTPRR	EC-PTP|PCPTP1|PTP-SL|PTPBR7|PTPRQ	protein	tyrosine	phosphatase,	receptor	type	R	protein-coding
Merged-chr15-100519755-1	chr15	100519655	100519855	0	17.100000	GS430_IP_BG4_93T_rep2_m1_F2L0_peaks.txt	intron	(NM_001290341,	intron	3	of	13)	intron	(NM_001290341,	intron	3	of	13)	24531	NM_001290342	204219	Hs.662371	NM_178842	ENSG00000154227	CERS3	ARCI9|LASS3	ceramide	synthase	3	protein-coding
Merged-chr15-98856737-1	chr15	98856637	98856837	0	17.100000	GS430_IP_BG4_93T_rep2_m1_F2L0_peaks.txt	intron	(NM_001291858,	intron	2	of	20)	L2b|LINE|L2	72311	NR_039864	100616432		NR_039864	ENSG00000264480	MIR4714	-0	microRNA	4714	ncRNA
Merged-chr15-95743514-1	chr15	95743414	95743614	0	17.100000	GS430_IP_BG4_93T_rep2_m1_F2L0_peaks.txt	Intergenic	Intergenic	310421	NR_027132	145820	Hs.652702	NR_027132	ENSG00000259134	LINC00924	-0	long	intergenic	non-protein	coding	RNA	924	ncRNA
Merged-chr5-41764227-1	chr5	41764127	41764327	0	17.100000	GS430_IP_BG4_93T_rep2_m1_F2L0_peaks.txt	intron	(NM_000436,	intron	13	of	16)	MIRc|SINE|MIR	-105803	NR_046635	100874002	Hs.375537	NR_046635	ENSG00000248668	OXCT1-AS1	-0	OXCT1	antisense	RNA	1	ncRNA
Merged-chr13-74177009-1	chr13	74176909	74177109	0	17.100000	GS430_IP_BG4_93T_rep2_m1_F2L0_peaks.txt	Intergenic	Intergenic	-43080	NM_007249	11278	Hs.373857	NM_007249	ENSG00000118922	KLF12	AP-2rep|AP2REP|HSPC122	Kruppel	like	factor	12	protein-coding
Merged-chr15-98480653-1	chr15	98480553	98480753	0	17.100000	GS430_IP_BG4_93T_rep2_m1_F2L0_peaks.txt	exon	(NM_182562,	exon	4	of	7)	exon	(NM_182562,	exon	4	of	7)	33729	NM_182562	283777	Hs.668070	NM_182562	ENSG00000185087	FAM169B	-0	family	with	sequence	similarity	169	member	B	protein-coding
Merged-chr21-41674019-1	chr21	41673919	41674119	0	17.100000	GS430_IP_BG4_93T_rep2_m1_F2L0_peaks.txt	Intergenic	BLACKJACK|DNA|hAT-Blackjack	-5283	NR_024367	54090	Hs.570442	NR_024367		LINC00111	C21orf21|NCRNA00111	long	intergenic	non-protein	coding	RNA	111	ncRNA
Merged-chr1-172523180-1	chr1	172523080	172523280	0	17.100000	GS430_IP_BG4_93T_rep2_m1_F2L0_peaks.txt	Intergenic	HAL1|LINE|L1	-9169	NM_016227	51430	Hs.204559	NM_014283	ENSG00000094975	SUCO	C1orf9|CH1|OPT|SLP1	SUN	domain	containing	ossification	factor	protein-coding
Merged-chr20-1357994-2	chr20	1357837	1358151	0	17.049999	GS404_IP_BG4_93T_m1_F2L0_peaks.txt|GS430_IP_BG4_93T_rep2_m1_F2L0_peaks.txt	intron	(NR_040047,	intron	1	of	2)	L1MDa|LINE|L1	-28759	NM_080489	27111	Hs.657015	NM_015685	ENSG00000125775	SDCBP2	SITAC|SITAC18|ST-2	syndecan	binding	protein	2	protein-coding
Merged-chr1-189619902-2	chr1	189619789	189620015	0	17.049999	GS404_IP_BG4_93T_m1_F2L0_peaks.txt|GS430_IP_BG4_93T_rep2_m1_F2L0_peaks.txt	Intergenic	Intergenic	856108	NM_001317188	339479	Hs.65765	NM_199051	ENSG00000162670	BRINP3	DBCCR1L|DBCCR1L1|FAM5C	BMP/retinoic	acid	inducible	neural	specific	3	protein-coding
Merged-chr10-8240620-1	chr10	8240520	8240720	0	17.000000	GS404_IP_BG4_93T_m1_F2L0_peaks.txt	Intergenic	Intergenic	27685	NR_108058	100507143	Hs.258979	NR_108058	ENSG00000232170	LINC00708	GS1-756B1.2	long	intergenic	non-protein	coding	RNA	708	ncRNA
Merged-chr1-188444905-1	chr1	188444805	188445005	0	17.000000	GS404_IP_BG4_93T_m1_F2L0_peaks.txt	Intergenic	L2|LINE|L2	1001277	NR_132374	106144535	Hs.568709	NR_132374	ENSG00000231599	LINC01037	-0	long	intergenic	non-protein	coding	RNA	1037	ncRNA
Merged-chr15-84828600-1	chr15	84828500	84828700	0	17.000000	GS404_IP_BG4_93T_m1_F2L0_peaks.txt	intron	(NM_020778,	intron	3	of	13)	intron	(NM_020778,	intron	3	of	13)	11920	NM_020778	57538	Hs.459183	NM_020778	ENSG00000136383	ALPK3	MAK|MIDORI	alpha	kinase	3	protein-coding
Merged-chr15-92149372-1	chr15	92149272	92149472	0	17.000000	GS404_IP_BG4_93T_m1_F2L0_peaks.txt	intron	(NM_013272,	intron	8	of	9)	intron	(NM_013272,	intron	8	of	9)	-244515	NM_001330416	8128	Hs.302341	NM_006011	ENSG00000140557	ST8SIA2	HsT19690|SIAT8-B|SIAT8B|ST8SIA-II|ST8SiaII|STX	ST8	alpha-N-acetyl-neuraminide	alpha-2,8-sialyltransferase	2	protein-coding
Merged-chr15-99106639-1	chr15	99106539	99106739	0	17.000000	GS404_IP_BG4_93T_m1_F2L0_peaks.txt	intron	(NM_145728,	intron	1	of	3)	intron	(NM_145728,	intron	1	of	3)	1559	NM_145728	23336	Hs.207106	NM_015286	ENSG00000182253	SYNM	DMN|SYN	synemin	protein-coding
Merged-chr16-56267559-1	chr16	56267459	56267659	0	17.000000	GS404_IP_BG4_93T_m1_F2L0_peaks.txt	intron	(NM_020988,	intron	2	of	8)	L2a|LINE|L2	22039	NR_037499	100500891		NR_037499	ENSG00000265281	MIR3935	-0	microRNA	3935	ncRNA
Merged-chr2-157876384-1	chr2	157876284	157876484	0	17.000000	GS404_IP_BG4_93T_m1_F2L0_peaks.txt	promoter-TSS	(NM_001111067)	promoter-TSS	(NM_001111067)	-522	NM_001347664	90	Hs.470316	NM_001105	ENSG00000115170	ACVR1	ACTRI|ACVR1A|ACVRLK2|ALK2|FOP|SKR1|TSRI	activin	A	receptor	type	1	protein-coding
Merged-chr10-8721971-1	chr10	8721871	8722071	0	17.000000	GS404_IP_BG4_93T_m1_F2L0_peaks.txt	Intergenic	Intergenic	-127580	NR_134492	105376398	Hs.63158	NR_134492		LOC105376398	-0	uncharacterized	LOC105376398	ncRNA
Merged-chr9-80077241-1	chr9	80077141	80077341	0	17.000000	GS404_IP_BG4_93T_m1_F2L0_peaks.txt	Intergenic	Intergenic	102218	NR_121212	101927477	Hs.571630	NR_121212		LINC01507	XLOC_000303	long	intergenic	non-protein	coding	RNA	1507	ncRNA
Merged-chr21-41006505-1	chr21	41006405	41006605	0	17.000000	GS404_IP_BG4_93T_m1_F2L0_peaks.txt	Intergenic	L2b|LINE|L2	141559	NR_024100	284835	Hs.106234	NR_024100	ENSG00000226496	LINC00323	C21orf130|NCRNA00323|PRED42	long	intergenic	non-protein	coding	RNA	323	ncRNA
Merged-chr10-12195860-2	chr10	12195744	12195977	0	16.850000	GS404_IP_BG4_93T_m1_F2L0_peaks.txt|GS430_IP_BG4_93T_rep2_m1_F2L0_peaks.txt	promoter-TSS	(NM_006023)	promoter-TSS	(NM_006023)	-102	NM_006023	8872	Hs.412842	NM_006023	ENSG00000151465	CDC123	C10orf7|D123	cell	division	cycle	123	protein-coding
Merged-chr12-57728713-1	chr12	57728613	57728813	0	16.799999	GS430_IP_BG4_93T_rep2_m1_F2L0_peaks.txt	TTS	(NR_027032)	TTS	(NR_027032)	2473	NR_027032	100130776	Hs.656080	NR_027032	ENSG00000255737	AGAP2-AS1	PUNISHER	AGAP2	antisense	RNA	1	ncRNA
Merged-chr1-171133170-1	chr1	171133070	171133270	0	16.799999	GS430_IP_BG4_93T_rep2_m1_F2L0_peaks.txt	Intergenic	L1MA9|LINE|L1	-4570	NR_002601	388714	Hs.448988	NR_002601	ENSG00000117507	FMO6P	FMO6	flavin	containing	monooxygenase	6	pseudogene	pseudo
Merged-chr12-66170031-1	chr12	66169931	66170131	0	16.799999	GS430_IP_BG4_93T_rep2_m1_F2L0_peaks.txt	promoter-TSS	(NM_001282606)	promoter-TSS	(NM_001282606)	41	NM_001282610	51643	Hs.505934	NM_016056	ENSG00000155957	TMBIM4	CGI-119|GAAP|LFG4|S1R|ZPRO	transmembrane	BAX	inhibitor	motif	containing	4	protein-coding
Merged-chr1-172331386-1	chr1	172331286	172331486	0	16.799999	GS430_IP_BG4_93T_rep2_m1_F2L0_peaks.txt	intron	(NM_015569,	intron	17	of	20)	intron	(NM_015569,	intron	17	of	20)	-89302	NM_139240	92346	Hs.517991	NM_139240	ENSG00000180999	C1orf105	-0	chromosome	1	open	reading	frame	105	protein-coding
Merged-chr10-9458828-1	chr10	9458728	9458928	0	16.799999	GS430_IP_BG4_93T_rep2_m1_F2L0_peaks.txt	Intergenic	Intergenic	-163235	NR_120635	101928272	Hs.650697	NR_120635		LOC101928272	-0	uncharacterized	LOC101928272	ncRNA
Merged-chr1-172607401-1	chr1	172607301	172607501	0	16.799999	GS430_IP_BG4_93T_rep2_m1_F2L0_peaks.txt	intron	(NM_001282751,	intron	20	of	21)	L1ME3Cz|LINE|L1	-51607	NM_001302746	356	Hs.2007	NM_000639	ENSG00000117560	FASLG	ALPS1B|APT1LG1|APTL|CD178|CD95-L|CD95L|FASL|TNFSF6|TNLG1A	Fas	ligand	protein-coding
Merged-chr15-98669072-1	chr15	98668972	98669172	0	16.799999	GS430_IP_BG4_93T_rep2_m1_F2L0_peaks.txt	intron	(NM_001291858,	intron	1	of	20)	intron	(NM_001291858,	intron	1	of	20)	-17851	NR_126453	104472848	Hs.349049	NR_126453		IRAIN	IGF1R-AS	IGF1R	antisense	imprinted	non-protein	coding	RNA	ncRNA
Merged-chr16-66508366-1	chr16	66508266	66508466	0	16.799999	GS430_IP_BG4_93T_rep2_m1_F2L0_peaks.txt	non-coding	(NR_073520,	exon	9	of	9)	non-coding	(NR_073520,	exon	9	of	9)	-31964	NR_109960	101927726	Hs.739193	NR_109960	ENSG00000261656	BEAN1-AS1	CTD-2258A20.5	BEAN1	antisense	RNA	1	ncRNA
Merged-chr15-92121434-1	chr15	92121334	92121534	0	16.799999	GS430_IP_BG4_93T_rep2_m1_F2L0_peaks.txt	intron	(NM_013272,	intron	5	of	9)	L2b|LINE|L2	267134	NR_135775	28232	Hs.311187	NM_013272	ENSG00000176463	SLCO3A1	OATP-D|OATP-RP3|OATP3A1|OATPD|OATPRP3|SLC21A11	solute	carrier	organic	anion	transporter	family	member	3A1	protein-coding
Merged-chr10-9579457-2	chr10	9579351	9579564	0	16.799999	GS404_IP_BG4_93T_m1_F2L0_peaks.txt|GS430_IP_BG4_93T_rep2_m1_F2L0_peaks.txt	Intergenic	Intergenic	-283864	NR_120635	101928272	Hs.650697	NR_120635		LOC101928272	-0	uncharacterized	LOC101928272	ncRNA
Merged-chr15-91979088-1	chr15	91978988	91979188	0	16.799999	GS430_IP_BG4_93T_rep2_m1_F2L0_peaks.txt	intron	(NM_013272,	intron	2	of	9)	MIRb|SINE|MIR	124788	NR_135775	28232	Hs.311187	NM_013272	ENSG00000176463	SLCO3A1	OATP-D|OATP-RP3|OATP3A1|OATPD|OATPRP3|SLC21A11	solute	carrier	organic	anion	transporter	family	member	3A1	protein-coding
Merged-chr1-172273886-1	chr1	172273786	172273986	0	16.799999	GS430_IP_BG4_93T_rep2_m1_F2L0_peaks.txt	intron	(NM_015569,	intron	15	of	20)	intron	(NM_015569,	intron	15	of	20)	-129051	NR_103486	100628315	Hs.584880	NR_038397	ENSG00000230630	DNM3OS	DNM3-AS1|MIR199A2HG	DNM3	opposite	strand/antisense	RNA	ncRNA
Merged-chr21-41615831-2	chr21	41615710	41615953	0	16.799999	GS404_IP_BG4_93T_m1_F2L0_peaks.txt|GS430_IP_BG4_93T_rep2_m1_F2L0_peaks.txt	Intergenic	L4_C_Mam|LINE|RTE-X	-63471	NR_024367	54090	Hs.570442	NR_024367		LINC00111	C21orf21|NCRNA00111	long	intergenic	non-protein	coding	RNA	111	ncRNA
Merged-chr15-91760331-1	chr15	91760231	91760431	0	16.700001	GS404_IP_BG4_93T_m1_F2L0_peaks.txt	Intergenic	Intergenic	-93377	NM_001145044	28232	Hs.311187	NM_013272	ENSG00000176463	SLCO3A1	OATP-D|OATP-RP3|OATP3A1|OATPD|OATPRP3|SLC21A11	solute	carrier	organic	anion	transporter	family	member	3A1	protein-coding
Merged-chr1-189617036-2	chr1	189616922	189617150	0	16.700001	GS404_IP_BG4_93T_m1_F2L0_peaks.txt|GS430_IP_BG4_93T_rep2_m1_F2L0_peaks.txt	Intergenic	MLT1A0|LTR|ERVL-MaLR	858974	NM_001317188	339479	Hs.65765	NM_199051	ENSG00000162670	BRINP3	DBCCR1L|DBCCR1L1|FAM5C	BMP/retinoic	acid	inducible	neural	specific	3	protein-coding
Merged-chr10-8332499-1	chr10	8332399	8332599	0	16.700001	GS404_IP_BG4_93T_m1_F2L0_peaks.txt	Intergenic	Intergenic	-64194	NR_108058	100507143	Hs.258979	NR_108058	ENSG00000232170	LINC00708	GS1-756B1.2	long	intergenic	non-protein	coding	RNA	708	ncRNA
Merged-chr1-171824271-1	chr1	171824171	171824371	0	16.700001	GS404_IP_BG4_93T_m1_F2L0_peaks.txt	Intergenic	L2a|LINE|L2	-17207	NM_001278252	26052	Hs.654775	NM_015569	ENSG00000197959	DNM3	Dyna	III	dynamin	3	protein-coding
Merged-chr1-172773889-1	chr1	172773789	172773989	0	16.700001	GS404_IP_BG4_93T_m1_F2L0_peaks.txt	Intergenic	Intergenic	114881	NM_000639	356	Hs.2007	NM_000639	ENSG00000117560	FASLG	ALPS1B|APT1LG1|APTL|CD178|CD95-L|CD95L|FASL|TNFSF6|TNLG1A	Fas	ligand	protein-coding
Merged-chr15-91984036-1	chr15	91983936	91984136	0	16.700001	GS404_IP_BG4_93T_m1_F2L0_peaks.txt	intron	(NM_013272,	intron	2	of	9)	intron	(NM_013272,	intron	2	of	9)	129736	NR_135775	28232	Hs.311187	NM_013272	ENSG00000176463	SLCO3A1	OATP-D|OATP-RP3|OATP3A1|OATPD|OATPRP3|SLC21A11	solute	carrier	organic	anion	transporter	family	member	3A1	protein-coding
Merged-chr15-98648132-1	chr15	98648032	98648232	0	16.700001	GS404_IP_BG4_93T_m1_F2L0_peaks.txt	promoter-TSS	(NM_000875)	promoter-TSS	(NM_000875)	-407	NM_000875	3480	Hs.643120	NM_000875	ENSG00000140443	IGF1R	CD221|IGFIR|IGFR|JTK13	insulin	like	growth	factor	1	receptor	protein-coding
Merged-chr15-84892696-1	chr15	84892596	84892796	0	16.700001	GS404_IP_BG4_93T_m1_F2L0_peaks.txt	intron	(NM_001321722,	intron	5	of	18)	intron	(NM_001321722,	intron	5	of	18)	8035	NM_001287761	9154	Hs.459187	NM_004213	ENSG00000156222	SLC28A1	CNT1|HCNT1	solute	carrier	family	28	member	1	protein-coding
Merged-chr5-134904683-2	chr5	134904548	134904818	0	16.650000	GS404_IP_BG4_93T_m1_F2L0_peaks.txt|GS430_IP_BG4_93T_rep2_m1_F2L0_peaks.txt	promoter-TSS	(NM_032151)	promoter-TSS	(NM_032151)	-437	NM_032151	84105	Hs.710014	NM_032151	ENSG00000132570	PCBD2	DCOH2|DCOHM|PHS2	pterin-4	alpha-carbinolamine	dehydratase	2	protein-coding
Merged-chr5-1256016-1	chr5	1255916	1256116	0	16.500000	GS430_IP_BG4_93T_rep2_m1_F2L0_peaks.txt	intron	(NM_198253,	intron	13	of	15)	AluJb|SINE|Alu	30661	NM_182632	348932	Hs.213284	NM_182632	ENSG00000164363	SLC6A18	Xtrp2	solute	carrier	family	6	member	18	protein-coding
Merged-chr12-75295672-1	chr12	75295572	75295772	0	16.500000	GS430_IP_BG4_93T_rep2_m1_F2L0_peaks.txt	intron	(NM_001286549,	intron	5	of	10)	L2a|LINE|L2	34384	NM_032606	84698	Hs.733835	NM_032606	ENSG00000180881	CAPS2	UG0636c06	calcyphosine	2	protein-coding
Merged-chr5-41797820-1	chr5	41797720	41797920	0	16.500000	GS430_IP_BG4_93T_rep2_m1_F2L0_peaks.txt	intron	(NM_000436,	intron	11	of	16)	MER5A|DNA|hAT-Charlie	-72210	NR_046635	100874002	Hs.375537	NR_046635	ENSG00000248668	OXCT1-AS1	-0	OXCT1	antisense	RNA	1	ncRNA
Merged-chr4-26779890-1	chr4	26779790	26779990	0	16.500000	GS430_IP_BG4_93T_rep2_m1_F2L0_peaks.txt	Intergenic	Intergenic	80354	NR_134675	105374546	Hs.548859	NR_134673		LOC105374546	-0	uncharacterized	LOC105374546	ncRNA
Merged-chr1-172263150-1	chr1	172263050	172263250	0	16.500000	GS430_IP_BG4_93T_rep2_m1_F2L0_peaks.txt	intron	(NM_015569,	intron	15	of	20)	intron	(NM_015569,	intron	15	of	20)	-118315	NR_103486	100628315	Hs.584880	NR_038397	ENSG00000230630	DNM3OS	DNM3-AS1|MIR199A2HG	DNM3	opposite	strand/antisense	RNA	ncRNA
Merged-chr21-41348779-1	chr21	41348679	41348879	0	16.500000	GS430_IP_BG4_93T_rep2_m1_F2L0_peaks.txt	intron	(NM_206964,	intron	6	of	6)	intron	(NM_206964,	intron	6	of	6)	-13244	NM_002463	4600	Hs.926	NM_002463	ENSG00000183486	MX2	MXB	MX	dynamin	like	GTPase	2	protein-coding
Merged-chr1-188464096-1	chr1	188463996	188464196	0	16.500000	GS430_IP_BG4_93T_rep2_m1_F2L0_peaks.txt	Intergenic	Intergenic	1020468	NR_132374	106144535	Hs.568709	NR_132374	ENSG00000231599	LINC01037	-0	long	intergenic	non-protein	coding	RNA	1037	ncRNA
Merged-chr21-40788285-1	chr21	40788185	40788385	0	16.500000	GS430_IP_BG4_93T_rep2_m1_F2L0_peaks.txt	intron	(NM_001389,	intron	1	of	32)	intron	(NM_001389,	intron	1	of	32)	58828	NM_001389	1826	Hs.397800	NM_001389	ENSG00000171587	DSCAM	CHD2|CHD2-42|CHD2-52	DS	cell	adhesion	molecule	protein-coding
Merged-chr12-69510585-1	chr12	69510485	69510685	0	16.400000	GS404_IP_BG4_93T_m1_F2L0_peaks.txt	intron	(NM_001278354,	intron	2	of	9)	intron	(NM_001278354,	intron	2	of	9)	40236	NM_001278355	10818	Hs.593446	NM_006654	ENSG00000166225	FRS2	FRS1A|FRS2A|FRS2alpha|SNT|SNT-1|SNT1	fibroblast	growth	factor	receptor	substrate	2	protein-coding
Merged-chr1-186605904-1	chr1	186605804	186606004	0	16.400000	GS404_IP_BG4_93T_m1_F2L0_peaks.txt	Intergenic	L1M1|LINE|L1	74523	NM_000963	5743	Hs.196384	NM_000963	ENSG00000073756	PTGS2	COX-2|COX2|GRIPGHS|PGG/HS|PGHS-2|PHS-2|hCox-2	prostaglandin-endoperoxide	synthase	2	protein-coding
Merged-chr13-75534382-1	chr13	75534282	75534482	0	16.400000	GS404_IP_BG4_93T_m1_F2L0_peaks.txt	intron	(NM_001287394,	intron	1	of	2)	intron	(NM_001287394,	intron	1	of	2)	3490	NM_001287392	170622	Hs.508266	NM_203495	ENSG00000188243	COMMD6	Acrg	COMM	domain	containing	6	protein-coding
Merged-chr1-171805875-1	chr1	171805775	171805975	0	16.400000	GS404_IP_BG4_93T_m1_F2L0_peaks.txt	Intergenic	Intergenic	24254	NM_001007239	51603	Hs.494705	NM_014955	ENSG00000010165	METTL13	5630401D24Rik|CGI-01|KIAA0859|feat	methyltransferase	like	13	protein-coding
Merged-chr2-157848072-1	chr2	157847972	157848172	0	16.400000	GS404_IP_BG4_93T_m1_F2L0_peaks.txt	intron	(NM_001347664,	intron	1	of	11)	L1MC3|LINE|L1	-9794	NM_001347667	90	Hs.470316	NM_001105	ENSG00000115170	ACVR1	ACTRI|ACVR1A|ACVRLK2|ALK2|FOP|SKR1|TSRI	activin	A	receptor	type	1	protein-coding
Merged-chr15-73704972-1	chr15	73704872	73705072	0	16.400000	GS404_IP_BG4_93T_m1_F2L0_peaks.txt	intron	(NM_001024736,	intron	6	of	9)	intron	(NM_001024736,	intron	6	of	9)	20241	NM_001329628	80381	Hs.744915	NM_025240	ENSG00000103855	CD276	4Ig-B7-H3|B7-H3|B7H3|B7RP-2	CD276	molecule	protein-coding
Merged-chr3-196978879-1	chr3	196978779	196978979	0	16.400000	GS404_IP_BG4_93T_m1_F2L0_peaks.txt	Intergenic	Intergenic	-10008	NM_025163	80235	Hs.518403	NM_025163	ENSG00000119227	PIGZ	GPI-MT-IV|PIG-Z|SMP3	phosphatidylinositol	glycan	anchor	biosynthesis	class	Z	protein-coding
Merged-chr4-8385328-1	chr4	8385228	8385428	0	16.400000	GS404_IP_BG4_93T_m1_F2L0_peaks.txt	intron	(NM_001101667,	intron	13	of	16)	intron	(NM_001101667,	intron	13	of	16)	55397	NM_001101667	8310	Hs.479122	NM_003501	ENSG00000087008	ACOX3	-0	acyl-CoA	oxidase	3	pristanoyl	protein-coding
Merged-chr21-41362474-1	chr21	41362374	41362574	0	16.400000	GS404_IP_BG4_93T_m1_F2L0_peaks.txt	intron	(NM_002463,	intron	1	of	13)	intron	(NM_002463,	intron	1	of	13)	451	NM_002463	4600	Hs.926	NM_002463	ENSG00000183486	MX2	MXB	MX	dynamin	like	GTPase	2	protein-coding
Merged-chr1-188565636-1	chr1	188565536	188565736	0	16.400000	GS404_IP_BG4_93T_m1_F2L0_peaks.txt	Intergenic	LTR16A2|LTR|ERVL	1122008	NR_132374	106144535	Hs.568709	NR_132374	ENSG00000231599	LINC01037	-0	long	intergenic	non-protein	coding	RNA	1037	ncRNA
Merged-chr12-69438565-1	chr12	69438465	69438665	0	16.400000	GS404_IP_BG4_93T_m1_F2L0_peaks.txt	Intergenic	MIR3|SINE|MIR	-31784	NM_001278354	10818	Hs.593446	NM_006654	ENSG00000166225	FRS2	FRS1A|FRS2A|FRS2alpha|SNT|SNT-1|SNT1	fibroblast	growth	factor	receptor	substrate	2	protein-coding
Merged-chr21-41061388-1	chr21	41061288	41061488	0	16.400000	GS404_IP_BG4_93T_m1_F2L0_peaks.txt	Intergenic	MER44B|DNA|TcMar-Tigger	86676	NR_024100	284835	Hs.106234	NR_024100	ENSG00000226496	LINC00323	C21orf130|NCRNA00323|PRED42	long	intergenic	non-protein	coding	RNA	323	ncRNA
Merged-chr13-73741272-1	chr13	73741172	73741372	0	16.200001	GS430_IP_BG4_93T_rep2_m1_F2L0_peaks.txt	intron	(NM_007249,	intron	6	of	7)	intron	(NM_007249,	intron	6	of	7)	177028	NR_047009	100874155	Hs.672679	NR_047009		LINC00392	-0	long	intergenic	non-protein	coding	RNA	392	ncRNA
Merged-chr4-28467547-1	chr4	28467447	28467647	0	16.200001	GS430_IP_BG4_93T_rep2_m1_F2L0_peaks.txt	Intergenic	L1MA9|LINE|L1	-352035	NR_036237	100422937		NR_036237	ENSG00000283275	MIR4275	-0	microRNA	4275	ncRNA
Merged-chr20-1327370-2	chr20	1327269	1327471	0	16.200001	GS404_IP_BG4_93T_m1_F2L0_peaks.txt|GS430_IP_BG4_93T_rep2_m1_F2L0_peaks.txt	intron	(NR_040047,	intron	1	of	2)	intron	(NR_040047,	intron	1	of	2)	-1501	NM_001199784	27111	Hs.657015	NM_015685	ENSG00000125775	SDCBP2	SITAC|SITAC18|ST-2	syndecan	binding	protein	2	protein-coding
Merged-chr21-27063037-1	chr21	27062937	27063137	0	16.200001	GS430_IP_BG4_93T_rep2_m1_F2L0_peaks.txt	Intergenic	L1PA16|LINE|L1	-95917	NM_007038	11096	Hs.58324	NM_007038	ENSG00000154736	ADAMTS5	ADAM-TS	11|ADAM-TS	5|ADAM-TS5|ADAMTS-11|ADAMTS-5|ADAMTS11|ADMP-2	ADAM	metallopeptidase	with	thrombospondin	type	1	motif	5	protein-coding
Merged-chrM-9074-1	chrM	8974	9174	0	16.200001	GS430_IP_BG4_93T_rep2_m1_F2L0_peaks.txt	Intergenic	Intergenic	7403	NR_137295
Merged-chr12-69835118-1	chr12	69835018	69835218	0	16.200001	GS430_IP_BG4_93T_rep2_m1_F2L0_peaks.txt	intron	(NM_182530,	intron	1	of	24)	intron	(NM_182530,	intron	1	of	24)	9795	NM_182530	196446	Hs.253773	NM_182530	ENSG00000166268	MYRFL	C12orf15|C12orf28|bcm1377	myelin	regulatory	factor-like	protein-coding
Merged-chr1-181937167-1	chr1	181937067	181937267	0	16.200001	GS430_IP_BG4_93T_rep2_m1_F2L0_peaks.txt	Intergenic	Intergenic	124545	NM_001009992	127665	Hs.684328	NM_001009992	ENSG00000179930	ZNF648	-0	zinc	finger	protein	648	protein-coding
Merged-chr16-49728396-1	chr16	49728296	49728496	0	16.200001	GS430_IP_BG4_93T_rep2_m1_F2L0_peaks.txt	intron	(NM_015069,	intron	3	of	7)	intron	(NM_015069,	intron	3	of	7)	-64165	NM_001330533	23090	Hs.443715	NM_015069	ENSG00000102935	ZNF423	Ebfaz|JBTS19|NPHP14|OAZ|Roaz|ZFP423|Zfp104|hOAZ	zinc	finger	protein	423	protein-coding
Merged-chr1-171107790-1	chr1	171107690	171107890	0	16.200001	GS430_IP_BG4_93T_rep2_m1_F2L0_peaks.txt	exon	(NM_001002294,	exon	4	of	9)	exon	(NM_001002294,	exon	4	of	9)	-5984	NR_031627	100302178		NR_031627	ENSG00000221390	MIR1295A	MIR1295|MIRN1295|hsa-mir-1295|hsa-mir-1295a|mir-1295a	microRNA	1295a	ncRNA
Merged-chr15-92049883-1	chr15	92049783	92049983	0	16.200001	GS430_IP_BG4_93T_rep2_m1_F2L0_peaks.txt	intron	(NM_013272,	intron	2	of	9)	intron	(NM_013272,	intron	2	of	9)	195583	NR_135775	28232	Hs.311187	NM_013272	ENSG00000176463	SLCO3A1	OATP-D|OATP-RP3|OATP3A1|OATPD|OATPRP3|SLC21A11	solute	carrier	organic	anion	transporter	family	member	3A1	protein-coding
Merged-chr4-28498878-1	chr4	28498778	28498978	0	16.200001	GS430_IP_BG4_93T_rep2_m1_F2L0_peaks.txt	Intergenic	MSTA-int|LTR|ERVL-MaLR	-320704	NR_036237	100422937		NR_036237	ENSG00000283275	MIR4275	-0	microRNA	4275	ncRNA
Merged-chr5-1240905-1	chr5	1240805	1241005	0	16.200001	GS430_IP_BG4_93T_rep2_m1_F2L0_peaks.txt	intron	(NM_182632,	intron	7	of	11)	MLT1C|LTR|ERVL-MaLR	15550	NM_182632	348932	Hs.213284	NM_182632	ENSG00000164363	SLC6A18	Xtrp2	solute	carrier	family	6	member	18	protein-coding
Merged-chr12-69466759-1	chr12	69466659	69466859	0	16.200001	GS430_IP_BG4_93T_rep2_m1_F2L0_peaks.txt	Intergenic	Intergenic	-3590	NM_001278354	10818	Hs.593446	NM_006654	ENSG00000166225	FRS2	FRS1A|FRS2A|FRS2alpha|SNT|SNT-1|SNT1	fibroblast	growth	factor	receptor	substrate	2	protein-coding
Merged-chr9-80878763-2	chr9	80878636	80878890	0	16.150000	GS404_IP_BG4_93T_m1_F2L0_peaks.txt|GS430_IP_BG4_93T_rep2_m1_F2L0_peaks.txt	Intergenic	MER58A|DNA|hAT-Charlie	810772	NM_001303104	7088	Hs.197320	NM_005077	ENSG00000196781	TLE1	ESG|ESG1|GRG1	transducin	like	enhancer	of	split	1	protein-coding
Merged-chr12-69494628-1	chr12	69494528	69494728	0	16.100000	GS404_IP_BG4_93T_m1_F2L0_peaks.txt	intron	(NM_001278354,	intron	2	of	9)	MER20|DNA|hAT-Charlie	24279	NM_001278355	10818	Hs.593446	NM_006654	ENSG00000166225	FRS2	FRS1A|FRS2A|FRS2alpha|SNT|SNT-1|SNT1	fibroblast	growth	factor	receptor	substrate	2	protein-coding
Merged-chr15-84905038-1	chr15	84904938	84905138	0	16.100000	GS404_IP_BG4_93T_m1_F2L0_peaks.txt	intron	(NM_001321722,	intron	7	of	18)	intron	(NM_001321722,	intron	7	of	18)	20377	NM_001287761	9154	Hs.459187	NM_004213	ENSG00000156222	SLC28A1	CNT1|HCNT1	solute	carrier	family	28	member	1	protein-coding
Merged-chr15-73686636-1	chr15	73686536	73686736	0	16.100000	GS404_IP_BG4_93T_m1_F2L0_peaks.txt	intron	(NM_001329628,	intron	1	of	7)	intron	(NM_001329628,	intron	1	of	7)	1905	NM_001329628	80381	Hs.744915	NM_025240	ENSG00000103855	CD276	4Ig-B7-H3|B7-H3|B7H3|B7RP-2	CD276	molecule	protein-coding
Merged-chr4-23856329-2	chr4	23856154	23856505	0	16.100000	GS404_IP_BG4_93T_m1_F2L0_peaks.txt|GS430_IP_BG4_93T_rep2_m1_F2L0_peaks.txt	intron	(NM_001330751,	intron	4	of	14)	intron	(NM_001330751,	intron	4	of	14)	24963	NM_001330753	10891	Hs.527078	NM_013261	ENSG00000109819	PPARGC1A	LEM6|PGC-1(alpha)|PGC-1alpha|PGC-1v|PGC1|PGC1A|PPARGC1	PPARG	coactivator	1	alpha	protein-coding
Merged-chr15-92009163-1	chr15	92009063	92009263	0	16.100000	GS404_IP_BG4_93T_m1_F2L0_peaks.txt	intron	(NM_013272,	intron	2	of	9)	intron	(NM_013272,	intron	2	of	9)	154863	NR_135775	28232	Hs.311187	NM_013272	ENSG00000176463	SLCO3A1	OATP-D|OATP-RP3|OATP3A1|OATPD|OATPRP3|SLC21A11	solute	carrier	organic	anion	transporter	family	member	3A1	protein-coding
Merged-chr10-9596677-2	chr10	9596552	9596802	0	16.100000	GS404_IP_BG4_93T_m1_F2L0_peaks.txt|GS430_IP_BG4_93T_rep2_m1_F2L0_peaks.txt	Intergenic	Intergenic	-301084	NR_120635	101928272	Hs.650697	NR_120635		LOC101928272	-0	uncharacterized	LOC101928272	ncRNA
Merged-chr15-98890118-1	chr15	98890018	98890218	0	16.100000	GS404_IP_BG4_93T_m1_F2L0_peaks.txt	intron	(NM_001291858,	intron	2	of	20)	intron	(NM_001291858,	intron	2	of	20)	105692	NR_039864	100616432		NR_039864	ENSG00000264480	MIR4714	-0	microRNA	4714	ncRNA
Merged-chr4-28120615-1	chr4	28120515	28120715	0	16.100000	GS404_IP_BG4_93T_m1_F2L0_peaks.txt	Intergenic	MER1B|DNA|hAT-Charlie	-698967	NR_036237	100422937		NR_036237	ENSG00000283275	MIR4275	-0	microRNA	4275	ncRNA
Merged-chr9-84318513-1	chr9	84318413	84318613	0	16.100000	GS404_IP_BG4_93T_m1_F2L0_peaks.txt	intron	(NM_022127,	intron	2	of	18)	intron	(NM_022127,	intron	2	of	18)	22266	NM_001199633	64078	Hs.535966	NM_022127	ENSG00000197506	SLC28A3	CNT3	solute	carrier	family	28	member	3	protein-coding
Merged-chr1-189607359-1	chr1	189607259	189607459	0	16.100000	GS404_IP_BG4_93T_m1_F2L0_peaks.txt	Intergenic	Intergenic	868651	NM_001317188	339479	Hs.65765	NM_199051	ENSG00000162670	BRINP3	DBCCR1L|DBCCR1L1|FAM5C	BMP/retinoic	acid	inducible	neural	specific	3	protein-coding
Merged-chr1-172623893-1	chr1	172623793	172623993	0	16.100000	GS404_IP_BG4_93T_m1_F2L0_peaks.txt	Intergenic	L2-1_AMi|LINE|L2	-35115	NM_001302746	356	Hs.2007	NM_000639	ENSG00000117560	FASLG	ALPS1B|APT1LG1|APTL|CD178|CD95-L|CD95L|FASL|TNFSF6|TNLG1A	Fas	ligand	protein-coding
Merged-chr15-90869906-2	chr15	90869803	90870010	0	16.000000	GS404_IP_BG4_93T_m1_F2L0_peaks.txt|GS430_IP_BG4_93T_rep2_m1_F2L0_peaks.txt	intron	(NM_002569,	intron	1	of	15)	intron	(NM_002569,	intron	1	of	15)	1314	NM_002569	5045	Hs.513153	NM_002569	ENSG00000140564	FURIN	FUR|PACE|PCSK3|SPC1	furin,	paired	basic	amino	acid	cleaving	enzyme	protein-coding
Merged-chr13-65497454-2	chr13	65497315	65497593	0	15.950001	GS404_IP_BG4_93T_m1_F2L0_peaks.txt|GS430_IP_BG4_93T_rep2_m1_F2L0_peaks.txt	Intergenic	Intergenic	-368593	NR_132362	105370242	Hs.578051	NR_132362		LINC01052	-0	long	intergenic	non-protein	coding	RNA	1052	ncRNA
Merged-chr15-90949766-2	chr15	90949652	90949881	0	15.900000	GS404_IP_BG4_93T_m1_F2L0_peaks.txt|GS430_IP_BG4_93T_rep2_m1_F2L0_peaks.txt	intron	(NM_001323619,	intron	16	of	20)	intron	(NM_001323619,	intron	16	of	20)	-5110	NM_001017919	91433	Hs.655895	NM_033544	ENSG00000166965	RCCD1	-0	RCC1	domain	containing	1	protein-coding
Merged-chr1-172565718-1	chr1	172565618	172565818	0	15.800000	GS430_IP_BG4_93T_rep2_m1_F2L0_peaks.txt	intron	(NM_001282751,	intron	6	of	21)	MER66-int|LTR|ERV1	32600	NM_001282750	51430	Hs.204559	NM_014283	ENSG00000094975	SUCO	C1orf9|CH1|OPT|SLP1	SUN	domain	containing	ossification	factor	protein-coding
Merged-chr12-70662079-1	chr12	70661979	70662179	0	15.800000	GS430_IP_BG4_93T_rep2_m1_F2L0_peaks.txt	intron	(NM_002849,	intron	11	of	13)	intron	(NM_002849,	intron	11	of	13)	-24639	NM_001109754	5787	Hs.201030	NM_002837	ENSG00000127329	PTPRB	HPTP-BETA|HPTPB|PTPB|R-PTP-BETA|VEPTP	protein	tyrosine	phosphatase,	receptor	type	B	protein-coding
Merged-chr4-26780665-1	chr4	26780565	26780765	0	15.800000	GS404_IP_BG4_93T_m1_F2L0_peaks.txt	Intergenic	Intergenic	79579	NR_134675	105374546	Hs.548859	NR_134673		LOC105374546	-0	uncharacterized	LOC105374546	ncRNA
Merged-chr12-69414142-1	chr12	69414042	69414242	0	15.800000	GS430_IP_BG4_93T_rep2_m1_F2L0_peaks.txt	Intergenic	Intergenic	54432	NM_006530	8089	Hs.4029	NM_006530	ENSG00000127337	YEATS4	4930573H17Rik|B230215M10Rik|GAS41|NUBI-1|YAF9	YEATS	domain	containing	4	protein-coding
Merged-chr12-82164794-1	chr12	82164694	82164894	0	15.800000	GS430_IP_BG4_93T_rep2_m1_F2L0_peaks.txt	Intergenic	Intergenic	193626	NM_014167	29080	Hs.582627	NM_014167	ENSG00000133773	CCDC59	BR22|HSPC128|TAP26	coiled-coil	domain	containing	59	protein-coding
Merged-chr4-23957173-1	chr4	23957073	23957273	0	15.800000	GS430_IP_BG4_93T_rep2_m1_F2L0_peaks.txt	intron	(NM_001330752,	intron	2	of	13)	L2b|LINE|L2	-67096	NM_013261	10891	Hs.527078	NM_013261	ENSG00000109819	PPARGC1A	LEM6|PGC-1(alpha)|PGC-1alpha|PGC-1v|PGC1|PGC1A|PPARGC1	PPARG	coactivator	1	alpha	protein-coding
Merged-chr13-79485186-2	chr13	79485085	79485287	0	15.800000	GS404_IP_BG4_93T_m1_F2L0_peaks.txt|GS430_IP_BG4_93T_rep2_m1_F2L0_peaks.txt	intron	(NM_019080,	intron	1	of	7)	intron	(NM_019080,	intron	1	of	7)	-3955	NR_046685	100874208	Hs.602801	NR_046685	ENSG00000232132	NDFIP2-AS1	-0	NDFIP2	antisense	RNA	1	ncRNA
Merged-chr12-70733634-1	chr12	70733534	70733734	0	15.800000	GS430_IP_BG4_93T_rep2_m1_F2L0_peaks.txt	intron	(NM_002849,	intron	6	of	13)	intron	(NM_002849,	intron	6	of	13)	20974	NR_073474	5801	Hs.506076	NM_002849	ENSG00000153233	PTPRR	EC-PTP|PCPTP1|PTP-SL|PTPBR7|PTPRQ	protein	tyrosine	phosphatase,	receptor	type	R	protein-coding
Merged-chr10-10533603-1	chr10	10533503	10533703	0	15.800000	GS430_IP_BG4_93T_rep2_m1_F2L0_peaks.txt	intron	(NM_001326319,	intron	1	of	16)	MIRb|SINE|MIR	71088	NM_001326321	10659	Hs.309288	NM_006561	ENSG00000048740	CELF2	BRUNOL3|CELF-2|CUG-BP2|CUGBP2|ETR-3|ETR3|NAPOR	CUGBP,	Elav-like	family	member	2	protein-coding
Merged-chr10-10807880-1	chr10	10807780	10807980	0	15.800000	GS430_IP_BG4_93T_rep2_m1_F2L0_peaks.txt	intron	(NM_001326326,	intron	1	of	14)	MER31-int|LTR|ERV1	9169	NM_001326327	10659	Hs.309288	NM_006561	ENSG00000048740	CELF2	BRUNOL3|CELF-2|CUG-BP2|CUGBP2|ETR-3|ETR3|NAPOR	CUGBP,	Elav-like	family	member	2	protein-coding
Merged-chr15-99132989-1	chr15	99132889	99133089	0	15.800000	GS430_IP_BG4_93T_rep2_m1_F2L0_peaks.txt	exon	(NM_015286,	exon	5	of	5)	exon	(NM_015286,	exon	5	of	5)	27909	NM_145728	23336	Hs.207106	NM_015286	ENSG00000182253	SYNM	DMN|SYN	synemin	protein-coding
Merged-chr12-65609431-2	chr12	65609296	65609566	0	15.700000	GS404_IP_BG4_93T_m1_F2L0_peaks.txt|GS430_IP_BG4_93T_rep2_m1_F2L0_peaks.txt	intron	(NR_120434,	intron	2	of	4)	CR1-13_AMi|LINE|CR1	32941	NR_120433	100507065	Hs.591038	NR_120431		LOC100507065	-0	uncharacterized	LOC100507065	ncRNA
Merged-chr4-8185491-2	chr4	8185346	8185636	0	15.650000	GS404_IP_BG4_93T_m1_F2L0_peaks.txt|GS430_IP_BG4_93T_rep2_m1_F2L0_peaks.txt	Intergenic	Intergenic	-13753	NR_134639	54436	Hs.479116	NM_018986	ENSG00000125089	SH3TC1	-0	SH3	domain	and	tetratricopeptide	repeats	1	protein-coding
Merged-chr4-8177058-1	chr4	8176958	8177158	0	15.500000	GS404_IP_BG4_93T_m1_F2L0_peaks.txt	Intergenic	Intergenic	-18226	NM_001130086	84448	Hs.233404	NM_032432	ENSG00000163995	ABLIM2	-0	actin	binding	LIM	protein	family	member	2	protein-coding
Merged-chr1-171226971-1	chr1	171226871	171227071	0	15.500000	GS404_IP_BG4_93T_m1_F2L0_peaks.txt	Intergenic	Intergenic	-21500	NM_002021	2326	Hs.1424	NM_002021	ENSG00000010932	FMO1	-0	flavin	containing	monooxygenase	1	protein-coding
Merged-chr12-78580029-1	chr12	78579929	78580129	0	15.500000	GS430_IP_BG4_93T_rep2_m1_F2L0_peaks.txt	Intergenic	Intergenic	-220283	NR_135021	105369860	Hs.156898	NR_135021	ENSG00000258220	LOC105369860	-0	uncharacterized	LOC105369860	ncRNA
Merged-chr15-84878876-1	chr15	84878776	84878976	0	15.500000	GS430_IP_BG4_93T_rep2_m1_F2L0_peaks.txt	Intergenic	Intergenic	-5785	NM_001321721	9154	Hs.459187	NM_004213	ENSG00000156222	SLC28A1	CNT1|HCNT1	solute	carrier	family	28	member	1	protein-coding
Merged-chr1-186291910-1	chr1	186291810	186292010	0	15.500000	GS430_IP_BG4_93T_rep2_m1_F2L0_peaks.txt	Intergenic	Intergenic	-4363	NM_001127709	10216	Hs.647723	NM_005807	ENSG00000116690	PRG4	CACP|HAPO|JCAP|MSF|SZP	proteoglycan	4	protein-coding
Merged-chr12-70278785-1	chr12	70278685	70278885	0	15.500000	GS430_IP_BG4_93T_rep2_m1_F2L0_peaks.txt	intron	(NM_001199303,	intron	2	of	15)	intron	(NM_001199303,	intron	2	of	15)	35071	NR_037615	4848	Hs.133350	NM_014515	ENSG00000111596	CNOT2	CDC36|HSPC131|NOT2|NOT2H	CCR4-NOT	transcription	complex	subunit	2	protein-coding
Merged-chr1-171879872-1	chr1	171879772	171879972	0	15.500000	GS430_IP_BG4_93T_rep2_m1_F2L0_peaks.txt	intron	(NM_015569,	intron	1	of	20)	LTR67B|LTR|ERVL	15680	NR_046845	100874284		NR_046845	ENSG00000233540	DNM3-IT1	-0	DNM3	intronic	transcript	1	ncRNA
Merged-chr16-49721298-1	chr16	49721198	49721398	0	15.500000	GS430_IP_BG4_93T_rep2_m1_F2L0_peaks.txt	intron	(NM_015069,	intron	3	of	7)	intron	(NM_015069,	intron	3	of	7)	-57067	NM_001330533	23090	Hs.443715	NM_015069	ENSG00000102935	ZNF423	Ebfaz|JBTS19|NPHP14|OAZ|Roaz|ZFP423|Zfp104|hOAZ	zinc	finger	protein	423	protein-coding
Merged-chr9-84297362-1	chr9	84297262	84297462	0	15.500000	GS404_IP_BG4_93T_m1_F2L0_peaks.txt	intron	(NM_022127,	intron	8	of	18)	intron	(NM_022127,	intron	8	of	18)	43417	NM_001199633	64078	Hs.535966	NM_022127	ENSG00000197506	SLC28A3	CNT3	solute	carrier	family	28	member	3	protein-coding
Merged-chr15-90873033-1	chr15	90872933	90873133	0	15.500000	GS404_IP_BG4_93T_m1_F2L0_peaks.txt	5'	UTR	(NM_001289824,	exon	1	of	16)	5'	UTR	(NM_001289824,	exon	1	of	16)	155	NM_001289824	5045	Hs.513153	NM_002569	ENSG00000140564	FURIN	FUR|PACE|PCSK3|SPC1	furin,	paired	basic	amino	acid	cleaving	enzyme	protein-coding
Merged-chr20-1458462-1	chr20	1458362	1458562	0	15.500000	GS430_IP_BG4_93T_rep2_m1_F2L0_peaks.txt	intron	(NR_038164,	intron	1	of	7)	intron	(NR_038164,	intron	1	of	7)	9230	NM_016143	55968	Hs.12865	NM_016143	ENSG00000088833	NSFL1C	P47|UBX1|UBXD10|UBXN2C|dJ776F14.1	NSFL1	cofactor	protein-coding
Merged-chr12-91277110-1	chr12	91277010	91277210	0	15.500000	GS430_IP_BG4_93T_rep2_m1_F2L0_peaks.txt	Intergenic	L2a|LINE|L2	-93986	NM_001920	1634	Hs.156316	NM_001920	ENSG00000011465	DCN	CSCD|DSPG2|PG40|PGII|PGS2|SLRR1B	decorin	protein-coding
Merged-chr15-91966116-2	chr15	91966005	91966228	0	15.500000	GS404_IP_BG4_93T_m1_F2L0_peaks.txt|GS430_IP_BG4_93T_rep2_m1_F2L0_peaks.txt	intron	(NM_013272,	intron	2	of	9)	intron	(NM_013272,	intron	2	of	9)	111816	NR_135775	28232	Hs.311187	NM_013272	ENSG00000176463	SLCO3A1	OATP-D|OATP-RP3|OATP3A1|OATPD|OATPRP3|SLC21A11	solute	carrier	organic	anion	transporter	family	member	3A1	protein-coding
Merged-chr15-92028000-1	chr15	92027900	92028100	0	15.500000	GS404_IP_BG4_93T_m1_F2L0_peaks.txt	intron	(NM_013272,	intron	2	of	9)	intron	(NM_013272,	intron	2	of	9)	173700	NR_135775	28232	Hs.311187	NM_013272	ENSG00000176463	SLCO3A1	OATP-D|OATP-RP3|OATP3A1|OATPD|OATPRP3|SLC21A11	solute	carrier	organic	anion	transporter	family	member	3A1	protein-coding
Merged-chr1-171801529-1	chr1	171801429	171801629	0	15.500000	GS404_IP_BG4_93T_m1_F2L0_peaks.txt	Intergenic	Intergenic	19908	NM_001007239	51603	Hs.494705	NM_014955	ENSG00000010165	METTL13	5630401D24Rik|CGI-01|KIAA0859|feat	methyltransferase	like	13	protein-coding
Merged-chr4-28648841-1	chr4	28648741	28648941	0	15.500000	GS430_IP_BG4_93T_rep2_m1_F2L0_peaks.txt	Intergenic	L1PA14|LINE|L1	-170741	NR_036237	100422937		NR_036237	ENSG00000283275	MIR4275	-0	microRNA	4275	ncRNA
Merged-chr15-90930163-1	chr15	90930063	90930263	0	15.500000	GS404_IP_BG4_93T_m1_F2L0_peaks.txt	promoter-TSS	(NM_001039675)	promoter-TSS	(NM_001039675)	-17	NM_001039675	55898	Hs.389461	NM_017979	ENSG00000140553	UNC45A	GC-UNC45|GCUNC-45|GCUNC45|IRO039700|SMAP-1|SMAP1|UNC-45A	unc-45	myosin	chaperone	A	protein-coding
Merged-chr10-8313047-1	chr10	8312947	8313147	0	15.500000	GS404_IP_BG4_93T_m1_F2L0_peaks.txt	Intergenic	Intergenic	-44742	NR_108058	100507143	Hs.258979	NR_108058	ENSG00000232170	LINC00708	GS1-756B1.2	long	intergenic	non-protein	coding	RNA	708	ncRNA
Merged-chr13-74203845-1	chr13	74203745	74203945	0	15.500000	GS404_IP_BG4_93T_m1_F2L0_peaks.txt	Intergenic	Intergenic	-27599	NR_144451	100507612	Hs.447508	NR_144451		LINC00402	-0	long	intergenic	non-protein	coding	RNA	402	ncRNA
Merged-chr10-8279630-1	chr10	8279530	8279730	0	15.500000	GS430_IP_BG4_93T_rep2_m1_F2L0_peaks.txt	Intergenic	Intergenic	-11325	NR_108058	100507143	Hs.258979	NR_108058	ENSG00000232170	LINC00708	GS1-756B1.2	long	intergenic	non-protein	coding	RNA	708	ncRNA
Merged-chr20-1418482-2	chr20	1418284	1418680	0	15.400000	GS404_IP_BG4_93T_m1_F2L0_peaks.txt|GS430_IP_BG4_93T_rep2_m1_F2L0_peaks.txt	Intergenic	MLT1K|LTR|ERVL-MaLR	-25310	NM_000801	2280	Hs.471933	NM_000801	ENSG00000088832	FKBP1A	FKBP-12|FKBP-1A|FKBP1|FKBP12|PKC12|PKCI2|PPIASE	FK506	binding	protein	1A	protein-coding
Merged-chr5-41925250-2	chr5	41925145	41925355	0	15.250000	GS404_IP_BG4_93T_m1_F2L0_peaks.txt|GS430_IP_BG4_93T_rep2_m1_F2L0_peaks.txt	promoter-TSS	(NM_033484)	promoter-TSS	(NM_033484)	-2	NM_001297437	26272	Hs.165575	NM_012176	ENSG00000151876	FBXO4	FBX4	F-box	protein	4	protein-coding
Merged-chr13-74564721-1	chr13	74564621	74564821	0	15.200000	GS430_IP_BG4_93T_rep2_m1_F2L0_peaks.txt	Intergenic	L1MC5a|LINE|L1	11878	NR_034024	338864	Hs.97408	NR_034024	ENSG00000236678	LINC00347	-0	long	intergenic	non-protein	coding	RNA	347	ncRNA
Merged-chr1-194979381-1	chr1	194979281	194979481	0	15.200000	GS430_IP_BG4_93T_rep2_m1_F2L0_peaks.txt	Intergenic	L1PA15|LINE|L1	1603100	NR_039888	100616363		NR_039888	ENSG00000265986	MIR4735	-0	microRNA	4735	ncRNA
Merged-chr15-92020567-1	chr15	92020467	92020667	0	15.200000	GS430_IP_BG4_93T_rep2_m1_F2L0_peaks.txt	intron	(NM_013272,	intron	2	of	9)	intron	(NM_013272,	intron	2	of	9)	166267	NR_135775	28232	Hs.311187	NM_013272	ENSG00000176463	SLCO3A1	OATP-D|OATP-RP3|OATP3A1|OATPD|OATPRP3|SLC21A11	solute	carrier	organic	anion	transporter	family	member	3A1	protein-coding
Merged-chr12-94983735-1	chr12	94983635	94983835	0	15.200000	GS430_IP_BG4_93T_rep2_m1_F2L0_peaks.txt	intron	(NM_001258338,	intron	2	of	2)	L2|LINE|L2	19978	NM_018838	55967	Hs.506374	NM_018838	ENSG00000184752	NDUFA12	B17.2|DAP13	NADH:ubiquinone	oxidoreductase	subunit	A12	protein-coding
Merged-chr15-98903784-1	chr15	98903684	98903884	0	15.200000	GS430_IP_BG4_93T_rep2_m1_F2L0_peaks.txt	intron	(NM_001291858,	intron	5	of	20)	L1ME1|LINE|L1	101872	NM_001102612	145814	Hs.592021	NM_001102612	ENSG00000183571	PGPEP1L	-0	pyroglutamyl-peptidase	I-like	protein-coding
Merged-chr15-73689356-1	chr15	73689256	73689456	0	15.200000	GS404_IP_BG4_93T_m1_F2L0_peaks.txt	intron	(NM_001329628,	intron	1	of	7)	intron	(NM_001329628,	intron	1	of	7)	4625	NM_001329628	80381	Hs.744915	NM_025240	ENSG00000103855	CD276	4Ig-B7-H3|B7-H3|B7H3|B7RP-2	CD276	molecule	protein-coding
Merged-chr1-172713256-1	chr1	172713156	172713356	0	15.200000	GS430_IP_BG4_93T_rep2_m1_F2L0_peaks.txt	Intergenic	Intergenic	54248	NM_000639	356	Hs.2007	NM_000639	ENSG00000117560	FASLG	ALPS1B|APT1LG1|APTL|CD178|CD95-L|CD95L|FASL|TNFSF6|TNLG1A	Fas	ligand	protein-coding
Merged-chr15-91992222-1	chr15	91992122	91992322	0	15.200000	GS430_IP_BG4_93T_rep2_m1_F2L0_peaks.txt	intron	(NM_013272,	intron	2	of	9)	intron	(NM_013272,	intron	2	of	9)	137922	NR_135775	28232	Hs.311187	NM_013272	ENSG00000176463	SLCO3A1	OATP-D|OATP-RP3|OATP3A1|OATPD|OATPRP3|SLC21A11	solute	carrier	organic	anion	transporter	family	member	3A1	protein-coding
Merged-chr21-41659329-1	chr21	41659229	41659429	0	15.200000	GS404_IP_BG4_93T_m1_F2L0_peaks.txt	Intergenic	Intergenic	-19973	NR_024367	54090	Hs.570442	NR_024367		LINC00111	C21orf21|NCRNA00111	long	intergenic	non-protein	coding	RNA	111	ncRNA
Merged-chr13-74547645-1	chr13	74547545	74547745	0	15.200000	GS404_IP_BG4_93T_m1_F2L0_peaks.txt	Intergenic	AluJr|SINE|Alu	-5198	NR_034025	338864	Hs.97408	NR_034024	ENSG00000236678	LINC00347	-0	long	intergenic	non-protein	coding	RNA	347	ncRNA
Merged-chr15-84862382-1	chr15	84862282	84862482	0	15.200000	GS404_IP_BG4_93T_m1_F2L0_peaks.txt	intron	(NM_020778,	intron	9	of	13)	intron	(NM_020778,	intron	9	of	13)	-22279	NM_001321721	9154	Hs.459187	NM_004213	ENSG00000156222	SLC28A1	CNT1|HCNT1	solute	carrier	family	28	member	1	protein-coding
Merged-chr1-172496810-1	chr1	172496710	172496910	0	15.200000	GS430_IP_BG4_93T_rep2_m1_F2L0_peaks.txt	Intergenic	L2b|LINE|L2	-35539	NM_016227	51430	Hs.204559	NM_014283	ENSG00000094975	SUCO	C1orf9|CH1|OPT|SLP1	SUN	domain	containing	ossification	factor	protein-coding
Merged-chr1-186716074-1	chr1	186715974	186716174	0	15.200000	GS404_IP_BG4_93T_m1_F2L0_peaks.txt	Intergenic	Intergenic	35420	NR_125801	103752588	Hs.441636	NR_125801	ENSG00000273129	PACERR	PACER|PTGS2-AS1	PTGS2	antisense	NFKB1	complex-mediated	expression	regulator	RNA	ncRNA
Merged-chr20-1342077-1	chr20	1341977	1342177	0	15.200000	GS430_IP_BG4_93T_rep2_m1_F2L0_peaks.txt	intron	(NR_040047,	intron	1	of	2)	intron	(NR_040047,	intron	1	of	2)	-12842	NM_080489	27111	Hs.657015	NM_015685	ENSG00000125775	SDCBP2	SITAC|SITAC18|ST-2	syndecan	binding	protein	2	protein-coding
Merged-chr15-98609659-1	chr15	98609559	98609759	0	15.200000	GS430_IP_BG4_93T_rep2_m1_F2L0_peaks.txt	Intergenic	MER5B|DNA|hAT-Charlie	-38880	NM_000875	3480	Hs.643120	NM_000875	ENSG00000140443	IGF1R	CD221|IGFIR|IGFR|JTK13	insulin	like	growth	factor	1	receptor	protein-coding
Merged-chr12-70243385-1	chr12	70243285	70243485	0	15.200000	GS404_IP_BG4_93T_m1_F2L0_peaks.txt	promoter-TSS	(NR_120460)	promoter-TSS	(NR_120460)	-25	NR_120460	101928062	Hs.568059	NR_120459	ENSG00000257815	LINC01481	-0	long	intergenic	non-protein	coding	RNA	1481	ncRNA
Merged-chr1-172643191-1	chr1	172643091	172643291	0	15.200000	GS404_IP_BG4_93T_m1_F2L0_peaks.txt	Intergenic	Intergenic	-15817	NM_001302746	356	Hs.2007	NM_000639	ENSG00000117560	FASLG	ALPS1B|APT1LG1|APTL|CD178|CD95-L|CD95L|FASL|TNFSF6|TNLG1A	Fas	ligand	protein-coding
Merged-chr12-75387804-1	chr12	75387704	75387904	0	15.200000	GS430_IP_BG4_93T_rep2_m1_F2L0_peaks.txt	intron	(NM_001286548,	intron	2	of	17)	MSTC|LTR|ERVL-MaLR	3118	NM_001286548	84698	Hs.733835	NM_032606	ENSG00000180881	CAPS2	UG0636c06	calcyphosine	2	protein-coding
Merged-chr20-1391956-1	chr20	1391856	1392056	0	15.200000	GS404_IP_BG4_93T_m1_F2L0_peaks.txt	TTS	(NR_106929)	TTS	(NR_106929)	1005	NR_106929	102465524		NR_106929	ENSG00000088832	MIR6869	hsa-mir-6869	microRNA	6869	ncRNA
Merged-chr1-186572506-1	chr1	186572406	186572606	0	15.200000	GS430_IP_BG4_93T_rep2_m1_F2L0_peaks.txt	Intergenic	Intergenic	107921	NM_000963	5743	Hs.196384	NM_000963	ENSG00000073756	PTGS2	COX-2|COX2|GRIPGHS|PGG/HS|PGHS-2|PHS-2|hCox-2	prostaglandin-endoperoxide	synthase	2	protein-coding
Merged-chr1-186578636-1	chr1	186578536	186578736	0	15.200000	GS404_IP_BG4_93T_m1_F2L0_peaks.txt	Intergenic	Intergenic	101791	NM_000963	5743	Hs.196384	NM_000963	ENSG00000073756	PTGS2	COX-2|COX2|GRIPGHS|PGG/HS|PGHS-2|PHS-2|hCox-2	prostaglandin-endoperoxide	synthase	2	protein-coding
Merged-chr20-472372-1	chr20	472272	472472	0	15.200000	GS430_IP_BG4_93T_rep2_m1_F2L0_peaks.txt	Intergenic	HERVK22-int|LTR|ERVK	-9819	NM_144628	128637	Hs.590876	NM_144628	ENSG00000125875	TBC1D20	C20orf140|WARBM4	TBC1	domain	family	member	20	protein-coding
Merged-chr10-71851303-1	chr10	71851203	71851403	0	14.900000	GS404_IP_BG4_93T_m1_F2L0_peaks.txt	promoter-TSS	(NM_002778)	promoter-TSS	(NM_002778)	72	NM_002778	5660	Hs.523004	NM_002778	ENSG00000197746	PSAP	GLBA|SAP1	prosaposin	protein-coding
Merged-chr12-82161534-1	chr12	82161434	82161634	0	14.900000	GS430_IP_BG4_93T_rep2_m1_F2L0_peaks.txt	Intergenic	Intergenic	196886	NM_014167	29080	Hs.582627	NM_014167	ENSG00000133773	CCDC59	BR22|HSPC128|TAP26	coiled-coil	domain	containing	59	protein-coding
Merged-chr21-41002534-1	chr21	41002434	41002634	0	14.900000	GS430_IP_BG4_93T_rep2_m1_F2L0_peaks.txt	Intergenic	L1MCa|LINE|L1	145530	NR_024100	284835	Hs.106234	NR_024100	ENSG00000226496	LINC00323	C21orf130|NCRNA00323|PRED42	long	intergenic	non-protein	coding	RNA	323	ncRNA
Merged-chr10-7872157-1	chr10	7872057	7872257	0	14.900000	GS430_IP_BG4_93T_rep2_m1_F2L0_peaks.txt	intron	(NM_031923,	intron	2	of	6)	intron	(NM_031923,	intron	2	of	6)	53653	NM_031923	83860	Hs.527688	NM_031923	ENSG00000165632	TAF3	TAF140|TAFII-140|TAFII140	TATA-box	binding	protein	associated	factor	3	protein-coding
Merged-chr21-41662846-1	chr21	41662746	41662946	0	14.900000	GS430_IP_BG4_93T_rep2_m1_F2L0_peaks.txt	Intergenic	L2a|LINE|L2	-16456	NR_024367	54090	Hs.570442	NR_024367		LINC00111	C21orf21|NCRNA00111	long	intergenic	non-protein	coding	RNA	111	ncRNA
Merged-chr6-46719176-1	chr6	46719076	46719276	0	14.900000	GS404_IP_BG4_93T_m1_F2L0_peaks.txt	intron	(NM_005084,	intron	2	of	11)	intron	(NM_005084,	intron	2	of	11)	16238	NM_005084	7941	Hs.584823	NM_005084	ENSG00000146070	PLA2G7	LDL-PLA2|LP-PLA2|PAFAD|PAFAH	phospholipase	A2	group	VII	protein-coding
Merged-chr15-92076870-2	chr15	92076702	92077038	0	14.900000	GS404_IP_BG4_93T_m1_F2L0_peaks.txt|GS430_IP_BG4_93T_rep2_m1_F2L0_peaks.txt	intron	(NM_013272,	intron	2	of	9)	intron	(NM_013272,	intron	2	of	9)	222570	NR_135775	28232	Hs.311187	NM_013272	ENSG00000176463	SLCO3A1	OATP-D|OATP-RP3|OATP3A1|OATPD|OATPRP3|SLC21A11	solute	carrier	organic	anion	transporter	family	member	3A1	protein-coding
Merged-chr12-65830084-1	chr12	65829984	65830184	0	14.900000	GS430_IP_BG4_93T_rep2_m1_F2L0_peaks.txt	intron	(NM_001330190,	intron	2	of	3)	intron	(NM_001330190,	intron	2	of	3)	-3110	NR_026825	204010	Hs.558686	NR_026825	ENSG00000241749	RPSAP52	RPSA_17_1251	ribosomal	protein	SA	pseudogene	52	pseudo
Merged-chr9-84231116-1	chr9	84231016	84231216	0	14.900000	GS404_IP_BG4_93T_m1_F2L0_peaks.txt	Intergenic	MLT2F|LTR|ERVL	109663	NM_001199633	64078	Hs.535966	NM_022127	ENSG00000197506	SLC28A3	CNT3	solute	carrier	family	28	member	3	protein-coding
Merged-chr1-171742347-1	chr1	171742247	171742447	0	14.900000	GS404_IP_BG4_93T_m1_F2L0_peaks.txt	promoter-TSS	(NM_001185127)	promoter-TSS	(NM_001185127)	-108	NM_003762	8674	Hs.6651	NM_003762	ENSG00000117533	VAMP4	VAMP-4|VAMP24	vesicle	associated	membrane	protein	4	protein-coding
Merged-chr12-70774186-1	chr12	70774086	70774286	0	14.900000	GS404_IP_BG4_93T_m1_F2L0_peaks.txt	intron	(NM_002849,	intron	2	of	13)	intron	(NM_002849,	intron	2	of	13)	14744	NM_001207015	5801	Hs.506076	NM_002849	ENSG00000153233	PTPRR	EC-PTP|PCPTP1|PTP-SL|PTPBR7|PTPRQ	protein	tyrosine	phosphatase,	receptor	type	R	protein-coding
Merged-chr12-69481980-1	chr12	69481880	69482080	0	14.900000	GS404_IP_BG4_93T_m1_F2L0_peaks.txt	intron	(NM_001042555,	intron	2	of	9)	intron	(NM_001042555,	intron	2	of	9)	11631	NM_001278355	10818	Hs.593446	NM_006654	ENSG00000166225	FRS2	FRS1A|FRS2A|FRS2alpha|SNT|SNT-1|SNT1	fibroblast	growth	factor	receptor	substrate	2	protein-coding
Merged-chr15-92188208-1	chr15	92188108	92188308	0	14.900000	GS404_IP_BG4_93T_m1_F2L0_peaks.txt	Intergenic	Intergenic	-205679	NM_001330416	8128	Hs.302341	NM_006011	ENSG00000140557	ST8SIA2	HsT19690|SIAT8-B|SIAT8B|ST8SIA-II|ST8SiaII|STX	ST8	alpha-N-acetyl-neuraminide	alpha-2,8-sialyltransferase	2	protein-coding
Merged-chr10-8616935-1	chr10	8616835	8617035	0	14.900000	GS430_IP_BG4_93T_rep2_m1_F2L0_peaks.txt	Intergenic	MARNA|DNA|TcMar-Mariner	-22544	NR_134492	105376398	Hs.63158	NR_134492		LOC105376398	-0	uncharacterized	LOC105376398	ncRNA
Merged-chr2-157848559-1	chr2	157848459	157848659	0	14.900000	GS430_IP_BG4_93T_rep2_m1_F2L0_peaks.txt	intron	(NM_001347664,	intron	1	of	11)	MLT1G3|LTR|ERVL-MaLR	-10281	NM_001347667	90	Hs.470316	NM_001105	ENSG00000115170	ACVR1	ACTRI|ACVR1A|ACVRLK2|ALK2|FOP|SKR1|TSRI	activin	A	receptor	type	1	protein-coding
Merged-chr15-92057514-1	chr15	92057414	92057614	0	14.900000	GS430_IP_BG4_93T_rep2_m1_F2L0_peaks.txt	intron	(NM_013272,	intron	2	of	9)	intron	(NM_013272,	intron	2	of	9)	203214	NR_135775	28232	Hs.311187	NM_013272	ENSG00000176463	SLCO3A1	OATP-D|OATP-RP3|OATP3A1|OATPD|OATPRP3|SLC21A11	solute	carrier	organic	anion	transporter	family	member	3A1	protein-coding
Merged-chr20-14457191-1	chr20	14457091	14457291	0	14.900000	GS430_IP_BG4_93T_rep2_m1_F2L0_peaks.txt	intron	(NM_080676,	intron	3	of	16)	intron	(NM_080676,	intron	3	of	16)	-97193	NR_104193	140848	Hs.570367	NR_104193	ENSG00000227927	MACROD2-IT1	C20orf68|NCRNA00227|bA467D7.4	MACROD2	intronic	transcript	1	ncRNA
Merged-chr21-27246930-2	chr21	27246795	27247065	0	14.800000	GS404_IP_BG4_93T_m1_F2L0_peaks.txt|GS430_IP_BG4_93T_rep2_m1_F2L0_peaks.txt	Intergenic	MER44C|DNA|TcMar-Tigger	-279810	NM_007038	11096	Hs.58324	NM_007038	ENSG00000154736	ADAMTS5	ADAM-TS	11|ADAM-TS	5|ADAM-TS5|ADAMTS-11|ADAMTS-5|ADAMTS11|ADMP-2	ADAM	metallopeptidase	with	thrombospondin	type	1	motif	5	protein-coding
Merged-chr1-186482845-1	chr1	186482745	186482945	0	14.600000	GS404_IP_BG4_93T_m1_F2L0_peaks.txt	Intergenic	Intergenic	-21737	NM_002597	5132	Hs.654381	NM_002597	ENSG00000116703	PDC	MEKA|PHD|PhLOP|PhLP	phosducin	protein-coding
Merged-chr1-171779250-1	chr1	171779150	171779350	0	14.600000	GS404_IP_BG4_93T_m1_F2L0_peaks.txt	Intergenic	Intergenic	-2371	NM_015935	51603	Hs.494705	NM_014955	ENSG00000010165	METTL13	5630401D24Rik|CGI-01|KIAA0859|feat	methyltransferase	like	13	protein-coding
Merged-chr9-84300211-1	chr9	84300111	84300311	0	14.600000	GS404_IP_BG4_93T_m1_F2L0_peaks.txt	intron	(NM_022127,	intron	6	of	18)	intron	(NM_022127,	intron	6	of	18)	40568	NM_001199633	64078	Hs.535966	NM_022127	ENSG00000197506	SLC28A3	CNT3	solute	carrier	family	28	member	3	protein-coding
Merged-chr12-69845584-1	chr12	69845484	69845684	0	14.600000	GS404_IP_BG4_93T_m1_F2L0_peaks.txt	intron	(NM_182530,	intron	1	of	24)	L1M5|LINE|L1	20261	NM_182530	196446	Hs.253773	NM_182530	ENSG00000166268	MYRFL	C12orf15|C12orf28|bcm1377	myelin	regulatory	factor-like	protein-coding
Merged-chr21-27248947-1	chr21	27248847	27249047	0	14.600000	GS404_IP_BG4_93T_m1_F2L0_peaks.txt	Intergenic	L2c|LINE|L2	-281827	NM_007038	11096	Hs.58324	NM_007038	ENSG00000154736	ADAMTS5	ADAM-TS	11|ADAM-TS	5|ADAM-TS5|ADAMTS-11|ADAMTS-5|ADAMTS11|ADMP-2	ADAM	metallopeptidase	with	thrombospondin	type	1	motif	5	protein-coding
Merged-chr12-70661727-1	chr12	70661627	70661827	0	14.600000	GS404_IP_BG4_93T_m1_F2L0_peaks.txt	intron	(NM_002849,	intron	11	of	13)	intron	(NM_002849,	intron	11	of	13)	-24287	NM_001109754	5787	Hs.201030	NM_002837	ENSG00000127329	PTPRB	HPTP-BETA|HPTPB|PTPB|R-PTP-BETA|VEPTP	protein	tyrosine	phosphatase,	receptor	type	B	protein-coding
Merged-chr9-84221745-1	chr9	84221645	84221845	0	14.600000	GS404_IP_BG4_93T_m1_F2L0_peaks.txt	Intergenic	Intergenic	119034	NM_001199633	64078	Hs.535966	NM_022127	ENSG00000197506	SLC28A3	CNT3	solute	carrier	family	28	member	3	protein-coding
Merged-chr15-92032756-1	chr15	92032656	92032856	0	14.600000	GS404_IP_BG4_93T_m1_F2L0_peaks.txt	intron	(NM_013272,	intron	2	of	9)	intron	(NM_013272,	intron	2	of	9)	178456	NR_135775	28232	Hs.311187	NM_013272	ENSG00000176463	SLCO3A1	OATP-D|OATP-RP3|OATP3A1|OATPD|OATPRP3|SLC21A11	solute	carrier	organic	anion	transporter	family	member	3A1	protein-coding
Merged-chr15-96560482-1	chr15	96560382	96560582	0	14.600000	GS404_IP_BG4_93T_m1_F2L0_peaks.txt	Intergenic	L2|LINE|L2	221172	NR_102754	100652749	Hs.303588	NR_102753	ENSG00000259282	SPATA8-AS1	-0	SPATA8	antisense	RNA	1	(head	to	head)	ncRNA
Merged-chr12-69421652-1	chr12	69421552	69421752	0	14.600000	GS404_IP_BG4_93T_m1_F2L0_peaks.txt	Intergenic	Intergenic	-48697	NM_001278354	10818	Hs.593446	NM_006654	ENSG00000166225	FRS2	FRS1A|FRS2A|FRS2alpha|SNT|SNT-1|SNT1	fibroblast	growth	factor	receptor	substrate	2	protein-coding
Merged-chr15-92111179-1	chr15	92111079	92111279	0	14.600000	GS404_IP_BG4_93T_m1_F2L0_peaks.txt	intron	(NM_013272,	intron	4	of	9)	(CTCATGC)n|Simple_repeat|Simple_repeat	256879	NR_135775	28232	Hs.311187	NM_013272	ENSG00000176463	SLCO3A1	OATP-D|OATP-RP3|OATP3A1|OATPD|OATPRP3|SLC21A11	solute	carrier	organic	anion	transporter	family	member	3A1	protein-coding
Merged-chr9-76761616-1	chr9	76761516	76761716	0	14.600000	GS404_IP_BG4_93T_m1_F2L0_peaks.txt	intron	(NR_131751,	intron	5	of	15)	intron	(NR_131751,	intron	5	of	15)	-2820	NR_132312	50652	Hs.663766	NR_015342	ENSG00000225937	PCA3	DD3|NCRNA00019|PCAT3	prostate	cancer	associated	3	(non-protein	coding)	ncRNA
Merged-chr15-99372040-1	chr15	99371940	99372140	0	14.500000	GS430_IP_BG4_93T_rep2_m1_F2L0_peaks.txt	intron	(NM_001321675,	intron	9	of	9)	intron	(NM_001321675,	intron	9	of	9)	114515	NR_073383	7190	Hs.656611	NR_073383	ENSG00000259706	HSP90B2P	GRP94P1|GRP94b|HSP|HSPCP2|TRA1P1|TRAP1	heat	shock	protein	90	beta	family	member	2	pseudogene	pseudo
Merged-chr4-8607764-1	chr4	8607664	8607864	0	14.500000	GS430_IP_BG4_93T_rep2_m1_F2L0_peaks.txt	intron	(NM_003652,	intron	6	of	9)	intron	(NM_003652,	intron	6	of	9)	15104	NM_003652	8532	Hs.61995	NM_003652	ENSG00000109625	CPZ	-0	carboxypeptidase	Z	protein-coding
Merged-chr1-172665516-1	chr1	172665416	172665616	0	14.500000	GS430_IP_BG4_93T_rep2_m1_F2L0_peaks.txt	intron	(NM_000639,	intron	3	of	3)	intron	(NM_000639,	intron	3	of	3)	6508	NM_000639	356	Hs.2007	NM_000639	ENSG00000117560	FASLG	ALPS1B|APT1LG1|APTL|CD178|CD95-L|CD95L|FASL|TNFSF6|TNLG1A	Fas	ligand	protein-coding
Merged-chr6-46776348-1	chr6	46776248	46776448	0	14.500000	GS430_IP_BG4_93T_rep2_m1_F2L0_peaks.txt	Intergenic	Charlie4a|DNA|hAT-Charlie	-17009	NM_005588	4224	Hs.179704	NM_005588	ENSG00000112818	MEP1A	PPHA	meprin	A	subunit	alpha	protein-coding
Merged-chr15-92010838-1	chr15	92010738	92010938	0	14.500000	GS430_IP_BG4_93T_rep2_m1_F2L0_peaks.txt	intron	(NM_013272,	intron	2	of	9)	L2a|LINE|L2	156538	NR_135775	28232	Hs.311187	NM_013272	ENSG00000176463	SLCO3A1	OATP-D|OATP-RP3|OATP3A1|OATPD|OATPRP3|SLC21A11	solute	carrier	organic	anion	transporter	family	member	3A1	protein-coding
Merged-chr1-186227821-1	chr1	186227721	186227921	0	14.500000	GS430_IP_BG4_93T_rep2_m1_F2L0_peaks.txt	Intergenic	MER41A|LTR|ERV1	-68452	NM_001127709	10216	Hs.647723	NM_005807	ENSG00000116690	PRG4	CACP|HAPO|JCAP|MSF|SZP	proteoglycan	4	protein-coding
Merged-chr15-90935209-2	chr15	90935077	90935341	0	14.500000	GS404_IP_BG4_93T_m1_F2L0_peaks.txt|GS430_IP_BG4_93T_rep2_m1_F2L0_peaks.txt	5'	UTR	(NM_001039675,	exon	4	of	23)	5'	UTR	(NM_001039675,	exon	4	of	23)	323	NM_018671	55898	Hs.389461	NM_017979	ENSG00000140553	UNC45A	GC-UNC45|GCUNC-45|GCUNC45|IRO039700|SMAP-1|SMAP1|UNC-45A	unc-45	myosin	chaperone	A	protein-coding
Merged-chr15-98897758-1	chr15	98897658	98897858	0	14.500000	GS430_IP_BG4_93T_rep2_m1_F2L0_peaks.txt	intron	(NM_001291858,	intron	4	of	20)	intron	(NM_001291858,	intron	4	of	20)	107898	NM_001102612	145814	Hs.592021	NM_001102612	ENSG00000183571	PGPEP1L	-0	pyroglutamyl-peptidase	I-like	protein-coding
Merged-chr1-186618585-1	chr1	186618485	186618685	0	14.500000	GS430_IP_BG4_93T_rep2_m1_F2L0_peaks.txt	Intergenic	Intergenic	61842	NM_000963	5743	Hs.196384	NM_000963	ENSG00000073756	PTGS2	COX-2|COX2|GRIPGHS|PGG/HS|PGHS-2|PHS-2|hCox-2	prostaglandin-endoperoxide	synthase	2	protein-coding
Merged-chr13-73137019-1	chr13	73136919	73137119	0	14.500000	GS430_IP_BG4_93T_rep2_m1_F2L0_peaks.txt	Intergenic	Intergenic	78227	NM_001730	688	Hs.508234	NM_001730	ENSG00000102554	KLF5	BTEB2|CKLF|IKLF	Kruppel	like	factor	5	protein-coding
Merged-chr13-74187749-1	chr13	74187649	74187849	0	14.500000	GS430_IP_BG4_93T_rep2_m1_F2L0_peaks.txt	Intergenic	Intergenic	-43695	NR_144451	100507612	Hs.447508	NR_144451		LINC00402	-0	long	intergenic	non-protein	coding	RNA	402	ncRNA
Merged-chr15-92090631-1	chr15	92090531	92090731	0	14.500000	GS430_IP_BG4_93T_rep2_m1_F2L0_peaks.txt	intron	(NM_013272,	intron	2	of	9)	intron	(NM_013272,	intron	2	of	9)	236331	NR_135775	28232	Hs.311187	NM_013272	ENSG00000176463	SLCO3A1	OATP-D|OATP-RP3|OATP3A1|OATPD|OATPRP3|SLC21A11	solute	carrier	organic	anion	transporter	family	member	3A1	protein-coding
Merged-chr9-84110329-1	chr9	84110229	84110429	0	14.500000	GS430_IP_BG4_93T_rep2_m1_F2L0_peaks.txt	Intergenic	Intergenic	46886	NR_110995	101927575	Hs.459826	NR_110995	ENSG00000227463	LOC101927575	-0	uncharacterized	LOC101927575	ncRNA
Merged-chr1-172742568-1	chr1	172742468	172742668	0	14.500000	GS430_IP_BG4_93T_rep2_m1_F2L0_peaks.txt	Intergenic	Intergenic	83560	NM_000639	356	Hs.2007	NM_000639	ENSG00000117560	FASLG	ALPS1B|APT1LG1|APTL|CD178|CD95-L|CD95L|FASL|TNFSF6|TNLG1A	Fas	ligand	protein-coding
Merged-chr15-99014914-2	chr15	99014814	99015015	0	14.400000	GS404_IP_BG4_93T_m1_F2L0_peaks.txt|GS430_IP_BG4_93T_rep2_m1_F2L0_peaks.txt	intron	(NR_126487,	intron	1	of	3)	CpG	210	NR_126487	104564224	Hs.32769	NR_126487		LUNAR1	-0	leukemia-associated	non-coding	IGF1R	activator	RNA	1	ncRNA
Merged-chr4-8221755-2	chr4	8221619	8221892	0	14.400000	GS404_IP_BG4_93T_m1_F2L0_peaks.txt|GS430_IP_BG4_93T_rep2_m1_F2L0_peaks.txt	intron	(NR_134639,	intron	7	of	14)	L1MC4|LINE|L1	22511	NM_018986	54436	Hs.479116	NM_018986	ENSG00000125089	SH3TC1	-0	SH3	domain	and	tetratricopeptide	repeats	1	protein-coding
Merged-chr9-84584048-2	chr9	84583930	84584167	0	14.400000	GS404_IP_BG4_93T_m1_F2L0_peaks.txt|GS430_IP_BG4_93T_rep2_m1_F2L0_peaks.txt	Intergenic	Intergenic	-84410	NM_001291937	4915	Hs.494312	NM_006180	ENSG00000148053	NTRK2	GP145-TrkB|TRKB|trk-B	neurotrophic	receptor	tyrosine	kinase	2	protein-coding
Merged-chr1-171869340-1	chr1	171869240	171869440	0	14.300000	GS404_IP_BG4_93T_m1_F2L0_peaks.txt	intron	(NM_015569,	intron	1	of	20)	intron	(NM_015569,	intron	1	of	20)	5148	NR_046845	100874284		NR_046845	ENSG00000233540	DNM3-IT1	-0	DNM3	intronic	transcript	1	ncRNA
Merged-chr6-46285446-1	chr6	46285346	46285546	0	14.300000	GS404_IP_BG4_93T_m1_F2L0_peaks.txt	intron	(NR_125838,	intron	1	of	3)	MER5A|DNA|hAT-Charlie	9122	NR_125838	101926915	Hs.575377	NR_125838		LOC101926915	-0	uncharacterized	LOC101926915	ncRNA
Merged-chr4-23913913-1	chr4	23913813	23914013	0	14.300000	GS404_IP_BG4_93T_m1_F2L0_peaks.txt	intron	(NM_001330752,	intron	2	of	13)	L2c|LINE|L2	-23836	NM_013261	10891	Hs.527078	NM_013261	ENSG00000109819	PPARGC1A	LEM6|PGC-1(alpha)|PGC-1alpha|PGC-1v|PGC1|PGC1A|PPARGC1	PPARG	coactivator	1	alpha	protein-coding
Merged-chr12-70272816-1	chr12	70272716	70272916	0	14.300000	GS404_IP_BG4_93T_m1_F2L0_peaks.txt	intron	(NR_037615,	intron	1	of	16)	L2|LINE|L2	29102	NR_037615	4848	Hs.133350	NM_014515	ENSG00000111596	CNOT2	CDC36|HSPC131|NOT2|NOT2H	CCR4-NOT	transcription	complex	subunit	2	protein-coding
Merged-chr1-172562866-1	chr1	172562766	172562966	0	14.300000	GS404_IP_BG4_93T_m1_F2L0_peaks.txt	intron	(NM_001282751,	intron	6	of	21)	MSTA|LTR|ERVL-MaLR	29748	NM_001282750	51430	Hs.204559	NM_014283	ENSG00000094975	SUCO	C1orf9|CH1|OPT|SLP1	SUN	domain	containing	ossification	factor	protein-coding
Merged-chr12-70647001-1	chr12	70646901	70647101	0	14.300000	GS404_IP_BG4_93T_m1_F2L0_peaks.txt	intron	(NR_073474,	intron	9	of	10)	intron	(NR_073474,	intron	9	of	10)	-9561	NM_001109754	5787	Hs.201030	NM_002837	ENSG00000127329	PTPRB	HPTP-BETA|HPTPB|PTPB|R-PTP-BETA|VEPTP	protein	tyrosine	phosphatase,	receptor	type	B	protein-coding
Merged-chr15-98971794-1	chr15	98971694	98971894	0	14.300000	GS404_IP_BG4_93T_m1_F2L0_peaks.txt	intron	(NM_001167902,	intron	2	of	4)	L1MA4|LINE|L1	33862	NM_001102612	145814	Hs.592021	NM_001102612	ENSG00000183571	PGPEP1L	-0	pyroglutamyl-peptidase	I-like	protein-coding
Merged-chr15-98734593-1	chr15	98734493	98734693	0	14.300000	GS404_IP_BG4_93T_m1_F2L0_peaks.txt	intron	(NM_001291858,	intron	2	of	20)	intron	(NM_001291858,	intron	2	of	20)	-49833	NR_039864	100616432		NR_039864	ENSG00000264480	MIR4714	-0	microRNA	4714	ncRNA
Merged-chr12-71046434-1	chr12	71046334	71046534	0	14.300000	GS404_IP_BG4_93T_m1_F2L0_peaks.txt	Intergenic	Intergenic	111565	NM_004616	7103	Hs.170563	NM_004616	ENSG00000127324	TSPAN8	CO-029|TM4SF3	tetraspanin	8	protein-coding
Merged-chr15-98866215-1	chr15	98866115	98866315	0	14.300000	GS404_IP_BG4_93T_m1_F2L0_peaks.txt	intron	(NM_001291858,	intron	2	of	20)	intron	(NM_001291858,	intron	2	of	20)	81789	NR_039864	100616432		NR_039864	ENSG00000264480	MIR4714	-0	microRNA	4714	ncRNA
Merged-chr12-69580904-1	chr12	69580804	69581004	0	14.300000	GS404_IP_BG4_93T_m1_F2L0_peaks.txt	Intergenic	MLT1H|LTR|ERVL-MaLR	-3819	NR_037476	100500868		NR_037476	ENSG00000283677	MIR3913-2	mir-3913-2	microRNA	3913-2	ncRNA
Merged-chr12-65851970-1	chr12	65851870	65852070	0	14.200000	GS430_IP_BG4_93T_rep2_m1_F2L0_peaks.txt	intron	(NM_001292024,	intron	2	of	2)	MIRc|SINE|MIR	-24996	NR_026825	204010	Hs.558686	NR_026825	ENSG00000241749	RPSAP52	RPSA_17_1251	ribosomal	protein	SA	pseudogene	52	pseudo
Merged-chr4-28125294-1	chr4	28125194	28125394	0	14.200000	GS430_IP_BG4_93T_rep2_m1_F2L0_peaks.txt	Intergenic	L1PB4|LINE|L1	-694288	NR_036237	100422937		NR_036237	ENSG00000283275	MIR4275	-0	microRNA	4275	ncRNA
Merged-chr15-99279432-1	chr15	99279332	99279532	0	14.200000	GS430_IP_BG4_93T_rep2_m1_F2L0_peaks.txt	intron	(NM_001321675,	intron	3	of	9)	L1M4|LINE|L1	21907	NR_073383	7190	Hs.656611	NR_073383	ENSG00000259706	HSP90B2P	GRP94P1|GRP94b|HSP|HSPCP2|TRA1P1|TRAP1	heat	shock	protein	90	beta	family	member	2	pseudogene	pseudo
Merged-chr5-932845-1	chr5	932745	932945	0	14.200000	GS430_IP_BG4_93T_rep2_m1_F2L0_peaks.txt	Intergenic	Intergenic	39991	NM_004237	9319	Hs.436187	NM_004237	ENSG00000071539	TRIP13	16E1BP	thyroid	hormone	receptor	interactor	13	protein-coding
Merged-chr15-98977954-1	chr15	98977854	98978054	0	14.200000	GS430_IP_BG4_93T_rep2_m1_F2L0_peaks.txt	intron	(NM_001167902,	intron	2	of	4)	intron	(NM_001167902,	intron	2	of	4)	27702	NM_001102612	145814	Hs.592021	NM_001102612	ENSG00000183571	PGPEP1L	-0	pyroglutamyl-peptidase	I-like	protein-coding
Merged-chr15-98578930-1	chr15	98578830	98579030	0	14.200000	GS430_IP_BG4_93T_rep2_m1_F2L0_peaks.txt	Intergenic	AluJo|SINE|Alu	-64548	NM_182562	283777	Hs.668070	NM_182562	ENSG00000185087	FAM169B	-0	family	with	sequence	similarity	169	member	B	protein-coding
Merged-chr1-171985849-1	chr1	171985749	171985949	0	14.200000	GS430_IP_BG4_93T_rep2_m1_F2L0_peaks.txt	intron	(NM_015569,	intron	2	of	20)	intron	(NM_015569,	intron	2	of	20)	121657	NR_046845	100874284		NR_046845	ENSG00000233540	DNM3-IT1	-0	DNM3	intronic	transcript	1	ncRNA
Merged-chr13-81358408-1	chr13	81358308	81358508	0	14.200000	GS430_IP_BG4_93T_rep2_m1_F2L0_peaks.txt	Intergenic	Intergenic	-131425	NR_047494	100861546	Hs.539621	NR_047494	ENSG00000260094	LINC00564	-0	long	intergenic	non-protein	coding	RNA	564	ncRNA
Merged-chr12-65576998-1	chr12	65576898	65577098	0	14.200000	GS430_IP_BG4_93T_rep2_m1_F2L0_peaks.txt	intron	(NR_120434,	intron	3	of	4)	L1ME1|LINE|L1	-19687	NR_135033	105369187	Hs.738044	NR_135033	ENSG00000250748	LOC105369187	-0	uncharacterized	LOC105369187	ncRNA
Merged-chr12-69758004-1	chr12	69757904	69758104	0	14.200000	GS430_IP_BG4_93T_rep2_m1_F2L0_peaks.txt	intron	(NR_103520,	intron	3	of	8)	intron	(NR_103520,	intron	3	of	8)	18614	NR_103520	117177	Hs.258209	NM_022456	ENSG00000127328	RAB3IP	RABIN3|RABIN8	RAB3A	interacting	protein	protein-coding
Merged-chr4-26782401-1	chr4	26782301	26782501	0	14.200000	GS430_IP_BG4_93T_rep2_m1_F2L0_peaks.txt	Intergenic	LTR52|LTR|ERVL	77843	NR_134675	105374546	Hs.548859	NR_134673		LOC105374546	-0	uncharacterized	LOC105374546	ncRNA
Merged-chr15-99100740-2	chr15	99100631	99100849	0	14.100000	GS404_IP_BG4_93T_m1_F2L0_peaks.txt|GS430_IP_BG4_93T_rep2_m1_F2L0_peaks.txt	Intergenic	CpG	-4340	NM_015286	23336	Hs.207106	NM_015286	ENSG00000182253	SYNM	DMN|SYN	synemin	protein-coding
Merged-chr12-69240350-1	chr12	69240250	69240450	0	14.000000	GS404_IP_BG4_93T_m1_F2L0_peaks.txt	intron	(NM_007007,	intron	1	of	9)	intron	(NM_007007,	intron	1	of	9)	813	NM_007007	11052	Hs.369606	NM_007007	ENSG00000111605	CPSF6	CFIM|CFIM68|HPBRII-4|HPBRII-7	cleavage	and	polyadenylation	specific	factor	6	protein-coding
Merged-chr1-181898947-1	chr1	181898847	181899047	0	14.000000	GS404_IP_BG4_93T_m1_F2L0_peaks.txt	Intergenic	L3b|LINE|CR1	162765	NM_001009992	127665	Hs.684328	NM_001009992	ENSG00000179930	ZNF648	-0	zinc	finger	protein	648	protein-coding
Merged-chr4-12555107-1	chr4	12555007	12555207	0	14.000000	GS404_IP_BG4_93T_m1_F2L0_peaks.txt	Intergenic	Intergenic	331656	NR_125910	101929019	Hs.434234	NR_125910	ENSG00000251210	LOC101929019	-0	uncharacterized	LOC101929019	ncRNA
Merged-chr10-3238703-1	chr10	3238603	3238803	0	14.000000	GS404_IP_BG4_93T_m1_F2L0_peaks.txt	Intergenic	Intergenic	-65862	NR_144639	10531	Hs.528300	NM_014889	ENSG00000107959	PITRM1	MP1|PreP	pitrilysin	metallopeptidase	1	protein-coding
Merged-chr1-178324430-1	chr1	178324330	178324530	0	14.000000	GS404_IP_BG4_93T_m1_F2L0_peaks.txt	intron	(NM_170692,	intron	3	of	17)	AluJr|SINE|Alu	-17041	NM_004841	9462	Hs.496139	NM_004841	ENSG00000075391	RASAL2	NGAP	RAS	protein	activator	like	2	protein-coding
Merged-chr15-98883455-1	chr15	98883355	98883555	0	14.000000	GS404_IP_BG4_93T_m1_F2L0_peaks.txt	intron	(NM_001291858,	intron	2	of	20)	intron	(NM_001291858,	intron	2	of	20)	99029	NR_039864	100616432		NR_039864	ENSG00000264480	MIR4714	-0	microRNA	4714	ncRNA
Merged-chr4-8378918-1	chr4	8378818	8379018	0	14.000000	GS404_IP_BG4_93T_m1_F2L0_peaks.txt	intron	(NM_001101667,	intron	14	of	16)	intron	(NM_001101667,	intron	14	of	16)	61807	NM_001101667	8310	Hs.479122	NM_003501	ENSG00000087008	ACOX3	-0	acyl-CoA	oxidase	3	pristanoyl	protein-coding
Merged-chr10-10617237-1	chr10	10617137	10617337	0	14.000000	GS404_IP_BG4_93T_m1_F2L0_peaks.txt	intron	(NM_001326319,	intron	1	of	16)	intron	(NM_001326319,	intron	1	of	16)	154722	NM_001326321	10659	Hs.309288	NM_006561	ENSG00000048740	CELF2	BRUNOL3|CELF-2|CUG-BP2|CUGBP2|ETR-3|ETR3|NAPOR	CUGBP,	Elav-like	family	member	2	protein-coding
Merged-chr1-172002950-1	chr1	172002850	172003050	0	14.000000	GS404_IP_BG4_93T_m1_F2L0_peaks.txt	intron	(NM_015569,	intron	4	of	20)	intron	(NM_015569,	intron	4	of	20)	-135858	NR_036066	100422882		NR_036066	ENSG00000283152	MIR3120	mir-3120	microRNA	3120	ncRNA
Merged-chr12-69987871-2	chr12	69987744	69987998	0	13.950001	GS404_IP_BG4_93T_m1_F2L0_peaks.txt|GS430_IP_BG4_93T_rep2_m1_F2L0_peaks.txt	Intergenic	Intergenic	162548	NM_182530	196446	Hs.253773	NM_182530	ENSG00000166268	MYRFL	C12orf15|C12orf28|bcm1377	myelin	regulatory	factor-like	protein-coding
Merged-chr15-92062896-1	chr15	92062796	92062996	0	13.900000	GS430_IP_BG4_93T_rep2_m1_F2L0_peaks.txt	intron	(NM_013272,	intron	2	of	9)	intron	(NM_013272,	intron	2	of	9)	208596	NR_135775	28232	Hs.311187	NM_013272	ENSG00000176463	SLCO3A1	OATP-D|OATP-RP3|OATP3A1|OATPD|OATPRP3|SLC21A11	solute	carrier	organic	anion	transporter	family	member	3A1	protein-coding
Merged-chr5-1395517-1	chr5	1395417	1395617	0	13.900000	GS430_IP_BG4_93T_rep2_m1_F2L0_peaks.txt	intron	(NM_001044,	intron	14	of	14).2	intron	(NM_001044,	intron	14	of	14).2	-15444	NR_125810	100506791	Hs.146092	NR_125810	ENSG00000250584	LINC01511	-0	long	intergenic	non-protein	coding	RNA	1511	ncRNA
Merged-chr12-69642619-1	chr12	69642519	69642719	0	13.900000	GS430_IP_BG4_93T_rep2_m1_F2L0_peaks.txt	TTS	(NM_001282614)	TTS	(NM_001282614)	-31457	NM_201550	376132	Hs.448708	NM_201550	ENSG00000198812	LRRC10	HRLRRP|LRRC10A	leucine	rich	repeat	containing	10	protein-coding
Merged-chr1-172040701-1	chr1	172040601	172040801	0	13.900000	GS430_IP_BG4_93T_rep2_m1_F2L0_peaks.txt	intron	(NM_015569,	intron	7	of	20)	L2c|LINE|L2	-98107	NR_036066	100422882		NR_036066	ENSG00000283152	MIR3120	mir-3120	microRNA	3120	ncRNA
Merged-chr1-188569622-1	chr1	188569522	188569722	0	13.900000	GS430_IP_BG4_93T_rep2_m1_F2L0_peaks.txt	Intergenic	L1MB7|LINE|L1	1125994	NR_132374	106144535	Hs.568709	NR_132374	ENSG00000231599	LINC01037	-0	long	intergenic	non-protein	coding	RNA	1037	ncRNA
Merged-chr5-1413635-1	chr5	1413535	1413735	0	13.900000	GS430_IP_BG4_93T_rep2_m1_F2L0_peaks.txt	intron	(NM_001044,	intron	8	of	14).2	intron	(NM_001044,	intron	8	of	14).2	31793	NM_001044	6531	Hs.406	NM_001044	ENSG00000142319	SLC6A3	DAT|DAT1|PKDYS	solute	carrier	family	6	member	3	protein-coding
Merged-chr4-28686840-1	chr4	28686740	28686940	0	13.900000	GS430_IP_BG4_93T_rep2_m1_F2L0_peaks.txt	Intergenic	Charlie17b|DNA|hAT-Charlie	-132742	NR_036237	100422937		NR_036237	ENSG00000283275	MIR4275	-0	microRNA	4275	ncRNA
Merged-chr6-46673706-1	chr6	46673606	46673806	0	13.900000	GS430_IP_BG4_93T_rep2_m1_F2L0_peaks.txt	intron	(NM_001204051,	intron	8	of	8)	L2c|LINE|L2	-6562	NR_144468	221400	Hs.656983	NM_001010870	ENSG00000180113	TDRD6	CT41.2|NY-CO-45|SPATA36|TDR2|bA446F17.4	tudor	domain	containing	6	protein-coding
Merged-chr10-8461616-1	chr10	8461516	8461716	0	13.900000	GS430_IP_BG4_93T_rep2_m1_F2L0_peaks.txt	Intergenic	Intergenic	132775	NR_134492	105376398	Hs.63158	NR_134492		LOC105376398	-0	uncharacterized	LOC105376398	ncRNA
Merged-chr12-75444608-1	chr12	75444508	75444708	0	13.900000	GS430_IP_BG4_93T_rep2_m1_F2L0_peaks.txt	Intergenic	LTR16B1|LTR|ERVL	-36125	NM_006851	11010	Hs.205558	NM_006851	ENSG00000139278	GLIPR1	CRISP7|GLIPR|RTVP1	GLI	pathogenesis	related	1	protein-coding
Merged-chr3-196990061-1	chr3	196989961	196990161	0	13.900000	GS430_IP_BG4_93T_rep2_m1_F2L0_peaks.txt	Intergenic	Intergenic	-12845	NR_038285	100507057	Hs.666451	NR_038285	ENSG00000228109	MELTF-AS1	MFI2-AS1	MELTF	antisense	RNA	1	ncRNA
Merged-chr5-42170877-1	chr5	42170777	42170977	0	13.900000	GS430_IP_BG4_93T_rep2_m1_F2L0_peaks.txt	intron	(NR_104635,	intron	1	of	3)	intron	(NR_104635,	intron	1	of	3)	4468	NR_104635	101926960	Hs.365692	NR_104635		LOC101926960	-0	uncharacterized	LOC101926960	ncRNA
Merged-chr4-26765794-1	chr4	26765694	26765894	0	13.700000	GS404_IP_BG4_93T_m1_F2L0_peaks.txt	Intergenic	Intergenic	94450	NR_134675	105374546	Hs.548859	NR_134673		LOC105374546	-0	uncharacterized	LOC105374546	ncRNA
Merged-chr21-41667042-1	chr21	41666942	41667142	0	13.700000	GS404_IP_BG4_93T_m1_F2L0_peaks.txt	Intergenic	Intergenic	-12260	NR_024367	54090	Hs.570442	NR_024367		LINC00111	C21orf21|NCRNA00111	long	intergenic	non-protein	coding	RNA	111	ncRNA
Merged-chr21-26868317-1	chr21	26868217	26868417	0	13.700000	GS404_IP_BG4_93T_m1_F2L0_peaks.txt	Intergenic	MLT2B4|LTR|ERVL	-22908	NM_006988	9510	Hs.643357	NM_006988	ENSG00000154734	ADAMTS1	C3-C5|METH1	ADAM	metallopeptidase	with	thrombospondin	type	1	motif	1	protein-coding
Merged-chr12-70620065-1	chr12	70619965	70620165	0	13.700000	GS404_IP_BG4_93T_m1_F2L0_peaks.txt	intron	(NM_001330204,	intron	3	of	32)	intron	(NM_001330204,	intron	3	of	32)	-10041	NM_001206972	5787	Hs.201030	NM_002837	ENSG00000127329	PTPRB	HPTP-BETA|HPTPB|PTPB|R-PTP-BETA|VEPTP	protein	tyrosine	phosphatase,	receptor	type	B	protein-coding
Merged-chr12-91259427-1	chr12	91259327	91259527	0	13.700000	GS404_IP_BG4_93T_m1_F2L0_peaks.txt	Intergenic	LTR16B1|LTR|ERVL	-76303	NM_001920	1634	Hs.156316	NM_001920	ENSG00000011465	DCN	CSCD|DSPG2|PG40|PGII|PGS2|SLRR1B	decorin	protein-coding
Merged-chr15-99371297-1	chr15	99371197	99371397	0	13.700000	GS404_IP_BG4_93T_m1_F2L0_peaks.txt	intron	(NM_001321675,	intron	9	of	9)	intron	(NM_001321675,	intron	9	of	9)	113772	NR_073383	7190	Hs.656611	NR_073383	ENSG00000259706	HSP90B2P	GRP94P1|GRP94b|HSP|HSPCP2|TRA1P1|TRAP1	heat	shock	protein	90	beta	family	member	2	pseudogene	pseudo
Merged-chr6-46279800-1	chr6	46279700	46279900	0	13.700000	GS404_IP_BG4_93T_m1_F2L0_peaks.txt	intron	(NR_125838,	intron	1	of	3)	MIRb|SINE|MIR	3476	NR_125838	101926915	Hs.575377	NR_125838		LOC101926915	-0	uncharacterized	LOC101926915	ncRNA
Merged-chr10-3313917-1	chr10	3313817	3314017	0	13.700000	GS404_IP_BG4_93T_m1_F2L0_peaks.txt	Intergenic	L1MD3|LINE|L1	-4778	NR_131187	105376360	Hs.212226	NR_131187		LOC105376360	-0	uncharacterized	LOC105376360	ncRNA
Merged-chr6-46731209-1	chr6	46731109	46731309	0	13.700000	GS404_IP_BG4_93T_m1_F2L0_peaks.txt	intron	(NM_001168357,	intron	1	of	11)	intron	(NM_001168357,	intron	1	of	11)	4205	NM_005084	7941	Hs.584823	NM_005084	ENSG00000146070	PLA2G7	LDL-PLA2|LP-PLA2|PAFAD|PAFAH	phospholipase	A2	group	VII	protein-coding
Merged-chr15-90836490-1	chr15	90836390	90836590	0	13.700000	GS404_IP_BG4_93T_m1_F2L0_peaks.txt	Intergenic	Intergenic	-32102	NM_002569	5045	Hs.513153	NM_002569	ENSG00000140564	FURIN	FUR|PACE|PCSK3|SPC1	furin,	paired	basic	amino	acid	cleaving	enzyme	protein-coding
Merged-chr15-90711492-1	chr15	90711392	90711592	0	13.700000	GS404_IP_BG4_93T_m1_F2L0_peaks.txt	intron	(NR_120372,	intron	2	of	3)	intron	(NR_120372,	intron	2	of	3)	5648	NR_120372	101926895	Hs.564760	NR_120372	ENSG00000259736	CRTC3-AS1	-0	CRTC3	antisense	RNA	1	ncRNA
Merged-chr15-73674598-1	chr15	73674498	73674698	0	13.600000	GS430_IP_BG4_93T_rep2_m1_F2L0_peaks.txt	Intergenic	L1MC1|LINE|L1	-9683	NM_001329629	80381	Hs.744915	NM_025240	ENSG00000103855	CD276	4Ig-B7-H3|B7-H3|B7H3|B7RP-2	CD276	molecule	protein-coding
Merged-chr1-186519310-1	chr1	186519210	186519410	0	13.600000	GS430_IP_BG4_93T_rep2_m1_F2L0_peaks.txt	Intergenic	ERV24B_Prim-int|LTR|ERV1	-58202	NM_002597	5132	Hs.654381	NM_002597	ENSG00000116703	PDC	MEKA|PHD|PhLOP|PhLP	phosducin	protein-coding
Merged-chr13-69379920-1	chr13	69379820	69380020	0	13.600000	GS430_IP_BG4_93T_rep2_m1_F2L0_peaks.txt	Intergenic	L1MA3|LINE|L1	157574	NR_125752	103689913	Hs.585628	NR_125752		LINC00383	LINC00401	long	intergenic	non-protein	coding	RNA	383	ncRNA
Merged-chr10-10637708-1	chr10	10637608	10637808	0	13.600000	GS430_IP_BG4_93T_rep2_m1_F2L0_peaks.txt	intron	(NM_001326319,	intron	1	of	16)	intron	(NM_001326319,	intron	1	of	16)	157206	NR_027082	207107	Hs.31562	NR_027082	ENSG00000225383	SFTA1P	SFTPF	surfactant	associated	1	pseudogene	pseudo
Merged-chrM-6936-1	chrM	6836	7036	0	13.600000	GS430_IP_BG4_93T_rep2_m1_F2L0_peaks.txt	Intergenic	Intergenic	5265	NR_137295
Merged-chr10-8328190-1	chr10	8328090	8328290	0	13.600000	GS430_IP_BG4_93T_rep2_m1_F2L0_peaks.txt	Intergenic	MamRTE1|LINE|RTE-BovB	-59885	NR_108058	100507143	Hs.258979	NR_108058	ENSG00000232170	LINC00708	GS1-756B1.2	long	intergenic	non-protein	coding	RNA	708	ncRNA
Merged-chr13-90352807-1	chr13	90352707	90352907	0	13.600000	GS430_IP_BG4_93T_rep2_m1_F2L0_peaks.txt	Intergenic	L1MC1|LINE|L1	121625	NR_030754	693207		NR_030754		MIR622	MIRN622|hsa-mir-622	microRNA	622	ncRNA
Merged-chr10-10644262-1	chr10	10644162	10644362	0	13.600000	GS430_IP_BG4_93T_rep2_m1_F2L0_peaks.txt	intron	(NM_001326319,	intron	1	of	16)	intron	(NM_001326319,	intron	1	of	16)	150652	NR_027082	207107	Hs.31562	NR_027082	ENSG00000225383	SFTA1P	SFTPF	surfactant	associated	1	pseudogene	pseudo
Merged-chr4-8215275-1	chr4	8215175	8215375	0	13.600000	GS430_IP_BG4_93T_rep2_m1_F2L0_peaks.txt	intron	(NR_134639,	intron	4	of	14)	intron	(NR_134639,	intron	4	of	14)	16031	NM_018986	54436	Hs.479116	NM_018986	ENSG00000125089	SH3TC1	-0	SH3	domain	and	tetratricopeptide	repeats	1	protein-coding
Merged-chr5-41962083-1	chr5	41961983	41962183	0	13.600000	GS430_IP_BG4_93T_rep2_m1_F2L0_peaks.txt	Intergenic	Intergenic	36829	NM_033484	26272	Hs.165575	NM_012176	ENSG00000151876	FBXO4	FBX4	F-box	protein	4	protein-coding
Merged-chr10-10519653-1	chr10	10519553	10519753	0	13.600000	GS430_IP_BG4_93T_rep2_m1_F2L0_peaks.txt	intron	(NM_001326319,	intron	1	of	16)	intron	(NM_001326319,	intron	1	of	16)	57138	NM_001326321	10659	Hs.309288	NM_006561	ENSG00000048740	CELF2	BRUNOL3|CELF-2|CUG-BP2|CUGBP2|ETR-3|ETR3|NAPOR	CUGBP,	Elav-like	family	member	2	protein-coding
Merged-chr6-46677652-1	chr6	46677552	46677752	0	13.600000	GS430_IP_BG4_93T_rep2_m1_F2L0_peaks.txt	3'	UTR	(NM_001204051,	exon	9	of	9)	3'	UTR	(NM_001204051,	exon	9	of	9)	-2616	NR_144468	221400	Hs.656983	NM_001010870	ENSG00000180113	TDRD6	CT41.2|NY-CO-45|SPATA36|TDR2|bA446F17.4	tudor	domain	containing	6	protein-coding
Merged-chr12-69447604-1	chr12	69447504	69447704	0	13.600000	GS430_IP_BG4_93T_rep2_m1_F2L0_peaks.txt	Intergenic	L2a|LINE|L2	-22745	NM_001278354	10818	Hs.593446	NM_006654	ENSG00000166225	FRS2	FRS1A|FRS2A|FRS2alpha|SNT|SNT-1|SNT1	fibroblast	growth	factor	receptor	substrate	2	protein-coding
Merged-chr15-85047333-1	chr15	85047233	85047433	0	13.400000	GS404_IP_BG4_93T_m1_F2L0_peaks.txt	intron	(NM_002605,	intron	1	of	21)	intron	(NM_002605,	intron	1	of	21)	65359	NM_173454	5151	Hs.9333	NM_002605	ENSG00000073417	PDE8A	HsT19550	phosphodiesterase	8A	protein-coding
Merged-chr9-84589577-1	chr9	84589477	84589677	0	13.400000	GS404_IP_BG4_93T_m1_F2L0_peaks.txt	Intergenic	Intergenic	-78881	NM_001291937	4915	Hs.494312	NM_006180	ENSG00000148053	NTRK2	GP145-TrkB|TRKB|trk-B	neurotrophic	receptor	tyrosine	kinase	2	protein-coding
Merged-chr15-98891230-1	chr15	98891130	98891330	0	13.400000	GS404_IP_BG4_93T_m1_F2L0_peaks.txt	intron	(NM_001291858,	intron	2	of	20)	intron	(NM_001291858,	intron	2	of	20)	106804	NR_039864	100616432		NR_039864	ENSG00000264480	MIR4714	-0	microRNA	4714	ncRNA
Merged-chr9-83442873-1	chr9	83442773	83442973	0	13.400000	GS404_IP_BG4_93T_m1_F2L0_peaks.txt	intron	(NM_174938,	intron	1	of	13)	intron	(NM_174938,	intron	1	of	13)	24869	NM_001244960	257019	Hs.127535	NM_174938	ENSG00000172159	FRMD3	4.1O|EPB41L4O|EPB41LO|P410	FERM	domain	containing	3	protein-coding
Merged-chr15-85047729-1	chr15	85047629	85047829	0	13.400000	GS404_IP_BG4_93T_m1_F2L0_peaks.txt	intron	(NM_002605,	intron	1	of	21)	MamSINE1|SINE|tRNA-RTE	65755	NM_173454	5151	Hs.9333	NM_002605	ENSG00000073417	PDE8A	HsT19550	phosphodiesterase	8A	protein-coding
Merged-chr16-48584155-1	chr16	48584055	48584255	0	13.400000	GS404_IP_BG4_93T_m1_F2L0_peaks.txt	intron	(NM_153029,	intron	1	of	6)	LTR37-int|LTR|ERV1	26054	NM_153029	9683	Hs.511839	NM_153029	ENSG00000102921	N4BP1	-0	NEDD4	binding	protein	1	protein-coding
Merged-chr13-75935125-1	chr13	75935025	75935225	0	13.400000	GS404_IP_BG4_93T_m1_F2L0_peaks.txt	Intergenic	Intergenic	58239	NR_126373	104326189	Hs.671216	NR_126373	ENSG00000223458	LMO7DN-IT1	C13orf45-IT1|TCONS_00021569	LMO7DN	intronic	transcript	1	ncRNA
Merged-chr12-70744397-1	chr12	70744297	70744497	0	13.400000	GS404_IP_BG4_93T_m1_F2L0_peaks.txt	intron	(NM_002849,	intron	6	of	13)	intron	(NM_002849,	intron	6	of	13)	10211	NR_073474	5801	Hs.506076	NM_002849	ENSG00000153233	PTPRR	EC-PTP|PCPTP1|PTP-SL|PTPBR7|PTPRQ	protein	tyrosine	phosphatase,	receptor	type	R	protein-coding
Merged-chr1-181950767-1	chr1	181950667	181950867	0	13.400000	GS404_IP_BG4_93T_m1_F2L0_peaks.txt	Intergenic	L1MEg|LINE|L1	110945	NM_001009992	127665	Hs.684328	NM_001009992	ENSG00000179930	ZNF648	-0	zinc	finger	protein	648	protein-coding
Merged-chr6-46686884-1	chr6	46686784	46686984	0	13.400000	GS404_IP_BG4_93T_m1_F2L0_peaks.txt	promoter-TSS	(NM_001168359)	promoter-TSS	(NM_001168359)	949	NR_134644	101926934	Hs.664979	NR_134642	ENSG00000242973	LOC101926934	-0	uncharacterized	LOC101926934	ncRNA
Merged-chr10-7953735-1	chr10	7953635	7953835	0	13.400000	GS404_IP_BG4_93T_m1_F2L0_peaks.txt	intron	(NM_031923,	intron	2	of	6)	L2c|LINE|L2	98756	NR_104329	399717	Hs.158992	NM_207423	ENSG00000197308	GATA3-AS1	-0	GATA3	antisense	RNA	1	ncRNA
Merged-chr10-3262232-1	chr10	3262132	3262332	0	13.400000	GS404_IP_BG4_93T_m1_F2L0_peaks.txt	Intergenic	MIRb|SINE|MIR	-56463	NR_131187	105376360	Hs.212226	NR_131187		LOC105376360	-0	uncharacterized	LOC105376360	ncRNA
Merged-chr12-70683739-1	chr12	70683639	70683839	0	13.300000	GS430_IP_BG4_93T_rep2_m1_F2L0_peaks.txt	intron	(NR_073474,	intron	5	of	10)	L2a|LINE|L2	-46299	NM_001109754	5787	Hs.201030	NM_002837	ENSG00000127329	PTPRB	HPTP-BETA|HPTPB|PTPB|R-PTP-BETA|VEPTP	protein	tyrosine	phosphatase,	receptor	type	B	protein-coding
Merged-chr10-10663829-1	chr10	10663729	10663929	0	13.300000	GS430_IP_BG4_93T_rep2_m1_F2L0_peaks.txt	intron	(NM_001326319,	intron	1	of	16)	intron	(NM_001326319,	intron	1	of	16)	131085	NR_027082	207107	Hs.31562	NR_027082	ENSG00000225383	SFTA1P	SFTPF	surfactant	associated	1	pseudogene	pseudo
Merged-chr5-39840700-1	chr5	39840600	39840800	0	13.300000	GS430_IP_BG4_93T_rep2_m1_F2L0_peaks.txt	Intergenic	MLT1C|LTR|ERVL-MaLR	-211591	NR_104633	102467077	Hs.148993	NR_104633		LINC00603	-0	long	intergenic	non-protein	coding	RNA	603	ncRNA
Merged-chr21-26536352-1	chr21	26536252	26536452	0	13.300000	GS430_IP_BG4_93T_rep2_m1_F2L0_peaks.txt	intron	(NR_135515,	intron	2	of	3)	intron	(NR_135515,	intron	2	of	3)	37052	NM_001320768	116159	Hs.37445	NM_052954	ENSG00000166265	CYYR1	C21orf95	cysteine	and	tyrosine	rich	1	protein-coding
Merged-chr12-70271057-1	chr12	70270957	70271157	0	13.300000	GS430_IP_BG4_93T_rep2_m1_F2L0_peaks.txt	intron	(NR_037615,	intron	1	of	16)	MLT1L|LTR|ERVL-MaLR	27343	NR_037615	4848	Hs.133350	NM_014515	ENSG00000111596	CNOT2	CDC36|HSPC131|NOT2|NOT2H	CCR4-NOT	transcription	complex	subunit	2	protein-coding
Merged-chr4-28710139-1	chr4	28710039	28710239	0	13.300000	GS430_IP_BG4_93T_rep2_m1_F2L0_peaks.txt	Intergenic	Intergenic	-109443	NR_036237	100422937		NR_036237	ENSG00000283275	MIR4275	-0	microRNA	4275	ncRNA
Merged-chr15-98749552-1	chr15	98749452	98749652	0	13.300000	GS430_IP_BG4_93T_rep2_m1_F2L0_peaks.txt	intron	(NM_001291858,	intron	2	of	20)	intron	(NM_001291858,	intron	2	of	20)	-34874	NR_039864	100616432		NR_039864	ENSG00000264480	MIR4714	-0	microRNA	4714	ncRNA
Merged-chr1-181936143-1	chr1	181936043	181936243	0	13.300000	GS430_IP_BG4_93T_rep2_m1_F2L0_peaks.txt	Intergenic	Intergenic	125569	NM_001009992	127665	Hs.684328	NM_001009992	ENSG00000179930	ZNF648	-0	zinc	finger	protein	648	protein-coding
Merged-chr1-171819579-1	chr1	171819479	171819679	0	13.300000	GS430_IP_BG4_93T_rep2_m1_F2L0_peaks.txt	Intergenic	Intergenic	-21899	NM_001278252	26052	Hs.654775	NM_015569	ENSG00000197959	DNM3	Dyna	III	dynamin	3	protein-coding
Merged-chr1-186485476-1	chr1	186485376	186485576	0	13.300000	GS430_IP_BG4_93T_rep2_m1_F2L0_peaks.txt	Intergenic	Intergenic	-24368	NM_002597	5132	Hs.654381	NM_002597	ENSG00000116703	PDC	MEKA|PHD|PhLOP|PhLP	phosducin	protein-coding
Merged-chr12-69609950-1	chr12	69609850	69610050	0	13.300000	GS430_IP_BG4_93T_rep2_m1_F2L0_peaks.txt	3'	UTR	(NM_201550,	exon	1	of	1)	3'	UTR	(NM_201550,	exon	1	of	1)	1212	NM_201550	376132	Hs.448708	NM_201550	ENSG00000198812	LRRC10	HRLRRP|LRRC10A	leucine	rich	repeat	containing	10	protein-coding
Merged-chr20-1323452-1	chr20	1323352	1323552	0	13.300000	GS430_IP_BG4_93T_rep2_m1_F2L0_peaks.txt	intron	(NR_037661,	intron	2	of	9)	intron	(NR_037661,	intron	2	of	9)	-1891	NR_040048	100507495	Hs.655785	NR_040047	ENSG00000234684	SDCBP2-AS1	-0	SDCBP2	antisense	RNA	1	ncRNA
Merged-chr9-84585307-1	chr9	84585207	84585407	0	13.300000	GS430_IP_BG4_93T_rep2_m1_F2L0_peaks.txt	Intergenic	Intergenic	-83151	NM_001291937	4915	Hs.494312	NM_006180	ENSG00000148053	NTRK2	GP145-TrkB|TRKB|trk-B	neurotrophic	receptor	tyrosine	kinase	2	protein-coding
Merged-chr13-90357449-1	chr13	90357349	90357549	0	13.300000	GS430_IP_BG4_93T_rep2_m1_F2L0_peaks.txt	Intergenic	L1MC1|LINE|L1	126267	NR_030754	693207		NR_030754		MIR622	MIRN622|hsa-mir-622	microRNA	622	ncRNA
Merged-chr1-189589203-1	chr1	189589103	189589303	0	13.300000	GS430_IP_BG4_93T_rep2_m1_F2L0_peaks.txt	Intergenic	Intergenic	886807	NM_001317188	339479	Hs.65765	NM_199051	ENSG00000162670	BRINP3	DBCCR1L|DBCCR1L1|FAM5C	BMP/retinoic	acid	inducible	neural	specific	3	protein-coding
Merged-chr15-99088038-1	chr15	99087938	99088138	0	13.100000	GS404_IP_BG4_93T_m1_F2L0_peaks.txt	Intergenic	Intergenic	-17042	NM_015286	23336	Hs.207106	NM_015286	ENSG00000182253	SYNM	DMN|SYN	synemin	protein-coding
Merged-chr10-12190989-1	chr10	12190889	12191089	0	13.100000	GS404_IP_BG4_93T_m1_F2L0_peaks.txt	intron	(NM_001321647,	intron	1	of	8)	intron	(NM_001321647,	intron	1	of	8)	-4973	NM_006023	8872	Hs.412842	NM_006023	ENSG00000151465	CDC123	C10orf7|D123	cell	division	cycle	123	protein-coding
Merged-chr9-76654875-1	chr9	76654775	76654975	0	13.100000	GS404_IP_BG4_93T_m1_F2L0_peaks.txt	intron	(NM_001330680,	intron	2	of	10)	intron	(NM_001330680,	intron	2	of	10)	37540	NM_001330680	158471	Hs.262857	NM_015225	ENSG00000106772	PRUNE2	BMCC1|BNIPXL|C9orf65|KIAA0367	prune	homolog	2	protein-coding
Merged-chr9-83334490-1	chr9	83334390	83334590	0	13.100000	GS404_IP_BG4_93T_m1_F2L0_peaks.txt	intron	(NM_174938,	intron	6	of	13)	intron	(NM_174938,	intron	6	of	13)	-2529	NM_001244961	257019	Hs.127535	NM_174938	ENSG00000172159	FRMD3	4.1O|EPB41L4O|EPB41LO|P410	FERM	domain	containing	3	protein-coding
Merged-chr12-69583724-1	chr12	69583624	69583824	0	13.100000	GS404_IP_BG4_93T_m1_F2L0_peaks.txt	promoter-TSS	(NR_037476)	promoter-TSS	(NR_037476)	-999	NR_037476	100500868		NR_037476	ENSG00000283677	MIR3913-2	mir-3913-2	microRNA	3913-2	ncRNA
Merged-chr20-1444510-1	chr20	1444410	1444610	0	13.100000	GS404_IP_BG4_93T_m1_F2L0_peaks.txt	intron	(NR_038164,	intron	7	of	7)	intron	(NR_038164,	intron	7	of	7)	23182	NM_016143	55968	Hs.12865	NM_016143	ENSG00000088833	NSFL1C	P47|UBX1|UBXD10|UBXN2C|dJ776F14.1	NSFL1	cofactor	protein-coding
Merged-chr21-41612894-1	chr21	41612794	41612994	0	13.100000	GS404_IP_BG4_93T_m1_F2L0_peaks.txt	Intergenic	Intergenic	-66408	NR_024367	54090	Hs.570442	NR_024367		LINC00111	C21orf21|NCRNA00111	long	intergenic	non-protein	coding	RNA	111	ncRNA
Merged-chr10-8246476-1	chr10	8246376	8246576	0	13.100000	GS404_IP_BG4_93T_m1_F2L0_peaks.txt	Intergenic	MIR3|SINE|MIR	21829	NR_108058	100507143	Hs.258979	NR_108058	ENSG00000232170	LINC00708	GS1-756B1.2	long	intergenic	non-protein	coding	RNA	708	ncRNA
Merged-chr15-91930359-1	chr15	91930259	91930459	0	13.100000	GS404_IP_BG4_93T_m1_F2L0_peaks.txt	intron	(NM_013272,	intron	2	of	9)	intron	(NM_013272,	intron	2	of	9)	76059	NR_135775	28232	Hs.311187	NM_013272	ENSG00000176463	SLCO3A1	OATP-D|OATP-RP3|OATP3A1|OATPD|OATPRP3|SLC21A11	solute	carrier	organic	anion	transporter	family	member	3A1	protein-coding
Merged-chr1-171245561-1	chr1	171245461	171245661	0	13.100000	GS404_IP_BG4_93T_m1_F2L0_peaks.txt	Intergenic	MLT1I|LTR|ERVL-MaLR	-2910	NM_002021	2326	Hs.1424	NM_002021	ENSG00000010932	FMO1	-0	flavin	containing	monooxygenase	1	protein-coding
Merged-chr1-172559533-1	chr1	172559433	172559633	0	13.100000	GS404_IP_BG4_93T_m1_F2L0_peaks.txt	intron	(NM_001282751,	intron	6	of	21)	MER66B|LTR|ERV1	26415	NM_001282750	51430	Hs.204559	NM_014283	ENSG00000094975	SUCO	C1orf9|CH1|OPT|SLP1	SUN	domain	containing	ossification	factor	protein-coding
Merged-chr15-92696677-1	chr15	92696577	92696777	0	13.100000	GS404_IP_BG4_93T_m1_F2L0_peaks.txt	Intergenic	MIRc|SINE|MIR	-40876	NM_207446	400451	Hs.27373	NM_207446	ENSG00000185442	FAM174B	-0	family	with	sequence	similarity	174	member	B	protein-coding
Merged-chr1-171867098-1	chr1	171866998	171867198	0	13.100000	GS404_IP_BG4_93T_m1_F2L0_peaks.txt	intron	(NM_015569,	intron	1	of	20)	intron	(NM_015569,	intron	1	of	20)	2906	NR_046845	100874284		NR_046845	ENSG00000233540	DNM3-IT1	-0	DNM3	intronic	transcript	1	ncRNA
Merged-chr15-95579822-1	chr15	95579722	95579922	0	13.100000	GS404_IP_BG4_93T_m1_F2L0_peaks.txt	Intergenic	Intergenic	146729	NR_027132	145820	Hs.652702	NR_027132	ENSG00000259134	LINC00924	-0	long	intergenic	non-protein	coding	RNA	924	ncRNA
Merged-chr1-186531941-1	chr1	186531841	186532041	0	13.100000	GS404_IP_BG4_93T_m1_F2L0_peaks.txt	Intergenic	L1PA11|LINE|L1	-70833	NM_002597	5132	Hs.654381	NM_002597	ENSG00000116703	PDC	MEKA|PHD|PhLOP|PhLP	phosducin	protein-coding
Merged-chr12-69794204-1	chr12	69794104	69794304	0	13.100000	GS404_IP_BG4_93T_m1_F2L0_peaks.txt	intron	(NM_001278402,	intron	2	of	8)	intron	(NM_001278402,	intron	2	of	8)	15252	NM_001024647	117177	Hs.258209	NM_022456	ENSG00000127328	RAB3IP	RABIN3|RABIN8	RAB3A	interacting	protein	protein-coding
Merged-chr21-25935034-2	chr21	25934914	25935154	0	13.050000	GS404_IP_BG4_93T_m1_F2L0_peaks.txt|GS430_IP_BG4_93T_rep2_m1_F2L0_peaks.txt	intron	(NM_001136131,	intron	11	of	15)	intron	(NM_001136131,	intron	11	of	15)	-199380	NM_001685	522	Hs.246310	NM_001685	ENSG00000154723	ATP5J	ATP5|ATP5A|ATPM|CF6|F6	ATP	synthase,	H+	transporting,	mitochondrial	Fo	complex	subunit	F6	protein-coding
Merged-chr15-92099057-1	chr15	92098957	92099157	0	12.900000	GS430_IP_BG4_93T_rep2_m1_F2L0_peaks.txt	intron	(NM_013272,	intron	3	of	9)	intron	(NM_013272,	intron	3	of	9)	244757	NR_135775	28232	Hs.311187	NM_013272	ENSG00000176463	SLCO3A1	OATP-D|OATP-RP3|OATP3A1|OATPD|OATPRP3|SLC21A11	solute	carrier	organic	anion	transporter	family	member	3A1	protein-coding
Merged-chr10-10808484-1	chr10	10808384	10808584	0	12.900000	GS430_IP_BG4_93T_rep2_m1_F2L0_peaks.txt	intron	(NM_001326326,	intron	1	of	14)	MER31-int|LTR|ERV1	9773	NM_001326327	10659	Hs.309288	NM_006561	ENSG00000048740	CELF2	BRUNOL3|CELF-2|CUG-BP2|CUGBP2|ETR-3|ETR3|NAPOR	CUGBP,	Elav-like	family	member	2	protein-coding
Merged-chr1-186126933-1	chr1	186126833	186127033	0	12.900000	GS430_IP_BG4_93T_rep2_m1_F2L0_peaks.txt	intron	(NM_031935,	intron	82	of	106)	L2a|LINE|L2	-169340	NM_001127709	10216	Hs.647723	NM_005807	ENSG00000116690	PRG4	CACP|HAPO|JCAP|MSF|SZP	proteoglycan	4	protein-coding
Merged-chr10-10875576-1	chr10	10875476	10875676	0	12.900000	GS430_IP_BG4_93T_rep2_m1_F2L0_peaks.txt	intron	(NM_001326325,	intron	2	of	15)	intron	(NM_001326325,	intron	2	of	15)	76587	NR_024410	254312	Hs.498620	NR_015413	ENSG00000229240	LINC00710	-0	long	intergenic	non-protein	coding	RNA	710	ncRNA
Merged-chr13-75583212-1	chr13	75583112	75583312	0	12.900000	GS430_IP_BG4_93T_rep2_m1_F2L0_peaks.txt	intron	(NM_006002,	intron	6	of	8)	intron	(NM_006002,	intron	6	of	8)	33462	NM_006002	7347	Hs.162241	NM_006002	ENSG00000118939	UCHL3	UCH-L3	ubiquitin	C-terminal	hydrolase	L3	protein-coding
Merged-chr15-92124132-1	chr15	92124032	92124232	0	12.900000	GS430_IP_BG4_93T_rep2_m1_F2L0_peaks.txt	intron	(NM_013272,	intron	5	of	9)	intron	(NM_013272,	intron	5	of	9)	-269755	NM_001330416	8128	Hs.302341	NM_006011	ENSG00000140557	ST8SIA2	HsT19690|SIAT8-B|SIAT8B|ST8SIA-II|ST8SiaII|STX	ST8	alpha-N-acetyl-neuraminide	alpha-2,8-sialyltransferase	2	protein-coding
Merged-chr1-186626740-1	chr1	186626640	186626840	0	12.900000	GS430_IP_BG4_93T_rep2_m1_F2L0_peaks.txt	Intergenic	Intergenic	53687	NM_000963	5743	Hs.196384	NM_000963	ENSG00000073756	PTGS2	COX-2|COX2|GRIPGHS|PGG/HS|PGHS-2|PHS-2|hCox-2	prostaglandin-endoperoxide	synthase	2	protein-coding
Merged-chr16-62948239-1	chr16	62948139	62948339	0	12.900000	GS430_IP_BG4_93T_rep2_m1_F2L0_peaks.txt	Intergenic	Intergenic	-911404	NM_001796	1006	Hs.368322	NM_001796	ENSG00000150394	CDH8	Nbla04261	cadherin	8	protein-coding
Merged-chr1-172392386-1	chr1	172392286	172392486	0	12.900000	GS430_IP_BG4_93T_rep2_m1_F2L0_peaks.txt	intron	(NM_015569,	intron	20	of	20)	intron	(NM_015569,	intron	20	of	20)	-28302	NM_139240	92346	Hs.517991	NM_139240	ENSG00000180999	C1orf105	-0	chromosome	1	open	reading	frame	105	protein-coding
Merged-chr13-75536527-1	chr13	75536427	75536627	0	12.900000	GS430_IP_BG4_93T_rep2_m1_F2L0_peaks.txt	intron	(NM_001287394,	intron	1	of	2)	MLT1D|LTR|ERVL-MaLR	1345	NM_001287392	170622	Hs.508266	NM_203495	ENSG00000188243	COMMD6	Acrg	COMM	domain	containing	6	protein-coding
Merged-chr13-79478023-1	chr13	79477923	79478123	0	12.900000	GS430_IP_BG4_93T_rep2_m1_F2L0_peaks.txt	intron	(NR_046685,	intron	2	of	2)	ERV3-16A3_LTR|LTR|ERVL	-3101	NM_001161407	54602	Hs.525093	NM_019080	ENSG00000102471	NDFIP2	N4WBP5A	Nedd4	family	interacting	protein	2	protein-coding
Merged-chr4-28673887-1	chr4	28673787	28673987	0	12.900000	GS430_IP_BG4_93T_rep2_m1_F2L0_peaks.txt	Intergenic	Intergenic	-145695	NR_036237	100422937		NR_036237	ENSG00000283275	MIR4275	-0	microRNA	4275	ncRNA
Merged-chr1-194969729-1	chr1	194969629	194969829	0	12.900000	GS430_IP_BG4_93T_rep2_m1_F2L0_peaks.txt	Intergenic	MSTA|LTR|ERVL-MaLR	1612752	NR_039888	100616363		NR_039888	ENSG00000265986	MIR4735	-0	microRNA	4735	ncRNA
Merged-chr9-83430023-1	chr9	83429923	83430123	0	12.900000	GS430_IP_BG4_93T_rep2_m1_F2L0_peaks.txt	intron	(NM_174938,	intron	1	of	13)	intron	(NM_174938,	intron	1	of	13)	37719	NM_001244960	257019	Hs.127535	NM_174938	ENSG00000172159	FRMD3	4.1O|EPB41L4O|EPB41LO|P410	FERM	domain	containing	3	protein-coding
Merged-chr15-84836123-1	chr15	84836023	84836223	0	12.900000	GS430_IP_BG4_93T_rep2_m1_F2L0_peaks.txt	intron	(NM_020778,	intron	3	of	13)	L2a|LINE|L2	19443	NM_020778	57538	Hs.459183	NM_020778	ENSG00000136383	ALPK3	MAK|MIDORI	alpha	kinase	3	protein-coding
Merged-chr15-92095396-1	chr15	92095296	92095496	0	12.900000	GS430_IP_BG4_93T_rep2_m1_F2L0_peaks.txt	intron	(NM_013272,	intron	3	of	9)	intron	(NM_013272,	intron	3	of	9)	241096	NR_135775	28232	Hs.311187	NM_013272	ENSG00000176463	SLCO3A1	OATP-D|OATP-RP3|OATP3A1|OATPD|OATPRP3|SLC21A11	solute	carrier	organic	anion	transporter	family	member	3A1	protein-coding
Merged-chr6-46675900-1	chr6	46675800	46676000	0	12.900000	GS430_IP_BG4_93T_rep2_m1_F2L0_peaks.txt	intron	(NM_001204051,	intron	8	of	8)	MamRep605|LTR?|LTR?	-4368	NR_144468	221400	Hs.656983	NM_001010870	ENSG00000180113	TDRD6	CT41.2|NY-CO-45|SPATA36|TDR2|bA446F17.4	tudor	domain	containing	6	protein-coding
Merged-chr13-74176122-1	chr13	74176022	74176222	0	12.900000	GS430_IP_BG4_93T_rep2_m1_F2L0_peaks.txt	Intergenic	L2|LINE|L2	-42193	NM_007249	11278	Hs.373857	NM_007249	ENSG00000118922	KLF12	AP-2rep|AP2REP|HSPC122	Kruppel	like	factor	12	protein-coding
Merged-chr12-66145190-2	chr12	66145018	66145362	0	12.850000	GS404_IP_BG4_93T_m1_F2L0_peaks.txt|GS430_IP_BG4_93T_rep2_m1_F2L0_peaks.txt	intron	(NM_016056,	intron	5	of	6)	intron	(NM_016056,	intron	5	of	6)	-14437	NM_032338	84298	Hs.504820	NM_032338	ENSG00000139233	LLPH	C12orf31|hLLP	LLP	homolog,	long-term	synaptic	facilitation	protein-coding
Merged-chr5-1402097-1	chr5	1401997	1402197	0	12.800000	GS404_IP_BG4_93T_m1_F2L0_peaks.txt	intron	(NM_001044,	intron	13	of	14).2	intron	(NM_001044,	intron	13	of	14).2	-22024	NR_125810	100506791	Hs.146092	NR_125810	ENSG00000250584	LINC01511	-0	long	intergenic	non-protein	coding	RNA	1511	ncRNA
Merged-chr15-85024819-1	chr15	85024719	85024919	0	12.800000	GS404_IP_BG4_93T_m1_F2L0_peaks.txt	intron	(NM_002605,	intron	1	of	21)	intron	(NM_002605,	intron	1	of	21)	42845	NM_173454	5151	Hs.9333	NM_002605	ENSG00000073417	PDE8A	HsT19550	phosphodiesterase	8A	protein-coding
Merged-chr13-88810195-1	chr13	88810095	88810295	0	12.800000	GS404_IP_BG4_93T_m1_F2L0_peaks.txt	Intergenic	MSTA|LTR|ERVL-MaLR	183342	NR_047490	100861553	Hs.560132	NR_047490		LINC00560	-0	long	intergenic	non-protein	coding	RNA	560	ncRNA
Merged-chr15-92123870-1	chr15	92123770	92123970	0	12.800000	GS404_IP_BG4_93T_m1_F2L0_peaks.txt	intron	(NM_013272,	intron	5	of	9)	intron	(NM_013272,	intron	5	of	9)	269570	NR_135775	28232	Hs.311187	NM_013272	ENSG00000176463	SLCO3A1	OATP-D|OATP-RP3|OATP3A1|OATPD|OATPRP3|SLC21A11	solute	carrier	organic	anion	transporter	family	member	3A1	protein-coding
Merged-chr21-27219281-1	chr21	27219181	27219381	0	12.800000	GS404_IP_BG4_93T_m1_F2L0_peaks.txt	Intergenic	Intergenic	-252161	NM_007038	11096	Hs.58324	NM_007038	ENSG00000154736	ADAMTS5	ADAM-TS	11|ADAM-TS	5|ADAM-TS5|ADAMTS-11|ADAMTS-5|ADAMTS11|ADMP-2	ADAM	metallopeptidase	with	thrombospondin	type	1	motif	5	protein-coding
Merged-chr12-69387105-1	chr12	69387005	69387205	0	12.800000	GS404_IP_BG4_93T_m1_F2L0_peaks.txt	intron	(NM_006530,	intron	6	of	6)	MER44A|DNA|TcMar-Tigger	27395	NM_006530	8089	Hs.4029	NM_006530	ENSG00000127337	YEATS4	4930573H17Rik|B230215M10Rik|GAS41|NUBI-1|YAF9	YEATS	domain	containing	4	protein-coding
Merged-chr6-45946650-1	chr6	45946550	45946750	0	12.800000	GS404_IP_BG4_93T_m1_F2L0_peaks.txt	intron	(NM_001256023,	intron	3	of	5)	intron	(NM_001256023,	intron	3	of	5)	-9053	NR_045673	53405	Hs.485489	NM_016929	ENSG00000112782	CLIC5	DFNB102|DFNB103|MST130|MSTP130	chloride	intracellular	channel	5	protein-coding
Merged-chr4-11904229-1	chr4	11904129	11904329	0	12.800000	GS404_IP_BG4_93T_m1_F2L0_peaks.txt	Intergenic	MIRc|SINE|MIR	-319222	NR_125910	101929019	Hs.434234	NR_125910	ENSG00000251210	LOC101929019	-0	uncharacterized	LOC101929019	ncRNA
Merged-chr20-1374495-1	chr20	1374395	1374595	0	12.800000	GS404_IP_BG4_93T_m1_F2L0_peaks.txt	non-coding	(NR_040048,	exon	3	of	4)	non-coding	(NR_040048,	exon	3	of	4)	18466	NR_106929	102465524		NR_106929	ENSG00000088832	MIR6869	hsa-mir-6869	microRNA	6869	ncRNA
Merged-chr9-76850497-1	chr9	76850397	76850597	0	12.800000	GS404_IP_BG4_93T_m1_F2L0_peaks.txt	exon	(NM_001308047,	exon	3	of	18)	exon	(NM_001308047,	exon	3	of	18)	55590	NM_015225	158471	Hs.262857	NM_015225	ENSG00000106772	PRUNE2	BMCC1|BNIPXL|C9orf65|KIAA0367	prune	homolog	2	protein-coding
Merged-chr9-84230471-1	chr9	84230371	84230571	0	12.800000	GS404_IP_BG4_93T_m1_F2L0_peaks.txt	Intergenic	Intergenic	110308	NM_001199633	64078	Hs.535966	NM_022127	ENSG00000197506	SLC28A3	CNT3	solute	carrier	family	28	member	3	protein-coding
Merged-chr5-134875361-1	chr5	134875261	134875461	0	12.800000	GS404_IP_BG4_93T_m1_F2L0_peaks.txt	intron	(NM_024715,	intron	1	of	4)	intron	(NM_024715,	intron	1	of	4)	1591	NM_024715	79770	Hs.741304	NM_024715	ENSG00000113621	TXNDC15	C5orf14|UNQ335	thioredoxin	domain	containing	15	protein-coding
Merged-chr12-70837459-1	chr12	70837359	70837559	0	12.800000	GS404_IP_BG4_93T_m1_F2L0_peaks.txt	intron	(NM_002849,	intron	2	of	13)	MER21B|LTR|ERVL	-48529	NM_001207015	5801	Hs.506076	NM_002849	ENSG00000153233	PTPRR	EC-PTP|PCPTP1|PTP-SL|PTPBR7|PTPRQ	protein	tyrosine	phosphatase,	receptor	type	R	protein-coding
Merged-chr12-78556330-1	chr12	78556230	78556430	0	12.800000	GS404_IP_BG4_93T_m1_F2L0_peaks.txt	Intergenic	Intergenic	-196584	NR_135021	105369860	Hs.156898	NR_135021	ENSG00000258220	LOC105369860	-0	uncharacterized	LOC105369860	ncRNA
Merged-chr9-76782813-1	chr9	76782713	76782913	0	12.800000	GS404_IP_BG4_93T_m1_F2L0_peaks.txt	non-coding	(NR_132312,	exon	2	of	4)	non-coding	(NR_132312,	exon	2	of	4)	18377	NR_015342	50652	Hs.663766	NR_015342	ENSG00000225937	PCA3	DD3|NCRNA00019|PCAT3	prostate	cancer	associated	3	(non-protein	coding)	ncRNA
Merged-chr1-188667022-1	chr1	188666922	188667122	0	12.800000	GS404_IP_BG4_93T_m1_F2L0_peaks.txt	Intergenic	HERV4_I-int|LTR|ERV1	1223394	NR_132374	106144535	Hs.568709	NR_132374	ENSG00000231599	LINC01037	-0	long	intergenic	non-protein	coding	RNA	1037	ncRNA
Merged-chr12-71045892-2	chr12	71045743	71046041	0	12.650000	GS404_IP_BG4_93T_m1_F2L0_peaks.txt|GS430_IP_BG4_93T_rep2_m1_F2L0_peaks.txt	Intergenic	Intergenic	112107	NM_004616	7103	Hs.170563	NM_004616	ENSG00000127324	TSPAN8	CO-029|TM4SF3	tetraspanin	8	protein-coding
Merged-chr4-28212180-1	chr4	28212080	28212280	0	12.600000	GS430_IP_BG4_93T_rep2_m1_F2L0_peaks.txt	Intergenic	MSTA1|LTR|ERVL-MaLR	-607402	NR_036237	100422937		NR_036237	ENSG00000283275	MIR4275	-0	microRNA	4275	ncRNA
Merged-chr12-70094594-1	chr12	70094494	70094694	0	12.600000	GS430_IP_BG4_93T_rep2_m1_F2L0_peaks.txt	Intergenic	Intergenic	-148400	NM_014515	4848	Hs.133350	NM_014515	ENSG00000111596	CNOT2	CDC36|HSPC131|NOT2|NOT2H	CCR4-NOT	transcription	complex	subunit	2	protein-coding
Merged-chr10-8300892-1	chr10	8300792	8300992	0	12.600000	GS430_IP_BG4_93T_rep2_m1_F2L0_peaks.txt	Intergenic	Intergenic	-32587	NR_108058	100507143	Hs.258979	NR_108058	ENSG00000232170	LINC00708	GS1-756B1.2	long	intergenic	non-protein	coding	RNA	708	ncRNA
Merged-chr1-188665708-1	chr1	188665608	188665808	0	12.600000	GS430_IP_BG4_93T_rep2_m1_F2L0_peaks.txt	Intergenic	Intergenic	1222080	NR_132374	106144535	Hs.568709	NR_132374	ENSG00000231599	LINC01037	-0	long	intergenic	non-protein	coding	RNA	1037	ncRNA
Merged-chr13-103965812-1	chr13	103965712	103965912	0	12.600000	GS430_IP_BG4_93T_rep2_m1_F2L0_peaks.txt	Intergenic	L2c|LINE|L2	540612	NR_126374	104326190	Hs.334381	NR_126374	ENSG00000234551	LINC01309	TCONS_l2_00007459	long	intergenic	non-protein	coding	RNA	1309	ncRNA
Merged-chr12-70285687-1	chr12	70285587	70285787	0	12.600000	GS430_IP_BG4_93T_rep2_m1_F2L0_peaks.txt	intron	(NM_001199303,	intron	2	of	15)	HAL1M8|LINE|L1	41973	NR_037615	4848	Hs.133350	NM_014515	ENSG00000111596	CNOT2	CDC36|HSPC131|NOT2|NOT2H	CCR4-NOT	transcription	complex	subunit	2	protein-coding
Merged-chr1-188066134-1	chr1	188066034	188066234	0	12.600000	GS430_IP_BG4_93T_rep2_m1_F2L0_peaks.txt	Intergenic	L1M4c|LINE|L1	622506	NR_132374	106144535	Hs.568709	NR_132374	ENSG00000231599	LINC01037	-0	long	intergenic	non-protein	coding	RNA	1037	ncRNA
Merged-chr1-186683779-1	chr1	186683679	186683879	0	12.600000	GS430_IP_BG4_93T_rep2_m1_F2L0_peaks.txt	Intergenic	Intergenic	3125	NR_125801	103752588	Hs.441636	NR_125801	ENSG00000273129	PACERR	PACER|PTGS2-AS1	PTGS2	antisense	NFKB1	complex-mediated	expression	regulator	RNA	ncRNA
Merged-chr12-70131219-1	chr12	70131119	70131319	0	12.600000	GS430_IP_BG4_93T_rep2_m1_F2L0_peaks.txt	Intergenic	L1PB4|LINE|L1	-111775	NM_014515	4848	Hs.133350	NM_014515	ENSG00000111596	CNOT2	CDC36|HSPC131|NOT2|NOT2H	CCR4-NOT	transcription	complex	subunit	2	protein-coding
Merged-chr12-66169369-1	chr12	66169269	66169469	0	12.600000	GS430_IP_BG4_93T_rep2_m1_F2L0_peaks.txt	intron	(NM_001282606,	intron	1	of	7)	intron	(NM_001282606,	intron	1	of	7)	703	NM_001282610	51643	Hs.505934	NM_016056	ENSG00000155957	TMBIM4	CGI-119|GAAP|LFG4|S1R|ZPRO	transmembrane	BAX	inhibitor	motif	containing	4	protein-coding
Merged-chr15-95593964-1	chr15	95593864	95594064	0	12.600000	GS430_IP_BG4_93T_rep2_m1_F2L0_peaks.txt	Intergenic	L4_A_Mam|LINE|RTE-X	160871	NR_027132	145820	Hs.652702	NR_027132	ENSG00000259134	LINC00924	-0	long	intergenic	non-protein	coding	RNA	924	ncRNA
Merged-chr10-8187146-1	chr10	8187046	8187246	0	12.600000	GS430_IP_BG4_93T_rep2_m1_F2L0_peaks.txt	Intergenic	MamSINE1|SINE|tRNA-RTE	81159	NR_108058	100507143	Hs.258979	NR_108058	ENSG00000232170	LINC00708	GS1-756B1.2	long	intergenic	non-protein	coding	RNA	708	ncRNA
Merged-chr4-12682721-1	chr4	12682621	12682821	0	12.600000	GS430_IP_BG4_93T_rep2_m1_F2L0_peaks.txt	Intergenic	Intergenic	459270	NR_125910	101929019	Hs.434234	NR_125910	ENSG00000251210	LOC101929019	-0	uncharacterized	LOC101929019	ncRNA
Merged-chr20-1391388-1	chr20	1391288	1391488	0	12.600000	GS430_IP_BG4_93T_rep2_m1_F2L0_peaks.txt	intron	(NM_054014,	intron	2	of	3)	intron	(NM_054014,	intron	2	of	3)	1573	NR_106929	102465524		NR_106929	ENSG00000088832	MIR6869	hsa-mir-6869	microRNA	6869	ncRNA
Merged-chr21-41623674-1	chr21	41623574	41623774	0	12.600000	GS430_IP_BG4_93T_rep2_m1_F2L0_peaks.txt	Intergenic	Intergenic	-55628	NR_024367	54090	Hs.570442	NR_024367		LINC00111	C21orf21|NCRNA00111	long	intergenic	non-protein	coding	RNA	111	ncRNA
Merged-chr10-8323492-1	chr10	8323392	8323592	0	12.600000	GS430_IP_BG4_93T_rep2_m1_F2L0_peaks.txt	Intergenic	UCON8|DNA|DNA	-55187	NR_108058	100507143	Hs.258979	NR_108058	ENSG00000232170	LINC00708	GS1-756B1.2	long	intergenic	non-protein	coding	RNA	708	ncRNA
Merged-chr17-82023179-1	chr17	82023079	82023279	0	12.500000	GS404_IP_BG4_93T_m1_F2L0_peaks.txt	promoter-TSS	(NM_001271006)	promoter-TSS	(NM_001271006)	-123	NM_144999	201255	Hs.143774	NM_144999	ENSG00000169683	LRRC45	-0	leucine	rich	repeat	containing	45	protein-coding
Merged-chr4-8192927-2	chr4	8192791	8193064	0	12.500000	GS404_IP_BG4_93T_m1_F2L0_peaks.txt|GS430_IP_BG4_93T_rep2_m1_F2L0_peaks.txt	Intergenic	Intergenic	-6317	NR_134639	54436	Hs.479116	NM_018986	ENSG00000125089	SH3TC1	-0	SH3	domain	and	tetratricopeptide	repeats	1	protein-coding
Merged-chr5-1385835-2	chr5	1385723	1385947	0	12.500000	GS404_IP_BG4_93T_m1_F2L0_peaks.txt|GS430_IP_BG4_93T_rep2_m1_F2L0_peaks.txt	Intergenic	Intergenic	-5762	NR_125810	100506791	Hs.146092	NR_125810	ENSG00000250584	LINC01511	-0	long	intergenic	non-protein	coding	RNA	1511	ncRNA
Merged-chr10-7854223-1	chr10	7854123	7854323	0	12.500000	GS404_IP_BG4_93T_m1_F2L0_peaks.txt	intron	(NM_031923,	intron	2	of	6)	intron	(NM_031923,	intron	2	of	6)	35719	NM_031923	83860	Hs.527688	NM_031923	ENSG00000165632	TAF3	TAF140|TAFII-140|TAFII140	TATA-box	binding	protein	associated	factor	3	protein-coding
Merged-chr15-98649981-1	chr15	98649881	98650081	0	12.500000	GS404_IP_BG4_93T_m1_F2L0_peaks.txt	non-coding	(NR_126453,	exon	1	of	1)	non-coding	(NR_126453,	exon	1	of	1)	1240	NR_126453	104472848	Hs.349049	NR_126453		IRAIN	IGF1R-AS	IGF1R	antisense	imprinted	non-protein	coding	RNA	ncRNA
Merged-chr12-70685808-1	chr12	70685708	70685908	0	12.500000	GS404_IP_BG4_93T_m1_F2L0_peaks.txt	intron	(NM_002849,	intron	8	of	13)	MIR|SINE|MIR	-48368	NM_001109754	5787	Hs.201030	NM_002837	ENSG00000127329	PTPRB	HPTP-BETA|HPTPB|PTPB|R-PTP-BETA|VEPTP	protein	tyrosine	phosphatase,	receptor	type	B	protein-coding
Merged-chr15-92521689-2	chr15	92521544	92521835	0	12.500000	GS404_IP_BG4_93T_m1_F2L0_peaks.txt|GS430_IP_BG4_93T_rep2_m1_F2L0_peaks.txt	Intergenic	LTR26C|LTR|ERV1	50012	NM_001301106	145858	Hs.367879	NM_153040		C15orf32	-0	chromosome	15	open	reading	frame	32	protein-coding
Merged-chr15-98835260-1	chr15	98835160	98835360	0	12.500000	GS404_IP_BG4_93T_m1_F2L0_peaks.txt	intron	(NM_001291858,	intron	2	of	20)	intron	(NM_001291858,	intron	2	of	20)	50834	NR_039864	100616432		NR_039864	ENSG00000264480	MIR4714	-0	microRNA	4714	ncRNA
Merged-chr10-7983055-1	chr10	7982955	7983155	0	12.500000	GS404_IP_BG4_93T_m1_F2L0_peaks.txt	intron	(NM_031923,	intron	4	of	6)	intron	(NM_031923,	intron	4	of	6)	69436	NR_104329	399717	Hs.158992	NM_207423	ENSG00000197308	GATA3-AS1	-0	GATA3	antisense	RNA	1	ncRNA
Merged-chr12-57721480-1	chr12	57721380	57721580	0	12.500000	GS404_IP_BG4_93T_m1_F2L0_peaks.txt	TTS	(NM_006812)	TTS	(NM_006812)	-4760	NR_027032	100130776	Hs.656080	NR_027032	ENSG00000255737	AGAP2-AS1	PUNISHER	AGAP2	antisense	RNA	1	ncRNA
Merged-chr1-188540022-1	chr1	188539922	188540122	0	12.500000	GS404_IP_BG4_93T_m1_F2L0_peaks.txt	Intergenic	Intergenic	1096394	NR_132374	106144535	Hs.568709	NR_132374	ENSG00000231599	LINC01037	-0	long	intergenic	non-protein	coding	RNA	1037	ncRNA
Merged-chr9-84588981-1	chr9	84588881	84589081	0	12.500000	GS404_IP_BG4_93T_m1_F2L0_peaks.txt	Intergenic	MLT1O|LTR|ERVL-MaLR	-79477	NM_001291937	4915	Hs.494312	NM_006180	ENSG00000148053	NTRK2	GP145-TrkB|TRKB|trk-B	neurotrophic	receptor	tyrosine	kinase	2	protein-coding
Merged-chr1-171850542-1	chr1	171850442	171850642	0	12.500000	GS404_IP_BG4_93T_m1_F2L0_peaks.txt	intron	(NM_015569,	intron	1	of	20)	intron	(NM_015569,	intron	1	of	20)	9064	NM_001136127	26052	Hs.654775	NM_015569	ENSG00000197959	DNM3	Dyna	III	dynamin	3	protein-coding
Merged-chr21-26851437-2	chr21	26851328	26851546	0	12.500000	GS404_IP_BG4_93T_m1_F2L0_peaks.txt|GS430_IP_BG4_93T_rep2_m1_F2L0_peaks.txt	Intergenic	Intergenic	-6028	NM_006988	9510	Hs.643357	NM_006988	ENSG00000154734	ADAMTS1	C3-C5|METH1	ADAM	metallopeptidase	with	thrombospondin	type	1	motif	1	protein-coding
Merged-chr15-85083543-1	chr15	85083443	85083643	0	12.500000	GS404_IP_BG4_93T_m1_F2L0_peaks.txt	intron	(NM_002605,	intron	5	of	21)	intron	(NM_002605,	intron	5	of	21)	101569	NM_173454	5151	Hs.9333	NM_002605	ENSG00000073417	PDE8A	HsT19550	phosphodiesterase	8A	protein-coding
Merged-chr21-27261869-1	chr21	27261769	27261969	0	12.500000	GS404_IP_BG4_93T_m1_F2L0_peaks.txt	Intergenic	Intergenic	-294749	NM_007038	11096	Hs.58324	NM_007038	ENSG00000154736	ADAMTS5	ADAM-TS	11|ADAM-TS	5|ADAM-TS5|ADAMTS-11|ADAMTS-5|ADAMTS11|ADMP-2	ADAM	metallopeptidase	with	thrombospondin	type	1	motif	5	protein-coding
Merged-chr4-28357122-1	chr4	28357022	28357222	0	12.500000	GS404_IP_BG4_93T_m1_F2L0_peaks.txt	Intergenic	L2c|LINE|L2	-462460	NR_036237	100422937		NR_036237	ENSG00000283275	MIR4275	-0	microRNA	4275	ncRNA
Merged-chr21-26186697-1	chr21	26186597	26186797	0	12.500000	GS404_IP_BG4_93T_m1_F2L0_peaks.txt	Intergenic	Intergenic	-15569	NM_001136131	351	Hs.434980	NM_000484	ENSG00000142192	APP	AAA|ABETA|ABPP|AD1|APPI|CTFgamma|CVAP|PN-II|PN2	amyloid	beta	precursor	protein	protein-coding
Merged-chr10-10864475-1	chr10	10864375	10864575	0	12.500000	GS404_IP_BG4_93T_m1_F2L0_peaks.txt	intron	(NM_001326325,	intron	2	of	15)	MLT1A|LTR|ERVL-MaLR	65764	NM_001326327	10659	Hs.309288	NM_006561	ENSG00000048740	CELF2	BRUNOL3|CELF-2|CUG-BP2|CUGBP2|ETR-3|ETR3|NAPOR	CUGBP,	Elav-like	family	member	2	protein-coding
Merged-chr15-98717149-1	chr15	98717049	98717249	0	12.300000	GS430_IP_BG4_93T_rep2_m1_F2L0_peaks.txt	intron	(NM_001291858,	intron	2	of	20)	intron	(NM_001291858,	intron	2	of	20)	-65928	NR_126453	104472848	Hs.349049	NR_126453		IRAIN	IGF1R-AS	IGF1R	antisense	imprinted	non-protein	coding	RNA	ncRNA
Merged-chr1-186134984-1	chr1	186134884	186135084	0	12.300000	GS430_IP_BG4_93T_rep2_m1_F2L0_peaks.txt	intron	(NM_031935,	intron	86	of	106)	intron	(NM_031935,	intron	86	of	106)	-161289	NM_001127709	10216	Hs.647723	NM_005807	ENSG00000116690	PRG4	CACP|HAPO|JCAP|MSF|SZP	proteoglycan	4	protein-coding
Merged-chr13-88676144-1	chr13	88676044	88676244	0	12.300000	GS430_IP_BG4_93T_rep2_m1_F2L0_peaks.txt	Intergenic	Intergenic	49291	NR_047490	100861553	Hs.560132	NR_047490		LINC00560	-0	long	intergenic	non-protein	coding	RNA	560	ncRNA
Merged-chr15-73678206-1	chr15	73678106	73678306	0	12.300000	GS430_IP_BG4_93T_rep2_m1_F2L0_peaks.txt	Intergenic	Intergenic	-6075	NM_001329629	80381	Hs.744915	NM_025240	ENSG00000103855	CD276	4Ig-B7-H3|B7-H3|B7H3|B7RP-2	CD276	molecule	protein-coding
Merged-chr12-70823990-1	chr12	70823890	70824090	0	12.300000	GS430_IP_BG4_93T_rep2_m1_F2L0_peaks.txt	intron	(NM_002849,	intron	2	of	13)	intron	(NM_002849,	intron	2	of	13)	-35060	NM_001207015	5801	Hs.506076	NM_002849	ENSG00000153233	PTPRR	EC-PTP|PCPTP1|PTP-SL|PTPBR7|PTPRQ	protein	tyrosine	phosphatase,	receptor	type	R	protein-coding
Merged-chr12-70047742-1	chr12	70047642	70047842	0	12.300000	GS430_IP_BG4_93T_rep2_m1_F2L0_peaks.txt	Intergenic	Intergenic	-195252	NM_014515	4848	Hs.133350	NM_014515	ENSG00000111596	CNOT2	CDC36|HSPC131|NOT2|NOT2H	CCR4-NOT	transcription	complex	subunit	2	protein-coding
Merged-chr6-46255314-1	chr6	46255214	46255414	0	12.300000	GS430_IP_BG4_93T_rep2_m1_F2L0_peaks.txt	intron	(NM_001251973,	intron	2	of	4)	intron	(NM_001251973,	intron	2	of	4)	-21010	NR_125838	101926915	Hs.575377	NR_125838		LOC101926915	-0	uncharacterized	LOC101926915	ncRNA
Merged-chr15-84871331-1	chr15	84871231	84871431	0	12.300000	GS430_IP_BG4_93T_rep2_m1_F2L0_peaks.txt	3'	UTR	(NM_020778,	exon	14	of	14)	3'	UTR	(NM_020778,	exon	14	of	14)	-13330	NM_001321721	9154	Hs.459187	NM_004213	ENSG00000156222	SLC28A1	CNT1|HCNT1	solute	carrier	family	28	member	1	protein-coding
Merged-chr10-10830857-1	chr10	10830757	10830957	0	12.300000	GS430_IP_BG4_93T_rep2_m1_F2L0_peaks.txt	intron	(NM_001326326,	intron	1	of	14)	intron	(NM_001326326,	intron	1	of	14)	32146	NM_001326327	10659	Hs.309288	NM_006561	ENSG00000048740	CELF2	BRUNOL3|CELF-2|CUG-BP2|CUGBP2|ETR-3|ETR3|NAPOR	CUGBP,	Elav-like	family	member	2	protein-coding
Merged-chr15-90767732-1	chr15	90767632	90767832	0	12.300000	GS430_IP_BG4_93T_rep2_m1_F2L0_peaks.txt	intron	(NM_001287248,	intron	10	of	21)	L1MC4|LINE|L1	50405	NM_001287246	641	Hs.725208	NM_000057	ENSG00000197299	BLM	BS|RECQ2|RECQL2|RECQL3	Bloom	syndrome	RecQ	like	helicase	protein-coding
Merged-chr4-28617809-1	chr4	28617709	28617909	0	12.300000	GS430_IP_BG4_93T_rep2_m1_F2L0_peaks.txt	Intergenic	Intergenic	-201773	NR_036237	100422937		NR_036237	ENSG00000283275	MIR4275	-0	microRNA	4275	ncRNA
Merged-chr1-171885998-1	chr1	171885898	171886098	0	12.300000	GS430_IP_BG4_93T_rep2_m1_F2L0_peaks.txt	intron	(NM_015569,	intron	1	of	20)	MER115|DNA|hAT-Tip100	21806	NR_046845	100874284		NR_046845	ENSG00000233540	DNM3-IT1	-0	DNM3	intronic	transcript	1	ncRNA
Merged-chr10-8248848-1	chr10	8248748	8248948	0	12.300000	GS430_IP_BG4_93T_rep2_m1_F2L0_peaks.txt	Intergenic	Intergenic	19457	NR_108058	100507143	Hs.258979	NR_108058	ENSG00000232170	LINC00708	GS1-756B1.2	long	intergenic	non-protein	coding	RNA	708	ncRNA
Merged-chr15-92681575-1	chr15	92681475	92681675	0	12.300000	GS430_IP_BG4_93T_rep2_m1_F2L0_peaks.txt	Intergenic	Intergenic	-25774	NM_207446	400451	Hs.27373	NM_207446	ENSG00000185442	FAM174B	-0	family	with	sequence	similarity	174	member	B	protein-coding
Merged-chr10-8674312-1	chr10	8674212	8674412	0	12.300000	GS430_IP_BG4_93T_rep2_m1_F2L0_peaks.txt	Intergenic	Intergenic	-79921	NR_134492	105376398	Hs.63158	NR_134492		LOC105376398	-0	uncharacterized	LOC105376398	ncRNA
Merged-chr20-529452-2	chr20	529344	529560	0	12.250000	GS404_IP_BG4_93T_m1_F2L0_peaks.txt|GS430_IP_BG4_93T_rep2_m1_F2L0_peaks.txt	intron	(NM_177559,	intron	1	of	13)	MER44C|DNA|TcMar-Tigger	14386	NM_177560	1457	Hs.644056	NM_001895	ENSG00000101266	CSNK2A1	CK2A1|CKII|CSNK2A3|OCNDS	casein	kinase	2	alpha	1	protein-coding
Merged-chr1-186325383-2	chr1	186325256	186325511	0	12.150000	GS404_IP_BG4_93T_m1_F2L0_peaks.txt|GS430_IP_BG4_93T_rep2_m1_F2L0_peaks.txt	intron	(NM_003292,	intron	42	of	50)	intron	(NM_003292,	intron	42	of	50)	29110	NM_001127708	10216	Hs.647723	NM_005807	ENSG00000116690	PRG4	CACP|HAPO|JCAP|MSF|SZP	proteoglycan	4	protein-coding
Merged-chr10-8329360-1	chr10	8329260	8329460	0	12.100000	GS404_IP_BG4_93T_m1_F2L0_peaks.txt	Intergenic	MIR|SINE|MIR	-61055	NR_108058	100507143	Hs.258979	NR_108058	ENSG00000232170	LINC00708	GS1-756B1.2	long	intergenic	non-protein	coding	RNA	708	ncRNA
Merged-chr10-10526611-1	chr10	10526511	10526711	0	12.100000	GS404_IP_BG4_93T_m1_F2L0_peaks.txt	intron	(NM_001326319,	intron	1	of	16)	L2|LINE|L2	64096	NM_001326321	10659	Hs.309288	NM_006561	ENSG00000048740	CELF2	BRUNOL3|CELF-2|CUG-BP2|CUGBP2|ETR-3|ETR3|NAPOR	CUGBP,	Elav-like	family	member	2	protein-coding
Merged-chr21-41586309-1	chr21	41586209	41586409	0	12.100000	GS404_IP_BG4_93T_m1_F2L0_peaks.txt	Intergenic	Intergenic	-78151	NM_005656	7113	Hs.439309	NM_005656	ENSG00000184012	TMPRSS2	PP9284|PRSS10	transmembrane	protease,	serine	2	protein-coding
Merged-chr12-65815438-1	chr12	65815338	65815538	0	12.100000	GS404_IP_BG4_93T_m1_F2L0_peaks.txt	intron	(NR_026825,	intron	1	of	1)	L1PB1|LINE|L1	-9022	NM_003484	8091	Hs.505924	NM_003483	ENSG00000149948	HMGA2	BABL|HMGI-C|HMGIC|LIPO|STQTL9	high	mobility	group	AT-hook	2	protein-coding
Merged-chr21-26561348-1	chr21	26561248	26561448	0	12.100000	GS404_IP_BG4_93T_m1_F2L0_peaks.txt	intron	(NR_135515,	intron	3	of	3)	intron	(NR_135515,	intron	3	of	3)	12056	NM_001320768	116159	Hs.37445	NM_052954	ENSG00000166265	CYYR1	C21orf95	cysteine	and	tyrosine	rich	1	protein-coding
Merged-chr15-91908553-1	chr15	91908453	91908653	0	12.100000	GS404_IP_BG4_93T_m1_F2L0_peaks.txt	intron	(NR_135775,	intron	1	of	10)	intron	(NR_135775,	intron	1	of	10)	54253	NR_135775	28232	Hs.311187	NM_013272	ENSG00000176463	SLCO3A1	OATP-D|OATP-RP3|OATP3A1|OATPD|OATPRP3|SLC21A11	solute	carrier	organic	anion	transporter	family	member	3A1	protein-coding
Merged-chr9-84292191-1	chr9	84292091	84292291	0	12.100000	GS404_IP_BG4_93T_m1_F2L0_peaks.txt	intron	(NM_022127,	intron	11	of	18)	intron	(NM_022127,	intron	11	of	18)	48588	NM_001199633	64078	Hs.535966	NM_022127	ENSG00000197506	SLC28A3	CNT3	solute	carrier	family	28	member	3	protein-coding
Merged-chr15-98695298-1	chr15	98695198	98695398	0	12.100000	GS404_IP_BG4_93T_m1_F2L0_peaks.txt	intron	(NM_001291858,	intron	1	of	20)	intron	(NM_001291858,	intron	1	of	20)	-44077	NR_126453	104472848	Hs.349049	NR_126453		IRAIN	IGF1R-AS	IGF1R	antisense	imprinted	non-protein	coding	RNA	ncRNA
Merged-chr1-186484669-1	chr1	186484569	186484769	0	12.100000	GS404_IP_BG4_93T_m1_F2L0_peaks.txt	Intergenic	Intergenic	-23561	NM_002597	5132	Hs.654381	NM_002597	ENSG00000116703	PDC	MEKA|PHD|PhLOP|PhLP	phosducin	protein-coding
Merged-chr12-82148193-1	chr12	82148093	82148293	0	12.100000	GS404_IP_BG4_93T_m1_F2L0_peaks.txt	Intergenic	THE1B|LTR|ERVL-MaLR	194474	NR_110089	101928449	Hs.737488	NR_110089	ENSG00000257747	LOC101928449	-0	uncharacterized	LOC101928449	ncRNA
Merged-chr9-76286560-1	chr9	76286460	76286660	0	12.100000	GS404_IP_BG4_93T_m1_F2L0_peaks.txt	intron	(NM_001190482,	intron	24	of	36)	intron	(NM_001190482,	intron	24	of	36)	107968	NM_018339	55312	Hs.37558	NM_018339	ENSG00000135002	RFK	RIFK	riboflavin	kinase	protein-coding
Merged-chr1-171876594-1	chr1	171876494	171876694	0	12.100000	GS404_IP_BG4_93T_m1_F2L0_peaks.txt	intron	(NM_015569,	intron	1	of	20)	L2b|LINE|L2	12402	NR_046845	100874284		NR_046845	ENSG00000233540	DNM3-IT1	-0	DNM3	intronic	transcript	1	ncRNA
Merged-chr21-26163630-1	chr21	26163530	26163730	0	12.100000	GS404_IP_BG4_93T_m1_F2L0_peaks.txt	intron	(NM_001136131,	intron	1	of	15)	intron	(NM_001136131,	intron	1	of	15)	7190	NM_000484	351	Hs.434980	NM_000484	ENSG00000142192	APP	AAA|ABETA|ABPP|AD1|APPI|CTFgamma|CVAP|PN-II|PN2	amyloid	beta	precursor	protein	protein-coding
Merged-chr9-84593281-1	chr9	84593181	84593381	0	12.100000	GS404_IP_BG4_93T_m1_F2L0_peaks.txt	Intergenic	Intergenic	-75177	NM_001291937	4915	Hs.494312	NM_006180	ENSG00000148053	NTRK2	GP145-TrkB|TRKB|trk-B	neurotrophic	receptor	tyrosine	kinase	2	protein-coding
Merged-chr15-85030375-1	chr15	85030275	85030475	0	12.100000	GS404_IP_BG4_93T_m1_F2L0_peaks.txt	intron	(NM_002605,	intron	1	of	21)	intron	(NM_002605,	intron	1	of	21)	48401	NM_173454	5151	Hs.9333	NM_002605	ENSG00000073417	PDE8A	HsT19550	phosphodiesterase	8A	protein-coding
Merged-chr1-172041585-1	chr1	172041485	172041685	0	12.100000	GS404_IP_BG4_93T_m1_F2L0_peaks.txt	intron	(NM_015569,	intron	7	of	20)	L2c|LINE|L2	-97223	NR_036066	100422882		NR_036066	ENSG00000283152	MIR3120	mir-3120	microRNA	3120	ncRNA
Merged-chr4-8388568-1	chr4	8388468	8388668	0	12.100000	GS404_IP_BG4_93T_m1_F2L0_peaks.txt	intron	(NM_001101667,	intron	13	of	16)	intron	(NM_001101667,	intron	13	of	16)	52157	NM_001101667	8310	Hs.479122	NM_003501	ENSG00000087008	ACOX3	-0	acyl-CoA	oxidase	3	pristanoyl	protein-coding
Merged-chr1-186480457-1	chr1	186480357	186480557	0	12.100000	GS404_IP_BG4_93T_m1_F2L0_peaks.txt	Intergenic	Intergenic	-19349	NM_002597	5132	Hs.654381	NM_002597	ENSG00000116703	PDC	MEKA|PHD|PhLOP|PhLP	phosducin	protein-coding
Merged-chr1-171951267-1	chr1	171951167	171951367	0	12.100000	GS404_IP_BG4_93T_m1_F2L0_peaks.txt	intron	(NM_015569,	intron	2	of	20)	intron	(NM_015569,	intron	2	of	20)	87075	NR_046845	100874284		NR_046845	ENSG00000233540	DNM3-IT1	-0	DNM3	intronic	transcript	1	ncRNA
Merged-chr9-83449402-1	chr9	83449302	83449502	0	12.100000	GS404_IP_BG4_93T_m1_F2L0_peaks.txt	intron	(NM_174938,	intron	1	of	13)	intron	(NM_174938,	intron	1	of	13)	18340	NM_001244960	257019	Hs.127535	NM_174938	ENSG00000172159	FRMD3	4.1O|EPB41L4O|EPB41LO|P410	FERM	domain	containing	3	protein-coding
Merged-chr5-32313166-1	chr5	32313066	32313266	0	12.100000	GS404_IP_BG4_93T_m1_F2L0_peaks.txt	promoter-TSS	(NM_001040446)	promoter-TSS	(NM_001040446)	-158	NM_001294343	54545	Hs.481836	NM_019061	ENSG00000150712	MTMR12	3-PAP|PIP3AP	myotubularin	related	protein	12	protein-coding
Merged-chr9-84555410-1	chr9	84555310	84555510	0	12.100000	GS404_IP_BG4_93T_m1_F2L0_peaks.txt	Intergenic	Intergenic	-113048	NM_001291937	4915	Hs.494312	NM_006180	ENSG00000148053	NTRK2	GP145-TrkB|TRKB|trk-B	neurotrophic	receptor	tyrosine	kinase	2	protein-coding
Merged-chr12-69637229-1	chr12	69637129	69637329	0	12.100000	GS404_IP_BG4_93T_m1_F2L0_peaks.txt	Intergenic	AluSz|SINE|Alu	-26067	NM_201550	376132	Hs.448708	NM_201550	ENSG00000198812	LRRC10	HRLRRP|LRRC10A	leucine	rich	repeat	containing	10	protein-coding
Merged-chr13-75557242-1	chr13	75557142	75557342	0	12.100000	GS404_IP_BG4_93T_m1_F2L0_peaks.txt	intron	(NM_006002,	intron	2	of	8)	MIRc|SINE|MIR	7492	NM_006002	7347	Hs.162241	NM_006002	ENSG00000118939	UCHL3	UCH-L3	ubiquitin	C-terminal	hydrolase	L3	protein-coding
Merged-chr10-3310847-1	chr10	3310747	3310947	0	12.000000	GS430_IP_BG4_93T_rep2_m1_F2L0_peaks.txt	Intergenic	Intergenic	-7848	NR_131187	105376360	Hs.212226	NR_131187		LOC105376360	-0	uncharacterized	LOC105376360	ncRNA
Merged-chr1-186577539-1	chr1	186577439	186577639	0	12.000000	GS430_IP_BG4_93T_rep2_m1_F2L0_peaks.txt	Intergenic	Intergenic	102888	NM_000963	5743	Hs.196384	NM_000963	ENSG00000073756	PTGS2	COX-2|COX2|GRIPGHS|PGG/HS|PGHS-2|PHS-2|hCox-2	prostaglandin-endoperoxide	synthase	2	protein-coding
Merged-chr9-84215806-1	chr9	84215706	84215906	0	12.000000	GS430_IP_BG4_93T_rep2_m1_F2L0_peaks.txt	Intergenic	HAL1|LINE|L1	124973	NM_001199633	64078	Hs.535966	NM_022127	ENSG00000197506	SLC28A3	CNT3	solute	carrier	family	28	member	3	protein-coding
Merged-chr20-1368593-1	chr20	1368493	1368693	0	12.000000	GS430_IP_BG4_93T_rep2_m1_F2L0_peaks.txt	TTS	(NM_000801)	TTS	(NM_000801)	24368	NR_106929	102465524		NR_106929	ENSG00000088832	MIR6869	hsa-mir-6869	microRNA	6869	ncRNA
Merged-chr13-79479830-1	chr13	79479730	79479930	0	12.000000	GS430_IP_BG4_93T_rep2_m1_F2L0_peaks.txt	intron	(NR_046685,	intron	2	of	2)	intron	(NR_046685,	intron	2	of	2)	-1294	NM_001161407	54602	Hs.525093	NM_019080	ENSG00000102471	NDFIP2	N4WBP5A	Nedd4	family	interacting	protein	2	protein-coding
Merged-chr13-75982008-1	chr13	75981908	75982108	0	12.000000	GS430_IP_BG4_93T_rep2_m1_F2L0_peaks.txt	Intergenic	Intergenic	105122	NR_126373	104326189	Hs.671216	NR_126373	ENSG00000223458	LMO7DN-IT1	C13orf45-IT1|TCONS_00021569	LMO7DN	intronic	transcript	1	ncRNA
Merged-chr1-172275257-1	chr1	172275157	172275357	0	12.000000	GS430_IP_BG4_93T_rep2_m1_F2L0_peaks.txt	intron	(NM_015569,	intron	15	of	20)	intron	(NM_015569,	intron	15	of	20)	-130422	NR_103486	100628315	Hs.584880	NR_038397	ENSG00000230630	DNM3OS	DNM3-AS1|MIR199A2HG	DNM3	opposite	strand/antisense	RNA	ncRNA
Merged-chr6-46694934-1	chr6	46694834	46695034	0	12.000000	GS430_IP_BG4_93T_rep2_m1_F2L0_peaks.txt	intron	(NM_001010870,	intron	1	of	3)	intron	(NM_001010870,	intron	1	of	3)	-6769	NR_134643	101926934	Hs.664979	NR_134642	ENSG00000242973	LOC101926934	-0	uncharacterized	LOC101926934	ncRNA
Merged-chr20-14402598-1	chr20	14402498	14402698	0	12.000000	GS430_IP_BG4_93T_rep2_m1_F2L0_peaks.txt	intron	(NM_080676,	intron	3	of	16)	intron	(NM_080676,	intron	3	of	16)	-64931	NM_013281	23767	Hs.41296	NM_013281	ENSG00000125848	FLRT3	HH21	fibronectin	leucine	rich	transmembrane	protein	3	protein-coding
Merged-chr13-65506828-1	chr13	65506728	65506928	0	12.000000	GS430_IP_BG4_93T_rep2_m1_F2L0_peaks.txt	Intergenic	Intergenic	-359219	NR_132362	105370242	Hs.578051	NR_132362		LINC01052	-0	long	intergenic	non-protein	coding	RNA	1052	ncRNA
Merged-chr13-65451824-1	chr13	65451724	65451924	0	12.000000	GS430_IP_BG4_93T_rep2_m1_F2L0_peaks.txt	Intergenic	Intergenic	-414223	NR_132362	105370242	Hs.578051	NR_132362		LINC01052	-0	long	intergenic	non-protein	coding	RNA	1052	ncRNA
Merged-chr20-1446462-1	chr20	1446362	1446562	0	12.000000	GS430_IP_BG4_93T_rep2_m1_F2L0_peaks.txt	intron	(NR_038164,	intron	6	of	7)	intron	(NR_038164,	intron	6	of	7)	21230	NM_016143	55968	Hs.12865	NM_016143	ENSG00000088833	NSFL1C	P47|UBX1|UBXD10|UBXN2C|dJ776F14.1	NSFL1	cofactor	protein-coding
Merged-chr12-94973377-1	chr12	94973277	94973477	0	11.800000	GS404_IP_BG4_93T_m1_F2L0_peaks.txt	intron	(NM_001258338,	intron	2	of	2)	intron	(NM_001258338,	intron	2	of	2)	30336	NM_018838	55967	Hs.506374	NM_018838	ENSG00000184752	NDUFA12	B17.2|DAP13	NADH:ubiquinone	oxidoreductase	subunit	A12	protein-coding
Merged-chr12-70655301-1	chr12	70655201	70655401	0	11.800000	GS404_IP_BG4_93T_m1_F2L0_peaks.txt	intron	(NR_073474,	intron	9	of	10)	L1MB2|LINE|L1	-17861	NM_001109754	5787	Hs.201030	NM_002837	ENSG00000127329	PTPRB	HPTP-BETA|HPTPB|PTPB|R-PTP-BETA|VEPTP	protein	tyrosine	phosphatase,	receptor	type	B	protein-coding
Merged-chr9-84214864-1	chr9	84214764	84214964	0	11.800000	GS404_IP_BG4_93T_m1_F2L0_peaks.txt	Intergenic	MLT1D|LTR|ERVL-MaLR	125915	NM_001199633	64078	Hs.535966	NM_022127	ENSG00000197506	SLC28A3	CNT3	solute	carrier	family	28	member	3	protein-coding
Merged-chr15-99298246-1	chr15	99298146	99298346	0	11.800000	GS404_IP_BG4_93T_m1_F2L0_peaks.txt	intron	(NR_135759,	intron	4	of	7)	intron	(NR_135759,	intron	4	of	7)	40721	NR_073383	7190	Hs.656611	NR_073383	ENSG00000259706	HSP90B2P	GRP94P1|GRP94b|HSP|HSPCP2|TRA1P1|TRAP1	heat	shock	protein	90	beta	family	member	2	pseudogene	pseudo
Merged-chr12-69495776-1	chr12	69495676	69495876	0	11.800000	GS404_IP_BG4_93T_m1_F2L0_peaks.txt	intron	(NM_001278354,	intron	2	of	9)	AluJr|SINE|Alu	25427	NM_001278355	10818	Hs.593446	NM_006654	ENSG00000166225	FRS2	FRS1A|FRS2A|FRS2alpha|SNT|SNT-1|SNT1	fibroblast	growth	factor	receptor	substrate	2	protein-coding
Merged-chr5-41951895-1	chr5	41951795	41951995	0	11.800000	GS404_IP_BG4_93T_m1_F2L0_peaks.txt	Intergenic	Intergenic	26641	NM_033484	26272	Hs.165575	NM_012176	ENSG00000151876	FBXO4	FBX4	F-box	protein	4	protein-coding
Merged-chr13-69456196-1	chr13	69456096	69456296	0	11.800000	GS404_IP_BG4_93T_m1_F2L0_peaks.txt	Intergenic	HSMAR2|DNA|TcMar-Mariner	233850	NR_125752	103689913	Hs.585628	NR_125752		LINC00383	LINC00401	long	intergenic	non-protein	coding	RNA	383	ncRNA
Merged-chr19-58544165-1	chr19	58544065	58544265	0	11.800000	GS404_IP_BG4_93T_m1_F2L0_peaks.txt	promoter-TSS	(NM_005762)	promoter-TSS	(NM_005762)	-304	NM_005762	10155	Hs.467408	NM_005762	ENSG00000130726	TRIM28	KAP1|PPP1R157|RNF96|TF1B|TIF1B	tripartite	motif	containing	28	protein-coding
Merged-chr21-27238361-1	chr21	27238261	27238461	0	11.800000	GS404_IP_BG4_93T_m1_F2L0_peaks.txt	Intergenic	L2a|LINE|L2	-271241	NM_007038	11096	Hs.58324	NM_007038	ENSG00000154736	ADAMTS5	ADAM-TS	11|ADAM-TS	5|ADAM-TS5|ADAMTS-11|ADAMTS-5|ADAMTS11|ADMP-2	ADAM	metallopeptidase	with	thrombospondin	type	1	motif	5	protein-coding
Merged-chr4-11766138-1	chr4	11766038	11766238	0	11.800000	GS404_IP_BG4_93T_m1_F2L0_peaks.txt	Intergenic	Intergenic	-337225	NM_005114	9957	Hs.507348	NM_005114	ENSG00000002587	HS3ST1	3OST|3OST1	heparan	sulfate-glucosamine	3-sulfotransferase	1	protein-coding
Merged-chr4-12556987-1	chr4	12556887	12557087	0	11.800000	GS404_IP_BG4_93T_m1_F2L0_peaks.txt	Intergenic	LTR79|LTR|ERVL	333536	NR_125910	101929019	Hs.434234	NR_125910	ENSG00000251210	LOC101929019	-0	uncharacterized	LOC101929019	ncRNA
Merged-chr6-46721897-1	chr6	46721797	46721997	0	11.800000	GS404_IP_BG4_93T_m1_F2L0_peaks.txt	intron	(NM_005084,	intron	2	of	11)	intron	(NM_005084,	intron	2	of	11)	13517	NM_005084	7941	Hs.584823	NM_005084	ENSG00000146070	PLA2G7	LDL-PLA2|LP-PLA2|PAFAD|PAFAH	phospholipase	A2	group	VII	protein-coding
Merged-chr15-92175862-1	chr15	92175762	92175962	0	11.800000	GS404_IP_BG4_93T_m1_F2L0_peaks.txt	Intergenic	MER1B|DNA|hAT-Charlie	-218025	NM_001330416	8128	Hs.302341	NM_006011	ENSG00000140557	ST8SIA2	HsT19690|SIAT8-B|SIAT8B|ST8SIA-II|ST8SiaII|STX	ST8	alpha-N-acetyl-neuraminide	alpha-2,8-sialyltransferase	2	protein-coding
Merged-chr1-185734027-1	chr1	185733927	185734127	0	11.800000	GS404_IP_BG4_93T_m1_F2L0_peaks.txt	promoter-TSS	(NM_031935)	promoter-TSS	(NM_031935)	-524	NM_031935	83872	Hs.58877	NM_031935	ENSG00000143341	HMCN1	ARMD1|FBLN6|FIBL-6|FIBL6	hemicentin	1	protein-coding
Merged-chr4-28684721-1	chr4	28684621	28684821	0	11.800000	GS404_IP_BG4_93T_m1_F2L0_peaks.txt	Intergenic	Intergenic	-134861	NR_036237	100422937		NR_036237	ENSG00000283275	MIR4275	-0	microRNA	4275	ncRNA
Merged-chr1-171217889-1	chr1	171217789	171217989	0	11.600000	GS430_IP_BG4_93T_rep2_m1_F2L0_peaks.txt	Intergenic	MER61-int|LTR|ERV1	-30582	NM_002021	2326	Hs.1424	NM_002021	ENSG00000010932	FMO1	-0	flavin	containing	monooxygenase	1	protein-coding
Merged-chr12-70837878-1	chr12	70837778	70837978	0	11.600000	GS430_IP_BG4_93T_rep2_m1_F2L0_peaks.txt	intron	(NM_002849,	intron	2	of	13)	MER21B|LTR|ERVL	-48948	NM_001207015	5801	Hs.506076	NM_002849	ENSG00000153233	PTPRR	EC-PTP|PCPTP1|PTP-SL|PTPBR7|PTPRQ	protein	tyrosine	phosphatase,	receptor	type	R	protein-coding
Merged-chr6-46714209-1	chr6	46714109	46714309	0	11.600000	GS430_IP_BG4_93T_rep2_m1_F2L0_peaks.txt	intron	(NM_005084,	intron	5	of	11)	intron	(NM_005084,	intron	5	of	11)	21205	NM_005084	7941	Hs.584823	NM_005084	ENSG00000146070	PLA2G7	LDL-PLA2|LP-PLA2|PAFAD|PAFAH	phospholipase	A2	group	VII	protein-coding
Merged-chr5-42051043-1	chr5	42050943	42051143	0	11.600000	GS430_IP_BG4_93T_rep2_m1_F2L0_peaks.txt	Intergenic	Intergenic	124302	NR_104635	101926960	Hs.365692	NR_104635		LOC101926960	-0	uncharacterized	LOC101926960	ncRNA
Merged-chr1-171808196-1	chr1	171808096	171808296	0	11.600000	GS430_IP_BG4_93T_rep2_m1_F2L0_peaks.txt	Intergenic	Intergenic	26575	NM_001007239	51603	Hs.494705	NM_014955	ENSG00000010165	METTL13	5630401D24Rik|CGI-01|KIAA0859|feat	methyltransferase	like	13	protein-coding
Merged-chr15-84821164-1	chr15	84821064	84821264	0	11.600000	GS430_IP_BG4_93T_rep2_m1_F2L0_peaks.txt	intron	(NM_020778,	intron	1	of	13)	intron	(NM_020778,	intron	1	of	13)	4484	NM_020778	57538	Hs.459183	NM_020778	ENSG00000136383	ALPK3	MAK|MIDORI	alpha	kinase	3	protein-coding
Merged-chr12-70803489-1	chr12	70803389	70803589	0	11.600000	GS430_IP_BG4_93T_rep2_m1_F2L0_peaks.txt	intron	(NM_002849,	intron	2	of	13)	intron	(NM_002849,	intron	2	of	13)	-14559	NM_001207015	5801	Hs.506076	NM_002849	ENSG00000153233	PTPRR	EC-PTP|PCPTP1|PTP-SL|PTPBR7|PTPRQ	protein	tyrosine	phosphatase,	receptor	type	R	protein-coding
Merged-chr4-23851822-1	chr4	23851722	23851922	0	11.600000	GS430_IP_BG4_93T_rep2_m1_F2L0_peaks.txt	intron	(NM_001330751,	intron	4	of	14)	intron	(NM_001330751,	intron	4	of	14)	29470	NM_001330753	10891	Hs.527078	NM_013261	ENSG00000109819	PPARGC1A	LEM6|PGC-1(alpha)|PGC-1alpha|PGC-1v|PGC1|PGC1A|PPARGC1	PPARG	coactivator	1	alpha	protein-coding
Merged-chr6-46811084-1	chr6	46810984	46811184	0	11.600000	GS430_IP_BG4_93T_rep2_m1_F2L0_peaks.txt	intron	(NM_005588,	intron	6	of	13)	L1PB1|LINE|L1	17727	NM_005588	4224	Hs.179704	NM_005588	ENSG00000112818	MEP1A	PPHA	meprin	A	subunit	alpha	protein-coding
Merged-chr4-11829042-1	chr4	11828942	11829142	0	11.600000	GS430_IP_BG4_93T_rep2_m1_F2L0_peaks.txt	Intergenic	MLT2B1|LTR|ERVL	-394409	NR_125910	101929019	Hs.434234	NR_125910	ENSG00000251210	LOC101929019	-0	uncharacterized	LOC101929019	ncRNA
Merged-chr9-84190686-1	chr9	84190586	84190786	0	11.600000	GS430_IP_BG4_93T_rep2_m1_F2L0_peaks.txt	Intergenic	Intergenic	127243	NR_110995	101927575	Hs.459826	NR_110995	ENSG00000227463	LOC101927575	-0	uncharacterized	LOC101927575	ncRNA
Merged-chr1-185740275-1	chr1	185740175	185740375	0	11.600000	GS430_IP_BG4_93T_rep2_m1_F2L0_peaks.txt	intron	(NM_031935,	intron	1	of	106)	L2a|LINE|L2	5724	NM_031935	83872	Hs.58877	NM_031935	ENSG00000143341	HMCN1	ARMD1|FBLN6|FIBL-6|FIBL6	hemicentin	1	protein-coding
Merged-chr10-8596164-1	chr10	8596064	8596264	0	11.600000	GS430_IP_BG4_93T_rep2_m1_F2L0_peaks.txt	Intergenic	Intergenic	-1773	NR_134492	105376398	Hs.63158	NR_134492		LOC105376398	-0	uncharacterized	LOC105376398	ncRNA
Merged-chr15-98886417-1	chr15	98886317	98886517	0	11.600000	GS430_IP_BG4_93T_rep2_m1_F2L0_peaks.txt	intron	(NM_001291858,	intron	2	of	20)	intron	(NM_001291858,	intron	2	of	20)	101991	NR_039864	100616432		NR_039864	ENSG00000264480	MIR4714	-0	microRNA	4714	ncRNA
Merged-chr4-12678285-1	chr4	12678185	12678385	0	11.600000	GS430_IP_BG4_93T_rep2_m1_F2L0_peaks.txt	Intergenic	MIR|SINE|MIR	454834	NR_125910	101929019	Hs.434234	NR_125910	ENSG00000251210	LOC101929019	-0	uncharacterized	LOC101929019	ncRNA
Merged-chr4-28704279-1	chr4	28704179	28704379	0	11.600000	GS430_IP_BG4_93T_rep2_m1_F2L0_peaks.txt	Intergenic	AluJb|SINE|Alu	-115303	NR_036237	100422937		NR_036237	ENSG00000283275	MIR4275	-0	microRNA	4275	ncRNA
Merged-chr10-12516575-1	chr10	12516475	12516675	0	11.600000	GS430_IP_BG4_93T_rep2_m1_F2L0_peaks.txt	intron	(NM_153498,	intron	1	of	10)	L1ME1|LINE|L1	-62178	NR_039700	100616151		NR_039700	ENSG00000263584	MIR4480	-0	microRNA	4480	ncRNA
Merged-chr10-9449344-1	chr10	9449244	9449444	0	11.600000	GS430_IP_BG4_93T_rep2_m1_F2L0_peaks.txt	Intergenic	Intergenic	-153751	NR_120635	101928272	Hs.650697	NR_120635		LOC101928272	-0	uncharacterized	LOC101928272	ncRNA
Merged-chr15-99337320-1	chr15	99337220	99337420	0	11.600000	GS430_IP_BG4_93T_rep2_m1_F2L0_peaks.txt	intron	(NM_001321675,	intron	6	of	9)	intron	(NM_001321675,	intron	6	of	9)	79795	NR_073383	7190	Hs.656611	NR_073383	ENSG00000259706	HSP90B2P	GRP94P1|GRP94b|HSP|HSPCP2|TRA1P1|TRAP1	heat	shock	protein	90	beta	family	member	2	pseudogene	pseudo
Merged-chr12-66171732-1	chr12	66171632	66171832	0	11.600000	GS430_IP_BG4_93T_rep2_m1_F2L0_peaks.txt	Intergenic	Intergenic	-1660	NM_001282609	51643	Hs.505934	NM_016056	ENSG00000155957	TMBIM4	CGI-119|GAAP|LFG4|S1R|ZPRO	transmembrane	BAX	inhibitor	motif	containing	4	protein-coding
Merged-chr13-74218380-1	chr13	74218280	74218480	0	11.600000	GS430_IP_BG4_93T_rep2_m1_F2L0_peaks.txt	Intergenic	Intergenic	-13064	NR_144451	100507612	Hs.447508	NR_144451		LINC00402	-0	long	intergenic	non-protein	coding	RNA	402	ncRNA
Merged-chr10-8005898-1	chr10	8005798	8005998	0	11.600000	GS430_IP_BG4_93T_rep2_m1_F2L0_peaks.txt	intron	(NM_031923,	intron	4	of	6)	MIR|SINE|MIR	46593	NR_104329	399717	Hs.158992	NM_207423	ENSG00000197308	GATA3-AS1	-0	GATA3	antisense	RNA	1	ncRNA
Merged-chr12-84291521-1	chr12	84291421	84291621	0	11.600000	GS430_IP_BG4_93T_rep2_m1_F2L0_peaks.txt	Intergenic	Intergenic	621308	NM_018057	55117	Hs.44424	NM_018057	ENSG00000072041	SLC6A15	NTT73|SBAT1|V7-3|hv7-3	solute	carrier	family	6	member	15	protein-coding
Merged-chr15-92627736-1	chr15	92627636	92627836	0	11.600000	GS430_IP_BG4_93T_rep2_m1_F2L0_peaks.txt	intron	(NM_207446,	intron	2	of	2)	intron	(NM_207446,	intron	2	of	2)	28065	NM_207446	400451	Hs.27373	NM_207446	ENSG00000185442	FAM174B	-0	family	with	sequence	similarity	174	member	B	protein-coding
Merged-chr4-11909003-1	chr4	11908903	11909103	0	11.600000	GS430_IP_BG4_93T_rep2_m1_F2L0_peaks.txt	Intergenic	Intergenic	-314448	NR_125910	101929019	Hs.434234	NR_125910	ENSG00000251210	LOC101929019	-0	uncharacterized	LOC101929019	ncRNA
Merged-chr4-8200693-2	chr4	8200564	8200822	0	11.514999	GS404_IP_BG4_93T_m1_F2L0_peaks.txt|GS430_IP_BG4_93T_rep2_m1_F2L0_peaks.txt	intron	(NR_134639,	intron	1	of	14)	intron	(NR_134639,	intron	1	of	14)	1449	NM_018986	54436	Hs.479116	NM_018986	ENSG00000125089	SH3TC1	-0	SH3	domain	and	tetratricopeptide	repeats	1	protein-coding
Merged-chr10-10644893-1	chr10	10644793	10644993	0	11.500000	GS404_IP_BG4_93T_m1_F2L0_peaks.txt	intron	(NM_001326319,	intron	1	of	16)	intron	(NM_001326319,	intron	1	of	16)	150021	NR_027082	207107	Hs.31562	NR_027082	ENSG00000225383	SFTA1P	SFTPF	surfactant	associated	1	pseudogene	pseudo
Merged-chr13-90197922-1	chr13	90197822	90198022	0	11.500000	GS404_IP_BG4_93T_m1_F2L0_peaks.txt	Intergenic	Intergenic	-33260	NR_030754	693207		NR_030754		MIR622	MIRN622|hsa-mir-622	microRNA	622	ncRNA
Merged-chr10-71868395-1	chr10	71868295	71868495	0	11.500000	GS404_IP_BG4_93T_m1_F2L0_peaks.txt	Intergenic	Intergenic	-17020	NM_001042466	5660	Hs.523004	NM_002778	ENSG00000197746	PSAP	GLBA|SAP1	prosaposin	protein-coding
Merged-chr15-98976490-1	chr15	98976390	98976590	0	11.500000	GS404_IP_BG4_93T_m1_F2L0_peaks.txt	intron	(NM_001167902,	intron	2	of	4)	intron	(NM_001167902,	intron	2	of	4)	29166	NM_001102612	145814	Hs.592021	NM_001102612	ENSG00000183571	PGPEP1L	-0	pyroglutamyl-peptidase	I-like	protein-coding
Merged-chr22_KI270733v1_random-168867-1	chr22_KI270733v1_random	168767	168967	0	11.500000	GS404_IP_BG4_93T_m1_F2L0_peaks.txt	Intergenic	CpG	-1348	NR_128714	103504728		NR_128714	ENSG00000264063	MIR3687-2	hsa-mir-3687-2	microRNA	3687-2	ncRNA
Merged-chr1-186607598-1	chr1	186607498	186607698	0	11.500000	GS404_IP_BG4_93T_m1_F2L0_peaks.txt	Intergenic	Intergenic	72829	NM_000963	5743	Hs.196384	NM_000963	ENSG00000073756	PTGS2	COX-2|COX2|GRIPGHS|PGG/HS|PGHS-2|PHS-2|hCox-2	prostaglandin-endoperoxide	synthase	2	protein-coding
Merged-chr21-41600090-1	chr21	41599990	41600190	0	11.500000	GS404_IP_BG4_93T_m1_F2L0_peaks.txt	Intergenic	Intergenic	-79212	NR_024367	54090	Hs.570442	NR_024367		LINC00111	C21orf21|NCRNA00111	long	intergenic	non-protein	coding	RNA	111	ncRNA
Merged-chr10-10614530-1	chr10	10614430	10614630	0	11.500000	GS404_IP_BG4_93T_m1_F2L0_peaks.txt	intron	(NM_001326319,	intron	1	of	16)	intron	(NM_001326319,	intron	1	of	16)	152015	NM_001326321	10659	Hs.309288	NM_006561	ENSG00000048740	CELF2	BRUNOL3|CELF-2|CUG-BP2|CUGBP2|ETR-3|ETR3|NAPOR	CUGBP,	Elav-like	family	member	2	protein-coding
Merged-chr12-70691568-1	chr12	70691468	70691668	0	11.500000	GS404_IP_BG4_93T_m1_F2L0_peaks.txt	intron	(NM_002849,	intron	8	of	13)	L2c|LINE|L2	-54128	NM_001109754	5787	Hs.201030	NM_002837	ENSG00000127329	PTPRB	HPTP-BETA|HPTPB|PTPB|R-PTP-BETA|VEPTP	protein	tyrosine	phosphatase,	receptor	type	B	protein-coding
Merged-chr4-12604870-1	chr4	12604770	12604970	0	11.500000	GS404_IP_BG4_93T_m1_F2L0_peaks.txt	Intergenic	MIR|SINE|MIR	381419	NR_125910	101929019	Hs.434234	NR_125910	ENSG00000251210	LOC101929019	-0	uncharacterized	LOC101929019	ncRNA
Merged-chr13-112066764-1	chr13	112066664	112066864	0	11.500000	GS404_IP_BG4_93T_m1_F2L0_peaks.txt	promoter-TSS	(NM_005986)	promoter-TSS	(NM_005986)	-835	NM_005986	6656	Hs.202526	NM_005986	ENSG00000182968	SOX1	-0	SRY-box	1	protein-coding
Merged-chr5-42174359-1	chr5	42174259	42174459	0	11.500000	GS404_IP_BG4_93T_m1_F2L0_peaks.txt	intron	(NR_104635,	intron	1	of	3)	intron	(NR_104635,	intron	1	of	3)	986	NR_104635	101926960	Hs.365692	NR_104635		LOC101926960	-0	uncharacterized	LOC101926960	ncRNA
Merged-chr21-41679009-1	chr21	41678909	41679109	0	11.500000	GS404_IP_BG4_93T_m1_F2L0_peaks.txt	promoter-TSS	(NR_024367)	promoter-TSS	(NR_024367)	-293	NR_024367	54090	Hs.570442	NR_024367		LINC00111	C21orf21|NCRNA00111	long	intergenic	non-protein	coding	RNA	111	ncRNA
Merged-chr1-194878268-1	chr1	194878168	194878368	0	11.500000	GS404_IP_BG4_93T_m1_F2L0_peaks.txt	Intergenic	Intergenic	1573523	NR_125789	101929184	Hs.146728	NR_125789	ENSG00000232077	LINC01031	TCONS_00000361	long	intergenic	non-protein	coding	RNA	1031	ncRNA
Merged-chr20-1336320-1	chr20	1336220	1336420	0	11.500000	GS404_IP_BG4_93T_m1_F2L0_peaks.txt	intron	(NR_040047,	intron	1	of	2)	MIRb|SINE|MIR	-7085	NM_080489	27111	Hs.657015	NM_015685	ENSG00000125775	SDCBP2	SITAC|SITAC18|ST-2	syndecan	binding	protein	2	protein-coding
Merged-chr21-26170842-1	chr21	26170742	26170942	0	11.500000	GS404_IP_BG4_93T_m1_F2L0_peaks.txt	promoter-TSS	(NM_000484)	promoter-TSS	(NM_000484)	-22	NM_001204301	351	Hs.434980	NM_000484	ENSG00000142192	APP	AAA|ABETA|ABPP|AD1|APPI|CTFgamma|CVAP|PN-II|PN2	amyloid	beta	precursor	protein	protein-coding
Merged-chr12-83158915-1	chr12	83158815	83159015	0	11.500000	GS404_IP_BG4_93T_m1_F2L0_peaks.txt	Intergenic	Intergenic	471760	NM_001320321	160335	Hs.577775	NM_152588	ENSG00000179104	TMTC2	IBDBP1	transmembrane	and	tetratricopeptide	repeat	containing	2	protein-coding
Merged-chr21-26967766-2	chr21	26967659	26967873	0	11.450000	GS404_IP_BG4_93T_m1_F2L0_peaks.txt|GS430_IP_BG4_93T_rep2_m1_F2L0_peaks.txt	promoter-TSS	(NM_007038)	promoter-TSS	(NM_007038)	-646	NM_007038	11096	Hs.58324	NM_007038	ENSG00000154736	ADAMTS5	ADAM-TS	11|ADAM-TS	5|ADAM-TS5|ADAMTS-11|ADAMTS-5|ADAMTS11|ADMP-2	ADAM	metallopeptidase	with	thrombospondin	type	1	motif	5	protein-coding
Merged-chr6-46253277-1	chr6	46253177	46253377	0	11.300000	GS430_IP_BG4_93T_rep2_m1_F2L0_peaks.txt	intron	(NM_001251973,	intron	2	of	4)	Charlie1a|DNA|hAT-Charlie	-23047	NR_125838	101926915	Hs.575377	NR_125838		LOC101926915	-0	uncharacterized	LOC101926915	ncRNA
Merged-chr9-76763506-1	chr9	76763406	76763606	0	11.300000	GS430_IP_BG4_93T_rep2_m1_F2L0_peaks.txt	promoter-TSS	(NR_015342)	promoter-TSS	(NR_015342)	-930	NR_132312	50652	Hs.663766	NR_015342	ENSG00000225937	PCA3	DD3|NCRNA00019|PCAT3	prostate	cancer	associated	3	(non-protein	coding)	ncRNA
Merged-chr12-71092470-1	chr12	71092370	71092570	0	11.300000	GS430_IP_BG4_93T_rep2_m1_F2L0_peaks.txt	Intergenic	L1MA2|LINE|L1	65529	NM_004616	7103	Hs.170563	NM_004616	ENSG00000127324	TSPAN8	CO-029|TM4SF3	tetraspanin	8	protein-coding
Merged-chr4-12578530-1	chr4	12578430	12578630	0	11.300000	GS430_IP_BG4_93T_rep2_m1_F2L0_peaks.txt	Intergenic	Intergenic	355079	NR_125910	101929019	Hs.434234	NR_125910	ENSG00000251210	LOC101929019	-0	uncharacterized	LOC101929019	ncRNA
Merged-chr20-1465500-1	chr20	1465400	1465600	0	11.300000	GS430_IP_BG4_93T_rep2_m1_F2L0_peaks.txt	intron	(NM_018839,	intron	1	of	7)	intron	(NM_018839,	intron	1	of	7)	2192	NM_016143	55968	Hs.12865	NM_016143	ENSG00000088833	NSFL1C	P47|UBX1|UBXD10|UBXN2C|dJ776F14.1	NSFL1	cofactor	protein-coding
Merged-chr1-171941265-1	chr1	171941165	171941365	0	11.300000	GS430_IP_BG4_93T_rep2_m1_F2L0_peaks.txt	intron	(NM_015569,	intron	2	of	20)	intron	(NM_015569,	intron	2	of	20)	77073	NR_046845	100874284		NR_046845	ENSG00000233540	DNM3-IT1	-0	DNM3	intronic	transcript	1	ncRNA
Merged-chr5-42021642-1	chr5	42021542	42021742	0	11.300000	GS430_IP_BG4_93T_rep2_m1_F2L0_peaks.txt	Intergenic	Intergenic	96388	NM_033484	26272	Hs.165575	NM_012176	ENSG00000151876	FBXO4	FBX4	F-box	protein	4	protein-coding
Merged-chr6-113797073-1	chr6	113796973	113797173	0	11.300000	GS430_IP_BG4_93T_rep2_m1_F2L0_peaks.txt	Intergenic	AluJb|SINE|Alu	-60262	NM_002356	4082	Hs.519909	NM_002356	ENSG00000277443	MARCKS	80K-L|MACS|PKCSL|PRKCSL	myristoylated	alanine	rich	protein	kinase	C	substrate	protein-coding
Merged-chr13-88682374-1	chr13	88682274	88682474	0	11.300000	GS430_IP_BG4_93T_rep2_m1_F2L0_peaks.txt	Intergenic	ERVL-B4-int|LTR|ERVL	55521	NR_047490	100861553	Hs.560132	NR_047490		LINC00560	-0	long	intergenic	non-protein	coding	RNA	560	ncRNA
Merged-chr16-62943845-1	chr16	62943745	62943945	0	11.300000	GS430_IP_BG4_93T_rep2_m1_F2L0_peaks.txt	Intergenic	Intergenic	-907010	NM_001796	1006	Hs.368322	NM_001796	ENSG00000150394	CDH8	Nbla04261	cadherin	8	protein-coding
Merged-chr9-84220047-1	chr9	84219947	84220147	0	11.300000	GS430_IP_BG4_93T_rep2_m1_F2L0_peaks.txt	Intergenic	Intergenic	120732	NM_001199633	64078	Hs.535966	NM_022127	ENSG00000197506	SLC28A3	CNT3	solute	carrier	family	28	member	3	protein-coding
Merged-chr10-9592185-1	chr10	9592085	9592285	0	11.300000	GS430_IP_BG4_93T_rep2_m1_F2L0_peaks.txt	Intergenic	Intergenic	-296592	NR_120635	101928272	Hs.650697	NR_120635		LOC101928272	-0	uncharacterized	LOC101928272	ncRNA
Merged-chr20-1389810-1	chr20	1389710	1389910	0	11.300000	GS430_IP_BG4_93T_rep2_m1_F2L0_peaks.txt	intron	(NM_054014,	intron	2	of	3)	intron	(NM_054014,	intron	2	of	3)	3151	NR_106929	102465524		NR_106929	ENSG00000088832	MIR6869	hsa-mir-6869	microRNA	6869	ncRNA
Merged-chr4-11769836-1	chr4	11769736	11769936	0	11.300000	GS430_IP_BG4_93T_rep2_m1_F2L0_peaks.txt	Intergenic	Intergenic	-340923	NM_005114	9957	Hs.507348	NM_005114	ENSG00000002587	HS3ST1	3OST|3OST1	heparan	sulfate-glucosamine	3-sulfotransferase	1	protein-coding
Merged-chr4-12623841-1	chr4	12623741	12623941	0	11.300000	GS430_IP_BG4_93T_rep2_m1_F2L0_peaks.txt	Intergenic	Intergenic	400390	NR_125910	101929019	Hs.434234	NR_125910	ENSG00000251210	LOC101929019	-0	uncharacterized	LOC101929019	ncRNA
Merged-chr15-99062910-1	chr15	99062810	99063010	0	11.300000	GS430_IP_BG4_93T_rep2_m1_F2L0_peaks.txt	Intergenic	MIR|SINE|MIR	-42170	NM_015286	23336	Hs.207106	NM_015286	ENSG00000182253	SYNM	DMN|SYN	synemin	protein-coding
Merged-chr12-66132420-1	chr12	66132320	66132520	0	11.300000	GS430_IP_BG4_93T_rep2_m1_F2L0_peaks.txt	intron	(NR_125724,	intron	1	of	1)	intron	(NR_125724,	intron	1	of	1)	-1667	NM_032338	84298	Hs.504820	NM_032338	ENSG00000139233	LLPH	C12orf31|hLLP	LLP	homolog,	long-term	synaptic	facilitation	protein-coding
Merged-chr10-7940077-1	chr10	7939977	7940177	0	11.300000	GS430_IP_BG4_93T_rep2_m1_F2L0_peaks.txt	intron	(NM_031923,	intron	2	of	6)	HAL1|LINE|L1	112414	NR_104329	399717	Hs.158992	NM_207423	ENSG00000197308	GATA3-AS1	-0	GATA3	antisense	RNA	1	ncRNA
Merged-chr5-1337334-1	chr5	1337234	1337434	0	11.300000	GS430_IP_BG4_93T_rep2_m1_F2L0_peaks.txt	intron	(NM_030782,	intron	5	of	16)	intron	(NM_030782,	intron	5	of	16)	7736	NM_030782	81037	Hs.444673	NM_030782	ENSG00000049656	CLPTM1L	CRR9	CLPTM1	like	protein-coding
Merged-chr15-91867273-1	chr15	91867173	91867373	0	11.300000	GS430_IP_BG4_93T_rep2_m1_F2L0_peaks.txt	intron	(NR_135775,	intron	1	of	10)	intron	(NR_135775,	intron	1	of	10)	12973	NR_135775	28232	Hs.311187	NM_013272	ENSG00000176463	SLCO3A1	OATP-D|OATP-RP3|OATP3A1|OATPD|OATPRP3|SLC21A11	solute	carrier	organic	anion	transporter	family	member	3A1	protein-coding
Merged-chr1-186608102-1	chr1	186608002	186608202	0	11.300000	GS430_IP_BG4_93T_rep2_m1_F2L0_peaks.txt	Intergenic	PRIMAX-int|LTR|ERV1	72325	NM_000963	5743	Hs.196384	NM_000963	ENSG00000073756	PTGS2	COX-2|COX2|GRIPGHS|PGG/HS|PGHS-2|PHS-2|hCox-2	prostaglandin-endoperoxide	synthase	2	protein-coding
Merged-chr21-27260425-1	chr21	27260325	27260525	0	11.300000	GS430_IP_BG4_93T_rep2_m1_F2L0_peaks.txt	Intergenic	Intergenic	-293305	NM_007038	11096	Hs.58324	NM_007038	ENSG00000154736	ADAMTS5	ADAM-TS	11|ADAM-TS	5|ADAM-TS5|ADAMTS-11|ADAMTS-5|ADAMTS11|ADMP-2	ADAM	metallopeptidase	with	thrombospondin	type	1	motif	5	protein-coding
Merged-chr10-3296905-1	chr10	3296805	3297005	0	11.300000	GS430_IP_BG4_93T_rep2_m1_F2L0_peaks.txt	Intergenic	L1PA17|LINE|L1	-21790	NR_131187	105376360	Hs.212226	NR_131187		LOC105376360	-0	uncharacterized	LOC105376360	ncRNA
Merged-chr15-84827401-1	chr15	84827301	84827501	0	11.300000	GS430_IP_BG4_93T_rep2_m1_F2L0_peaks.txt	intron	(NM_020778,	intron	2	of	13)	intron	(NM_020778,	intron	2	of	13)	10721	NM_020778	57538	Hs.459183	NM_020778	ENSG00000136383	ALPK3	MAK|MIDORI	alpha	kinase	3	protein-coding
Merged-chr13-90108355-1	chr13	90108255	90108455	0	11.300000	GS430_IP_BG4_93T_rep2_m1_F2L0_peaks.txt	non-coding	(NR_047489,	exon	2	of	6)	non-coding	(NR_047489,	exon	2	of	6)	11362	NR_047489	100874187	Hs.564526	NR_047489	ENSG00000261446	LINC00559	-0	long	intergenic	non-protein	coding	RNA	559	ncRNA
Merged-chr6-46881553-2	chr6	46881407	46881699	0	11.250000	GS404_IP_BG4_93T_m1_F2L0_peaks.txt|GS430_IP_BG4_93T_rep2_m1_F2L0_peaks.txt	exon	(NM_001098518,	exon	8	of	21)	exon	(NM_001098518,	exon	8	of	21)	-21918	NR_110658	101926962	Hs.680113	NR_110658		LOC101926962	-0	uncharacterized	LOC101926962	ncRNA
Merged-chr20-561880-2	chr20	561742	562019	0	11.200001	GS404_IP_BG4_93T_m1_F2L0_peaks.txt|GS430_IP_BG4_93T_rep2_m1_F2L0_peaks.txt	Intergenic	Intergenic	-18042	NM_001895	1457	Hs.644056	NM_001895	ENSG00000101266	CSNK2A1	CK2A1|CKII|CSNK2A3|OCNDS	casein	kinase	2	alpha	1	protein-coding
Merged-chr9-84570701-1	chr9	84570601	84570801	0	11.200000	GS404_IP_BG4_93T_m1_F2L0_peaks.txt	Intergenic	Intergenic	-97757	NM_001291937	4915	Hs.494312	NM_006180	ENSG00000148053	NTRK2	GP145-TrkB|TRKB|trk-B	neurotrophic	receptor	tyrosine	kinase	2	protein-coding
Merged-chr10-7952187-1	chr10	7952087	7952287	0	11.200000	GS404_IP_BG4_93T_m1_F2L0_peaks.txt	intron	(NM_031923,	intron	2	of	6)	intron	(NM_031923,	intron	2	of	6)	100304	NR_104329	399717	Hs.158992	NM_207423	ENSG00000197308	GATA3-AS1	-0	GATA3	antisense	RNA	1	ncRNA
Merged-chr15-98912720-1	chr15	98912620	98912820	0	11.200000	GS404_IP_BG4_93T_m1_F2L0_peaks.txt	intron	(NM_001291858,	intron	7	of	20)	intron	(NM_001291858,	intron	7	of	20)	92936	NM_001102612	145814	Hs.592021	NM_001102612	ENSG00000183571	PGPEP1L	-0	pyroglutamyl-peptidase	I-like	protein-coding
Merged-chr10-8196604-1	chr10	8196504	8196704	0	11.200000	GS404_IP_BG4_93T_m1_F2L0_peaks.txt	Intergenic	Intergenic	71701	NR_108058	100507143	Hs.258979	NR_108058	ENSG00000232170	LINC00708	GS1-756B1.2	long	intergenic	non-protein	coding	RNA	708	ncRNA
Merged-chr20-470182-1	chr20	470082	470282	0	11.200000	GS404_IP_BG4_93T_m1_F2L0_peaks.txt	Intergenic	HERVK22-int|LTR|ERVK	-7629	NM_144628	128637	Hs.590876	NM_144628	ENSG00000125875	TBC1D20	C20orf140|WARBM4	TBC1	domain	family	member	20	protein-coding
Merged-chr1-171820404-1	chr1	171820304	171820504	0	11.200000	GS404_IP_BG4_93T_m1_F2L0_peaks.txt	Intergenic	Intergenic	-21074	NM_001278252	26052	Hs.654775	NM_015569	ENSG00000197959	DNM3	Dyna	III	dynamin	3	protein-coding
Merged-chr4-12686401-1	chr4	12686301	12686501	0	11.200000	GS404_IP_BG4_93T_m1_F2L0_peaks.txt	Intergenic	Intergenic	462950	NR_125910	101929019	Hs.434234	NR_125910	ENSG00000251210	LOC101929019	-0	uncharacterized	LOC101929019	ncRNA
Merged-chr13-74214005-1	chr13	74213905	74214105	0	11.200000	GS404_IP_BG4_93T_m1_F2L0_peaks.txt	Intergenic	HAL1|LINE|L1	-17439	NR_144451	100507612	Hs.447508	NR_144451		LINC00402	-0	long	intergenic	non-protein	coding	RNA	402	ncRNA
Merged-chr12-83971933-1	chr12	83971833	83972033	0	11.200000	GS404_IP_BG4_93T_m1_F2L0_peaks.txt	Intergenic	Arthur1B|DNA|hAT-Tip100	940896	NM_018057	55117	Hs.44424	NM_018057	ENSG00000072041	SLC6A15	NTT73|SBAT1|V7-3|hv7-3	solute	carrier	family	6	member	15	protein-coding
Merged-chr1-171986762-1	chr1	171986662	171986862	0	11.200000	GS404_IP_BG4_93T_m1_F2L0_peaks.txt	intron	(NM_015569,	intron	2	of	20)	intron	(NM_015569,	intron	2	of	20)	122570	NR_046845	100874284		NR_046845	ENSG00000233540	DNM3-IT1	-0	DNM3	intronic	transcript	1	ncRNA
Merged-chr12-70112947-1	chr12	70112847	70113047	0	11.200000	GS404_IP_BG4_93T_m1_F2L0_peaks.txt	Intergenic	L1MA4A|LINE|L1	-130047	NM_014515	4848	Hs.133350	NM_014515	ENSG00000111596	CNOT2	CDC36|HSPC131|NOT2|NOT2H	CCR4-NOT	transcription	complex	subunit	2	protein-coding
Merged-chr9-84223399-1	chr9	84223299	84223499	0	11.200000	GS404_IP_BG4_93T_m1_F2L0_peaks.txt	Intergenic	Intergenic	117380	NM_001199633	64078	Hs.535966	NM_022127	ENSG00000197506	SLC28A3	CNT3	solute	carrier	family	28	member	3	protein-coding
Merged-chr12-57671111-1	chr12	57671011	57671211	0	11.200000	GS404_IP_BG4_93T_m1_F2L0_peaks.txt	Intergenic	Charlie1a|DNA|hAT-Charlie	-22844	NM_001017956	10956	Hs.527861	NM_006812	ENSG00000135506	OS9	ERLEC2|OS-9	OS9,	endoplasmic	reticulum	lectin	protein-coding
Merged-chr17-410160-1	chr17	410060	410260	0	11.200000	GS404_IP_BG4_93T_m1_F2L0_peaks.txt	promoter-TSS	(NM_001013672)	promoter-TSS	(NM_001013672)	-167	NM_001013672	400566	Hs.499607	NM_001013672	ENSG00000187624	C17orf97	CK20|LIAT1	chromosome	17	open	reading	frame	97	protein-coding
Merged-chr13-74251002-1	chr13	74250902	74251102	0	11.200000	GS404_IP_BG4_93T_m1_F2L0_peaks.txt	intron	(NR_144451,	intron	1	of	1)	intron	(NR_144451,	intron	1	of	1)	19558	NR_144451	100507612	Hs.447508	NR_144451		LINC00402	-0	long	intergenic	non-protein	coding	RNA	402	ncRNA
Merged-chr15-84922791-1	chr15	84922691	84922891	0	11.200000	GS404_IP_BG4_93T_m1_F2L0_peaks.txt	intron	(NM_001321722,	intron	11	of	18)	L2a|LINE|L2	38130	NM_001287761	9154	Hs.459187	NM_004213	ENSG00000156222	SLC28A1	CNT1|HCNT1	solute	carrier	family	28	member	1	protein-coding
Merged-chr12-70623175-1	chr12	70623075	70623275	0	11.200000	GS404_IP_BG4_93T_m1_F2L0_peaks.txt	intron	(NM_001330204,	intron	2	of	32)	intron	(NM_001330204,	intron	2	of	32)	-13151	NM_001206972	5787	Hs.201030	NM_002837	ENSG00000127329	PTPRB	HPTP-BETA|HPTPB|PTPB|R-PTP-BETA|VEPTP	protein	tyrosine	phosphatase,	receptor	type	B	protein-coding
Merged-chr15-96592947-1	chr15	96592847	96593047	0	11.200000	GS404_IP_BG4_93T_m1_F2L0_peaks.txt	Intergenic	Intergenic	188707	NR_102754	100652749	Hs.303588	NR_102753	ENSG00000259282	SPATA8-AS1	-0	SPATA8	antisense	RNA	1	(head	to	head)	ncRNA
Merged-chr4-12639988-1	chr4	12639888	12640088	0	11.200000	GS404_IP_BG4_93T_m1_F2L0_peaks.txt	Intergenic	Intergenic	416537	NR_125910	101929019	Hs.434234	NR_125910	ENSG00000251210	LOC101929019	-0	uncharacterized	LOC101929019	ncRNA
Merged-chr6-46849135-1	chr6	46849035	46849235	0	11.200000	GS404_IP_BG4_93T_m1_F2L0_peaks.txt	Intergenic	Intergenic	-54336	NR_110658	101926962	Hs.680113	NR_110658		LOC101926962	-0	uncharacterized	LOC101926962	ncRNA
Merged-chr4-12720025-2	chr4	12719888	12720163	0	11.100000	GS404_IP_BG4_93T_m1_F2L0_peaks.txt|GS430_IP_BG4_93T_rep2_m1_F2L0_peaks.txt	Intergenic	L2c|LINE|L2	496574	NR_125910	101929019	Hs.434234	NR_125910	ENSG00000251210	LOC101929019	-0	uncharacterized	LOC101929019	ncRNA
Merged-chr10-10676586-2	chr10	10676435	10676737	0	11.050000	GS404_IP_BG4_93T_m1_F2L0_peaks.txt|GS430_IP_BG4_93T_rep2_m1_F2L0_peaks.txt	intron	(NM_001326319,	intron	1	of	16)	L1MC1|LINE|L1	118328	NR_027082	207107	Hs.31562	NR_027082	ENSG00000225383	SFTA1P	SFTPF	surfactant	associated	1	pseudogene	pseudo
Merged-chr15-99104899-2	chr15	99104762	99105037	0	11.049999	GS404_IP_BG4_93T_m1_F2L0_peaks.txt|GS430_IP_BG4_93T_rep2_m1_F2L0_peaks.txt	promoter-TSS	(NM_015286)	promoter-TSS	(NM_015286)	-181	NM_015286	23336	Hs.207106	NM_015286	ENSG00000182253	SYNM	DMN|SYN	synemin	protein-coding
Merged-chr15-92715037-1	chr15	92714937	92715137	0	11.000000	GS430_IP_BG4_93T_rep2_m1_F2L0_peaks.txt	Intergenic	Intergenic	-59236	NM_207446	400451	Hs.27373	NM_207446	ENSG00000185442	FAM174B	-0	family	with	sequence	similarity	174	member	B	protein-coding
Merged-chr1-171949482-1	chr1	171949382	171949582	0	11.000000	GS430_IP_BG4_93T_rep2_m1_F2L0_peaks.txt	intron	(NM_015569,	intron	2	of	20)	AluJo|SINE|Alu	85290	NR_046845	100874284		NR_046845	ENSG00000233540	DNM3-IT1	-0	DNM3	intronic	transcript	1	ncRNA
Merged-chr12-84305328-1	chr12	84305228	84305428	0	11.000000	GS430_IP_BG4_93T_rep2_m1_F2L0_peaks.txt	Intergenic	MER54A|LTR|ERVL	607501	NM_018057	55117	Hs.44424	NM_018057	ENSG00000072041	SLC6A15	NTT73|SBAT1|V7-3|hv7-3	solute	carrier	family	6	member	15	protein-coding
Merged-chr20-547619-1	chr20	547519	547719	0	11.000000	GS430_IP_BG4_93T_rep2_m1_F2L0_peaks.txt	Intergenic	MIR|SINE|MIR	-3781	NM_001895	1457	Hs.644056	NM_001895	ENSG00000101266	CSNK2A1	CK2A1|CKII|CSNK2A3|OCNDS	casein	kinase	2	alpha	1	protein-coding
Merged-chr21-26205677-1	chr21	26205577	26205777	0	11.000000	GS430_IP_BG4_93T_rep2_m1_F2L0_peaks.txt	Intergenic	MLT2B3|LTR|ERVL	-34549	NM_001136131	351	Hs.434980	NM_000484	ENSG00000142192	APP	AAA|ABETA|ABPP|AD1|APPI|CTFgamma|CVAP|PN-II|PN2	amyloid	beta	precursor	protein	protein-coding
Merged-chr1-181919429-1	chr1	181919329	181919529	0	11.000000	GS430_IP_BG4_93T_rep2_m1_F2L0_peaks.txt	Intergenic	Intergenic	142283	NM_001009992	127665	Hs.684328	NM_001009992	ENSG00000179930	ZNF648	-0	zinc	finger	protein	648	protein-coding
Merged-chr20-1410535-1	chr20	1410435	1410635	0	11.000000	GS430_IP_BG4_93T_rep2_m1_F2L0_peaks.txt	Intergenic	MLT1L|LTR|ERVL-MaLR	-17363	NM_000801	2280	Hs.471933	NM_000801	ENSG00000088832	FKBP1A	FKBP-12|FKBP-1A|FKBP1|FKBP12|PKC12|PKCI2|PPIASE	FK506	binding	protein	1A	protein-coding
Merged-chr15-91069415-1	chr15	91069315	91069515	0	11.000000	GS430_IP_BG4_93T_rep2_m1_F2L0_peaks.txt	Intergenic	Charlie25|DNA|hAT-Charlie	-30173	NM_001323031	9899	Hs.21754	NM_014848	ENSG00000185518	SV2B	HsT19680	synaptic	vesicle	glycoprotein	2B	protein-coding
Merged-chr15-92801827-1	chr15	92801727	92801927	0	11.000000	GS430_IP_BG4_93T_rep2_m1_F2L0_peaks.txt	Intergenic	L2c|LINE|L2	6343	NR_033769	728619	Hs.684129	NR_033769		ASB9P1	-0	ankyrin	repeat	and	SOCS	box	containing	9	pseudogene	1	pseudo
Merged-chr13-91229793-1	chr13	91229693	91229893	0	11.000000	GS430_IP_BG4_93T_rep2_m1_F2L0_peaks.txt	Intergenic	Intergenic	-18095	NR_047004	100874150	Hs.711947	NR_047004		LINC00379	-0	long	intergenic	non-protein	coding	RNA	379	ncRNA
Merged-chr13-74243854-1	chr13	74243754	74243954	0	11.000000	GS430_IP_BG4_93T_rep2_m1_F2L0_peaks.txt	intron	(NR_144451,	intron	1	of	1)	L2c|LINE|L2	12410	NR_144451	100507612	Hs.447508	NR_144451		LINC00402	-0	long	intergenic	non-protein	coding	RNA	402	ncRNA
Merged-chr15-92401029-1	chr15	92400929	92401129	0	11.000000	GS430_IP_BG4_93T_rep2_m1_F2L0_peaks.txt	intron	(NM_001330416,	intron	1	of	4)	intron	(NM_001330416,	intron	1	of	4)	7119	NM_006011	8128	Hs.302341	NM_006011	ENSG00000140557	ST8SIA2	HsT19690|SIAT8-B|SIAT8B|ST8SIA-II|ST8SiaII|STX	ST8	alpha-N-acetyl-neuraminide	alpha-2,8-sialyltransferase	2	protein-coding
Merged-chr10-10611431-1	chr10	10611331	10611531	0	11.000000	GS430_IP_BG4_93T_rep2_m1_F2L0_peaks.txt	intron	(NM_001326319,	intron	1	of	16)	intron	(NM_001326319,	intron	1	of	16)	148916	NM_001326321	10659	Hs.309288	NM_006561	ENSG00000048740	CELF2	BRUNOL3|CELF-2|CUG-BP2|CUGBP2|ETR-3|ETR3|NAPOR	CUGBP,	Elav-like	family	member	2	protein-coding
Merged-chr15-90708508-1	chr15	90708408	90708608	0	11.000000	GS430_IP_BG4_93T_rep2_m1_F2L0_peaks.txt	intron	(NR_120372,	intron	2	of	3)	L1MEc|LINE|L1	8632	NR_120372	101926895	Hs.564760	NR_120372	ENSG00000259736	CRTC3-AS1	-0	CRTC3	antisense	RNA	1	ncRNA
Merged-chr15-90968985-1	chr15	90968885	90969085	0	11.000000	GS430_IP_BG4_93T_rep2_m1_F2L0_peaks.txt	intron	(NM_001267580,	intron	12	of	12)	intron	(NM_001267580,	intron	12	of	12)	2616	NR_051984	100507118	Hs.366401	NR_051984	ENSG00000258725	PRC1-AS1	-0	PRC1	antisense	RNA	1	ncRNA
Merged-chr20-503501-1	chr20	503401	503601	0	11.000000	GS430_IP_BG4_93T_rep2_m1_F2L0_peaks.txt	intron	(NM_177560,	intron	2	of	11)	MER119|DNA|hAT-Charlie	40337	NM_177560	1457	Hs.644056	NM_001895	ENSG00000101266	CSNK2A1	CK2A1|CKII|CSNK2A3|OCNDS	casein	kinase	2	alpha	1	protein-coding
Merged-chr9-76737195-1	chr9	76737095	76737295	0	10.900000	GS404_IP_BG4_93T_m1_F2L0_peaks.txt	intron	(NR_131751,	intron	5	of	15)	intron	(NR_131751,	intron	5	of	15)	-27241	NR_132312	50652	Hs.663766	NR_015342	ENSG00000225937	PCA3	DD3|NCRNA00019|PCAT3	prostate	cancer	associated	3	(non-protein	coding)	ncRNA
Merged-chr13-88816593-1	chr13	88816493	88816693	0	10.900000	GS404_IP_BG4_93T_m1_F2L0_peaks.txt	Intergenic	AluJb|SINE|Alu	189740	NR_047490	100861553	Hs.560132	NR_047490		LINC00560	-0	long	intergenic	non-protein	coding	RNA	560	ncRNA
Merged-chr10-3302268-1	chr10	3302168	3302368	0	10.900000	GS404_IP_BG4_93T_m1_F2L0_peaks.txt	Intergenic	LTR16E1|LTR|ERVL	-16427	NR_131187	105376360	Hs.212226	NR_131187		LOC105376360	-0	uncharacterized	LOC105376360	ncRNA
Merged-chr21-26161147-1	chr21	26161047	26161247	0	10.900000	GS404_IP_BG4_93T_m1_F2L0_peaks.txt	intron	(NM_001136131,	intron	1	of	15)	intron	(NM_001136131,	intron	1	of	15)	9673	NM_000484	351	Hs.434980	NM_000484	ENSG00000142192	APP	AAA|ABETA|ABPP|AD1|APPI|CTFgamma|CVAP|PN-II|PN2	amyloid	beta	precursor	protein	protein-coding
Merged-chr5-41976956-1	chr5	41976856	41977056	0	10.900000	GS404_IP_BG4_93T_m1_F2L0_peaks.txt	Intergenic	MSTB-int|LTR|ERVL-MaLR	51702	NM_033484	26272	Hs.165575	NM_012176	ENSG00000151876	FBXO4	FBX4	F-box	protein	4	protein-coding
Merged-chr1-181915155-1	chr1	181915055	181915255	0	10.900000	GS404_IP_BG4_93T_m1_F2L0_peaks.txt	Intergenic	Intergenic	146557	NM_001009992	127665	Hs.684328	NM_001009992	ENSG00000179930	ZNF648	-0	zinc	finger	protein	648	protein-coding
Merged-chr21-41632133-1	chr21	41632033	41632233	0	10.900000	GS404_IP_BG4_93T_m1_F2L0_peaks.txt	Intergenic	Intergenic	-47169	NR_024367	54090	Hs.570442	NR_024367		LINC00111	C21orf21|NCRNA00111	long	intergenic	non-protein	coding	RNA	111	ncRNA
Merged-chr9-83406718-1	chr9	83406618	83406818	0	10.900000	GS404_IP_BG4_93T_m1_F2L0_peaks.txt	intron	(NM_174938,	intron	1	of	13)	intron	(NM_174938,	intron	1	of	13)	61024	NM_001244960	257019	Hs.127535	NM_174938	ENSG00000172159	FRMD3	4.1O|EPB41L4O|EPB41LO|P410	FERM	domain	containing	3	protein-coding
Merged-chr13-65477854-1	chr13	65477754	65477954	0	10.900000	GS404_IP_BG4_93T_m1_F2L0_peaks.txt	Intergenic	Intergenic	-388193	NR_132362	105370242	Hs.578051	NR_132362		LINC01052	-0	long	intergenic	non-protein	coding	RNA	1052	ncRNA
Merged-chr1-171849069-1	chr1	171848969	171849169	0	10.900000	GS404_IP_BG4_93T_m1_F2L0_peaks.txt	intron	(NM_015569,	intron	1	of	20)	intron	(NM_015569,	intron	1	of	20)	7591	NM_001136127	26052	Hs.654775	NM_015569	ENSG00000197959	DNM3	Dyna	III	dynamin	3	protein-coding
Merged-chr4-12546149-1	chr4	12546049	12546249	0	10.900000	GS404_IP_BG4_93T_m1_F2L0_peaks.txt	Intergenic	MLT2B3|LTR|ERVL	322698	NR_125910	101929019	Hs.434234	NR_125910	ENSG00000251210	LOC101929019	-0	uncharacterized	LOC101929019	ncRNA
Merged-chr5-1367210-1	chr5	1367110	1367310	0	10.900000	GS404_IP_BG4_93T_m1_F2L0_peaks.txt	intron	(NR_125810,	intron	1	of	1)	L1MC1|LINE|L1	12863	NR_125810	100506791	Hs.146092	NR_125810	ENSG00000250584	LINC01511	-0	long	intergenic	non-protein	coding	RNA	1511	ncRNA
Merged-chr21-36730184-1	chr21	36730084	36730284	0	10.900000	GS404_IP_BG4_93T_m1_F2L0_peaks.txt	intron	(NM_009586,	intron	6	of	9)	intron	(NM_009586,	intron	6	of	9)	31051	NM_009586	6493	Hs.146186	NM_005069	ENSG00000159263	SIM2	HMC13F06|HMC29C01|SIM|bHLHe15	single-minded	family	bHLH	transcription	factor	2	protein-coding
Merged-chr15-84895111-1	chr15	84895011	84895211	0	10.900000	GS404_IP_BG4_93T_m1_F2L0_peaks.txt	exon	(NM_201651,	exon	6	of	7)	exon	(NM_201651,	exon	6	of	7)	10450	NM_001287761	9154	Hs.459187	NM_004213	ENSG00000156222	SLC28A1	CNT1|HCNT1	solute	carrier	family	28	member	1	protein-coding
Merged-chr12-65558595-1	chr12	65558495	65558695	0	10.900000	GS404_IP_BG4_93T_m1_F2L0_peaks.txt	non-coding	(NR_120434,	exon	5	of	5)	non-coding	(NR_120434,	exon	5	of	5)	-1284	NR_135033	105369187	Hs.738044	NR_135033	ENSG00000250748	LOC105369187	-0	uncharacterized	LOC105369187	ncRNA
Merged-chr3-196992130-1	chr3	196992030	196992230	0	10.900000	GS404_IP_BG4_93T_m1_F2L0_peaks.txt	Intergenic	Intergenic	-10776	NR_038285	100507057	Hs.666451	NR_038285	ENSG00000228109	MELTF-AS1	MFI2-AS1	MELTF	antisense	RNA	1	ncRNA
Merged-chr10-7941758-1	chr10	7941658	7941858	0	10.900000	GS404_IP_BG4_93T_m1_F2L0_peaks.txt	intron	(NM_031923,	intron	2	of	6)	intron	(NM_031923,	intron	2	of	6)	110733	NR_104329	399717	Hs.158992	NM_207423	ENSG00000197308	GATA3-AS1	-0	GATA3	antisense	RNA	1	ncRNA
Merged-chr10-8746313-1	chr10	8746213	8746413	0	10.900000	GS404_IP_BG4_93T_m1_F2L0_peaks.txt	Intergenic	Intergenic	-151676	NR_131944	105755953	Hs.564146	NR_131944	ENSG00000234752	LOC105755953	-0	uncharacterized	LOC105755953	ncRNA
Merged-chr4-28226632-1	chr4	28226532	28226732	0	10.900000	GS404_IP_BG4_93T_m1_F2L0_peaks.txt	Intergenic	Intergenic	-592950	NR_036237	100422937		NR_036237	ENSG00000283275	MIR4275	-0	microRNA	4275	ncRNA
Merged-chr9-76704723-1	chr9	76704623	76704823	0	10.900000	GS404_IP_BG4_93T_m1_F2L0_peaks.txt	intron	(NR_131751,	intron	7	of	15)	intron	(NR_131751,	intron	7	of	15)	-12308	NM_001308050	158471	Hs.262857	NM_015225	ENSG00000106772	PRUNE2	BMCC1|BNIPXL|C9orf65|KIAA0367	prune	homolog	2	protein-coding
Merged-chr1-171789392-1	chr1	171789292	171789492	0	10.900000	GS404_IP_BG4_93T_m1_F2L0_peaks.txt	intron	(NM_001007239,	intron	4	of	7)	intron	(NM_001007239,	intron	4	of	7)	7771	NM_001007239	51603	Hs.494705	NM_014955	ENSG00000010165	METTL13	5630401D24Rik|CGI-01|KIAA0859|feat	methyltransferase	like	13	protein-coding
Merged-chr6-46868154-1	chr6	46868054	46868254	0	10.900000	GS404_IP_BG4_93T_m1_F2L0_peaks.txt	intron	(NM_015234,	intron	12	of	20)	intron	(NM_015234,	intron	12	of	20)	-35317	NR_110658	101926962	Hs.680113	NR_110658		LOC101926962	-0	uncharacterized	LOC101926962	ncRNA
Merged-chr15-91938197-1	chr15	91938097	91938297	0	10.900000	GS404_IP_BG4_93T_m1_F2L0_peaks.txt	intron	(NM_013272,	intron	2	of	9)	MIRb|SINE|MIR	83897	NR_135775	28232	Hs.311187	NM_013272	ENSG00000176463	SLCO3A1	OATP-D|OATP-RP3|OATP3A1|OATPD|OATPRP3|SLC21A11	solute	carrier	organic	anion	transporter	family	member	3A1	protein-coding
Merged-chr10-12129578-2	chr10	12129389	12129768	0	10.865000	GS404_IP_BG4_93T_m1_F2L0_peaks.txt|GS430_IP_BG4_93T_rep2_m1_F2L0_peaks.txt	promoter-TSS	(NM_001142628)	promoter-TSS	(NM_001142628)	-63	NM_018144	55176	Hs.112955	NM_018144	ENSG00000065665	SEC61A2	-0	Sec61	translocon	alpha	2	subunit	protein-coding
Merged-chr15-73690927-2	chr15	73690749	73691105	0	10.799999	GS404_IP_BG4_93T_m1_F2L0_peaks.txt|GS430_IP_BG4_93T_rep2_m1_F2L0_peaks.txt	intron	(NM_001329628,	intron	1	of	7)	L2b|LINE|L2	6196	NM_001329628	80381	Hs.744915	NM_025240	ENSG00000103855	CD276	4Ig-B7-H3|B7-H3|B7H3|B7RP-2	CD276	molecule	protein-coding
Merged-chr9-84222403-1	chr9	84222303	84222503	0	10.700000	GS430_IP_BG4_93T_rep2_m1_F2L0_peaks.txt	Intergenic	LTR40b|LTR|ERVL	118376	NM_001199633	64078	Hs.535966	NM_022127	ENSG00000197506	SLC28A3	CNT3	solute	carrier	family	28	member	3	protein-coding
Merged-chr5-24703175-1	chr5	24703075	24703275	0	10.700000	GS430_IP_BG4_93T_rep2_m1_F2L0_peaks.txt	Intergenic	Intergenic	-58197	NM_006727	1008	Hs.92489	NM_006727	ENSG00000040731	CDH10	-0	cadherin	10	protein-coding
Merged-chr15-91074889-1	chr15	91074789	91074989	0	10.700000	GS430_IP_BG4_93T_rep2_m1_F2L0_peaks.txt	Intergenic	Intergenic	-24699	NM_001323031	9899	Hs.21754	NM_014848	ENSG00000185518	SV2B	HsT19680	synaptic	vesicle	glycoprotein	2B	protein-coding
Merged-chr21-27275915-1	chr21	27275815	27276015	0	10.700000	GS430_IP_BG4_93T_rep2_m1_F2L0_peaks.txt	Intergenic	Intergenic	-308795	NM_007038	11096	Hs.58324	NM_007038	ENSG00000154736	ADAMTS5	ADAM-TS	11|ADAM-TS	5|ADAM-TS5|ADAMTS-11|ADAMTS-5|ADAMTS11|ADMP-2	ADAM	metallopeptidase	with	thrombospondin	type	1	motif	5	protein-coding
Merged-chr3-196988722-1	chr3	196988622	196988822	0	10.700000	GS430_IP_BG4_93T_rep2_m1_F2L0_peaks.txt	Intergenic	Intergenic	-14184	NR_038285	100507057	Hs.666451	NR_038285	ENSG00000228109	MELTF-AS1	MFI2-AS1	MELTF	antisense	RNA	1	ncRNA
Merged-chr15-92613204-1	chr15	92613104	92613304	0	10.700000	GS430_IP_BG4_93T_rep2_m1_F2L0_peaks.txt	Intergenic	Intergenic	-40941	NR_021493	100144604	Hs.245476	NR_021493	ENSG00000258647	LINC00930	-0	long	intergenic	non-protein	coding	RNA	930	ncRNA
Merged-chr9-76303129-1	chr9	76303029	76303229	0	10.700000	GS430_IP_BG4_93T_rep2_m1_F2L0_peaks.txt	intron	(NM_001190482,	intron	27	of	36)	intron	(NM_001190482,	intron	27	of	36)	91399	NM_018339	55312	Hs.37558	NM_018339	ENSG00000135002	RFK	RIFK	riboflavin	kinase	protein-coding
Merged-chr13-78912419-1	chr13	78912319	78912519	0	10.700000	GS430_IP_BG4_93T_rep2_m1_F2L0_peaks.txt	Intergenic	L2b|LINE|L2	-72369	NR_046869	100874126	Hs.577893	NR_046869		LINC00331	NCRNA00331	long	intergenic	non-protein	coding	RNA	331	ncRNA
Merged-chr12-69827973-1	chr12	69827873	69828073	0	10.700000	GS430_IP_BG4_93T_rep2_m1_F2L0_peaks.txt	intron	(NM_182530,	intron	1	of	24)	L1ME4a|LINE|L1	2650	NM_182530	196446	Hs.253773	NM_182530	ENSG00000166268	MYRFL	C12orf15|C12orf28|bcm1377	myelin	regulatory	factor-like	protein-coding
Merged-chr4-11903286-1	chr4	11903186	11903386	0	10.700000	GS430_IP_BG4_93T_rep2_m1_F2L0_peaks.txt	Intergenic	Intergenic	-320165	NR_125910	101929019	Hs.434234	NR_125910	ENSG00000251210	LOC101929019	-0	uncharacterized	LOC101929019	ncRNA
Merged-chr1-186350328-1	chr1	186350228	186350428	0	10.700000	GS430_IP_BG4_93T_rep2_m1_F2L0_peaks.txt	exon	(NM_003292,	exon	21	of	51)	exon	(NM_003292,	exon	21	of	51)	24997	NM_003292	7175	Hs.279640	NM_003292	ENSG00000047410	TPR	-0	translocated	promoter	region,	nuclear	basket	protein	protein-coding
Merged-chr13-65433061-1	chr13	65432961	65433161	0	10.700000	GS430_IP_BG4_93T_rep2_m1_F2L0_peaks.txt	Intergenic	Intergenic	-432986	NR_132362	105370242	Hs.578051	NR_132362		LINC01052	-0	long	intergenic	non-protein	coding	RNA	1052	ncRNA
Merged-chr15-100552455-1	chr15	100552355	100552555	0	10.700000	GS430_IP_BG4_93T_rep2_m1_F2L0_peaks.txt	non-coding	(NR_073405,	exon	1	of	1)	non-coding	(NR_073405,	exon	1	of	1)	-6211	NR_135693	102723335	Hs.587819	NR_135693	ENSG00000259540	LOC102723335	-0	uncharacterized	LOC102723335	ncRNA
Merged-chr4-23881770-1	chr4	23881670	23881870	0	10.700000	GS430_IP_BG4_93T_rep2_m1_F2L0_peaks.txt	promoter-TSS	(NM_001330753)	promoter-TSS	(NM_001330753)	-478	NM_001330753	10891	Hs.527078	NM_013261	ENSG00000109819	PPARGC1A	LEM6|PGC-1(alpha)|PGC-1alpha|PGC-1v|PGC1|PGC1A|PPARGC1	PPARG	coactivator	1	alpha	protein-coding
Merged-chr1-186468470-1	chr1	186468370	186468570	0	10.700000	GS430_IP_BG4_93T_rep2_m1_F2L0_peaks.txt	intron	(NR_126002,	intron	4	of	4)	L1M3|LINE|L1	-7362	NM_002597	5132	Hs.654381	NM_002597	ENSG00000116703	PDC	MEKA|PHD|PhLOP|PhLP	phosducin	protein-coding
Merged-chr15-98969198-1	chr15	98969098	98969298	0	10.700000	GS430_IP_BG4_93T_rep2_m1_F2L0_peaks.txt	intron	(NM_001167902,	intron	4	of	4)	intron	(NM_001167902,	intron	4	of	4)	36458	NM_001102612	145814	Hs.592021	NM_001102612	ENSG00000183571	PGPEP1L	-0	pyroglutamyl-peptidase	I-like	protein-coding
Merged-chr10-10647516-1	chr10	10647416	10647616	0	10.700000	GS430_IP_BG4_93T_rep2_m1_F2L0_peaks.txt	intron	(NM_001326319,	intron	1	of	16)	intron	(NM_001326319,	intron	1	of	16)	147398	NR_027082	207107	Hs.31562	NR_027082	ENSG00000225383	SFTA1P	SFTPF	surfactant	associated	1	pseudogene	pseudo
Merged-chr10-9393260-1	chr10	9393160	9393360	0	10.700000	GS430_IP_BG4_93T_rep2_m1_F2L0_peaks.txt	Intergenic	Intergenic	-97667	NR_120635	101928272	Hs.650697	NR_120635		LOC101928272	-0	uncharacterized	LOC101928272	ncRNA
Merged-chr13-109157694-1	chr13	109157594	109157794	0	10.700000	GS430_IP_BG4_93T_rep2_m1_F2L0_peaks.txt	intron	(NM_001198950,	intron	32	of	34)	intron	(NM_001198950,	intron	32	of	34)	9609	NR_047700	100885782	Hs.655942	NR_047700	ENSG00000236242	MYO16-AS1	-0	MYO16	antisense	RNA	1	ncRNA
Merged-chr4-12709134-1	chr4	12709034	12709234	0	10.700000	GS430_IP_BG4_93T_rep2_m1_F2L0_peaks.txt	Intergenic	Intergenic	485683	NR_125910	101929019	Hs.434234	NR_125910	ENSG00000251210	LOC101929019	-0	uncharacterized	LOC101929019	ncRNA
Merged-chr9-84284141-1	chr9	84284041	84284241	0	10.700000	GS430_IP_BG4_93T_rep2_m1_F2L0_peaks.txt	intron	(NM_022127,	intron	15	of	18)	intron	(NM_022127,	intron	15	of	18)	56638	NM_001199633	64078	Hs.535966	NM_022127	ENSG00000197506	SLC28A3	CNT3	solute	carrier	family	28	member	3	protein-coding
Merged-chr20-1362432-1	chr20	1362332	1362532	0	10.700000	GS430_IP_BG4_93T_rep2_m1_F2L0_peaks.txt	intron	(NR_040047,	intron	1	of	2)	L2|LINE|L2	30529	NR_106929	102465524		NR_106929	ENSG00000088832	MIR6869	hsa-mir-6869	microRNA	6869	ncRNA
Merged-chr15-98787800-1	chr15	98787700	98787900	0	10.700000	GS430_IP_BG4_93T_rep2_m1_F2L0_peaks.txt	intron	(NM_001291858,	intron	2	of	20)	intron	(NM_001291858,	intron	2	of	20)	3374	NR_039864	100616432		NR_039864	ENSG00000264480	MIR4714	-0	microRNA	4714	ncRNA
Merged-chr9-83330774-1	chr9	83330674	83330874	0	10.700000	GS430_IP_BG4_93T_rep2_m1_F2L0_peaks.txt	intron	(NM_174938,	intron	6	of	13)	MER58A|DNA|hAT-Charlie	1187	NM_001244961	257019	Hs.127535	NM_174938	ENSG00000172159	FRMD3	4.1O|EPB41L4O|EPB41LO|P410	FERM	domain	containing	3	protein-coding
Merged-chr15-92619407-1	chr15	92619307	92619507	0	10.700000	GS430_IP_BG4_93T_rep2_m1_F2L0_peaks.txt	3'	UTR	(NM_207446,	exon	3	of	3)	3'	UTR	(NM_207446,	exon	3	of	3)	36394	NM_207446	400451	Hs.27373	NM_207446	ENSG00000185442	FAM174B	-0	family	with	sequence	similarity	174	member	B	protein-coding
Merged-chr1-186349117-1	chr1	186349017	186349217	0	10.700000	GS430_IP_BG4_93T_rep2_m1_F2L0_peaks.txt	intron	(NM_003292,	intron	21	of	50)	MER47A|DNA|TcMar-Tigger	26208	NM_003292	7175	Hs.279640	NM_003292	ENSG00000047410	TPR	-0	translocated	promoter	region,	nuclear	basket	protein	protein-coding
Merged-chr12-78519581-1	chr12	78519481	78519681	0	10.700000	GS430_IP_BG4_93T_rep2_m1_F2L0_peaks.txt	Intergenic	L1PA8|LINE|L1	-159835	NR_135021	105369860	Hs.156898	NR_135021	ENSG00000258220	LOC105369860	-0	uncharacterized	LOC105369860	ncRNA
Merged-chr15-84784756-1	chr15	84784656	84784856	0	10.700000	GS430_IP_BG4_93T_rep2_m1_F2L0_peaks.txt	exon	(NM_014630,	exon	4	of	11)	exon	(NM_014630,	exon	4	of	11)	-31924	NM_020778	57538	Hs.459183	NM_020778	ENSG00000136383	ALPK3	MAK|MIDORI	alpha	kinase	3	protein-coding
Merged-chr4-8610411-1	chr4	8610311	8610511	0	10.700000	GS430_IP_BG4_93T_rep2_m1_F2L0_peaks.txt	intron	(NM_003652,	intron	6	of	9)	intron	(NM_003652,	intron	6	of	9)	17751	NM_003652	8532	Hs.61995	NM_003652	ENSG00000109625	CPZ	-0	carboxypeptidase	Z	protein-coding
Merged-chr1-171815453-1	chr1	171815353	171815553	0	10.700000	GS430_IP_BG4_93T_rep2_m1_F2L0_peaks.txt	Intergenic	MIR|SINE|MIR	-26025	NM_001278252	26052	Hs.654775	NM_015569	ENSG00000197959	DNM3	Dyna	III	dynamin	3	protein-coding
Merged-chr15-99277414-1	chr15	99277314	99277514	0	10.700000	GS430_IP_BG4_93T_rep2_m1_F2L0_peaks.txt	intron	(NM_001321675,	intron	3	of	9)	L1MC4|LINE|L1	19889	NR_073383	7190	Hs.656611	NR_073383	ENSG00000259706	HSP90B2P	GRP94P1|GRP94b|HSP|HSPCP2|TRA1P1|TRAP1	heat	shock	protein	90	beta	family	member	2	pseudogene	pseudo
Merged-chr9-83451415-1	chr9	83451315	83451515	0	10.700000	GS430_IP_BG4_93T_rep2_m1_F2L0_peaks.txt	intron	(NM_174938,	intron	1	of	13)	(CA)n|Simple_repeat|Simple_repeat	16327	NM_001244960	257019	Hs.127535	NM_174938	ENSG00000172159	FRMD3	4.1O|EPB41L4O|EPB41LO|P410	FERM	domain	containing	3	protein-coding
Merged-chr4-12643879-1	chr4	12643779	12643979	0	10.700000	GS430_IP_BG4_93T_rep2_m1_F2L0_peaks.txt	Intergenic	Intergenic	420428	NR_125910	101929019	Hs.434234	NR_125910	ENSG00000251210	LOC101929019	-0	uncharacterized	LOC101929019	ncRNA
Merged-chr9-84566077-1	chr9	84565977	84566177	0	10.600000	GS404_IP_BG4_93T_m1_F2L0_peaks.txt	Intergenic	MIR|SINE|MIR	-102381	NM_001291937	4915	Hs.494312	NM_006180	ENSG00000148053	NTRK2	GP145-TrkB|TRKB|trk-B	neurotrophic	receptor	tyrosine	kinase	2	protein-coding
Merged-chr12-70730164-1	chr12	70730064	70730264	0	10.600000	GS404_IP_BG4_93T_m1_F2L0_peaks.txt	intron	(NM_002849,	intron	6	of	13)	intron	(NM_002849,	intron	6	of	13)	24444	NR_073474	5801	Hs.506076	NM_002849	ENSG00000153233	PTPRR	EC-PTP|PCPTP1|PTP-SL|PTPBR7|PTPRQ	protein	tyrosine	phosphatase,	receptor	type	R	protein-coding
Merged-chr9-84612501-1	chr9	84612401	84612601	0	10.600000	GS404_IP_BG4_93T_m1_F2L0_peaks.txt	Intergenic	Intergenic	-55957	NM_001291937	4915	Hs.494312	NM_006180	ENSG00000148053	NTRK2	GP145-TrkB|TRKB|trk-B	neurotrophic	receptor	tyrosine	kinase	2	protein-coding
Merged-chr9-84560107-1	chr9	84560007	84560207	0	10.600000	GS404_IP_BG4_93T_m1_F2L0_peaks.txt	Intergenic	LTR78|LTR|ERV1	-108351	NM_001291937	4915	Hs.494312	NM_006180	ENSG00000148053	NTRK2	GP145-TrkB|TRKB|trk-B	neurotrophic	receptor	tyrosine	kinase	2	protein-coding
Merged-chr5-134886291-1	chr5	134886191	134886391	0	10.600000	GS404_IP_BG4_93T_m1_F2L0_peaks.txt	intron	(NM_024715,	intron	1	of	4)	intron	(NM_024715,	intron	1	of	4)	12521	NM_024715	79770	Hs.741304	NM_024715	ENSG00000113621	TXNDC15	C5orf14|UNQ335	thioredoxin	domain	containing	15	protein-coding
Merged-chr9-76687588-1	chr9	76687488	76687688	0	10.600000	GS404_IP_BG4_93T_m1_F2L0_peaks.txt	intron	(NR_131751,	intron	8	of	15)	intron	(NR_131751,	intron	8	of	15)	4827	NM_001330680	158471	Hs.262857	NM_015225	ENSG00000106772	PRUNE2	BMCC1|BNIPXL|C9orf65|KIAA0367	prune	homolog	2	protein-coding
Merged-chr15-98861156-1	chr15	98861056	98861256	0	10.600000	GS404_IP_BG4_93T_m1_F2L0_peaks.txt	intron	(NM_001291858,	intron	2	of	20)	intron	(NM_001291858,	intron	2	of	20)	76730	NR_039864	100616432		NR_039864	ENSG00000264480	MIR4714	-0	microRNA	4714	ncRNA
Merged-chr15-91905079-1	chr15	91904979	91905179	0	10.600000	GS404_IP_BG4_93T_m1_F2L0_peaks.txt	intron	(NR_135775,	intron	1	of	10)	L4_B_Mam|LINE|RTE-X	50779	NR_135775	28232	Hs.311187	NM_013272	ENSG00000176463	SLCO3A1	OATP-D|OATP-RP3|OATP3A1|OATPD|OATPRP3|SLC21A11	solute	carrier	organic	anion	transporter	family	member	3A1	protein-coding
Merged-chr12-57684140-1	chr12	57684040	57684240	0	10.600000	GS404_IP_BG4_93T_m1_F2L0_peaks.txt	Intergenic	L1PB2|LINE|L1	-9815	NM_001017956	10956	Hs.527861	NM_006812	ENSG00000135506	OS9	ERLEC2|OS-9	OS9,	endoplasmic	reticulum	lectin	protein-coding
Merged-chr10-8847338-1	chr10	8847238	8847438	0	10.600000	GS404_IP_BG4_93T_m1_F2L0_peaks.txt	Intergenic	L3|LINE|CR1	-50651	NR_131944	105755953	Hs.564146	NR_131944	ENSG00000234752	LOC105755953	-0	uncharacterized	LOC105755953	ncRNA
Merged-chr9-84617531-1	chr9	84617431	84617631	0	10.600000	GS404_IP_BG4_93T_m1_F2L0_peaks.txt	Intergenic	L2c|LINE|L2	-50927	NM_001291937	4915	Hs.494312	NM_006180	ENSG00000148053	NTRK2	GP145-TrkB|TRKB|trk-B	neurotrophic	receptor	tyrosine	kinase	2	protein-coding
Merged-chr12-83411451-1	chr12	83411351	83411551	0	10.600000	GS404_IP_BG4_93T_m1_F2L0_peaks.txt	Intergenic	Charlie2a|DNA|hAT-Charlie	724296	NM_001320321	160335	Hs.577775	NM_152588	ENSG00000179104	TMTC2	IBDBP1	transmembrane	and	tetratricopeptide	repeat	containing	2	protein-coding
Merged-chr12-66173194-1	chr12	66173094	66173294	0	10.600000	GS404_IP_BG4_93T_m1_F2L0_peaks.txt	Intergenic	MER45B|DNA|hAT-Tip100	-3122	NM_001282609	51643	Hs.505934	NM_016056	ENSG00000155957	TMBIM4	CGI-119|GAAP|LFG4|S1R|ZPRO	transmembrane	BAX	inhibitor	motif	containing	4	protein-coding
Merged-chr10-9417005-1	chr10	9416905	9417105	0	10.600000	GS404_IP_BG4_93T_m1_F2L0_peaks.txt	Intergenic	Intergenic	-121412	NR_120635	101928272	Hs.650697	NR_120635		LOC101928272	-0	uncharacterized	LOC101928272	ncRNA
Merged-chr5-936024-1	chr5	935924	936124	0	10.600000	GS404_IP_BG4_93T_m1_F2L0_peaks.txt	Intergenic	Intergenic	43170	NM_004237	9319	Hs.436187	NM_004237	ENSG00000071539	TRIP13	16E1BP	thyroid	hormone	receptor	interactor	13	protein-coding
Merged-chr13-73153730-1	chr13	73153630	73153830	0	10.600000	GS404_IP_BG4_93T_m1_F2L0_peaks.txt	Intergenic	Intergenic	94938	NM_001730	688	Hs.508234	NM_001730	ENSG00000102554	KLF5	BTEB2|CKLF|IKLF	Kruppel	like	factor	5	protein-coding
Merged-chr9-79952063-1	chr9	79951963	79952163	0	10.600000	GS404_IP_BG4_93T_m1_F2L0_peaks.txt	intron	(NR_121213,	intron	1	of	2)	intron	(NR_121213,	intron	1	of	2)	-22960	NR_121212	101927477	Hs.571630	NR_121212		LINC01507	XLOC_000303	long	intergenic	non-protein	coding	RNA	1507	ncRNA
Merged-chr21-27040591-1	chr21	27040491	27040691	0	10.600000	GS404_IP_BG4_93T_m1_F2L0_peaks.txt	Intergenic	Intergenic	-73471	NM_007038	11096	Hs.58324	NM_007038	ENSG00000154736	ADAMTS5	ADAM-TS	11|ADAM-TS	5|ADAM-TS5|ADAMTS-11|ADAMTS-5|ADAMTS11|ADMP-2	ADAM	metallopeptidase	with	thrombospondin	type	1	motif	5	protein-coding
Merged-chr15-99029167-1	chr15	99029067	99029267	0	10.600000	GS404_IP_BG4_93T_m1_F2L0_peaks.txt	intron	(NR_126487,	intron	3	of	3)	intron	(NR_126487,	intron	3	of	3)	14463	NR_126487	104564224	Hs.32769	NR_126487		LUNAR1	-0	leukemia-associated	non-coding	IGF1R	activator	RNA	1	ncRNA
Merged-chr10-12225538-1	chr10	12225438	12225638	0	10.600000	GS404_IP_BG4_93T_m1_F2L0_peaks.txt	intron	(NM_006023,	intron	6	of	12)	intron	(NM_006023,	intron	6	of	12)	-29394	NM_001321647	11164	Hs.555956	NM_014142	ENSG00000165609	NUDT5	YSA1|YSA1H|YSAH1|hNUDT5	nudix	hydrolase	5	protein-coding
Merged-chr15-90953577-1	chr15	90953477	90953677	0	10.600000	GS404_IP_BG4_93T_m1_F2L0_peaks.txt	exon	(NM_001039675,	exon	23	of	23)	exon	(NM_001039675,	exon	23	of	23)	-1299	NM_001017919	91433	Hs.655895	NM_033544	ENSG00000166965	RCCD1	-0	RCC1	domain	containing	1	protein-coding
Merged-chr15-95727682-1	chr15	95727582	95727782	0	10.600000	GS404_IP_BG4_93T_m1_F2L0_peaks.txt	Intergenic	MSTA|LTR|ERVL-MaLR	294589	NR_027132	145820	Hs.652702	NR_027132	ENSG00000259134	LINC00924	-0	long	intergenic	non-protein	coding	RNA	924	ncRNA
Merged-chr4-23875228-1	chr4	23875128	23875328	0	10.600000	GS404_IP_BG4_93T_m1_F2L0_peaks.txt	intron	(NM_001330751,	intron	4	of	14)	intron	(NM_001330751,	intron	4	of	14)	6064	NM_001330753	10891	Hs.527078	NM_013261	ENSG00000109819	PPARGC1A	LEM6|PGC-1(alpha)|PGC-1alpha|PGC-1v|PGC1|PGC1A|PPARGC1	PPARG	coactivator	1	alpha	protein-coding
Merged-chr15-90925391-1	chr15	90925291	90925491	0	10.600000	GS404_IP_BG4_93T_m1_F2L0_peaks.txt	Intergenic	Intergenic	-4789	NM_001039675	55898	Hs.389461	NM_017979	ENSG00000140553	UNC45A	GC-UNC45|GCUNC-45|GCUNC45|IRO039700|SMAP-1|SMAP1|UNC-45A	unc-45	myosin	chaperone	A	protein-coding
Merged-chr5-1381748-1	chr5	1381648	1381848	0	10.600000	GS404_IP_BG4_93T_m1_F2L0_peaks.txt	Intergenic	(CA)n|Simple_repeat|Simple_repeat	-1675	NR_125810	100506791	Hs.146092	NR_125810	ENSG00000250584	LINC01511	-0	long	intergenic	non-protein	coding	RNA	1511	ncRNA
Merged-chr4-23874187-1	chr4	23874087	23874287	0	10.600000	GS404_IP_BG4_93T_m1_F2L0_peaks.txt	intron	(NM_001330751,	intron	4	of	14)	intron	(NM_001330751,	intron	4	of	14)	7105	NM_001330753	10891	Hs.527078	NM_013261	ENSG00000109819	PPARGC1A	LEM6|PGC-1(alpha)|PGC-1alpha|PGC-1v|PGC1|PGC1A|PPARGC1	PPARG	coactivator	1	alpha	protein-coding
Merged-chr15-99062317-1	chr15	99062217	99062417	0	10.600000	GS404_IP_BG4_93T_m1_F2L0_peaks.txt	Intergenic	MER63A|DNA|hAT-Blackjack	-42763	NM_015286	23336	Hs.207106	NM_015286	ENSG00000182253	SYNM	DMN|SYN	synemin	protein-coding
Merged-chr10-10837071-1	chr10	10836971	10837171	0	10.300000	GS430_IP_BG4_93T_rep2_m1_F2L0_peaks.txt	intron	(NM_001326326,	intron	1	of	14)	intron	(NM_001326326,	intron	1	of	14)	38360	NM_001326327	10659	Hs.309288	NM_006561	ENSG00000048740	CELF2	BRUNOL3|CELF-2|CUG-BP2|CUGBP2|ETR-3|ETR3|NAPOR	CUGBP,	Elav-like	family	member	2	protein-coding
Merged-chr5-41968101-1	chr5	41968001	41968201	0	10.300000	GS430_IP_BG4_93T_rep2_m1_F2L0_peaks.txt	Intergenic	Intergenic	42847	NM_033484	26272	Hs.165575	NM_012176	ENSG00000151876	FBXO4	FBX4	F-box	protein	4	protein-coding
Merged-chr21-26958792-1	chr21	26958692	26958892	0	10.300000	GS430_IP_BG4_93T_rep2_m1_F2L0_peaks.txt	intron	(NM_007038,	intron	1	of	7)	L2c|LINE|L2	4831	NR_039916	100616243		NR_039916	ENSG00000266133	MIR4759	-0	microRNA	4759	ncRNA
Merged-chr1-172863337-1	chr1	172863237	172863437	0	10.300000	GS430_IP_BG4_93T_rep2_m1_F2L0_peaks.txt	Intergenic	Intergenic	187626	NM_005092	8995	Hs.248197	NM_005092	ENSG00000120337	TNFSF18	AITRL|GITRL|TL6|TNLG2A|hGITRL	tumor	necrosis	factor	superfamily	member	18	protein-coding
Merged-chr10-3304025-1	chr10	3303925	3304125	0	10.300000	GS430_IP_BG4_93T_rep2_m1_F2L0_peaks.txt	Intergenic	Intergenic	-14670	NR_131187	105376360	Hs.212226	NR_131187		LOC105376360	-0	uncharacterized	LOC105376360	ncRNA
Merged-chrX-20141959-1	chrX	20141859	20142059	0	10.300000	GS404_IP_BG4_93T_m1_F2L0_peaks.txt	promoter-TSS	(NM_001412)	promoter-TSS	(NM_001412)	-111	NM_001412	1964	Hs.522590	NM_001412	ENSG00000173674	EIF1AX	EIF1A|EIF1AP1|EIF4C|eIF-1A|eIF-4C	eukaryotic	translation	initiation	factor	1A,	X-linked	protein-coding
Merged-chr9-80103290-1	chr9	80103190	80103390	0	10.300000	GS430_IP_BG4_93T_rep2_m1_F2L0_peaks.txt	Intergenic	L1ME2z|LINE|L1	128267	NR_121212	101927477	Hs.571630	NR_121212		LINC01507	XLOC_000303	long	intergenic	non-protein	coding	RNA	1507	ncRNA
Merged-chr21-41361373-1	chr21	41361273	41361473	0	10.300000	GS430_IP_BG4_93T_rep2_m1_F2L0_peaks.txt	promoter-TSS	(NM_002463)	promoter-TSS	(NM_002463)	-650	NM_002463	4600	Hs.926	NM_002463	ENSG00000183486	MX2	MXB	MX	dynamin	like	GTPase	2	protein-coding
Merged-chr6-46287291-1	chr6	46287191	46287391	0	10.300000	GS430_IP_BG4_93T_rep2_m1_F2L0_peaks.txt	intron	(NR_125838,	intron	1	of	3)	intron	(NR_125838,	intron	1	of	3)	10967	NR_125838	101926915	Hs.575377	NR_125838		LOC101926915	-0	uncharacterized	LOC101926915	ncRNA
Merged-chr12-66182615-1	chr12	66182515	66182715	0	10.300000	GS430_IP_BG4_93T_rep2_m1_F2L0_peaks.txt	Intergenic	Intergenic	-6583	NM_001142523	11213	Hs.369265	NM_007199	ENSG00000090376	IRAK3	ASRT5|IRAKM	interleukin	1	receptor	associated	kinase	3	protein-coding
Merged-chr15-92422086-1	chr15	92421986	92422186	0	10.300000	GS430_IP_BG4_93T_rep2_m1_F2L0_peaks.txt	intron	(NM_001330416,	intron	1	of	4)	MER58D|DNA|hAT-Charlie	28176	NM_006011	8128	Hs.302341	NM_006011	ENSG00000140557	ST8SIA2	HsT19690|SIAT8-B|SIAT8B|ST8SIA-II|ST8SiaII|STX	ST8	alpha-N-acetyl-neuraminide	alpha-2,8-sialyltransferase	2	protein-coding
Merged-chr13-90112839-1	chr13	90112739	90112939	0	10.300000	GS430_IP_BG4_93T_rep2_m1_F2L0_peaks.txt	intron	(NR_047489,	intron	1	of	5)	intron	(NR_047489,	intron	1	of	5)	6878	NR_047489	100874187	Hs.564526	NR_047489	ENSG00000261446	LINC00559	-0	long	intergenic	non-protein	coding	RNA	559	ncRNA
Merged-chr4-11825775-1	chr4	11825675	11825875	0	10.300000	GS404_IP_BG4_93T_m1_F2L0_peaks.txt	Intergenic	L2|LINE|L2	-396862	NM_005114	9957	Hs.507348	NM_005114	ENSG00000002587	HS3ST1	3OST|3OST1	heparan	sulfate-glucosamine	3-sulfotransferase	1	protein-coding
Merged-chr9-76808949-1	chr9	76808849	76809049	0	10.300000	GS430_IP_BG4_93T_rep2_m1_F2L0_peaks.txt	intron	(NR_131751,	intron	5	of	15)	intron	(NR_131751,	intron	5	of	15)	44513	NR_015342	50652	Hs.663766	NR_015342	ENSG00000225937	PCA3	DD3|NCRNA00019|PCAT3	prostate	cancer	associated	3	(non-protein	coding)	ncRNA
Merged-chr1-171457276-1	chr1	171457176	171457376	0	10.300000	GS430_IP_BG4_93T_rep2_m1_F2L0_peaks.txt	Intergenic	Intergenic	-28251	NM_015172	23215	Hs.494614	NM_015172	ENSG00000117523	PRRC2C	BAT2-iso|BAT2D1|BAT2L2|XTP2	proline	rich	coiled-coil	2C	protein-coding
Merged-chr10-8755906-1	chr10	8755806	8756006	0	10.300000	GS404_IP_BG4_93T_m1_F2L0_peaks.txt	Intergenic	Intergenic	-142083	NR_131944	105755953	Hs.564146	NR_131944	ENSG00000234752	LOC105755953	-0	uncharacterized	LOC105755953	ncRNA
Merged-chr12-83768960-1	chr12	83768860	83769060	0	10.300000	GS430_IP_BG4_93T_rep2_m1_F2L0_peaks.txt	Intergenic	Intergenic	1081805	NM_001320321	160335	Hs.577775	NM_152588	ENSG00000179104	TMTC2	IBDBP1	transmembrane	and	tetratricopeptide	repeat	containing	2	protein-coding
Merged-chr9-84072084-1	chr9	84071984	84072184	0	10.300000	GS430_IP_BG4_93T_rep2_m1_F2L0_peaks.txt	intron	(NR_110995,	intron	2	of	8)	L1MEf|LINE|L1	8641	NR_110995	101927575	Hs.459826	NR_110995	ENSG00000227463	LOC101927575	-0	uncharacterized	LOC101927575	ncRNA
Merged-chr15-99110902-1	chr15	99110802	99111002	0	10.300000	GS430_IP_BG4_93T_rep2_m1_F2L0_peaks.txt	intron	(NM_145728,	intron	1	of	3)	intron	(NM_145728,	intron	1	of	3)	5822	NM_145728	23336	Hs.207106	NM_015286	ENSG00000182253	SYNM	DMN|SYN	synemin	protein-coding
Merged-chr12-70830585-1	chr12	70830485	70830685	0	10.300000	GS430_IP_BG4_93T_rep2_m1_F2L0_peaks.txt	intron	(NM_002849,	intron	2	of	13)	intron	(NM_002849,	intron	2	of	13)	-41655	NM_001207015	5801	Hs.506076	NM_002849	ENSG00000153233	PTPRR	EC-PTP|PCPTP1|PTP-SL|PTPBR7|PTPRQ	protein	tyrosine	phosphatase,	receptor	type	R	protein-coding
Merged-chr15-92261137-1	chr15	92261037	92261237	0	10.300000	GS430_IP_BG4_93T_rep2_m1_F2L0_peaks.txt	Intergenic	L1ME3F|LINE|L1	-132750	NM_001330416	8128	Hs.302341	NM_006011	ENSG00000140557	ST8SIA2	HsT19690|SIAT8-B|SIAT8B|ST8SIA-II|ST8SiaII|STX	ST8	alpha-N-acetyl-neuraminide	alpha-2,8-sialyltransferase	2	protein-coding
Merged-chr15-99027653-1	chr15	99027553	99027753	0	10.300000	GS404_IP_BG4_93T_m1_F2L0_peaks.txt	non-coding	(NR_126487,	exon	3	of	4)	non-coding	(NR_126487,	exon	3	of	4)	12949	NR_126487	104564224	Hs.32769	NR_126487		LUNAR1	-0	leukemia-associated	non-coding	IGF1R	activator	RNA	1	ncRNA
Merged-chr4-12724101-1	chr4	12724001	12724201	0	10.300000	GS430_IP_BG4_93T_rep2_m1_F2L0_peaks.txt	Intergenic	Intergenic	500650	NR_125910	101929019	Hs.434234	NR_125910	ENSG00000251210	LOC101929019	-0	uncharacterized	LOC101929019	ncRNA
Merged-chr10-7843978-1	chr10	7843878	7844078	0	10.300000	GS430_IP_BG4_93T_rep2_m1_F2L0_peaks.txt	intron	(NM_031923,	intron	2	of	6)	AmnSINE1|SINE|5S-Deu-L2	25474	NM_031923	83860	Hs.527688	NM_031923	ENSG00000165632	TAF3	TAF140|TAFII-140|TAFII140	TATA-box	binding	protein	associated	factor	3	protein-coding
Merged-chr13-112066143-1	chr13	112066043	112066243	0	10.300000	GS430_IP_BG4_93T_rep2_m1_F2L0_peaks.txt	intron	(NR_120392,	intron	1	of	3)	intron	(NR_120392,	intron	1	of	3)	-1456	NM_005986	6656	Hs.202526	NM_005986	ENSG00000182968	SOX1	-0	SRY-box	1	protein-coding
Merged-chr12-66122282-1	chr12	66122182	66122382	0	10.300000	GS430_IP_BG4_93T_rep2_m1_F2L0_peaks.txt	TTS	(NM_032338)	TTS	(NM_032338)	-8469	NR_125724	103625681	Hs.504820	NR_125724	ENSG00000239335	LLPH-AS1	-0	LLPH	antisense	RNA	1	(head	to	head)	ncRNA
Merged-chr13-75591220-1	chr13	75591120	75591320	0	10.300000	GS430_IP_BG4_93T_rep2_m1_F2L0_peaks.txt	intron	(NM_006002,	intron	6	of	8)	intron	(NM_006002,	intron	6	of	8)	-29214	NM_005358	4008	Hs.207631	NM_005358	ENSG00000136153	LMO7	FBX20|FBXO20|LOMP	LIM	domain	7	protein-coding
Merged-chr21-26982964-1	chr21	26982864	26983064	0	10.300000	GS430_IP_BG4_93T_rep2_m1_F2L0_peaks.txt	Intergenic	Intergenic	-15844	NM_007038	11096	Hs.58324	NM_007038	ENSG00000154736	ADAMTS5	ADAM-TS	11|ADAM-TS	5|ADAM-TS5|ADAMTS-11|ADAMTS-5|ADAMTS11|ADMP-2	ADAM	metallopeptidase	with	thrombospondin	type	1	motif	5	protein-coding
Merged-chr6-46288370-1	chr6	46288270	46288470	0	10.300000	GS430_IP_BG4_93T_rep2_m1_F2L0_peaks.txt	intron	(NR_125838,	intron	1	of	3)	intron	(NR_125838,	intron	1	of	3)	12046	NR_125838	101926915	Hs.575377	NR_125838		LOC101926915	-0	uncharacterized	LOC101926915	ncRNA
Merged-chr15-98910525-1	chr15	98910425	98910625	0	10.300000	GS430_IP_BG4_93T_rep2_m1_F2L0_peaks.txt	intron	(NM_001291858,	intron	6	of	20)	intron	(NM_001291858,	intron	6	of	20)	95131	NM_001102612	145814	Hs.592021	NM_001102612	ENSG00000183571	PGPEP1L	-0	pyroglutamyl-peptidase	I-like	protein-coding
Merged-chr9-77937023-1	chr9	77936923	77937123	0	10.300000	GS430_IP_BG4_93T_rep2_m1_F2L0_peaks.txt	intron	(NM_002072,	intron	1	of	6)	intron	(NM_002072,	intron	1	of	6)	94426	NM_002072	2776	Hs.269782	NM_002072	ENSG00000156052	GNAQ	CMC1|G-ALPHA-q|GAQ|SWS	G	protein	subunit	alpha	q	protein-coding
Merged-chr10-9482770-1	chr10	9482670	9482870	0	10.300000	GS430_IP_BG4_93T_rep2_m1_F2L0_peaks.txt	Intergenic	Tigger1|DNA|TcMar-Tigger	-187177	NR_120635	101928272	Hs.650697	NR_120635		LOC101928272	-0	uncharacterized	LOC101928272	ncRNA
Merged-chr12-83262150-1	chr12	83262050	83262250	0	10.300000	GS430_IP_BG4_93T_rep2_m1_F2L0_peaks.txt	Intergenic	Intergenic	574995	NM_001320321	160335	Hs.577775	NM_152588	ENSG00000179104	TMTC2	IBDBP1	transmembrane	and	tetratricopeptide	repeat	containing	2	protein-coding
Merged-chr15-92399383-1	chr15	92399283	92399483	0	10.300000	GS404_IP_BG4_93T_m1_F2L0_peaks.txt	intron	(NM_001330416,	intron	1	of	4)	intron	(NM_001330416,	intron	1	of	4)	5473	NM_006011	8128	Hs.302341	NM_006011	ENSG00000140557	ST8SIA2	HsT19690|SIAT8-B|SIAT8B|ST8SIA-II|ST8SiaII|STX	ST8	alpha-N-acetyl-neuraminide	alpha-2,8-sialyltransferase	2	protein-coding
Merged-chr12-70734045-1	chr12	70733945	70734145	0	10.300000	GS430_IP_BG4_93T_rep2_m1_F2L0_peaks.txt	intron	(NM_002849,	intron	6	of	13)	intron	(NM_002849,	intron	6	of	13)	20563	NR_073474	5801	Hs.506076	NM_002849	ENSG00000153233	PTPRR	EC-PTP|PCPTP1|PTP-SL|PTPBR7|PTPRQ	protein	tyrosine	phosphatase,	receptor	type	R	protein-coding
Merged-chr4-23892732-1	chr4	23892632	23892832	0	10.300000	GS430_IP_BG4_93T_rep2_m1_F2L0_peaks.txt	intron	(NM_001330752,	intron	2	of	13)	intron	(NM_001330752,	intron	2	of	13)	-2655	NM_013261	10891	Hs.527078	NM_013261	ENSG00000109819	PPARGC1A	LEM6|PGC-1(alpha)|PGC-1alpha|PGC-1v|PGC1|PGC1A|PPARGC1	PPARG	coactivator	1	alpha	protein-coding
Merged-chr4-12649588-1	chr4	12649488	12649688	0	10.300000	GS404_IP_BG4_93T_m1_F2L0_peaks.txt	Intergenic	Intergenic	426137	NR_125910	101929019	Hs.434234	NR_125910	ENSG00000251210	LOC101929019	-0	uncharacterized	LOC101929019	ncRNA
Merged-chr13-65486385-1	chr13	65486285	65486485	0	10.300000	GS430_IP_BG4_93T_rep2_m1_F2L0_peaks.txt	Intergenic	L1MC2|LINE|L1	-379662	NR_132362	105370242	Hs.578051	NR_132362		LINC01052	-0	long	intergenic	non-protein	coding	RNA	1052	ncRNA
Merged-chr1-171990000-1	chr1	171989900	171990100	0	10.300000	GS404_IP_BG4_93T_m1_F2L0_peaks.txt	intron	(NM_015569,	intron	4	of	20)	HAL1|LINE|L1	125808	NR_046845	100874284		NR_046845	ENSG00000233540	DNM3-IT1	-0	DNM3	intronic	transcript	1	ncRNA
Merged-chr10-3327312-1	chr10	3327212	3327412	0	10.300000	GS430_IP_BG4_93T_rep2_m1_F2L0_peaks.txt	intron	(NR_131187,	intron	1	of	1)	L1MD2|LINE|L1	8617	NR_131187	105376360	Hs.212226	NR_131187		LOC105376360	-0	uncharacterized	LOC105376360	ncRNA
Merged-chr15-91931191-1	chr15	91931091	91931291	0	10.300000	GS430_IP_BG4_93T_rep2_m1_F2L0_peaks.txt	intron	(NM_013272,	intron	2	of	9)	intron	(NM_013272,	intron	2	of	9)	76891	NR_135775	28232	Hs.311187	NM_013272	ENSG00000176463	SLCO3A1	OATP-D|OATP-RP3|OATP3A1|OATPD|OATPRP3|SLC21A11	solute	carrier	organic	anion	transporter	family	member	3A1	protein-coding
Merged-chr15-99346128-1	chr15	99346028	99346228	0	10.300000	GS404_IP_BG4_93T_m1_F2L0_peaks.txt	intron	(NM_001321675,	intron	6	of	9)	AluJo|SINE|Alu	88603	NR_073383	7190	Hs.656611	NR_073383	ENSG00000259706	HSP90B2P	GRP94P1|GRP94b|HSP|HSPCP2|TRA1P1|TRAP1	heat	shock	protein	90	beta	family	member	2	pseudogene	pseudo
Merged-chr4-12645138-1	chr4	12645038	12645238	0	10.300000	GS430_IP_BG4_93T_rep2_m1_F2L0_peaks.txt	Intergenic	MSTC|LTR|ERVL-MaLR	421687	NR_125910	101929019	Hs.434234	NR_125910	ENSG00000251210	LOC101929019	-0	uncharacterized	LOC101929019	ncRNA
Merged-chr9-76771881-1	chr9	76771781	76771981	0	10.300000	GS430_IP_BG4_93T_rep2_m1_F2L0_peaks.txt	intron	(NR_132313,	intron	1	of	2)	intron	(NR_132313,	intron	1	of	2)	7445	NR_015342	50652	Hs.663766	NR_015342	ENSG00000225937	PCA3	DD3|NCRNA00019|PCAT3	prostate	cancer	associated	3	(non-protein	coding)	ncRNA
Merged-chr12-70580248-1	chr12	70580148	70580348	0	10.300000	GS430_IP_BG4_93T_rep2_m1_F2L0_peaks.txt	intron	(NM_001109754,	intron	10	of	33)	intron	(NM_001109754,	intron	10	of	33)	29776	NM_002837	5787	Hs.201030	NM_002837	ENSG00000127329	PTPRB	HPTP-BETA|HPTPB|PTPB|R-PTP-BETA|VEPTP	protein	tyrosine	phosphatase,	receptor	type	B	protein-coding
Merged-chr15-91012247-1	chr15	91012147	91012347	0	10.300000	GS404_IP_BG4_93T_m1_F2L0_peaks.txt	intron	(NM_018668,	intron	5	of	22)	intron	(NM_018668,	intron	5	of	22)	10374	NM_001289148	26276	Hs.745007	NM_018668	ENSG00000184056	VPS33B	-0	VPS33B,	late	endosome	and	lysosome	associated	protein-coding
Merged-chr12-57726736-1	chr12	57726636	57726836	0	10.300000	GS404_IP_BG4_93T_m1_F2L0_peaks.txt	exon	(NM_001122772,	exon	19	of	19)	exon	(NM_001122772,	exon	19	of	19)	496	NR_027032	100130776	Hs.656080	NR_027032	ENSG00000255737	AGAP2-AS1	PUNISHER	AGAP2	antisense	RNA	1	ncRNA
Merged-chr15-90810663-1	chr15	90810563	90810763	0	10.300000	GS430_IP_BG4_93T_rep2_m1_F2L0_peaks.txt	intron	(NM_001287248,	intron	20	of	21)	intron	(NM_001287248,	intron	20	of	21)	-57929	NM_002569	5045	Hs.513153	NM_002569	ENSG00000140564	FURIN	FUR|PACE|PCSK3|SPC1	furin,	paired	basic	amino	acid	cleaving	enzyme	protein-coding
Merged-chr17-42388644-1	chr17	42388544	42388744	0	10.300000	GS404_IP_BG4_93T_m1_F2L0_peaks.txt	promoter-TSS	(NM_139276)	promoter-TSS	(NM_139276)	-149	NM_139276	6774	Hs.463059	NM_003150	ENSG00000168610	STAT3	ADMIO|ADMIO1|APRF|HIES	signal	transducer	and	activator	of	transcription	3	protein-coding
Merged-chr9-84573637-1	chr9	84573537	84573737	0	10.300000	GS430_IP_BG4_93T_rep2_m1_F2L0_peaks.txt	Intergenic	Intergenic	-94821	NM_001291937	4915	Hs.494312	NM_006180	ENSG00000148053	NTRK2	GP145-TrkB|TRKB|trk-B	neurotrophic	receptor	tyrosine	kinase	2	protein-coding
Merged-chr9-80832802-1	chr9	80832702	80832902	0	10.300000	GS430_IP_BG4_93T_rep2_m1_F2L0_peaks.txt	Intergenic	L1ME1|LINE|L1	856733	NM_001303104	7088	Hs.197320	NM_005077	ENSG00000196781	TLE1	ESG|ESG1|GRG1	transducin	like	enhancer	of	split	1	protein-coding
Merged-chr4-28602009-1	chr4	28601909	28602109	0	10.300000	GS430_IP_BG4_93T_rep2_m1_F2L0_peaks.txt	Intergenic	MLT1D|LTR|ERVL-MaLR	-217573	NR_036237	100422937		NR_036237	ENSG00000283275	MIR4275	-0	microRNA	4275	ncRNA
Merged-chr21-27253947-1	chr21	27253847	27254047	0	10.300000	GS430_IP_BG4_93T_rep2_m1_F2L0_peaks.txt	Intergenic	L1ME3E|LINE|L1	-286827	NM_007038	11096	Hs.58324	NM_007038	ENSG00000154736	ADAMTS5	ADAM-TS	11|ADAM-TS	5|ADAM-TS5|ADAMTS-11|ADAMTS-5|ADAMTS11|ADMP-2	ADAM	metallopeptidase	with	thrombospondin	type	1	motif	5	protein-coding
Merged-chr10-9495292-1	chr10	9495192	9495392	0	10.300000	GS404_IP_BG4_93T_m1_F2L0_peaks.txt	Intergenic	L1MEc|LINE|L1	-199699	NR_120635	101928272	Hs.650697	NR_120635		LOC101928272	-0	uncharacterized	LOC101928272	ncRNA
Merged-chr15-91883879-1	chr15	91883779	91883979	0	10.300000	GS430_IP_BG4_93T_rep2_m1_F2L0_peaks.txt	intron	(NR_135775,	intron	1	of	10)	intron	(NR_135775,	intron	1	of	10)	29579	NR_135775	28232	Hs.311187	NM_013272	ENSG00000176463	SLCO3A1	OATP-D|OATP-RP3|OATP3A1|OATPD|OATPRP3|SLC21A11	solute	carrier	organic	anion	transporter	family	member	3A1	protein-coding
Merged-chr13-74155881-1	chr13	74155781	74155981	0	10.300000	GS404_IP_BG4_93T_m1_F2L0_peaks.txt	Intergenic	MamGypLTR2c|LTR|Gypsy	-21952	NM_007249	11278	Hs.373857	NM_007249	ENSG00000118922	KLF12	AP-2rep|AP2REP|HSPC122	Kruppel	like	factor	12	protein-coding
Merged-chr19-58401347-1	chr19	58401247	58401447	0	10.300000	GS404_IP_BG4_93T_m1_F2L0_peaks.txt	Intergenic	CpG	5257	NM_001195135	646862	Hs.728121	NM_001195135	ENSG00000269855	RNF225	-0	ring	finger	protein	225	protein-coding
Merged-chr12-83771541-1	chr12	83771441	83771641	0	10.300000	GS404_IP_BG4_93T_m1_F2L0_peaks.txt	Intergenic	MIR|SINE|MIR	1084386	NM_001320321	160335	Hs.577775	NM_152588	ENSG00000179104	TMTC2	IBDBP1	transmembrane	and	tetratricopeptide	repeat	containing	2	protein-coding
Merged-chr20-1454866-1	chr20	1454766	1454966	0	10.300000	GS404_IP_BG4_93T_m1_F2L0_peaks.txt	intron	(NR_038164,	intron	3	of	7)	intron	(NR_038164,	intron	3	of	7)	12826	NM_016143	55968	Hs.12865	NM_016143	ENSG00000088833	NSFL1C	P47|UBX1|UBXD10|UBXN2C|dJ776F14.1	NSFL1	cofactor	protein-coding
Merged-chr1-171942805-1	chr1	171942705	171942905	0	10.300000	GS430_IP_BG4_93T_rep2_m1_F2L0_peaks.txt	intron	(NM_015569,	intron	2	of	20)	L2a|LINE|L2	78613	NR_046845	100874284		NR_046845	ENSG00000233540	DNM3-IT1	-0	DNM3	intronic	transcript	1	ncRNA
Merged-chr21-26426022-1	chr21	26425922	26426122	0	10.300000	GS404_IP_BG4_93T_m1_F2L0_peaks.txt	intron	(NR_135515,	intron	1	of	3)	MER54A|LTR|ERVL	20079	NR_135515	100996571	Hs.570432	NR_135515	ENSG00000197934	CYYR1-AS1	-0	cysteine	and	tyrosine	rich	1	antisense	RNA	1	ncRNA
Merged-chr9-76634532-2	chr9	76634365	76634700	0	10.010000	GS404_IP_BG4_93T_m1_F2L0_peaks.txt|GS430_IP_BG4_93T_rep2_m1_F2L0_peaks.txt	intron	(NM_001330680,	intron	7	of	10)	MER57C2|LTR|ERV1	57883	NM_001330680	158471	Hs.262857	NM_015225	ENSG00000106772	PRUNE2	BMCC1|BNIPXL|C9orf65|KIAA0367	prune	homolog	2	protein-coding
Merged-chr9-84213200-1	chr9	84213100	84213300	0	10.000000	GS404_IP_BG4_93T_m1_F2L0_peaks.txt	Intergenic	Intergenic	127579	NM_001199633	64078	Hs.535966	NM_022127	ENSG00000197506	SLC28A3	CNT3	solute	carrier	family	28	member	3	protein-coding
Merged-chr13-91225792-1	chr13	91225692	91225892	0	10.000000	GS430_IP_BG4_93T_rep2_m1_F2L0_peaks.txt	Intergenic	HERVL40-int|LTR|ERVL	-14094	NR_047004	100874150	Hs.711947	NR_047004		LINC00379	-0	long	intergenic	non-protein	coding	RNA	379	ncRNA
Merged-chr20-553664-1	chr20	553564	553764	0	10.000000	GS404_IP_BG4_93T_m1_F2L0_peaks.txt	Intergenic	L1MC4|LINE|L1	-9826	NM_001895	1457	Hs.644056	NM_001895	ENSG00000101266	CSNK2A1	CK2A1|CKII|CSNK2A3|OCNDS	casein	kinase	2	alpha	1	protein-coding
Merged-chr1-171963920-1	chr1	171963820	171964020	0	10.000000	GS430_IP_BG4_93T_rep2_m1_F2L0_peaks.txt	intron	(NM_015569,	intron	2	of	20)	MER4D1|LTR|ERV1	99728	NR_046845	100874284		NR_046845	ENSG00000233540	DNM3-IT1	-0	DNM3	intronic	transcript	1	ncRNA
Merged-chr20-1340876-1	chr20	1340776	1340976	0	10.000000	GS430_IP_BG4_93T_rep2_m1_F2L0_peaks.txt	intron	(NR_040047,	intron	1	of	2)	intron	(NR_040047,	intron	1	of	2)	-11641	NM_080489	27111	Hs.657015	NM_015685	ENSG00000125775	SDCBP2	SITAC|SITAC18|ST-2	syndecan	binding	protein	2	protein-coding
Merged-chr1-171217377-1	chr1	171217277	171217477	0	10.000000	GS430_IP_BG4_93T_rep2_m1_F2L0_peaks.txt	Intergenic	MER61-int|LTR|ERV1	-31094	NM_002021	2326	Hs.1424	NM_002021	ENSG00000010932	FMO1	-0	flavin	containing	monooxygenase	1	protein-coding
Merged-chr15-90765585-1	chr15	90765485	90765685	0	10.000000	GS430_IP_BG4_93T_rep2_m1_F2L0_peaks.txt	intron	(NM_001287248,	intron	9	of	21)	intron	(NM_001287248,	intron	9	of	21)	48258	NM_001287246	641	Hs.725208	NM_000057	ENSG00000197299	BLM	BS|RECQ2|RECQL2|RECQL3	Bloom	syndrome	RecQ	like	helicase	protein-coding
Merged-chr21-27216483-1	chr21	27216383	27216583	0	10.000000	GS430_IP_BG4_93T_rep2_m1_F2L0_peaks.txt	Intergenic	Charlie20a|DNA|hAT-Charlie	-249363	NM_007038	11096	Hs.58324	NM_007038	ENSG00000154736	ADAMTS5	ADAM-TS	11|ADAM-TS	5|ADAM-TS5|ADAMTS-11|ADAMTS-5|ADAMTS11|ADMP-2	ADAM	metallopeptidase	with	thrombospondin	type	1	motif	5	protein-coding
Merged-chr10-10620278-1	chr10	10620178	10620378	0	10.000000	GS404_IP_BG4_93T_m1_F2L0_peaks.txt	intron	(NM_001326319,	intron	1	of	16)	AluYg6|SINE|Alu	157763	NM_001326321	10659	Hs.309288	NM_006561	ENSG00000048740	CELF2	BRUNOL3|CELF-2|CUG-BP2|CUGBP2|ETR-3|ETR3|NAPOR	CUGBP,	Elav-like	family	member	2	protein-coding
Merged-chr13-65419675-1	chr13	65419575	65419775	0	10.000000	GS404_IP_BG4_93T_m1_F2L0_peaks.txt	Intergenic	AluJo|SINE|Alu	-446372	NR_132362	105370242	Hs.578051	NR_132362		LINC01052	-0	long	intergenic	non-protein	coding	RNA	1052	ncRNA
Merged-chr4-12567654-1	chr4	12567554	12567754	0	10.000000	GS404_IP_BG4_93T_m1_F2L0_peaks.txt	Intergenic	Intergenic	344203	NR_125910	101929019	Hs.434234	NR_125910	ENSG00000251210	LOC101929019	-0	uncharacterized	LOC101929019	ncRNA
Merged-chr4-12582272-1	chr4	12582172	12582372	0	10.000000	GS430_IP_BG4_93T_rep2_m1_F2L0_peaks.txt	Intergenic	L2|LINE|L2	358821	NR_125910	101929019	Hs.434234	NR_125910	ENSG00000251210	LOC101929019	-0	uncharacterized	LOC101929019	ncRNA
Merged-chr17-42998272-1	chr17	42998172	42998372	0	10.000000	GS404_IP_BG4_93T_m1_F2L0_peaks.txt	promoter-TSS	(NM_000988)	promoter-TSS	(NM_000988)	-157	NM_000988	6155	Hs.514196	NM_000988	ENSG00000131469	RPL27	L27	ribosomal	protein	L27	protein-coding
Merged-chr17-58518063-1	chr17	58517963	58518163	0	10.000000	GS404_IP_BG4_93T_m1_F2L0_peaks.txt	promoter-TSS	(NM_004687)	promoter-TSS	(NM_004687)	-173	NM_004687	9110	Hs.514373	NM_004687	ENSG00000108389	MTMR4	FYVE-DSP2|ZFYVE11	myotubularin	related	protein	4	protein-coding
Merged-chr12-57722141-1	chr12	57722041	57722241	0	10.000000	GS430_IP_BG4_93T_rep2_m1_F2L0_peaks.txt	TTS	(NM_006812)	TTS	(NM_006812)	-4099	NR_027032	100130776	Hs.656080	NR_027032	ENSG00000255737	AGAP2-AS1	PUNISHER	AGAP2	antisense	RNA	1	ncRNA
Merged-chr4-28602474-1	chr4	28602374	28602574	0	10.000000	GS430_IP_BG4_93T_rep2_m1_F2L0_peaks.txt	Intergenic	Intergenic	-217108	NR_036237	100422937		NR_036237	ENSG00000283275	MIR4275	-0	microRNA	4275	ncRNA
Merged-chr9-76775179-1	chr9	76775079	76775279	0	10.000000	GS430_IP_BG4_93T_rep2_m1_F2L0_peaks.txt	intron	(NR_132313,	intron	1	of	2)	intron	(NR_132313,	intron	1	of	2)	10743	NR_015342	50652	Hs.663766	NR_015342	ENSG00000225937	PCA3	DD3|NCRNA00019|PCAT3	prostate	cancer	associated	3	(non-protein	coding)	ncRNA
Merged-chr9-79979882-1	chr9	79979782	79979982	0	10.000000	GS430_IP_BG4_93T_rep2_m1_F2L0_peaks.txt	intron	(NR_121212,	intron	2	of	4)	intron	(NR_121212,	intron	2	of	4)	4859	NR_121212	101927477	Hs.571630	NR_121212		LINC01507	XLOC_000303	long	intergenic	non-protein	coding	RNA	1507	ncRNA
Merged-chr1-194908016-1	chr1	194907916	194908116	0	10.000000	GS430_IP_BG4_93T_rep2_m1_F2L0_peaks.txt	Intergenic	Tigger3b|DNA|TcMar-Tigger	1603271	NR_125789	101929184	Hs.146728	NR_125789	ENSG00000232077	LINC01031	TCONS_00000361	long	intergenic	non-protein	coding	RNA	1031	ncRNA
Merged-chr9-84540310-1	chr9	84540210	84540410	0	10.000000	GS430_IP_BG4_93T_rep2_m1_F2L0_peaks.txt	Intergenic	L1ME4a|LINE|L1	-128148	NM_001291937	4915	Hs.494312	NM_006180	ENSG00000148053	NTRK2	GP145-TrkB|TRKB|trk-B	neurotrophic	receptor	tyrosine	kinase	2	protein-coding
Merged-chr17-76265021-1	chr17	76264921	76265121	0	10.000000	GS404_IP_BG4_93T_m1_F2L0_peaks.txt	promoter-TSS	(NM_182565)	promoter-TSS	(NM_182565)	-184	NM_182565	283991	Hs.744981	NM_182565	ENSG00000185262	UBALD2	FAM100B	UBA	like	domain	containing	2	protein-coding
Merged-chr13-88755512-1	chr13	88755412	88755612	0	10.000000	GS430_IP_BG4_93T_rep2_m1_F2L0_peaks.txt	Intergenic	L1MEc|LINE|L1	128659	NR_047490	100861553	Hs.560132	NR_047490		LINC00560	-0	long	intergenic	non-protein	coding	RNA	560	ncRNA
Merged-chr10-8703038-1	chr10	8702938	8703138	0	10.000000	GS404_IP_BG4_93T_m1_F2L0_peaks.txt	Intergenic	Intergenic	-108647	NR_134492	105376398	Hs.63158	NR_134492		LOC105376398	-0	uncharacterized	LOC105376398	ncRNA
Merged-chr4-8213479-1	chr4	8213379	8213579	0	10.000000	GS404_IP_BG4_93T_m1_F2L0_peaks.txt	intron	(NR_134639,	intron	3	of	14)	MIRb|SINE|MIR	14235	NM_018986	54436	Hs.479116	NM_018986	ENSG00000125089	SH3TC1	-0	SH3	domain	and	tetratricopeptide	repeats	1	protein-coding
Merged-chr10-12470281-1	chr10	12470181	12470381	0	10.000000	GS430_IP_BG4_93T_rep2_m1_F2L0_peaks.txt	intron	(NM_153498,	intron	1	of	10)	intron	(NM_153498,	intron	1	of	10)	-108472	NR_039700	100616151		NR_039700	ENSG00000263584	MIR4480	-0	microRNA	4480	ncRNA
Merged-chr6-45946934-1	chr6	45946834	45947034	0	10.000000	GS430_IP_BG4_93T_rep2_m1_F2L0_peaks.txt	intron	(NM_001256023,	intron	3	of	5)	intron	(NM_001256023,	intron	3	of	5)	-9337	NR_045673	53405	Hs.485489	NM_016929	ENSG00000112782	CLIC5	DFNB102|DFNB103|MST130|MSTP130	chloride	intracellular	channel	5	protein-coding
Merged-chr4-28265869-1	chr4	28265769	28265969	0	10.000000	GS430_IP_BG4_93T_rep2_m1_F2L0_peaks.txt	Intergenic	Intergenic	-553713	NR_036237	100422937		NR_036237	ENSG00000283275	MIR4275	-0	microRNA	4275	ncRNA
Merged-chr1-172261801-1	chr1	172261701	172261901	0	10.000000	GS404_IP_BG4_93T_m1_F2L0_peaks.txt	intron	(NM_015569,	intron	15	of	20)	L1MA4A|LINE|L1	-116966	NR_103486	100628315	Hs.584880	NR_038397	ENSG00000230630	DNM3OS	DNM3-AS1|MIR199A2HG	DNM3	opposite	strand/antisense	RNA	ncRNA
Merged-chr15-92450966-1	chr15	92450866	92451066	0	10.000000	GS404_IP_BG4_93T_m1_F2L0_peaks.txt	intron	(NM_006011,	intron	5	of	5)	intron	(NM_006011,	intron	5	of	5)	20580	NR_126501	104613533	Hs.97584	NR_126501	ENSG00000259170	LOC104613533	-0	uncharacterized	LOC104613533	ncRNA
Merged-chr1-171767166-1	chr1	171767066	171767266	0	10.000000	GS430_IP_BG4_93T_rep2_m1_F2L0_peaks.txt	Intergenic	Intergenic	-14455	NM_015935	51603	Hs.494705	NM_014955	ENSG00000010165	METTL13	5630401D24Rik|CGI-01|KIAA0859|feat	methyltransferase	like	13	protein-coding
Merged-chr13-65471855-1	chr13	65471755	65471955	0	10.000000	GS404_IP_BG4_93T_m1_F2L0_peaks.txt	Intergenic	Intergenic	-394192	NR_132362	105370242	Hs.578051	NR_132362		LINC01052	-0	long	intergenic	non-protein	coding	RNA	1052	ncRNA
Merged-chr6-46274375-1	chr6	46274275	46274475	0	10.000000	GS430_IP_BG4_93T_rep2_m1_F2L0_peaks.txt	intron	(NM_001251973,	intron	2	of	4)	intron	(NM_001251973,	intron	2	of	4)	-1949	NR_125838	101926915	Hs.575377	NR_125838		LOC101926915	-0	uncharacterized	LOC101926915	ncRNA
Merged-chr11-44862428-1	chr11	44862328	44862528	0	10.000000	GS404_IP_BG4_93T_m1_F2L0_peaks.txt	intron	(NM_130783,	intron	2	of	8)	intron	(NM_130783,	intron	2	of	8)	87780	NM_001318384	9537	Hs.554791	NM_006034	ENSG00000175274	TP53I11	PIG11	tumor	protein	p53	inducible	protein	11	protein-coding
Merged-chr13-74263762-1	chr13	74263662	74263862	0	10.000000	GS404_IP_BG4_93T_m1_F2L0_peaks.txt	Intergenic	Intergenic	32318	NR_144451	100507612	Hs.447508	NR_144451		LINC00402	-0	long	intergenic	non-protein	coding	RNA	402	ncRNA
Merged-chr9-80025828-1	chr9	80025728	80025928	0	10.000000	GS404_IP_BG4_93T_m1_F2L0_peaks.txt	intron	(NR_121212,	intron	3	of	4)	intron	(NR_121212,	intron	3	of	4)	50805	NR_121212	101927477	Hs.571630	NR_121212		LINC01507	XLOC_000303	long	intergenic	non-protein	coding	RNA	1507	ncRNA
Merged-chr4-8216400-1	chr4	8216300	8216500	0	10.000000	GS404_IP_BG4_93T_m1_F2L0_peaks.txt	intron	(NR_134639,	intron	5	of	14)	intron	(NR_134639,	intron	5	of	14)	17156	NM_018986	54436	Hs.479116	NM_018986	ENSG00000125089	SH3TC1	-0	SH3	domain	and	tetratricopeptide	repeats	1	protein-coding
Merged-chr9-84104238-1	chr9	84104138	84104338	0	10.000000	GS430_IP_BG4_93T_rep2_m1_F2L0_peaks.txt	Intergenic	Intergenic	40795	NR_110995	101927575	Hs.459826	NR_110995	ENSG00000227463	LOC101927575	-0	uncharacterized	LOC101927575	ncRNA
Merged-chr10-10635089-1	chr10	10634989	10635189	0	10.000000	GS404_IP_BG4_93T_m1_F2L0_peaks.txt	intron	(NM_001326319,	intron	1	of	16)	MLT1I|LTR|ERVL-MaLR	159825	NR_027082	207107	Hs.31562	NR_027082	ENSG00000225383	SFTA1P	SFTPF	surfactant	associated	1	pseudogene	pseudo
Merged-chr12-70095214-1	chr12	70095114	70095314	0	10.000000	GS404_IP_BG4_93T_m1_F2L0_peaks.txt	Intergenic	Intergenic	-147780	NM_014515	4848	Hs.133350	NM_014515	ENSG00000111596	CNOT2	CDC36|HSPC131|NOT2|NOT2H	CCR4-NOT	transcription	complex	subunit	2	protein-coding
Merged-chr13-74218587-1	chr13	74218487	74218687	0	10.000000	GS404_IP_BG4_93T_m1_F2L0_peaks.txt	Intergenic	Intergenic	-12857	NR_144451	100507612	Hs.447508	NR_144451		LINC00402	-0	long	intergenic	non-protein	coding	RNA	402	ncRNA
Merged-chr20-1401587-1	chr20	1401487	1401687	0	10.000000	GS404_IP_BG4_93T_m1_F2L0_peaks.txt	Intergenic	HERVK3-int|LTR|ERVK	-8415	NM_000801	2280	Hs.471933	NM_000801	ENSG00000088832	FKBP1A	FKBP-12|FKBP-1A|FKBP1|FKBP12|PKC12|PKCI2|PPIASE	FK506	binding	protein	1A	protein-coding
Merged-chr12-95037339-1	chr12	95037239	95037439	0	10.000000	GS430_IP_BG4_93T_rep2_m1_F2L0_peaks.txt	intron	(NM_001127362,	intron	10	of	11)	intron	(NM_001127362,	intron	10	of	11)	-33626	NM_001258338	55967	Hs.506374	NM_018838	ENSG00000184752	NDUFA12	B17.2|DAP13	NADH:ubiquinone	oxidoreductase	subunit	A12	protein-coding
Merged-chr3-196992361-1	chr3	196992261	196992461	0	10.000000	GS430_IP_BG4_93T_rep2_m1_F2L0_peaks.txt	Intergenic	MIR3|SINE|MIR	-10545	NR_038285	100507057	Hs.666451	NR_038285	ENSG00000228109	MELTF-AS1	MFI2-AS1	MELTF	antisense	RNA	1	ncRNA
Merged-chr17-43401508-1	chr17	43401408	43401608	0	10.000000	GS404_IP_BG4_93T_m1_F2L0_peaks.txt	TTS	(NM_001661)	TTS	(NM_001661)	2523	NM_001661	379	Hs.183153	NM_001661	ENSG00000175906	ARL4D	ARF4L|ARL6	ADP	ribosylation	factor	like	GTPase	4D	protein-coding
Merged-chr12-69934932-1	chr12	69934832	69935032	0	10.000000	GS430_IP_BG4_93T_rep2_m1_F2L0_peaks.txt	intron	(NM_182530,	intron	16	of	24)	LTR28B|LTR|ERV1	109609	NM_182530	196446	Hs.253773	NM_182530	ENSG00000166268	MYRFL	C12orf15|C12orf28|bcm1377	myelin	regulatory	factor-like	protein-coding
Merged-chr1-194894726-1	chr1	194894626	194894826	0	10.000000	GS404_IP_BG4_93T_m1_F2L0_peaks.txt	Intergenic	L1MC|LINE|L1	1589981	NR_125789	101929184	Hs.146728	NR_125789	ENSG00000232077	LINC01031	TCONS_00000361	long	intergenic	non-protein	coding	RNA	1031	ncRNA
Merged-chr1-27725763-1	chr1	27725663	27725863	0	10.000000	GS404_IP_BG4_93T_m1_F2L0_peaks.txt	promoter-TSS	(NM_001143912)	promoter-TSS	(NM_001143912)	-216	NM_152660	199870	Hs.469359	NM_152660	ENSG00000009780	FAM76A	-0	family	with	sequence	similarity	76	member	A	protein-coding
Merged-chr17-75405806-1	chr17	75405706	75405906	0	10.000000	GS404_IP_BG4_93T_m1_F2L0_peaks.txt	promoter-TSS	(NM_002086)	promoter-TSS	(NM_002086)	-97	NM_203506	2885	Hs.444356	NM_002086	ENSG00000177885	GRB2	ASH|EGFRBP-GRB2|Grb3-3|MST084|MSTP084|NCKAP2	growth	factor	receptor	bound	protein	2	protein-coding
Merged-chr4-12616376-1	chr4	12616276	12616476	0	10.000000	GS404_IP_BG4_93T_m1_F2L0_peaks.txt	Intergenic	ERV3-16A3_I-int|LTR|ERVL	392925	NR_125910	101929019	Hs.434234	NR_125910	ENSG00000251210	LOC101929019	-0	uncharacterized	LOC101929019	ncRNA
Merged-chr1-181937656-1	chr1	181937556	181937756	0	10.000000	GS430_IP_BG4_93T_rep2_m1_F2L0_peaks.txt	Intergenic	Charlie1b|DNA|hAT-Charlie	124056	NM_001009992	127665	Hs.684328	NM_001009992	ENSG00000179930	ZNF648	-0	zinc	finger	protein	648	protein-coding
Merged-chr15-92592937-1	chr15	92592837	92593037	0	10.000000	GS404_IP_BG4_93T_m1_F2L0_peaks.txt	Intergenic	Charlie21a|DNA|hAT-Charlie	-20674	NR_021493	100144604	Hs.245476	NR_021493	ENSG00000258647	LINC00930	-0	long	intergenic	non-protein	coding	RNA	930	ncRNA
Merged-chr12-70650798-2	chr12	70650675	70650922	0	9.940001	GS404_IP_BG4_93T_m1_F2L0_peaks.txt|GS430_IP_BG4_93T_rep2_m1_F2L0_peaks.txt	intron	(NR_073474,	intron	9	of	10)	MADE1|DNA|TcMar-Mariner	-13358	NM_001109754	5787	Hs.201030	NM_002837	ENSG00000127329	PTPRB	HPTP-BETA|HPTPB|PTPB|R-PTP-BETA|VEPTP	protein	tyrosine	phosphatase,	receptor	type	B	protein-coding
Merged-chr13-65468448-1	chr13	65468348	65468548	0	9.720000	GS404_IP_BG4_93T_m1_F2L0_peaks.txt	Intergenic	LTR73|LTR|ERV1	-397599	NR_132362	105370242	Hs.578051	NR_132362		LINC01052	-0	long	intergenic	non-protein	coding	RNA	1052	ncRNA
Merged-chr19-5904537-1	chr19	5904437	5904637	0	9.720000	GS404_IP_BG4_93T_m1_F2L0_peaks.txt	promoter-TSS	(NM_001193375)	promoter-TSS	(NM_001193375)	-304	NM_001017921	400673	Hs.620821	NM_001017921	ENSG00000187650	VMAC	-0	vimentin-type	intermediate	filament	associated	coiled-coil	protein	protein-coding
Merged-chr4-8199754-1	chr4	8199654	8199854	0	9.720000	GS404_IP_BG4_93T_m1_F2L0_peaks.txt	intron	(NR_134639,	intron	1	of	14)	intron	(NR_134639,	intron	1	of	14)	510	NM_018986	54436	Hs.479116	NM_018986	ENSG00000125089	SH3TC1	-0	SH3	domain	and	tetratricopeptide	repeats	1	protein-coding
Merged-chr10-12162555-1	chr10	12162455	12162655	0	9.720000	GS404_IP_BG4_93T_m1_F2L0_peaks.txt	intron	(NM_001142627,	intron	11	of	11)	MER5B|DNA|hAT-Charlie	-31739	NR_039699	100616488		NR_039699	ENSG00000265653	MIR548AK	-0	microRNA	548ak	ncRNA
Merged-chr9-84494174-1	chr9	84494074	84494274	0	9.720000	GS404_IP_BG4_93T_m1_F2L0_peaks.txt	Intergenic	AluJo|SINE|Alu	-125676	NM_022127	64078	Hs.535966	NM_022127	ENSG00000197506	SLC28A3	CNT3	solute	carrier	family	28	member	3	protein-coding
Merged-chr21-41489100-1	chr21	41489000	41489200	0	9.720000	GS404_IP_BG4_93T_m1_F2L0_peaks.txt	intron	(NM_005656,	intron	4	of	13)	intron	(NM_005656,	intron	4	of	13)	18965	NM_001135099	7113	Hs.439309	NM_005656	ENSG00000184012	TMPRSS2	PP9284|PRSS10	transmembrane	protease,	serine	2	protein-coding
Merged-chr21-41480309-1	chr21	41480209	41480409	0	9.720000	GS404_IP_BG4_93T_m1_F2L0_peaks.txt	intron	(NM_005656,	intron	6	of	13)	intron	(NM_005656,	intron	6	of	13)	27756	NM_001135099	7113	Hs.439309	NM_005656	ENSG00000184012	TMPRSS2	PP9284|PRSS10	transmembrane	protease,	serine	2	protein-coding
Merged-chr15-99344059-1	chr15	99343959	99344159	0	9.720000	GS404_IP_BG4_93T_m1_F2L0_peaks.txt	intron	(NM_001321675,	intron	6	of	9)	intron	(NM_001321675,	intron	6	of	9)	86534	NR_073383	7190	Hs.656611	NR_073383	ENSG00000259706	HSP90B2P	GRP94P1|GRP94b|HSP|HSPCP2|TRA1P1|TRAP1	heat	shock	protein	90	beta	family	member	2	pseudogene	pseudo
Merged-chr21-41585437-1	chr21	41585337	41585537	0	9.720000	GS404_IP_BG4_93T_m1_F2L0_peaks.txt	Intergenic	(AC)n|Simple_repeat|Simple_repeat	-77279	NM_005656	7113	Hs.439309	NM_005656	ENSG00000184012	TMPRSS2	PP9284|PRSS10	transmembrane	protease,	serine	2	protein-coding
Merged-chr21-27265711-1	chr21	27265611	27265811	0	9.720000	GS404_IP_BG4_93T_m1_F2L0_peaks.txt	Intergenic	Intergenic	-298591	NM_007038	11096	Hs.58324	NM_007038	ENSG00000154736	ADAMTS5	ADAM-TS	11|ADAM-TS	5|ADAM-TS5|ADAMTS-11|ADAMTS-5|ADAMTS11|ADMP-2	ADAM	metallopeptidase	with	thrombospondin	type	1	motif	5	protein-coding
Merged-chr1-194931653-1	chr1	194931553	194931753	0	9.720000	GS404_IP_BG4_93T_m1_F2L0_peaks.txt	Intergenic	MLT1G|LTR|ERVL-MaLR	1626908	NR_125789	101929184	Hs.146728	NR_125789	ENSG00000232077	LINC01031	TCONS_00000361	long	intergenic	non-protein	coding	RNA	1031	ncRNA
Merged-chr13-75570616-1	chr13	75570516	75570716	0	9.720000	GS404_IP_BG4_93T_m1_F2L0_peaks.txt	intron	(NM_006002,	intron	6	of	8)	intron	(NM_006002,	intron	6	of	8)	20866	NM_006002	7347	Hs.162241	NM_006002	ENSG00000118939	UCHL3	UCH-L3	ubiquitin	C-terminal	hydrolase	L3	protein-coding
Merged-chr13-68837415-1	chr13	68837315	68837515	0	9.720000	GS404_IP_BG4_93T_m1_F2L0_peaks.txt	Intergenic	Intergenic	47910	NR_038878	338862		NR_038878	ENSG00000281778	LINC00550	-0	long	intergenic	non-protein	coding	RNA	550	ncRNA
Merged-chr10-12229395-1	chr10	12229295	12229495	0	9.720000	GS404_IP_BG4_93T_m1_F2L0_peaks.txt	intron	(NM_006023,	intron	6	of	12)	intron	(NM_006023,	intron	6	of	12)	-33251	NM_001321647	11164	Hs.555956	NM_014142	ENSG00000165609	NUDT5	YSA1|YSA1H|YSAH1|hNUDT5	nudix	hydrolase	5	protein-coding
Merged-chr15-92349339-1	chr15	92349239	92349439	0	9.720000	GS404_IP_BG4_93T_m1_F2L0_peaks.txt	Intergenic	Intergenic	-44548	NM_001330416	8128	Hs.302341	NM_006011	ENSG00000140557	ST8SIA2	HsT19690|SIAT8-B|SIAT8B|ST8SIA-II|ST8SiaII|STX	ST8	alpha-N-acetyl-neuraminide	alpha-2,8-sialyltransferase	2	protein-coding
Merged-chr15-90796956-1	chr15	90796856	90797056	0	9.720000	GS404_IP_BG4_93T_m1_F2L0_peaks.txt	intron	(NM_001287248,	intron	16	of	21)	L2a|LINE|L2	-71636	NM_002569	5045	Hs.513153	NM_002569	ENSG00000140564	FURIN	FUR|PACE|PCSK3|SPC1	furin,	paired	basic	amino	acid	cleaving	enzyme	protein-coding
Merged-chr12-65825067-1	chr12	65824967	65825167	0	9.720000	GS404_IP_BG4_93T_m1_F2L0_peaks.txt	5'	UTR	(NM_001300919,	exon	1	of	4)	5'	UTR	(NM_001300919,	exon	1	of	4)	607	NM_001300918	8091	Hs.505924	NM_003483	ENSG00000149948	HMGA2	BABL|HMGI-C|HMGIC|LIPO|STQTL9	high	mobility	group	AT-hook	2	protein-coding
Merged-chr13-74197826-1	chr13	74197726	74197926	0	9.720000	GS404_IP_BG4_93T_m1_F2L0_peaks.txt	Intergenic	Intergenic	-33618	NR_144451	100507612	Hs.447508	NR_144451		LINC00402	-0	long	intergenic	non-protein	coding	RNA	402	ncRNA
Merged-chr15-73709636-1	chr15	73709536	73709736	0	9.720000	GS404_IP_BG4_93T_m1_F2L0_peaks.txt	intron	(NM_001024736,	intron	7	of	9)	intron	(NM_001024736,	intron	7	of	9)	24905	NM_001329628	80381	Hs.744915	NM_025240	ENSG00000103855	CD276	4Ig-B7-H3|B7-H3|B7H3|B7RP-2	CD276	molecule	protein-coding
Merged-chr5-33440853-1	chr5	33440753	33440953	0	9.720000	GS404_IP_BG4_93T_m1_F2L0_peaks.txt	promoter-TSS	(NM_152295)	promoter-TSS	(NM_152295)	77	NR_047677	6897	Hs.481860	NM_152295	ENSG00000113407	TARS	ThrRS	threonyl-tRNA	synthetase	protein-coding
Merged-chr12-79375297-1	chr12	79375197	79375397	0	9.700000	GS430_IP_BG4_93T_rep2_m1_F2L0_peaks.txt	intron	(NM_001135806,	intron	8	of	9)	L2b|LINE|L2	-43960	NR_031700	100302136		NR_031700	ENSG00000221788	MIR1252	MIRN1252|hsa-mir-1252	microRNA	1252	ncRNA
Merged-chr10-9434189-1	chr10	9434089	9434289	0	9.700000	GS430_IP_BG4_93T_rep2_m1_F2L0_peaks.txt	Intergenic	Intergenic	-138596	NR_120635	101928272	Hs.650697	NR_120635		LOC101928272	-0	uncharacterized	LOC101928272	ncRNA
Merged-chr13-65571208-1	chr13	65571108	65571308	0	9.700000	GS430_IP_BG4_93T_rep2_m1_F2L0_peaks.txt	Intergenic	Intergenic	-294839	NR_132362	105370242	Hs.578051	NR_132362		LINC01052	-0	long	intergenic	non-protein	coding	RNA	1052	ncRNA
Merged-chr1-186512265-1	chr1	186512165	186512365	0	9.700000	GS430_IP_BG4_93T_rep2_m1_F2L0_peaks.txt	Intergenic	L1PA7|LINE|L1	-51157	NM_002597	5132	Hs.654381	NM_002597	ENSG00000116703	PDC	MEKA|PHD|PhLOP|PhLP	phosducin	protein-coding
Merged-chr10-12172503-1	chr10	12172403	12172603	0	9.700000	GS430_IP_BG4_93T_rep2_m1_F2L0_peaks.txt	intron	(NM_001321648,	intron	8	of	10)	intron	(NM_001321648,	intron	8	of	10)	-23459	NM_006023	8872	Hs.412842	NM_006023	ENSG00000151465	CDC123	C10orf7|D123	cell	division	cycle	123	protein-coding
Merged-chr10-9441821-1	chr10	9441721	9441921	0	9.700000	GS430_IP_BG4_93T_rep2_m1_F2L0_peaks.txt	Intergenic	Intergenic	-146228	NR_120635	101928272	Hs.650697	NR_120635		LOC101928272	-0	uncharacterized	LOC101928272	ncRNA
Merged-chr21-26114790-1	chr21	26114690	26114890	0	9.700000	GS430_IP_BG4_93T_rep2_m1_F2L0_peaks.txt	intron	(NM_001136131,	intron	1	of	15)	intron	(NM_001136131,	intron	1	of	15)	25600	NM_001136016	351	Hs.434980	NM_000484	ENSG00000142192	APP	AAA|ABETA|ABPP|AD1|APPI|CTFgamma|CVAP|PN-II|PN2	amyloid	beta	precursor	protein	protein-coding
Merged-chr15-84857982-1	chr15	84857882	84858082	0	9.700000	GS430_IP_BG4_93T_rep2_m1_F2L0_peaks.txt	exon	(NM_020778,	exon	6	of	14)	exon	(NM_020778,	exon	6	of	14)	-26679	NM_001321721	9154	Hs.459187	NM_004213	ENSG00000156222	SLC28A1	CNT1|HCNT1	solute	carrier	family	28	member	1	protein-coding
Merged-chr15-91002035-1	chr15	91001935	91002135	0	9.700000	GS430_IP_BG4_93T_rep2_m1_F2L0_peaks.txt	intron	(NM_018668,	intron	18	of	22)	intron	(NM_018668,	intron	18	of	22)	-7384	NM_199413	9055	Hs.366401	NM_003981	ENSG00000198901	PRC1	ASE1	protein	regulator	of	cytokinesis	1	protein-coding
Merged-chr12-82101298-1	chr12	82101198	82101398	0	9.700000	GS430_IP_BG4_93T_rep2_m1_F2L0_peaks.txt	Intergenic	Intergenic	147579	NR_110089	101928449	Hs.737488	NR_110089	ENSG00000257747	LOC101928449	-0	uncharacterized	LOC101928449	ncRNA
Merged-chr1-186383637-1	chr1	186383537	186383737	0	9.700000	GS430_IP_BG4_93T_rep2_m1_F2L0_peaks.txt	intron	(NM_001164246,	intron	3	of	12)	intron	(NM_001164246,	intron	3	of	12)	7879	NM_001164245	54953	Hs.371210	NM_017847	ENSG00000157181	C1orf27	ODR4|TTG1|odr-4	chromosome	1	open	reading	frame	27	protein-coding
Merged-chr15-96581781-1	chr15	96581681	96581881	0	9.700000	GS430_IP_BG4_93T_rep2_m1_F2L0_peaks.txt	Intergenic	Intergenic	199873	NR_102754	100652749	Hs.303588	NR_102753	ENSG00000259282	SPATA8-AS1	-0	SPATA8	antisense	RNA	1	(head	to	head)	ncRNA
Merged-chr9-83406112-1	chr9	83406012	83406212	0	9.700000	GS430_IP_BG4_93T_rep2_m1_F2L0_peaks.txt	intron	(NM_174938,	intron	1	of	13)	intron	(NM_174938,	intron	1	of	13)	61630	NM_001244960	257019	Hs.127535	NM_174938	ENSG00000172159	FRMD3	4.1O|EPB41L4O|EPB41LO|P410	FERM	domain	containing	3	protein-coding
Merged-chr12-82299706-1	chr12	82299606	82299806	0	9.700000	GS430_IP_BG4_93T_rep2_m1_F2L0_peaks.txt	Intergenic	Intergenic	58714	NM_014167	29080	Hs.582627	NM_014167	ENSG00000133773	CCDC59	BR22|HSPC128|TAP26	coiled-coil	domain	containing	59	protein-coding
Merged-chr15-92683657-1	chr15	92683557	92683757	0	9.420000	GS404_IP_BG4_93T_m1_F2L0_peaks.txt	Intergenic	L2|LINE|L2	-27856	NM_207446	400451	Hs.27373	NM_207446	ENSG00000185442	FAM174B	-0	family	with	sequence	similarity	174	member	B	protein-coding
Merged-chr17-57663106-1	chr17	57663006	57663206	0	9.420000	GS404_IP_BG4_93T_m1_F2L0_peaks.txt	intron	(NM_138962,	intron	11	of	13)	intron	(NM_138962,	intron	11	of	13)	-54694	NR_110807	101927539	Hs.680439	NR_110807	ENSG00000263499	LOC101927539	-0	uncharacterized	LOC101927539	ncRNA
Merged-chr5-36242159-1	chr5	36242059	36242259	0	9.420000	GS404_IP_BG4_93T_m1_F2L0_peaks.txt	promoter-TSS	(NM_001287340)	promoter-TSS	(NM_001287340)	120	NM_001287341	133686	Hs.81907	NM_153013	ENSG00000152620	NADK2	C5orf33|DECRD|MNADK|NADKD1	NAD	kinase	2	mitochondrial	protein-coding
Merged-chr20-441429-1	chr20	441329	441529	0	9.420000	GS404_IP_BG4_93T_m1_F2L0_peaks.txt	intron	(NR_111901,	intron	5	of	9)	intron	(NR_111901,	intron	5	of	9)	21124	NR_111901	128637	Hs.590876	NM_144628	ENSG00000125875	TBC1D20	C20orf140|WARBM4	TBC1	domain	family	member	20	protein-coding
Merged-chr15-99074801-1	chr15	99074701	99074901	0	9.420000	GS404_IP_BG4_93T_m1_F2L0_peaks.txt	Intergenic	Intergenic	-30279	NM_015286	23336	Hs.207106	NM_015286	ENSG00000182253	SYNM	DMN|SYN	synemin	protein-coding
Merged-chr12-71040248-1	chr12	71040148	71040348	0	9.420000	GS404_IP_BG4_93T_m1_F2L0_peaks.txt	Intergenic	MSTA|LTR|ERVL-MaLR	117751	NM_004616	7103	Hs.170563	NM_004616	ENSG00000127324	TSPAN8	CO-029|TM4SF3	tetraspanin	8	protein-coding
Merged-chr21-41593068-1	chr21	41592968	41593168	0	9.420000	GS404_IP_BG4_93T_m1_F2L0_peaks.txt	Intergenic	Intergenic	-84910	NM_005656	7113	Hs.439309	NM_005656	ENSG00000184012	TMPRSS2	PP9284|PRSS10	transmembrane	protease,	serine	2	protein-coding
Merged-chr1-172143674-1	chr1	172143574	172143774	0	9.420000	GS404_IP_BG4_93T_m1_F2L0_peaks.txt	TTS	(NR_029618)	TTS	(NR_029618)	970	NR_029618	406977		NR_029618	ENSG00000208024	MIR199A2	MIR-199-s|MIRN199A2|mir-199a-2	microRNA	199a-2	ncRNA
Merged-chr12-94954498-1	chr12	94954398	94954598	0	9.420000	GS404_IP_BG4_93T_m1_F2L0_peaks.txt	Intergenic	Intergenic	49215	NM_018838	55967	Hs.506374	NM_018838	ENSG00000184752	NDUFA12	B17.2|DAP13	NADH:ubiquinone	oxidoreductase	subunit	A12	protein-coding
Merged-chr9-76647334-1	chr9	76647234	76647434	0	9.420000	GS404_IP_BG4_93T_m1_F2L0_peaks.txt	intron	(NM_001330680,	intron	3	of	10)	L1MC1|LINE|L1	45081	NM_001330680	158471	Hs.262857	NM_015225	ENSG00000106772	PRUNE2	BMCC1|BNIPXL|C9orf65|KIAA0367	prune	homolog	2	protein-coding
Merged-chr12-57520606-1	chr12	57520506	57520706	0	9.420000	GS404_IP_BG4_93T_m1_F2L0_peaks.txt	promoter-TSS	(NM_001195057)	promoter-TSS	(NM_001195057)	-89	NM_001195057	1649	Hs.505777	NM_004083	ENSG00000175197	DDIT3	CEBPZ|CHOP|CHOP-10|CHOP10|GADD153	DNA	damage	inducible	transcript	3	protein-coding
Merged-chr10-12170885-1	chr10	12170785	12170985	0	9.420000	GS404_IP_BG4_93T_m1_F2L0_peaks.txt	TTS	(NM_001142627)	TTS	(NM_001142627)	-25077	NM_006023	8872	Hs.412842	NM_006023	ENSG00000151465	CDC123	C10orf7|D123	cell	division	cycle	123	protein-coding
Merged-chr12-48682321-1	chr12	48682221	48682421	0	9.420000	GS404_IP_BG4_93T_m1_F2L0_peaks.txt	promoter-TSS	(NM_017822)	promoter-TSS	(NM_017822)	-69	NM_017822	54934	Hs.505412	NM_017822	ENSG00000139620	KANSL2	C12orf41|NSL2	KAT8	regulatory	NSL	complex	subunit	2	protein-coding
Merged-chr15-92559287-1	chr15	92559187	92559387	0	9.420000	GS404_IP_BG4_93T_m1_F2L0_peaks.txt	Intergenic	L1MB5|LINE|L1	12976	NR_021493	100144604	Hs.245476	NR_021493	ENSG00000258647	LINC00930	-0	long	intergenic	non-protein	coding	RNA	930	ncRNA
Merged-chr9-84568227-1	chr9	84568127	84568327	0	9.420000	GS404_IP_BG4_93T_m1_F2L0_peaks.txt	Intergenic	Intergenic	-100231	NM_001291937	4915	Hs.494312	NM_006180	ENSG00000148053	NTRK2	GP145-TrkB|TRKB|trk-B	neurotrophic	receptor	tyrosine	kinase	2	protein-coding
Merged-chr1-185715212-1	chr1	185715112	185715312	0	9.420000	GS404_IP_BG4_93T_m1_F2L0_peaks.txt	Intergenic	Intergenic	-19339	NM_031935	83872	Hs.58877	NM_031935	ENSG00000143341	HMCN1	ARMD1|FBLN6|FIBL-6|FIBL6	hemicentin	1	protein-coding
Merged-chr5-1384140-1	chr5	1384040	1384240	0	9.420000	GS404_IP_BG4_93T_m1_F2L0_peaks.txt	Intergenic	Intergenic	-4067	NR_125810	100506791	Hs.146092	NR_125810	ENSG00000250584	LINC01511	-0	long	intergenic	non-protein	coding	RNA	1511	ncRNA
Merged-chr1-186696176-1	chr1	186696076	186696276	0	9.420000	GS404_IP_BG4_93T_m1_F2L0_peaks.txt	Intergenic	L2a|LINE|L2	15522	NR_125801	103752588	Hs.441636	NR_125801	ENSG00000273129	PACERR	PACER|PTGS2-AS1	PTGS2	antisense	NFKB1	complex-mediated	expression	regulator	RNA	ncRNA
Merged-chr1-186365527-1	chr1	186365427	186365627	0	9.420000	GS404_IP_BG4_93T_m1_F2L0_peaks.txt	intron	(NM_003292,	intron	4	of	50)	Tigger2|DNA|TcMar-Tigger	9798	NM_003292	7175	Hs.279640	NM_003292	ENSG00000047410	TPR	-0	translocated	promoter	region,	nuclear	basket	protein	protein-coding
Merged-chr16-49782805-1	chr16	49782705	49782905	0	9.420000	GS404_IP_BG4_93T_m1_F2L0_peaks.txt	intron	(NM_015069,	intron	2	of	7)	intron	(NM_015069,	intron	2	of	7)	39933	NM_015069	23090	Hs.443715	NM_015069	ENSG00000102935	ZNF423	Ebfaz|JBTS19|NPHP14|OAZ|Roaz|ZFP423|Zfp104|hOAZ	zinc	finger	protein	423	protein-coding
Merged-chr16-84851366-1	chr16	84851266	84851466	0	9.420000	GS404_IP_BG4_93T_m1_F2L0_peaks.txt	intron	(NM_031476,	intron	5	of	14)	intron	(NM_031476,	intron	5	of	14)	31385	NM_031476	83716	Hs.513779	NM_031476	ENSG00000103196	CRISPLD2	CRISP11|LCRISP2|LGL1	cysteine	rich	secretory	protein	LCCL	domain	containing	2	protein-coding
Merged-chr17-45148241-1	chr17	45148141	45148341	0	9.420000	GS404_IP_BG4_93T_m1_F2L0_peaks.txt	5'	UTR	(NM_006460,	exon	1	of	1)	5'	UTR	(NM_006460,	exon	1	of	1)	924	NM_006460	10614	Hs.586945	NM_006460	ENSG00000186834	HEXIM1	CLP1|EDG1|HIS1|MAQ1	hexamethylene	bisacetamide	inducible	1	protein-coding
Merged-chr13-75613845-1	chr13	75613745	75613945	0	9.420000	GS404_IP_BG4_93T_m1_F2L0_peaks.txt	intron	(NR_120412,	intron	1	of	1)	L1MA3|LINE|L1	-6589	NM_005358	4008	Hs.207631	NM_005358	ENSG00000136153	LMO7	FBX20|FBXO20|LOMP	LIM	domain	7	protein-coding
Merged-chr13-68908521-1	chr13	68908421	68908621	0	9.420000	GS404_IP_BG4_93T_m1_F2L0_peaks.txt	Intergenic	L1MA3|LINE|L1	-23196	NR_038878	338862		NR_038878	ENSG00000281778	LINC00550	-0	long	intergenic	non-protein	coding	RNA	550	ncRNA
Merged-chr9-83339567-1	chr9	83339467	83339667	0	9.420000	GS404_IP_BG4_93T_m1_F2L0_peaks.txt	intron	(NM_174938,	intron	5	of	13)	intron	(NM_174938,	intron	5	of	13)	-7606	NM_001244961	257019	Hs.127535	NM_174938	ENSG00000172159	FRMD3	4.1O|EPB41L4O|EPB41LO|P410	FERM	domain	containing	3	protein-coding
Merged-chr10-3317074-1	chr10	3316974	3317174	0	9.420000	GS404_IP_BG4_93T_m1_F2L0_peaks.txt	Intergenic	AluJb|SINE|Alu	-1621	NR_131187	105376360	Hs.212226	NR_131187		LOC105376360	-0	uncharacterized	LOC105376360	ncRNA
Merged-chr5-43313588-1	chr5	43313488	43313688	0	9.420000	GS404_IP_BG4_93T_m1_F2L0_peaks.txt	promoter-TSS	(NM_001324219)	promoter-TSS	(NM_001324219)	-76	NM_001098272	3157	Hs.397729	NM_002130	ENSG00000112972	HMGCS1	HMGCS	3-hydroxy-3-methylglutaryl-CoA	synthase	1	protein-coding
Merged-chr13-65584276-1	chr13	65584176	65584376	0	9.420000	GS404_IP_BG4_93T_m1_F2L0_peaks.txt	Intergenic	MER67D|LTR|ERV1	-281771	NR_132362	105370242	Hs.578051	NR_132362		LINC01052	-0	long	intergenic	non-protein	coding	RNA	1052	ncRNA
Merged-chr16-49971875-1	chr16	49971775	49971975	0	9.420000	GS404_IP_BG4_93T_m1_F2L0_peaks.txt	Intergenic	Intergenic	-53331	NM_153261	255919	Hs.59134	NM_153261	ENSG00000205423	CNEP1R1	C16orf69|NEP1-R1|NEP1R1|TMEM188|TMP125	CTD	nuclear	envelope	phosphatase	1	regulatory	subunit	1	protein-coding
Merged-chr15-91038508-1	chr15	91038408	91038608	0	9.420000	GS404_IP_BG4_93T_m1_F2L0_peaks.txt	Intergenic	MIRb|SINE|MIR	15886	NR_110104	101926911	Hs.459366	NR_110104	ENSG00000214432	LOC101926911	-0	uncharacterized	LOC101926911	ncRNA
Merged-chr9-76291339-1	chr9	76291239	76291439	0	9.420000	GS404_IP_BG4_93T_m1_F2L0_peaks.txt	intron	(NM_001190482,	intron	24	of	36)	intron	(NM_001190482,	intron	24	of	36)	103189	NM_018339	55312	Hs.37558	NM_018339	ENSG00000135002	RFK	RIFK	riboflavin	kinase	protein-coding
Merged-chr10-12098021-1	chr10	12097921	12098121	0	9.420000	GS404_IP_BG4_93T_m1_F2L0_peaks.txt	intron	(NM_018706,	intron	8	of	16)	intron	(NM_018706,	intron	8	of	16)	29104	NM_018706	55526	Hs.104980	NM_018706	ENSG00000181192	DHTKD1	AMOXAD|CMT2Q	dehydrogenase	E1	and	transketolase	domain	containing	1	protein-coding
Merged-chr4-12625949-1	chr4	12625849	12626049	0	9.420000	GS404_IP_BG4_93T_m1_F2L0_peaks.txt	Intergenic	L1PA16|LINE|L1	402498	NR_125910	101929019	Hs.434234	NR_125910	ENSG00000251210	LOC101929019	-0	uncharacterized	LOC101929019	ncRNA
Merged-chr15-95581386-1	chr15	95581286	95581486	0	9.420000	GS404_IP_BG4_93T_m1_F2L0_peaks.txt	Intergenic	LTR86B2|LTR|ERVL	148293	NR_027132	145820	Hs.652702	NR_027132	ENSG00000259134	LINC00924	-0	long	intergenic	non-protein	coding	RNA	924	ncRNA
Merged-chr4-23897724-1	chr4	23897624	23897824	0	9.420000	GS404_IP_BG4_93T_m1_F2L0_peaks.txt	intron	(NM_001330752,	intron	2	of	13)	intron	(NM_001330752,	intron	2	of	13)	-7647	NM_013261	10891	Hs.527078	NM_013261	ENSG00000109819	PPARGC1A	LEM6|PGC-1(alpha)|PGC-1alpha|PGC-1v|PGC1|PGC1A|PPARGC1	PPARG	coactivator	1	alpha	protein-coding
Merged-chr4-28456237-1	chr4	28456137	28456337	0	9.370000	GS430_IP_BG4_93T_rep2_m1_F2L0_peaks.txt	Intergenic	AluSz|SINE|Alu	-363345	NR_036237	100422937		NR_036237	ENSG00000283275	MIR4275	-0	microRNA	4275	ncRNA
Merged-chr12-70578750-1	chr12	70578650	70578850	0	9.370000	GS430_IP_BG4_93T_rep2_m1_F2L0_peaks.txt	intron	(NM_001109754,	intron	10	of	33)	intron	(NM_001109754,	intron	10	of	33)	31274	NM_002837	5787	Hs.201030	NM_002837	ENSG00000127329	PTPRB	HPTP-BETA|HPTPB|PTPB|R-PTP-BETA|VEPTP	protein	tyrosine	phosphatase,	receptor	type	B	protein-coding
Merged-chr13-68826060-1	chr13	68825960	68826160	0	9.370000	GS430_IP_BG4_93T_rep2_m1_F2L0_peaks.txt	Intergenic	L1PA13|LINE|L1	59265	NR_038878	338862		NR_038878	ENSG00000281778	LINC00550	-0	long	intergenic	non-protein	coding	RNA	550	ncRNA
Merged-chr1-170887435-1	chr1	170887335	170887535	0	9.370000	GS430_IP_BG4_93T_rep2_m1_F2L0_peaks.txt	Intergenic	Intergenic	-48036	NM_001163629	80133	Hs.591489	NM_025063	ENSG00000117501	MROH9	ARMC11|C1orf129	maestro	heat	like	repeat	family	member	9	protein-coding
Merged-chr21-26220821-1	chr21	26220721	26220921	0	9.370000	GS430_IP_BG4_93T_rep2_m1_F2L0_peaks.txt	Intergenic	L1MC2|LINE|L1	-49693	NM_001136131	351	Hs.434980	NM_000484	ENSG00000142192	APP	AAA|ABETA|ABPP|AD1|APPI|CTFgamma|CVAP|PN-II|PN2	amyloid	beta	precursor	protein	protein-coding
Merged-chr21-27282289-1	chr21	27282189	27282389	0	9.370000	GS430_IP_BG4_93T_rep2_m1_F2L0_peaks.txt	Intergenic	U6|snRNA|snRNA	-315169	NM_007038	11096	Hs.58324	NM_007038	ENSG00000154736	ADAMTS5	ADAM-TS	11|ADAM-TS	5|ADAM-TS5|ADAMTS-11|ADAMTS-5|ADAMTS11|ADMP-2	ADAM	metallopeptidase	with	thrombospondin	type	1	motif	5	protein-coding
Merged-chr4-11929020-1	chr4	11928920	11929120	0	9.370000	GS430_IP_BG4_93T_rep2_m1_F2L0_peaks.txt	Intergenic	LTR16C|LTR|ERVL	-294431	NR_125910	101929019	Hs.434234	NR_125910	ENSG00000251210	LOC101929019	-0	uncharacterized	LOC101929019	ncRNA
Merged-chr15-91925033-1	chr15	91924933	91925133	0	9.370000	GS430_IP_BG4_93T_rep2_m1_F2L0_peaks.txt	intron	(NM_013272,	intron	2	of	9)	intron	(NM_013272,	intron	2	of	9)	70733	NR_135775	28232	Hs.311187	NM_013272	ENSG00000176463	SLCO3A1	OATP-D|OATP-RP3|OATP3A1|OATPD|OATPRP3|SLC21A11	solute	carrier	organic	anion	transporter	family	member	3A1	protein-coding
Merged-chr15-92833578-1	chr15	92833478	92833678	0	9.370000	GS430_IP_BG4_93T_rep2_m1_F2L0_peaks.txt	Intergenic	MLT2D|LTR|ERVL	38094	NR_033769	728619	Hs.684129	NR_033769		ASB9P1	-0	ankyrin	repeat	and	SOCS	box	containing	9	pseudogene	1	pseudo
Merged-chr1-186484978-1	chr1	186484878	186485078	0	9.370000	GS430_IP_BG4_93T_rep2_m1_F2L0_peaks.txt	Intergenic	Intergenic	-23870	NM_002597	5132	Hs.654381	NM_002597	ENSG00000116703	PDC	MEKA|PHD|PhLOP|PhLP	phosducin	protein-coding
Merged-chr4-12710209-1	chr4	12710109	12710309	0	9.370000	GS430_IP_BG4_93T_rep2_m1_F2L0_peaks.txt	Intergenic	MLT1J1-int|LTR|ERVL-MaLR	486758	NR_125910	101929019	Hs.434234	NR_125910	ENSG00000251210	LOC101929019	-0	uncharacterized	LOC101929019	ncRNA
Merged-chr12-70240623-1	chr12	70240523	70240723	0	9.370000	GS430_IP_BG4_93T_rep2_m1_F2L0_peaks.txt	intron	(NR_120461,	intron	3	of	4)	L2a|LINE|L2	-2371	NM_014515	4848	Hs.133350	NM_014515	ENSG00000111596	CNOT2	CDC36|HSPC131|NOT2|NOT2H	CCR4-NOT	transcription	complex	subunit	2	protein-coding
Merged-chr16-62986329-1	chr16	62986229	62986429	0	9.370000	GS430_IP_BG4_93T_rep2_m1_F2L0_peaks.txt	Intergenic	Intergenic	-949494	NM_001796	1006	Hs.368322	NM_001796	ENSG00000150394	CDH8	Nbla04261	cadherin	8	protein-coding
Merged-chr13-103961948-1	chr13	103961848	103962048	0	9.370000	GS430_IP_BG4_93T_rep2_m1_F2L0_peaks.txt	Intergenic	Intergenic	536748	NR_126374	104326190	Hs.334381	NR_126374	ENSG00000234551	LINC01309	TCONS_l2_00007459	long	intergenic	non-protein	coding	RNA	1309	ncRNA
Merged-chr12-71095508-1	chr12	71095408	71095608	0	9.110000	GS404_IP_BG4_93T_m1_F2L0_peaks.txt	Intergenic	MLT1A0|LTR|ERVL-MaLR	62491	NM_004616	7103	Hs.170563	NM_004616	ENSG00000127324	TSPAN8	CO-029|TM4SF3	tetraspanin	8	protein-coding
Merged-chr7-768285-1	chr7	768185	768385	0	9.110000	GS404_IP_BG4_93T_m1_F2L0_peaks.txt	intron	(NR_075098,	intron	8	of	12)	CpG	-40609	NM_001164759	5575	Hs.520851	NM_002735	ENSG00000188191	PRKAR1B	PRKAR1	protein	kinase	cAMP-dependent	type	I	regulatory	subunit	beta	protein-coding
Merged-chr15-92608699-1	chr15	92608599	92608799	0	9.110000	GS404_IP_BG4_93T_m1_F2L0_peaks.txt	Intergenic	Intergenic	-36436	NR_021493	100144604	Hs.245476	NR_021493	ENSG00000258647	LINC00930	-0	long	intergenic	non-protein	coding	RNA	930	ncRNA
Merged-chr6-46689088-1	chr6	46688988	46689188	0	9.110000	GS404_IP_BG4_93T_m1_F2L0_peaks.txt	promoter-TSS	(NR_134643)	promoter-TSS	(NR_134643)	-923	NR_134643	101926934	Hs.664979	NR_134642	ENSG00000242973	LOC101926934	-0	uncharacterized	LOC101926934	ncRNA
Merged-chr12-66136878-1	chr12	66136778	66136978	0	9.110000	GS404_IP_BG4_93T_m1_F2L0_peaks.txt	TTS	(NM_001282606)	TTS	(NM_001282606)	-6125	NM_032338	84298	Hs.504820	NM_032338	ENSG00000139233	LLPH	C12orf31|hLLP	LLP	homolog,	long-term	synaptic	facilitation	protein-coding
Merged-chr1-171213804-1	chr1	171213704	171213904	0	9.110000	GS404_IP_BG4_93T_m1_F2L0_peaks.txt	Intergenic	Intergenic	28596	NM_001460	2327	Hs.144912	NM_001460	ENSG00000094963	FMO2	FMO1B1	flavin	containing	monooxygenase	2	protein-coding
Merged-chr15-85099628-1	chr15	85099528	85099728	0	9.110000	GS404_IP_BG4_93T_m1_F2L0_peaks.txt	intron	(NM_002605,	intron	9	of	21)	intron	(NM_002605,	intron	9	of	21)	105659	NR_049748	642423	Hs.681665	NR_049748		LOC642423	-0	golgin	A2	pseudogene	pseudo
Merged-chr4-12700415-1	chr4	12700315	12700515	0	9.110000	GS404_IP_BG4_93T_m1_F2L0_peaks.txt	Intergenic	Intergenic	476964	NR_125910	101929019	Hs.434234	NR_125910	ENSG00000251210	LOC101929019	-0	uncharacterized	LOC101929019	ncRNA
Merged-chr21-41568498-1	chr21	41568398	41568598	0	9.110000	GS404_IP_BG4_93T_m1_F2L0_peaks.txt	Intergenic	Intergenic	-60340	NM_005656	7113	Hs.439309	NM_005656	ENSG00000184012	TMPRSS2	PP9284|PRSS10	transmembrane	protease,	serine	2	protein-coding
Merged-chr15-92366254-1	chr15	92366154	92366354	0	9.110000	GS404_IP_BG4_93T_m1_F2L0_peaks.txt	Intergenic	Intergenic	-27633	NM_001330416	8128	Hs.302341	NM_006011	ENSG00000140557	ST8SIA2	HsT19690|SIAT8-B|SIAT8B|ST8SIA-II|ST8SiaII|STX	ST8	alpha-N-acetyl-neuraminide	alpha-2,8-sialyltransferase	2	protein-coding
Merged-chr1-28236005-1	chr1	28235905	28236105	0	9.110000	GS404_IP_BG4_93T_m1_F2L0_peaks.txt	promoter-TSS	(NM_178191)	promoter-TSS	(NM_178191)	-86	NM_178190	93974	Hs.744914	NM_016311	ENSG00000130770	ATPIF1	ATPI|ATPIP|IP	ATPase	inhibitory	factor	1	protein-coding
Merged-chr12-71026556-1	chr12	71026456	71026656	0	9.110000	GS404_IP_BG4_93T_m1_F2L0_peaks.txt	Intergenic	Intergenic	-105752	NM_002849	5801	Hs.506076	NM_002849	ENSG00000153233	PTPRR	EC-PTP|PCPTP1|PTP-SL|PTPBR7|PTPRQ	protein	tyrosine	phosphatase,	receptor	type	R	protein-coding
Merged-chr21-26181035-1	chr21	26180935	26181135	0	9.110000	GS404_IP_BG4_93T_m1_F2L0_peaks.txt	Intergenic	MLT2B2|LTR|ERVL	-9907	NM_001136131	351	Hs.434980	NM_000484	ENSG00000142192	APP	AAA|ABETA|ABPP|AD1|APPI|CTFgamma|CVAP|PN-II|PN2	amyloid	beta	precursor	protein	protein-coding
Merged-chr4-23938753-1	chr4	23938653	23938853	0	9.110000	GS404_IP_BG4_93T_m1_F2L0_peaks.txt	intron	(NM_001330752,	intron	2	of	13)	intron	(NM_001330752,	intron	2	of	13)	-48676	NM_013261	10891	Hs.527078	NM_013261	ENSG00000109819	PPARGC1A	LEM6|PGC-1(alpha)|PGC-1alpha|PGC-1v|PGC1|PGC1A|PPARGC1	PPARG	coactivator	1	alpha	protein-coding
Merged-chr1-181948759-1	chr1	181948659	181948859	0	9.110000	GS404_IP_BG4_93T_m1_F2L0_peaks.txt	Intergenic	THE1C-int|LTR|ERVL-MaLR	112953	NM_001009992	127665	Hs.684328	NM_001009992	ENSG00000179930	ZNF648	-0	zinc	finger	protein	648	protein-coding
Merged-chr17-41688763-1	chr17	41688663	41688863	0	9.110000	GS404_IP_BG4_93T_m1_F2L0_peaks.txt	promoter-TSS	(NM_005801)	promoter-TSS	(NM_005801)	-112	NM_005801	10209	Hs.150580	NM_005801	ENSG00000173812	EIF1	A121|EIF-1|EIF1A|ISO1|SUI1	eukaryotic	translation	initiation	factor	1	protein-coding
Merged-chr4-23869020-1	chr4	23868920	23869120	0	9.110000	GS404_IP_BG4_93T_m1_F2L0_peaks.txt	intron	(NM_001330751,	intron	4	of	14)	intron	(NM_001330751,	intron	4	of	14)	12272	NM_001330753	10891	Hs.527078	NM_013261	ENSG00000109819	PPARGC1A	LEM6|PGC-1(alpha)|PGC-1alpha|PGC-1v|PGC1|PGC1A|PPARGC1	PPARG	coactivator	1	alpha	protein-coding
Merged-chr20-559517-1	chr20	559417	559617	0	9.110000	GS404_IP_BG4_93T_m1_F2L0_peaks.txt	Intergenic	MER20B|DNA|hAT-Charlie	-15679	NM_001895	1457	Hs.644056	NM_001895	ENSG00000101266	CSNK2A1	CK2A1|CKII|CSNK2A3|OCNDS	casein	kinase	2	alpha	1	protein-coding
Merged-chr15-92519492-1	chr15	92519392	92519592	0	9.110000	GS404_IP_BG4_93T_m1_F2L0_peaks.txt	Intergenic	Intergenic	47815	NM_001301106	145858	Hs.367879	NM_153040		C15orf32	-0	chromosome	15	open	reading	frame	32	protein-coding
Merged-chr15-98607975-1	chr15	98607875	98608075	0	9.110000	GS404_IP_BG4_93T_m1_F2L0_peaks.txt	Intergenic	Intergenic	-40564	NM_000875	3480	Hs.643120	NM_000875	ENSG00000140443	IGF1R	CD221|IGFIR|IGFR|JTK13	insulin	like	growth	factor	1	receptor	protein-coding
Merged-chr17-78822764-1	chr17	78822664	78822864	0	9.110000	GS404_IP_BG4_93T_m1_F2L0_peaks.txt	intron	(NM_001321291,	intron	6	of	20)	intron	(NM_001321291,	intron	6	of	20)	17763	NM_001321291	57602	Hs.464243	NM_025090	ENSG00000055483	USP36	DUB1	ubiquitin	specific	peptidase	36	protein-coding
Merged-chr19-55461822-1	chr19	55461722	55461922	0	9.110000	GS404_IP_BG4_93T_m1_F2L0_peaks.txt	promoter-TSS	(NM_001136201)	promoter-TSS	(NM_001136201)	-140	NM_001136202	79763	Hs.467306	NM_024710	ENSG00000063241	ISOC2	-0	isochorismatase	domain	containing	2	protein-coding
Merged-chr12-83167786-1	chr12	83167686	83167886	0	9.110000	GS404_IP_BG4_93T_m1_F2L0_peaks.txt	Intergenic	Intergenic	480631	NM_001320321	160335	Hs.577775	NM_152588	ENSG00000179104	TMTC2	IBDBP1	transmembrane	and	tetratricopeptide	repeat	containing	2	protein-coding
Merged-chr1-23562477-1	chr1	23562377	23562577	0	9.110000	GS404_IP_BG4_93T_m1_F2L0_peaks.txt	Intergenic	Intergenic	-2683	NM_002167	3399	Hs.76884	NM_002167	ENSG00000117318	ID3	HEIR-1|bHLHb25	inhibitor	of	DNA	binding	3	HLH	protein	protein-coding
Merged-chr20-499012-1	chr20	498912	499112	0	9.110000	GS404_IP_BG4_93T_m1_F2L0_peaks.txt	intron	(NM_177560,	intron	4	of	11)	intron	(NM_177560,	intron	4	of	11)	-36459	NM_144628	128637	Hs.590876	NM_144628	ENSG00000125875	TBC1D20	C20orf140|WARBM4	TBC1	domain	family	member	20	protein-coding
Merged-chr15-84771844-1	chr15	84771744	84771944	0	9.110000	GS404_IP_BG4_93T_m1_F2L0_peaks.txt	intron	(NM_014630,	intron	2	of	10)	intron	(NM_014630,	intron	2	of	10)	23257	NM_014630	9640	Hs.79347	NM_014630	ENSG00000166716	ZNF592	CAMOS|SCAR5	zinc	finger	protein	592	protein-coding
Merged-chr15-92787365-1	chr15	92787265	92787465	0	9.110000	GS404_IP_BG4_93T_m1_F2L0_peaks.txt	Intergenic	L2b|LINE|L2	-8119	NR_033769	728619	Hs.684129	NR_033769		ASB9P1	-0	ankyrin	repeat	and	SOCS	box	containing	9	pseudogene	1	pseudo
Merged-chr15-91892900-1	chr15	91892800	91893000	0	9.110000	GS404_IP_BG4_93T_m1_F2L0_peaks.txt	intron	(NR_135775,	intron	1	of	10)	MIR|SINE|MIR	38600	NR_135775	28232	Hs.311187	NM_013272	ENSG00000176463	SLCO3A1	OATP-D|OATP-RP3|OATP3A1|OATPD|OATPRP3|SLC21A11	solute	carrier	organic	anion	transporter	family	member	3A1	protein-coding
Merged-chr12-94982109-1	chr12	94982009	94982209	0	9.110000	GS404_IP_BG4_93T_m1_F2L0_peaks.txt	intron	(NM_001258338,	intron	2	of	2)	LTR87|LTR|ERVL?	21604	NM_018838	55967	Hs.506374	NM_018838	ENSG00000184752	NDUFA12	B17.2|DAP13	NADH:ubiquinone	oxidoreductase	subunit	A12	protein-coding
Merged-chr4-28326646-1	chr4	28326546	28326746	0	9.050000	GS430_IP_BG4_93T_rep2_m1_F2L0_peaks.txt	Intergenic	Intergenic	-492936	NR_036237	100422937		NR_036237	ENSG00000283275	MIR4275	-0	microRNA	4275	ncRNA
Merged-chr15-90906817-1	chr15	90906717	90906917	0	9.050000	GS430_IP_BG4_93T_rep2_m1_F2L0_peaks.txt	exon	(NM_001320977,	exon	8	of	25)	exon	(NM_001320977,	exon	8	of	25)	2627	NR_135504	4122	Hs.116459	NM_006122	ENSG00000196547	MAN2A2	MANA2X	mannosidase	alpha	class	2A	member	2	protein-coding
Merged-chr1-172053179-1	chr1	172053079	172053279	0	9.050000	GS430_IP_BG4_93T_rep2_m1_F2L0_peaks.txt	intron	(NM_015569,	intron	10	of	20)	L2c|LINE|L2	-85629	NR_036066	100422882		NR_036066	ENSG00000283152	MIR3120	mir-3120	microRNA	3120	ncRNA
Merged-chr9-80005596-1	chr9	80005496	80005696	0	9.050000	GS430_IP_BG4_93T_rep2_m1_F2L0_peaks.txt	intron	(NR_121212,	intron	3	of	4)	intron	(NR_121212,	intron	3	of	4)	30573	NR_121212	101927477	Hs.571630	NR_121212		LINC01507	XLOC_000303	long	intergenic	non-protein	coding	RNA	1507	ncRNA
Merged-chr4-28202870-1	chr4	28202770	28202970	0	9.050000	GS430_IP_BG4_93T_rep2_m1_F2L0_peaks.txt	Intergenic	LTR16A|LTR|ERVL	-616712	NR_036237	100422937		NR_036237	ENSG00000283275	MIR4275	-0	microRNA	4275	ncRNA
Merged-chr13-78876665-1	chr13	78876565	78876765	0	9.050000	GS430_IP_BG4_93T_rep2_m1_F2L0_peaks.txt	Intergenic	LTR2752|LTR|ERV1	-36615	NR_046869	100874126	Hs.577893	NR_046869		LINC00331	NCRNA00331	long	intergenic	non-protein	coding	RNA	331	ncRNA
Merged-chr12-69976024-1	chr12	69975924	69976124	0	9.050000	GS430_IP_BG4_93T_rep2_m1_F2L0_peaks.txt	Intergenic	Intergenic	150701	NM_182530	196446	Hs.253773	NM_182530	ENSG00000166268	MYRFL	C12orf15|C12orf28|bcm1377	myelin	regulatory	factor-like	protein-coding
Merged-chr9-76298029-1	chr9	76297929	76298129	0	9.050000	GS430_IP_BG4_93T_rep2_m1_F2L0_peaks.txt	intron	(NM_001190482,	intron	27	of	36)	intron	(NM_001190482,	intron	27	of	36)	96499	NM_018339	55312	Hs.37558	NM_018339	ENSG00000135002	RFK	RIFK	riboflavin	kinase	protein-coding
Merged-chr9-79981979-1	chr9	79981879	79982079	0	9.050000	GS430_IP_BG4_93T_rep2_m1_F2L0_peaks.txt	intron	(NR_121212,	intron	2	of	4)	LTR101_Mam|LTR|ERVL	6956	NR_121212	101927477	Hs.571630	NR_121212		LINC01507	XLOC_000303	long	intergenic	non-protein	coding	RNA	1507	ncRNA
Merged-chr9-83344707-1	chr9	83344607	83344807	0	9.050000	GS430_IP_BG4_93T_rep2_m1_F2L0_peaks.txt	intron	(NM_174938,	intron	4	of	13)	MLT2B1|LTR|ERVL	-12746	NM_001244961	257019	Hs.127535	NM_174938	ENSG00000172159	FRMD3	4.1O|EPB41L4O|EPB41LO|P410	FERM	domain	containing	3	protein-coding
Merged-chr9-76796857-1	chr9	76796757	76796957	0	9.050000	GS430_IP_BG4_93T_rep2_m1_F2L0_peaks.txt	intron	(NR_131751,	intron	5	of	15)	MLT2B4|LTR|ERVL	32421	NR_015342	50652	Hs.663766	NR_015342	ENSG00000225937	PCA3	DD3|NCRNA00019|PCAT3	prostate	cancer	associated	3	(non-protein	coding)	ncRNA
Merged-chr21-26975314-1	chr21	26975214	26975414	0	9.050000	GS430_IP_BG4_93T_rep2_m1_F2L0_peaks.txt	Intergenic	Intergenic	-8194	NM_007038	11096	Hs.58324	NM_007038	ENSG00000154736	ADAMTS5	ADAM-TS	11|ADAM-TS	5|ADAM-TS5|ADAMTS-11|ADAMTS-5|ADAMTS11|ADMP-2	ADAM	metallopeptidase	with	thrombospondin	type	1	motif	5	protein-coding
Merged-chr13-65480441-1	chr13	65480341	65480541	0	9.050000	GS430_IP_BG4_93T_rep2_m1_F2L0_peaks.txt	Intergenic	Intergenic	-385606	NR_132362	105370242	Hs.578051	NR_132362		LINC01052	-0	long	intergenic	non-protein	coding	RNA	1052	ncRNA
Merged-chr9-84065662-1	chr9	84065562	84065762	0	9.050000	GS430_IP_BG4_93T_rep2_m1_F2L0_peaks.txt	intron	(NR_110995,	intron	1	of	8)	intron	(NR_110995,	intron	1	of	8)	2219	NR_110995	101927575	Hs.459826	NR_110995	ENSG00000227463	LOC101927575	-0	uncharacterized	LOC101927575	ncRNA
Merged-chr4-11965355-1	chr4	11965255	11965455	0	9.050000	GS430_IP_BG4_93T_rep2_m1_F2L0_peaks.txt	Intergenic	L1MA9|LINE|L1	-258096	NR_125910	101929019	Hs.434234	NR_125910	ENSG00000251210	LOC101929019	-0	uncharacterized	LOC101929019	ncRNA
Merged-chr5-1338105-1	chr5	1338005	1338205	0	9.050000	GS430_IP_BG4_93T_rep2_m1_F2L0_peaks.txt	intron	(NM_030782,	intron	4	of	16)	intron	(NM_030782,	intron	4	of	16)	6965	NM_030782	81037	Hs.444673	NM_030782	ENSG00000049656	CLPTM1L	CRR9	CLPTM1	like	protein-coding
Merged-chr12-82191741-1	chr12	82191641	82191841	0	9.050000	GS430_IP_BG4_93T_rep2_m1_F2L0_peaks.txt	Intergenic	L1MA4|LINE|L1	166679	NM_014167	29080	Hs.582627	NM_014167	ENSG00000133773	CCDC59	BR22|HSPC128|TAP26	coiled-coil	domain	containing	59	protein-coding
Merged-chr1-194890911-1	chr1	194890811	194891011	0	9.050000	GS430_IP_BG4_93T_rep2_m1_F2L0_peaks.txt	Intergenic	LOR1-int|LTR|ERV1	1586166	NR_125789	101929184	Hs.146728	NR_125789	ENSG00000232077	LINC01031	TCONS_00000361	long	intergenic	non-protein	coding	RNA	1031	ncRNA
Merged-chr9-84293891-1	chr9	84293791	84293991	0	9.050000	GS430_IP_BG4_93T_rep2_m1_F2L0_peaks.txt	intron	(NM_022127,	intron	10	of	18)	intron	(NM_022127,	intron	10	of	18)	46888	NM_001199633	64078	Hs.535966	NM_022127	ENSG00000197506	SLC28A3	CNT3	solute	carrier	family	28	member	3	protein-coding
Merged-chr13-90155367-1	chr13	90155267	90155467	0	9.050000	GS430_IP_BG4_93T_rep2_m1_F2L0_peaks.txt	Intergenic	HERVL-int|LTR|ERVL	-35650	NR_047489	100874187	Hs.564526	NR_047489	ENSG00000261446	LINC00559	-0	long	intergenic	non-protein	coding	RNA	559	ncRNA
Merged-chr12-95034584-1	chr12	95034484	95034684	0	9.050000	GS430_IP_BG4_93T_rep2_m1_F2L0_peaks.txt	intron	(NM_001127362,	intron	10	of	11)	L1ME3G|LINE|L1	-30871	NM_001258338	55967	Hs.506374	NM_018838	ENSG00000184752	NDUFA12	B17.2|DAP13	NADH:ubiquinone	oxidoreductase	subunit	A12	protein-coding
Merged-chr15-98834571-1	chr15	98834471	98834671	0	9.050000	GS430_IP_BG4_93T_rep2_m1_F2L0_peaks.txt	intron	(NM_001291858,	intron	2	of	20)	intron	(NM_001291858,	intron	2	of	20)	50145	NR_039864	100616432		NR_039864	ENSG00000264480	MIR4714	-0	microRNA	4714	ncRNA
Merged-chr15-99335744-1	chr15	99335644	99335844	0	9.050000	GS430_IP_BG4_93T_rep2_m1_F2L0_peaks.txt	intron	(NM_001321675,	intron	6	of	9)	intron	(NM_001321675,	intron	6	of	9)	78219	NR_073383	7190	Hs.656611	NR_073383	ENSG00000259706	HSP90B2P	GRP94P1|GRP94b|HSP|HSPCP2|TRA1P1|TRAP1	heat	shock	protein	90	beta	family	member	2	pseudogene	pseudo
Merged-chr12-70706195-1	chr12	70706095	70706295	0	9.050000	GS430_IP_BG4_93T_rep2_m1_F2L0_peaks.txt	intron	(NM_002849,	intron	6	of	13)	intron	(NM_002849,	intron	6	of	13)	48413	NR_073474	5801	Hs.506076	NM_002849	ENSG00000153233	PTPRR	EC-PTP|PCPTP1|PTP-SL|PTPBR7|PTPRQ	protein	tyrosine	phosphatase,	receptor	type	R	protein-coding
Merged-chr16-49967854-1	chr16	49967754	49967954	0	9.050000	GS430_IP_BG4_93T_rep2_m1_F2L0_peaks.txt	Intergenic	Intergenic	-57352	NM_153261	255919	Hs.59134	NM_153261	ENSG00000205423	CNEP1R1	C16orf69|NEP1-R1|NEP1R1|TMEM188|TMP125	CTD	nuclear	envelope	phosphatase	1	regulatory	subunit	1	protein-coding
Merged-chr15-91942556-1	chr15	91942456	91942656	0	9.050000	GS430_IP_BG4_93T_rep2_m1_F2L0_peaks.txt	intron	(NM_013272,	intron	2	of	9)	Charlie15a|DNA|hAT-Charlie	88256	NR_135775	28232	Hs.311187	NM_013272	ENSG00000176463	SLCO3A1	OATP-D|OATP-RP3|OATP3A1|OATPD|OATPRP3|SLC21A11	solute	carrier	organic	anion	transporter	family	member	3A1	protein-coding
Merged-chr4-12642004-1	chr4	12641904	12642104	0	8.810000	GS404_IP_BG4_93T_m1_F2L0_peaks.txt	Intergenic	THE1D|LTR|ERVL-MaLR	418553	NR_125910	101929019	Hs.434234	NR_125910	ENSG00000251210	LOC101929019	-0	uncharacterized	LOC101929019	ncRNA
Merged-chr1-172166457-1	chr1	172166357	172166557	0	8.810000	GS404_IP_BG4_93T_m1_F2L0_peaks.txt	intron	(NM_015569,	intron	14	of	20)	intron	(NM_015569,	intron	14	of	20)	-21622	NR_103486	100628315	Hs.584880	NR_038397	ENSG00000230630	DNM3OS	DNM3-AS1|MIR199A2HG	DNM3	opposite	strand/antisense	RNA	ncRNA
Merged-chr15-91934307-1	chr15	91934207	91934407	0	8.810000	GS404_IP_BG4_93T_m1_F2L0_peaks.txt	intron	(NM_013272,	intron	2	of	9)	LTR40c|LTR|ERVL	80007	NR_135775	28232	Hs.311187	NM_013272	ENSG00000176463	SLCO3A1	OATP-D|OATP-RP3|OATP3A1|OATPD|OATPRP3|SLC21A11	solute	carrier	organic	anion	transporter	family	member	3A1	protein-coding
Merged-chr15-90970079-1	chr15	90969979	90970179	0	8.810000	GS404_IP_BG4_93T_m1_F2L0_peaks.txt	intron	(NM_199413,	intron	12	of	13)	intron	(NM_199413,	intron	12	of	13)	3710	NR_051984	100507118	Hs.366401	NR_051984	ENSG00000258725	PRC1-AS1	-0	PRC1	antisense	RNA	1	ncRNA
Merged-chr15-92197816-1	chr15	92197716	92197916	0	8.810000	GS404_IP_BG4_93T_m1_F2L0_peaks.txt	Intergenic	MamRep4096|DNA|hAT-Tip100	-196071	NM_001330416	8128	Hs.302341	NM_006011	ENSG00000140557	ST8SIA2	HsT19690|SIAT8-B|SIAT8B|ST8SIA-II|ST8SiaII|STX	ST8	alpha-N-acetyl-neuraminide	alpha-2,8-sialyltransferase	2	protein-coding
Merged-chr21-41476181-1	chr21	41476081	41476281	0	8.810000	GS404_IP_BG4_93T_m1_F2L0_peaks.txt	intron	(NM_005656,	intron	8	of	13)	intron	(NM_005656,	intron	8	of	13)	31884	NM_001135099	7113	Hs.439309	NM_005656	ENSG00000184012	TMPRSS2	PP9284|PRSS10	transmembrane	protease,	serine	2	protein-coding
Merged-chr15-92242464-1	chr15	92242364	92242564	0	8.810000	GS404_IP_BG4_93T_m1_F2L0_peaks.txt	Intergenic	MER47A|DNA|TcMar-Tigger	-151423	NM_001330416	8128	Hs.302341	NM_006011	ENSG00000140557	ST8SIA2	HsT19690|SIAT8-B|SIAT8B|ST8SIA-II|ST8SiaII|STX	ST8	alpha-N-acetyl-neuraminide	alpha-2,8-sialyltransferase	2	protein-coding
Merged-chr21-27032045-1	chr21	27031945	27032145	0	8.810000	GS404_IP_BG4_93T_m1_F2L0_peaks.txt	Intergenic	Intergenic	-64925	NM_007038	11096	Hs.58324	NM_007038	ENSG00000154736	ADAMTS5	ADAM-TS	11|ADAM-TS	5|ADAM-TS5|ADAMTS-11|ADAMTS-5|ADAMTS11|ADMP-2	ADAM	metallopeptidase	with	thrombospondin	type	1	motif	5	protein-coding
Merged-chr16-48582972-1	chr16	48582872	48583072	0	8.810000	GS404_IP_BG4_93T_m1_F2L0_peaks.txt	intron	(NM_153029,	intron	1	of	6)	AluJr|SINE|Alu	27237	NM_153029	9683	Hs.511839	NM_153029	ENSG00000102921	N4BP1	-0	NEDD4	binding	protein	1	protein-coding
Merged-chr4-11949613-1	chr4	11949513	11949713	0	8.810000	GS404_IP_BG4_93T_m1_F2L0_peaks.txt	Intergenic	LTR8A|LTR|ERV1	-273838	NR_125910	101929019	Hs.434234	NR_125910	ENSG00000251210	LOC101929019	-0	uncharacterized	LOC101929019	ncRNA
Merged-chr10-8933679-1	chr10	8933579	8933779	0	8.810000	GS404_IP_BG4_93T_m1_F2L0_peaks.txt	Intergenic	MLT1B|LTR|ERVL-MaLR	35690	NR_131944	105755953	Hs.564146	NR_131944	ENSG00000234752	LOC105755953	-0	uncharacterized	LOC105755953	ncRNA
Merged-chrX-16870396-1	chrX	16870296	16870496	0	8.810000	GS404_IP_BG4_93T_m1_F2L0_peaks.txt	promoter-TSS	(NM_001198719)	promoter-TSS	(NM_001198719)	15	NM_002893	5931	Hs.495755	NM_002893	ENSG00000102054	RBBP7	RbAp46	RB	binding	protein	7	chromatin	remodeling	factor	protein-coding
Merged-chr8-25458492-1	chr8	25458392	25458592	0	8.810000	GS404_IP_BG4_93T_m1_F2L0_peaks.txt	promoter-TSS	(NM_017634)	promoter-TSS	(NM_017634)	-24	NM_017634	54793	Hs.72071	NM_017634	ENSG00000104756	KCTD9	BTBD27	potassium	channel	tetramerization	domain	containing	9	protein-coding
Merged-chr4-12646132-1	chr4	12646032	12646232	0	8.810000	GS404_IP_BG4_93T_m1_F2L0_peaks.txt	Intergenic	MIR|SINE|MIR	422681	NR_125910	101929019	Hs.434234	NR_125910	ENSG00000251210	LOC101929019	-0	uncharacterized	LOC101929019	ncRNA
Merged-chr17-63842928-1	chr17	63842828	63843028	0	8.810000	GS404_IP_BG4_93T_m1_F2L0_peaks.txt	promoter-TSS	(NM_001098426)	promoter-TSS	(NM_001098426)	63	NM_001098426	6603	Hs.250581	NM_003077	ENSG00000108604	SMARCD2	BAF60B|CRACD2|PRO2451|Rsc6p	SWI/SNF	related,	matrix	associated,	actin	dependent	regulator	of	chromatin,	subfamily	d,	member	2	protein-coding
Merged-chr1-109426519-1	chr1	109426419	109426619	0	8.810000	GS404_IP_BG4_93T_m1_F2L0_peaks.txt	promoter-TSS	(NM_001199774)	promoter-TSS	(NM_001199774)	-33	NM_001199774	5686	Hs.485246	NM_002790	ENSG00000143106	PSMA5	PSC5|ZETA	proteasome	subunit	alpha	5	protein-coding
Merged-chr9-84568931-1	chr9	84568831	84569031	0	8.810000	GS404_IP_BG4_93T_m1_F2L0_peaks.txt	Intergenic	MLT1D|LTR|ERVL-MaLR	-99527	NM_001291937	4915	Hs.494312	NM_006180	ENSG00000148053	NTRK2	GP145-TrkB|TRKB|trk-B	neurotrophic	receptor	tyrosine	kinase	2	protein-coding
Merged-chr17-49414961-1	chr17	49414861	49415061	0	8.810000	GS404_IP_BG4_93T_m1_F2L0_peaks.txt	promoter-TSS	(NM_001281497)	promoter-TSS	(NM_001281497)	-56	NM_002634	5245	Hs.514303	NM_002634	ENSG00000167085	PHB	HEL-215|HEL-S-54e|PHB1	prohibitin	protein-coding
Merged-chr15-90984048-1	chr15	90983948	90984148	0	8.810000	GS404_IP_BG4_93T_m1_F2L0_peaks.txt	exon	(NM_003981,	exon	3	of	15)	exon	(NM_003981,	exon	3	of	15)	10603	NM_001267580	9055	Hs.366401	NM_003981	ENSG00000198901	PRC1	ASE1	protein	regulator	of	cytokinesis	1	protein-coding
Merged-chrX-16719517-1	chrX	16719417	16719617	0	8.810000	GS404_IP_BG4_93T_m1_F2L0_peaks.txt	promoter-TSS	(NM_032796)	promoter-TSS	(NM_032796)	-67	NR_033181	94056	Hs.744256	NM_032796	ENSG00000169895	SYAP1	PRO3113	synapse	associated	protein	1	protein-coding
Merged-chr9-84585894-1	chr9	84585794	84585994	0	8.810000	GS404_IP_BG4_93T_m1_F2L0_peaks.txt	Intergenic	Intergenic	-82564	NM_001291937	4915	Hs.494312	NM_006180	ENSG00000148053	NTRK2	GP145-TrkB|TRKB|trk-B	neurotrophic	receptor	tyrosine	kinase	2	protein-coding
Merged-chr15-92319937-1	chr15	92319837	92320037	0	8.810000	GS404_IP_BG4_93T_m1_F2L0_peaks.txt	Intergenic	LTR79|LTR|ERVL	-73950	NM_001330416	8128	Hs.302341	NM_006011	ENSG00000140557	ST8SIA2	HsT19690|SIAT8-B|SIAT8B|ST8SIA-II|ST8SiaII|STX	ST8	alpha-N-acetyl-neuraminide	alpha-2,8-sialyltransferase	2	protein-coding
Merged-chr17-67491217-1	chr17	67491117	67491317	0	8.810000	GS404_IP_BG4_93T_m1_F2L0_peaks.txt	intron	(NM_181671,	intron	1	of	9)	intron	(NM_181671,	intron	1	of	9)	-19632	NR_030385	693131		NR_030385	ENSG00000263690	MIR548D2	MIRN548D2	microRNA	548d-2	ncRNA
Merged-chr12-69969833-1	chr12	69969733	69969933	0	8.810000	GS404_IP_BG4_93T_m1_F2L0_peaks.txt	Intergenic	Intergenic	144510	NM_182530	196446	Hs.253773	NM_182530	ENSG00000166268	MYRFL	C12orf15|C12orf28|bcm1377	myelin	regulatory	factor-like	protein-coding
Merged-chr15-96518805-1	chr15	96518705	96518905	0	8.810000	GS404_IP_BG4_93T_m1_F2L0_peaks.txt	Intergenic	HAL1|LINE|L1	185465	NM_001145157	7026	Hs.347991	NM_021005	ENSG00000185551	NR2F2	ARP1|CHTD4|COUPTFB|COUPTFII|NF-E3|NR2F1|SVP40|TFCOUP2	nuclear	receptor	subfamily	2	group	F	member	2	protein-coding
Merged-chr1-188063862-1	chr1	188063762	188063962	0	8.810000	GS404_IP_BG4_93T_m1_F2L0_peaks.txt	Intergenic	L1PA15|LINE|L1	620234	NR_132374	106144535	Hs.568709	NR_132374	ENSG00000231599	LINC01037	-0	long	intergenic	non-protein	coding	RNA	1037	ncRNA
Merged-chr12-96427432-1	chr12	96427332	96427532	0	8.810000	GS404_IP_BG4_93T_m1_F2L0_peaks.txt	Intergenic	7SK|RNA|RNA	-26844	NM_001170464	5128	Hs.506415	NM_002595	ENSG00000059758	CDK17	PCTAIRE2|PCTK2	cyclin	dependent	kinase	17	protein-coding
Merged-chr17-49678136-1	chr17	49678036	49678236	0	8.810000	GS404_IP_BG4_93T_m1_F2L0_peaks.txt	promoter-TSS	(NM_001007226)	promoter-TSS	(NM_001007226)	27	NM_001007229	8405	Hs.463382	NM_003563	ENSG00000121067	SPOP	BTBD32|TEF2	speckle	type	BTB/POZ	protein	protein-coding
Merged-chr17-76872656-1	chr17	76872556	76872756	0	8.810000	GS404_IP_BG4_93T_m1_F2L0_peaks.txt	promoter-TSS	(NM_198955)	promoter-TSS	(NM_198955)	9	NM_198955	146664	Hs.144531	NM_144677	ENSG00000167889	MGAT5B	GnT-IX|GnT-VB	mannosyl	(alpha-1,6-)-glycoprotein	beta-1,6-N-acetyl-glucosaminyltransferase,	isozyme	B	protein-coding
Merged-chr19-5622964-1	chr19	5622864	5623064	0	8.810000	GS404_IP_BG4_93T_m1_F2L0_peaks.txt	promoter-TSS	(NM_014649)	promoter-TSS	(NM_014649)	-37	NM_014649	9667	Hs.655392	NM_014649	ENSG00000130254	SAFB2	-0	scaffold	attachment	factor	B2	protein-coding
Merged-chr9-113275545-1	chr9	113275445	113275645	0	8.810000	GS404_IP_BG4_93T_m1_F2L0_peaks.txt	promoter-TSS	(NM_001322267)	promoter-TSS	(NM_001322267)	44	NM_139286	246184	Hs.727648	NM_139286	ENSG00000176386	CDC26	ANAPC12|APC12|C9orf17	cell	division	cycle	26	protein-coding
Merged-chr17-44186795-1	chr17	44186695	44186895	0	8.810000	GS404_IP_BG4_93T_m1_F2L0_peaks.txt	promoter-TSS	(NR_049729)	promoter-TSS	(NR_049729)	-78	NR_049729	339201	Hs.656564	NM_178542	ENSG00000267080	ASB16-AS1	C17orf65	ASB16	antisense	RNA	1	ncRNA
[truncated: 3,344 more rows]
