# Supplementary material for: Promoter G-quadruplexes and transcription factors cooperate to shape the cell type-specific transcriptome
Source: Nat Commun. 2021 Jun 23;12:3885. doi: 10.1038/s41467-021-24198-2 (PMC8222265; doi:10.1038/s41467-021-24198-2)
Supplement: Supplementary file 5 — Supplementary Data 2 [file 41467_2021_24198_MOESM5_ESM.txt]

gene_id	TPM.r1	TPM.r2	TPM.r3	TPM
1	A1BG	0.09	0	0	0.03
2	A1BG-AS1	0.05	0.13	0	0.06
3	A1CF	0.05	0.1	0.06	0.07
4	A2M	0.09	0.03	0.02	0.0466666666666667
5	A2M-AS1	1.18	1.09	1.86	1.37666666666667
6	A2ML1	0.03	0	0.01	0.0133333333333333
7	A2MP1	0	0	0.04	0.0133333333333333
8	A3GALT2	0.06	0	0	0.02
9	A4GALT	5.1	3.07	7.25	5.14
10	A4GNT	0	0	0.03	0.01
11	AA06	0	0	0	0
12	AAAS	15.52	14.75	15.36	15.21
13	AACS	6.84	5.33	7.23	6.46666666666667
14	AACSP1	0	0	0	0
15	AADAC	1.13	0.88	0.27	0.76
16	AADACL2	0.04	0	0	0.0133333333333333
17	AADACL2-AS1	0	0	0	0
18	AADACL3	0	0	0	0
19	AADACL4	0	0	0	0
20	AADACP1	1.27	0.58	0.29	0.713333333333333
21	AADAT	2.59	1.95	3.45	2.66333333333333
22	AAED1	15.08	16.67	19.99	17.2466666666667
23	AAGAB	23.8	27.21	31.9	27.6366666666667
24	AAK1	3.31	2.66	2.03	2.66666666666667
25	AAMDC	10.51	9.19	10.01	9.90333333333333
26	AAMP	29.92	31.64	32.76	31.44
27	AANAT	0.36	0.17	0.16	0.23
28	AAR2	11.9	12.07	15.72	13.23
29	AARD	0	0.05	0.09	0.0466666666666667
30	AARS	105.33	78.51	70.51	84.7833333333333
31	AARS2	4.09	3.92	3.84	3.95
32	AARSD1	18	19.73	21.27	19.6666666666667
33	AASDH	9.15	7.85	10.1	9.03333333333333
34	AASDHPPT	11.69	12.41	14.95	13.0166666666667
35	AASS	4.88	4.31	4.58	4.59
36	AATBC	0.21	0.05	0.08	0.113333333333333
37	AATF	43.88	36.54	37	39.14
38	AATK	0.16	0.03	0.03	0.0733333333333333
39	AATK-AS1	0	0	0	0
40	ABALON	1.51	1.23	1.33	1.35666666666667
41	ABAT	0.71	0.37	0.7	0.593333333333333
42	ABCA1	1.99	1.32	0.26	1.19
43	ABCA10	0.74	0.57	1.08	0.796666666666667
44	ABCA11P	2.97	3.77	3.31	3.35
45	ABCA12	0.06	0.12	0.05	0.0766666666666667
46	ABCA13	0.06	0.07	0.02	0.05
47	ABCA17P	0.07	0.02	0.04	0.0433333333333333
48	ABCA2	3.91	1.96	2.9	2.92333333333333
49	ABCA3	0.35	0.2	0.22	0.256666666666667
50	ABCA4	0.08	0.07	0.12	0.09
51	ABCA5	6.37	5.79	7.53	6.56333333333333
52	ABCA6	0.77	0.89	0.79	0.816666666666667
53	ABCA7	2.63	1.75	1.82	2.06666666666667
54	ABCA8	0.35	0.3	0.13	0.26
55	ABCA9	0.15	0.19	0.43	0.256666666666667
56	ABCA9-AS1	0.13	0	0	0.0433333333333333
57	ABCB1	0.03	0	0.02	0.0166666666666667
58	ABCB10	7.22	8.11	8.82	8.05
59	ABCB11	0.01	0	0	0.00333333333333333
60	ABCB4	0.08	0	0	0.0266666666666667
61	ABCB5	1.32	1.43	1.83	1.52666666666667
62	ABCB6	7.6	8.15	12.17	9.30666666666667
63	ABCB7	8.8	7.69	8.96	8.48333333333333
64	ABCB8	2.94	2.47	3.78	3.06333333333333
65	ABCB9	2.04	1.97	1.92	1.97666666666667
66	ABCC1	22.48	12.85	17.83	17.72
67	ABCC10	3.63	2.86	3.44	3.31
68	ABCC11	0.03	0.02	0.07	0.04
69	ABCC12	0	0	0	0
70	ABCC13	0.02	0	0	0.00666666666666667
71	ABCC2	0.61	0.82	0.85	0.76
72	ABCC3	15.73	11.46	24.49	17.2266666666667
73	ABCC4	9.87	8.59	13.73	10.73
74	ABCC5	7.49	8	7.13	7.54
75	ABCC5-AS1	0	0.57	0	0.19
76	ABCC6	0.84	0.34	0.31	0.496666666666667
77	ABCC6P1	0.06	0.09	0.02	0.0566666666666667
78	ABCC6P2	0.13	0.18	0.2	0.17
79	ABCC8	0	0	0	0
80	ABCC9	1.22	2.23	0.93	1.46
81	ABCD1	7	5.2	7.63	6.61
82	ABCD2	0.06	0.05	0.1	0.07
83	ABCD3	37.18	33.25	43.51	37.98
84	ABCD4	5.81	5.1	6.15	5.68666666666667
85	ABCE1	39.05	40.19	51.22	43.4866666666667
86	ABCF1	37.22	35.51	38.5	37.0766666666667
87	ABCF2	14.78	14.43	17.27	15.4933333333333
88	ABCF3	16.24	17.05	20.87	18.0533333333333
89	ABCG1	0.27	0.08	0.05	0.133333333333333
90	ABCG2	7.54	5.25	21.74	11.51
91	ABCG4	0.03	0	0.01	0.0133333333333333
92	ABCG5	0.02	0.03	0.04	0.03
93	ABCG8	0	0	0	0
94	ABHD1	0.45	0.24	0.27	0.32
95	ABHD10	18.39	15.36	19.17	17.64
96	ABHD11	7.65	6.35	8.32	7.44
97	ABHD11-AS1	0.71	1.33	1.59	1.21
98	ABHD12	34.27	25.31	20.75	26.7766666666667
99	ABHD12B	0.08	0.06	0.18	0.106666666666667
100	ABHD13	3.96	4.01	4.56	4.17666666666667
101	ABHD14A	0.36	0.38	0.43	0.39
102	ABHD14A-ACY1	0.2	0.79	0.31	0.433333333333333
103	ABHD14B	11.15	10.03	11.81	10.9966666666667
104	ABHD15	5.29	3.96	4.68	4.64333333333333
105	ABHD16A	13.85	15.55	18.86	16.0866666666667
106	ABHD16B	1.44	0.93	0.99	1.12
107	ABHD17A	16.81	12.48	13.71	14.3333333333333
108	ABHD17B	7.27	7.6	9.03	7.96666666666667
109	ABHD17C	27.24	13.11	6.95	15.7666666666667
110	ABHD2	32.12	30.08	46.03	36.0766666666667
111	ABHD3	9.98	13.14	16.16	13.0933333333333
112	ABHD4	16.75	13.63	25.91	18.7633333333333
113	ABHD5	5.15	5.27	6.92	5.78
114	ABHD6	2.79	2.13	2.65	2.52333333333333
115	ABHD8	1.93	0.98	1.42	1.44333333333333
116	ABI1	18.71	14.97	15.34	16.34
117	ABI2	13.87	12.1	13.67	13.2133333333333
118	ABI3	0	0	0	0
119	ABI3BP	1.2	0.87	0.44	0.836666666666667
120	ABL1	20.14	16.39	18.68	18.4033333333333
121	ABL2	24.62	25.19	20.1	23.3033333333333
122	ABLIM1	2.54	1.66	1.22	1.80666666666667
123	ABLIM2	0	0	0	0
124	ABLIM3	21.51	13.89	14.94	16.78
125	ABO	0	0	0	0
126	ABR	17.99	13.46	19.91	17.12
127	ABRA	0.18	0.09	0.08	0.116666666666667
128	ABRACL	27.52	30.9	29.4	29.2733333333333
129	ABT1	9.13	9.59	12.11	10.2766666666667
130	ABTB1	4.23	2.55	3.28	3.35333333333333
131	ABTB2	5.82	4.97	6.65	5.81333333333333
132	ACAA1	7.8	6.4	9.86	8.02
133	ACAA2	22.6	18.72	31.18	24.1666666666667
134	ACACA	12.82	15.98	11.38	13.3933333333333
135	ACACB	0.39	0.4	0.57	0.453333333333333
136	ACAD10	5.38	2.99	5.53	4.63333333333333
137	ACAD11	10.35	8.16	8.64	9.05
138	ACAD8	4.05	3.14	4.19	3.79333333333333
139	ACAD9	13.05	10.86	14.65	12.8533333333333
140	ACADL	0.02	0	0	0.00666666666666667
141	ACADM	14.08	12.94	17.59	14.87
142	ACADS	4.43	3.35	3.82	3.86666666666667
143	ACADSB	6.15	5.69	6.91	6.25
144	ACADVL	87.15	81.47	90.54	86.3866666666667
145	ACAN	0.03	0	0	0.01
146	ACAP1	0.89	0.59	0.74	0.74
147	ACAP2	24.13	20.9	22.08	22.37
148	ACAP3	6.79	5.96	9.64	7.46333333333333
149	ACAT1	11.47	11.49	14.62	12.5266666666667
150	ACAT2	33.97	34.74	30.95	33.22
151	ACBD3	39.73	34.33	41.27	38.4433333333333
152	ACBD4	4.58	2.8	4.62	4
153	ACBD5	18.14	18.79	20.43	19.12
154	ACBD6	19.81	14.26	14.67	16.2466666666667
155	ACBD7	2.19	1.45	1.11	1.58333333333333
156	ACCS	1.88	1.58	2.35	1.93666666666667
157	ACCSL	0	0	0	0
158	ACD	7.41	4.86	4.7	5.65666666666667
159	ACE	0.08	0.03	0.04	0.05
160	ACE2	0.11	0.05	0.12	0.0933333333333333
161	ACER1	0	0.08	0.05	0.0433333333333333
162	ACER2	0.26	0.54	0.07	0.29
163	ACER3	3.98	3.1	4.1	3.72666666666667
164	ACHE	0.06	0	0	0.02
165	ACIN1	36.5	27.39	31.76	31.8833333333333
166	ACKR1	0	0	0.04	0.0133333333333333
167	ACKR2	0.08	0	0.05	0.0433333333333333
168	ACKR3	0.03	0	0	0.01
169	ACKR4	0.32	0.62	0.54	0.493333333333333
170	ACLY	68.36	63.44	64.36	65.3866666666667
171	ACMSD	0	0	0	0
172	ACO1	29.12	26.42	25.42	26.9866666666667
173	ACO2	31.74	22.48	31.72	28.6466666666667
174	ACOT1	0.79	0.95	1.47	1.07
175	ACOT11	0.89	0.77	0.96	0.873333333333333
176	ACOT12	0.03	0	0	0.01
177	ACOT13	10.8	9.28	14.64	11.5733333333333
178	ACOT2	13.6	11.98	16.48	14.02
179	ACOT4	0.5	0.25	0.26	0.336666666666667
180	ACOT6	0	0.08	0	0.0266666666666667
181	ACOT7	86.5	71.88	73.15	77.1766666666667
182	ACOT8	12.08	12.33	11.51	11.9733333333333
183	ACOT9	25.28	25.51	34.96	28.5833333333333
184	ACOX1	13.69	14.72	22.1	16.8366666666667
185	ACOX2	0.35	0.11	0.3	0.253333333333333
186	ACOX3	6.17	5.43	6.99	6.19666666666667
187	ACOXL	0	0	0	0
188	ACP1	50.92	43.37	54.42	49.57
189	ACP2	13.96	14.01	18.43	15.4666666666667
190	ACP5	0	0	0.11	0.0366666666666667
191	ACP6	4.92	3.61	3.81	4.11333333333333
192	ACPP	0.55	0.56	0.26	0.456666666666667
193	ACPT	0.33	0.31	0.24	0.293333333333333
194	ACR	0.05	0	0	0.0166666666666667
195	ACRBP	0.16	0	0.14	0.1
196	ACRC	0.52	0.41	0.68	0.536666666666667
197	ACRV1	0.11	0.09	0.23	0.143333333333333
198	ACSBG1	0.1	0.03	0.09	0.0733333333333333
199	ACSBG2	0.27	0.1	0.19	0.186666666666667
200	ACSF2	14.12	10.44	13.62	12.7266666666667
201	ACSF3	5.07	4.12	5.27	4.82
202	ACSL1	25.58	22.47	26.12	24.7233333333333
203	ACSL3	50.24	50.53	38.41	46.3933333333333
204	ACSL4	83.41	79.87	52.06	71.78
205	ACSL5	3.58	5.08	6.99	5.21666666666667
206	ACSL6	0.02	0.05	0.02	0.03
207	ACSM1	0.06	0	0	0.02
208	ACSM2A	0	0	0	0
209	ACSM2B	0	0	0	0
210	ACSM3	0.48	0.18	0.31	0.323333333333333
211	ACSM4	0.07	0.05	0.09	0.07
212	ACSM5	0.97	1.26	2.32	1.51666666666667
213	ACSM6	0.04	0.05	0.06	0.05
214	ACSS1	0.75	0.51	0.6	0.62
215	ACSS2	12.79	10.69	8.8	10.76
216	ACSS3	6.37	4.39	5.89	5.55
217	ACTA1	0.09	0	0.15	0.08
218	ACTA2	9.15	7.13	8.73	8.33666666666667
219	ACTA2-AS1	0.24	0.7	0.58	0.506666666666667
220	ACTB	1309.61	999.01	1717.42	1342.01333333333
221	ACTBL2	4.56	2.14	1.6	2.76666666666667
222	ACTC1	0.02	0	0.06	0.0266666666666667
223	ACTG1	1419.41	1048.93	1996.48	1488.27333333333
224	ACTG1P17	0.26	0.15	0.32	0.243333333333333
225	ACTG1P20	50.47	40.77	81.43	57.5566666666667
226	ACTG1P4	0.27	0.24	0.14	0.216666666666667
227	ACTG2	0.32	0.07	0.36	0.25
228	ACTL10	0.49	0.16	0.16	0.27
229	ACTL6A	38.8	36.73	36.81	37.4466666666667
230	ACTL6B	0	0	0	0
231	ACTL7A	0.12	0	0.07	0.0633333333333333
232	ACTL7B	0	0	0.04	0.0133333333333333
233	ACTL8	0	0.04	0	0.0133333333333333
234	ACTL9	0	0	0	0
235	ACTN1	130.94	80.54	105.45	105.643333333333
236	ACTN1-AS1	0	0.29	0.19	0.16
237	ACTN2	0	0.02	0.01	0.01
238	ACTN3	0.04	0	0.02	0.02
239	ACTN4	111.93	86.13	95.47	97.8433333333333
240	ACTR10	23.73	25.64	28.98	26.1166666666667
241	ACTR1A	47.24	50.3	60.05	52.53
242	ACTR1B	14.99	12.52	12.47	13.3266666666667
243	ACTR2	105.14	99.01	108.87	104.34
244	ACTR3	52.06	60.83	69.28	60.7233333333333
245	ACTR3B	0.86	0.45	0.58	0.63
246	ACTR3BP2	0	0	0	0
247	ACTR3BP5	0.04	0	0	0.0133333333333333
248	ACTR3C	0	0	0.07	0.0233333333333333
249	ACTR5	3.11	3.28	2.94	3.11
250	ACTR6	14.83	13.42	15.78	14.6766666666667
251	ACTR8	4.53	4.49	6.06	5.02666666666667
252	ACTRT1	0.04	0	0	0.0133333333333333
253	ACTRT2	0	0	0	0
254	ACTRT3	1.8	1.97	2.15	1.97333333333333
255	ACVR1	10.15	8.65	12.03	10.2766666666667
256	ACVR1B	5.84	4.49	2.97	4.43333333333333
257	ACVR1C	0.4	0.19	0.15	0.246666666666667
258	ACVR2A	3.79	3.03	3.85	3.55666666666667
259	ACVR2B	0.67	0.5	0.45	0.54
260	ACVR2B-AS1	0.17	0	0.06	0.0766666666666667
261	ACVRL1	0.09	0.04	0	0.0433333333333333
262	ACY1	4.15	3.49	5.3	4.31333333333333
263	ACY3	0.15	0.13	0.21	0.163333333333333
264	ACYP1	19.97	17.35	13.21	16.8433333333333
265	ACYP2	4.49	4.66	4.68	4.61
266	ADA	12.37	8.35	10.65	10.4566666666667
267	ADAD1	0	0	0	0
268	ADAD2	0	0	0	0
269	ADAL	3.46	3.39	5.32	4.05666666666667
270	ADAM10	50.08	40.82	32.48	41.1266666666667
271	ADAM11	0.42	0.35	0.21	0.326666666666667
272	ADAM12	6.67	5.79	15.02	9.16
273	ADAM15	57.16	45.52	34.64	45.7733333333333
274	ADAM17	26.06	26.72	24.73	25.8366666666667
275	ADAM18	0	0	0	0
276	ADAM19	11.92	6.39	10.47	9.59333333333333
277	ADAM1A	1.34	1.47	1.8	1.53666666666667
278	ADAM2	0	0	0	0
279	ADAM20	0.13	0.26	0.04	0.143333333333333
280	ADAM20P1	0.08	0.05	0.12	0.0833333333333333
281	ADAM21	0.32	0.28	0	0.2
282	ADAM21P1	0	0	0.05	0.0166666666666667
283	ADAM22	0.02	0.07	0.06	0.05
284	ADAM23	2.73	1.26	2.32	2.10333333333333
285	ADAM28	0.67	0.83	0.53	0.676666666666667
286	ADAM29	0.02	0	0	0.00666666666666667
287	ADAM30	0	0	0	0
288	ADAM32	0.61	0.51	0.54	0.553333333333333
289	ADAM33	0	0	0.02	0.00666666666666667
290	ADAM3A	0	0	0	0
291	ADAM5	0	0.05	0	0.0166666666666667
292	ADAM6	0	0	0	0
293	ADAM7	0	0.05	0	0.0166666666666667
294	ADAM8	1.34	0.84	0.84	1.00666666666667
295	ADAM9	235.04	187.77	149.78	190.863333333333
296	ADAMDEC1	0	0	0	0
297	ADAMTS1	43.89	35.53	42.72	40.7133333333333
298	ADAMTS10	0	0	0	0
299	ADAMTS12	0.02	0.03	0.01	0.02
300	ADAMTS13	1.18	0.68	0.72	0.86
301	ADAMTS14	0.45	0.23	0.59	0.423333333333333
302	ADAMTS15	0.26	0.13	0.16	0.183333333333333
303	ADAMTS16	1.54	1.03	2.91	1.82666666666667
304	ADAMTS17	0	0.03	0.01	0.0133333333333333
305	ADAMTS18	0.08	0.11	0.01	0.0666666666666667
306	ADAMTS19	4.42	4.55	3.88	4.28333333333333
307	ADAMTS19-AS1	0.5	0.44	0.84	0.593333333333333
308	ADAMTS2	2.87	1.49	2.55	2.30333333333333
309	ADAMTS20	0.01	0.01	0	0.00666666666666667
310	ADAMTS3	0.3	0.22	0.65	0.39
311	ADAMTS4	0	0	0.02	0.00666666666666667
312	ADAMTS5	1.28	1.18	2.84	1.76666666666667
313	ADAMTS6	5.75	5.47	4.73	5.31666666666667
314	ADAMTS7	1.05	0.4	1.41	0.953333333333333
315	ADAMTS7P1	0	0	0.01	0.00333333333333333
316	ADAMTS8	0	0	0	0
317	ADAMTS9	0.41	0.43	0.26	0.366666666666667
318	ADAMTS9-AS1	0.02	0.02	0.01	0.0166666666666667
319	ADAMTS9-AS2	0.22	0	0.05	0.09
320	ADAMTSL1	0.01	0	0.01	0.00666666666666667
321	ADAMTSL2	0	0	0	0
322	ADAMTSL3	0.01	0	0	0.00333333333333333
323	ADAMTSL4	1.14	0.57	0.31	0.673333333333333
324	ADAMTSL4-AS1	3.56	2.77	3.99	3.44
325	ADAMTSL5	1.01	0.89	0.68	0.86
326	ADAP1	0.22	0.47	0.22	0.303333333333333
327	ADAP2	0.09	0.12	0.12	0.11
328	ADAR	61.12	64.16	55.58	60.2866666666667
329	ADARB1	2.65	1.67	1.91	2.07666666666667
330	ADARB2	0.01	0.02	0	0.01
331	ADARB2-AS1	0	0	0	0
332	ADAT1	8.56	8.06	9.83	8.81666666666667
333	ADAT2	1.71	1.4	1.72	1.61
334	ADAT3	1.27	0.56	1.15	0.993333333333333
335	ADCK1	1.33	1.3	2.16	1.59666666666667
336	ADCK2	6.67	5.52	5.77	5.98666666666667
337	ADCK3	2.97	2.26	3.19	2.80666666666667
338	ADCK4	5.62	4.84	5.09	5.18333333333333
339	ADCK5	2.5	1.66	2.16	2.10666666666667
340	ADCY1	0.4	0.29	0.7	0.463333333333333
341	ADCY10	0.1	0.04	0.09	0.0766666666666667
342	ADCY10P1	0.74	0.43	0.78	0.65
343	ADCY2	0	0.01	0	0.00333333333333333
344	ADCY3	6.41	5.02	7.15	6.19333333333333
345	ADCY4	0.02	0.02	0.02	0.02
346	ADCY5	0.05	0.02	0.08	0.05
347	ADCY6	9.3	7.3	7.32	7.97333333333333
348	ADCY7	15.25	11.29	15.18	13.9066666666667
349	ADCY8	0	0	0.01	0.00333333333333333
350	ADCY9	4.95	3.19	4.38	4.17333333333333
351	ADCYAP1	0	0.03	0	0.01
352	ADCYAP1R1	0.15	0.04	0.09	0.0933333333333333
353	ADD1	42.55	38.75	49.39	43.5633333333333
354	ADD2	0	0	0	0
355	ADD3	23.01	18.26	29.99	23.7533333333333
356	ADD3-AS1	0	0.07	0.09	0.0533333333333333
357	ADGB	0.02	0	0	0.00666666666666667
358	ADGRA1	0	0	0	0
359	ADGRA1-AS1	0	0	0	0
360	ADGRA2	1.08	0.69	1.01	0.926666666666667
361	ADGRA3	15.69	12.72	15.86	14.7566666666667
362	ADGRB1	0	0	0.01	0.00333333333333333
363	ADGRB2	2.64	1.53	2.52	2.23
364	ADGRB3	0.1	0.06	0.04	0.0666666666666667
365	ADGRD1	0.05	0.03	0.05	0.0433333333333333
366	ADGRE1	1.16	1	1.44	1.2
367	ADGRE2	0	0.01	0.01	0.00666666666666667
368	ADGRE3	0	0	0	0
369	ADGRE4P	0.05	0	0.02	0.0233333333333333
370	ADGRE5	28.56	16.48	17.72	20.92
371	ADGRF1	0.09	0.07	0.08	0.08
372	ADGRF2	0.01	0.02	0	0.01
373	ADGRF3	0.19	0.33	0.19	0.236666666666667
374	ADGRF4	0.72	1.16	1.38	1.08666666666667
375	ADGRF5	0.1	0.08	0.03	0.07
376	ADGRG1	2.18	0.88	2.32	1.79333333333333
377	ADGRG2	0.04	0.1	0.12	0.0866666666666667
378	ADGRG3	0	0	0	0
379	ADGRG4	0	0.02	0	0.00666666666666667
380	ADGRG5	0.03	0	0	0.01
381	ADGRG6	0.42	0.2	0.1	0.24
382	ADGRG7	0	0	0	0
383	ADGRL1	0.53	0.29	0.42	0.413333333333333
384	ADGRL2	2.38	1.52	1.15	1.68333333333333
385	ADGRL3	0	0	0	0
386	ADGRL3-AS1	0	0	0	0
387	ADGRL4	12.09	11.39	9.28	10.92
388	ADGRV1	0.01	0	0.01	0.00666666666666667
389	ADH1A	0	0	0	0
390	ADH1B	0.02	0	0	0.00666666666666667
391	ADH1C	0.07	0	0	0.0233333333333333
392	ADH4	0.06	0.04	0.08	0.06
393	ADH5	59.08	62.35	76.59	66.0066666666667
394	ADH6	0	0.12	0.23	0.116666666666667
395	ADH7	0	0	0	0
396	ADHFE1	0.33	0.35	0.2	0.293333333333333
397	ADI1	42.38	44.53	76.38	54.43
398	ADIG	0	0	0	0
399	ADIPOQ	0	0	0.03	0.01
400	ADIPOQ-AS1	0.06	0.05	0.11	0.0733333333333333
401	ADIPOR1	75.11	63.16	62.1	66.79
402	ADIPOR2	24.92	23.24	17.84	22
403	ADIRF	3.57	2.32	2.15	2.68
404	ADK	27.35	24.38	28.17	26.6333333333333
405	ADM	229.59	152.17	57.19	146.316666666667
406	ADM2	1.03	0.38	0.19	0.533333333333333
407	ADM5	0.73	0.51	0.78	0.673333333333333
408	ADNP	9.7	10.2	8.43	9.44333333333333
409	ADNP-AS1	1.45	0.92	0.95	1.10666666666667
410	ADNP2	16.33	12.72	13.07	14.04
411	ADO	14.28	11.46	19.87	15.2033333333333
412	ADORA1	0.07	0.03	0.11	0.07
413	ADORA2A	0.36	0	0	0.12
414	ADORA2A-AS1	0.14	0	0.04	0.06
415	ADORA2B	68.05	46.98	46.36	53.7966666666667
416	ADORA3	0	0	0	0
417	ADPGK	28.44	28.67	31.99	29.7
418	ADPGK-AS1	0.3	0.23	0.16	0.23
419	ADPRH	0.02	0.03	0	0.0166666666666667
420	ADPRHL1	1.92	1.67	2.21	1.93333333333333
421	ADPRHL2	20.79	23.74	24.13	22.8866666666667
422	ADPRM	6.18	6.9	6.17	6.41666666666667
423	ADRA1A	0.03	0	0.02	0.0166666666666667
424	ADRA1B	0.6	0.29	0.21	0.366666666666667
425	ADRA1D	1.27	0.15	0.12	0.513333333333333
426	ADRA2A	0	0	0.03	0.01
427	ADRA2B	0.04	0	0.02	0.02
428	ADRA2C	0	0	0.03	0.01
429	ADRB1	0.19	0.09	0.13	0.136666666666667
430	ADRB2	21.24	9.41	5.09	11.9133333333333
431	ADRB3	0	0	0.02	0.00666666666666667
432	ADRBK1	13.96	10.3	10	11.42
433	ADRBK2	2.22	1.43	1.77	1.80666666666667
434	ADRM1	42.22	48.06	62.79	51.0233333333333
435	ADSL	39.06	43.26	52.74	45.02
436	ADSS	27.31	25.47	29.27	27.35
437	ADSSL1	7.62	3.58	2.91	4.70333333333333
438	ADTRP	0.79	1.01	1.03	0.943333333333333
439	AEBP1	0.03	0.06	0.01	0.0333333333333333
440	AEBP2	7.25	5.42	5.96	6.21
441	AEN	17.5	21.78	17.78	19.02
442	AES	73.61	40.23	52.26	55.3666666666667
443	AFAP1	32.26	19.55	18.34	23.3833333333333
444	AFAP1-AS1	0.98	0.74	0.59	0.77
445	AFAP1L1	1.18	0.95	0.57	0.9
446	AFAP1L2	0.32	0.08	0.21	0.203333333333333
447	AFF1	7.54	7.09	5.98	6.87
448	AFF2	0.01	0	0	0.00333333333333333
449	AFF3	0.2	0.12	0.06	0.126666666666667
450	AFF4	38.46	36.62	30.06	35.0466666666667
451	AFG3L1P	3.45	2.74	3.31	3.16666666666667
452	AFG3L2	21.53	20.78	22.2	21.5033333333333
453	AFM	0	0	0	0
454	AFMID	8.06	5.89	7.3	7.08333333333333
455	AFP	0.36	0.44	1.09	0.63
456	AFTPH	15.17	13.97	12.71	13.95
457	AGA	19.3	19.15	18.36	18.9366666666667
458	AGAP1	6.41	4.31	3.47	4.73
459	AGAP1-IT1	1.38	1.18	0.08	0.88
460	AGAP11	0.21	0.15	0.2	0.186666666666667
461	AGAP2	8.08	3.86	4.68	5.54
462	AGAP2-AS1	31.31	31.88	56.61	39.9333333333333
463	AGAP3	8.57	4.9	6.14	6.53666666666667
464	AGAP4	3.92	2.72	3.36	3.33333333333333
465	AGAP5	4.06	3.06	3.3	3.47333333333333
466	AGAP6	2.67	2.59	2.69	2.65
467	AGAP7P	0.37	0.15	0.21	0.243333333333333
468	AGAP9	3.35	2.69	3.03	3.02333333333333
469	AGBL1	0	0	0	0
470	AGBL1-AS1	0	0	0	0
471	AGBL2	0.39	0.41	0.56	0.453333333333333
472	AGBL3	0.03	0.07	0.12	0.0733333333333333
473	AGBL4	0	0	0	0
474	AGBL4-IT1	0	0	0	0
475	AGBL5	12.72	8.72	12.13	11.19
476	AGBL5-AS1	0	0	0	0
477	AGER	1.72	1.48	1.85	1.68333333333333
478	AGFG1	14.29	12.39	15.43	14.0366666666667
479	AGFG2	0.89	0.64	0.79	0.773333333333333
480	AGGF1	17.6	17.79	21.23	18.8733333333333
481	AGK	5.49	4.58	6.73	5.6
482	AGL	5.26	4.9	7.11	5.75666666666667
483	AGMAT	0.23	0.21	0.37	0.27
484	AGMO	0.02	0.03	0.02	0.0233333333333333
485	AGO1	7.62	5.93	9.37	7.64
486	AGO2	10.79	8.95	7.22	8.98666666666667
487	AGO3	7.78	7.25	7.08	7.37
488	AGO4	3.25	3.54	3.34	3.37666666666667
489	AGPAT1	30.51	18.01	28.74	25.7533333333333
490	AGPAT2	10.96	9.01	9.42	9.79666666666667
491	AGPAT3	19.52	16.18	20.07	18.59
492	AGPAT4	3.23	2.83	3.11	3.05666666666667
493	AGPAT4-IT1	0.3	0.71	0.34	0.45
494	AGPAT5	11.61	12.14	8.35	10.7
495	AGPS	12.29	14.36	31.62	19.4233333333333
496	AGR2	0.06	0.09	0	0.05
497	AGR3	0	0	0	0
498	AGRN	25.13	15.05	16.61	18.93
499	AGRP	0.08	0	0	0.0266666666666667
500	AGT	0.6	0.41	0.12	0.376666666666667
501	AGTPBP1	5.88	4.98	4.47	5.11
502	AGTR1	0.76	0.77	0.5	0.676666666666667
503	AGTR2	0	0	0	0
504	AGTRAP	53.35	52.12	38.75	48.0733333333333
505	AGXT	0	0	0	0
506	AGXT2	0.03	0	0	0.01
507	AHCTF1	16.51	15.49	14.34	15.4466666666667
508	AHCTF1P1	0.97	1.02	0.78	0.923333333333333
509	AHCY	34.47	30.62	32.93	32.6733333333333
510	AHCYL1	60.51	45.35	51.15	52.3366666666667
511	AHCYL2	2.24	1.52	1.89	1.88333333333333
512	AHDC1	4.63	1.33	3.18	3.04666666666667
513	AHI1	13.44	11.51	12.98	12.6433333333333
514	AHNAK	116.33	121.78	88.84	108.983333333333
515	AHNAK2	17.45	15.59	17.28	16.7733333333333
516	AHR	55.32	51.47	70.16	58.9833333333333
517	AHRR	5.6	3.43	8.8	5.94333333333333
518	AHSA1	60.39	69.6	93.21	74.4
519	AHSA2	14.08	8.92	9.58	10.86
520	AHSG	0	0.05	0	0.0166666666666667
521	AHSP	0	0	0	0
522	AICDA	0.04	0	0.02	0.02
523	AIDA	53.87	48.91	50.64	51.14
524	AIF1	0	0	0	0
525	AIF1L	0.11	0.1	0.03	0.08
526	AIFM1	14.5	15.02	14.77	14.7633333333333
527	AIFM2	10.59	9.5	12.46	10.85
528	AIFM3	0.03	0.04	0.05	0.04
529	AIG1	35.13	24.51	25.78	28.4733333333333
530	AIM1	10.1	11.67	18.44	13.4033333333333
531	AIM1L	0.03	0.03	0.02	0.0266666666666667
532	AIM2	26.77	37.2	39.4	34.4566666666667
533	AIMP1	22.6	21.59	27.41	23.8666666666667
534	AIMP2	11.83	14.07	15.83	13.91
535	AIP	29.38	27.88	26.54	27.9333333333333
536	AIPL1	0.02	0.06	0	0.0266666666666667
537	AIRE	0.03	0	0	0.01
538	AIRN	0.08	0.04	0.14	0.0866666666666667
539	AJAP1	0	0	0	0
540	AJUBA	28.97	27.39	28.09	28.15
541	AK1	11.58	9.94	14.92	12.1466666666667
542	AK2	54.46	49.76	47.33	50.5166666666667
543	AK3	11.6	9.4	6.78	9.26
544	AK4	24.88	24.01	13.99	20.96
545	AK5	8.28	5.25	5.63	6.38666666666667
546	AK6	35.02	37.73	32.27	35.0066666666667
547	AK7	0.28	0.12	0.3	0.233333333333333
548	AK8	0.53	0.31	0.5	0.446666666666667
549	AK9	1.23	1.46	1.4	1.36333333333333
550	AKAP1	9.17	7.18	9.57	8.64
551	AKAP10	14.2	14.15	13.26	13.87
552	AKAP11	6.13	6.55	6.04	6.24
553	AKAP12	27.37	17.65	13.79	19.6033333333333
554	AKAP13	15.42	14.97	12.03	14.14
555	AKAP14	0.14	0.13	0	0.09
556	AKAP17A	22.5	15.33	20.34	19.39
557	AKAP2	58.24	56.61	38.53	51.1266666666667
558	AKAP3	0.22	0.25	0.36	0.276666666666667
559	AKAP4	0	0	0	0
560	AKAP5	0.47	0.44	0.61	0.506666666666667
561	AKAP6	0.38	0.32	0.8	0.5
562	AKAP7	2.5	2.09	2.35	2.31333333333333
563	AKAP8	7.83	6.12	7.55	7.16666666666667
564	AKAP8L	21.83	18.25	15.35	18.4766666666667
565	AKAP9	5.19	5.09	6.26	5.51333333333333
566	AKIP1	22.59	21.44	21.63	21.8866666666667
567	AKIRIN1	31.79	28.26	26.94	28.9966666666667
568	AKIRIN2	13.56	9.05	9.16	10.59
569	AKNA	1.49	1.05	1.49	1.34333333333333
570	AKNAD1	0.11	0.11	0.22	0.146666666666667
571	AKR1A1	30.45	26.7	34.53	30.56
572	AKR1B1	135.81	118.53	75.57	109.97
573	AKR1B10	1.08	1.37	4.74	2.39666666666667
574	AKR1B15	0.09	0.29	0.34	0.24
575	AKR1C1	39.87	35.78	50.06	41.9033333333333
576	AKR1C2	2.98	2.12	3.37	2.82333333333333
577	AKR1C3	25.93	29.61	38.4	31.3133333333333
578	AKR1C4	1.05	0.78	1.07	0.966666666666667
579	AKR1C6P	0.22	0.06	0.08	0.12
580	AKR1C8P	2.01	1.88	2.06	1.98333333333333
581	AKR1D1	0	0.03	0.02	0.0166666666666667
582	AKR1E2	5.12	5.12	4.38	4.87333333333333
583	AKR7A2	23.03	18.83	24.45	22.1033333333333
584	AKR7A2P1	0.38	0.69	0.69	0.586666666666667
585	AKR7A3	0.54	0.62	0.57	0.576666666666667
586	AKR7L	0.49	0.41	0.3	0.4
587	AKT1	50.28	47.22	52.39	49.9633333333333
588	AKT1S1	12.37	8.01	15.64	12.0066666666667
589	AKT2	12.55	9.23	10.91	10.8966666666667
590	AKT3	27.89	21.28	19.99	23.0533333333333
591	AKTIP	10	9.96	8.91	9.62333333333333
592	ALAD	6.8	6.28	8.97	7.35
593	ALAS1	20.58	17.49	13.65	17.24
594	ALAS2	0.03	0	0	0.01
595	ALB	0.11	0.18	0.24	0.176666666666667
596	ALCAM	50.42	56.02	33.42	46.62
597	ALDH16A1	3.63	3.13	4.35	3.70333333333333
598	ALDH18A1	37.59	36.01	46.27	39.9566666666667
599	ALDH1A1	0.03	0	0	0.01
600	ALDH1A2	0.02	0.03	0.09	0.0466666666666667
601	ALDH1A3	245.2	74.53	168.39	162.706666666667
602	ALDH1B1	5.21	4.5	5.67	5.12666666666667
603	ALDH1L1	0.02	0.03	0.02	0.0233333333333333
604	ALDH1L1-AS1	0	0	0	0
605	ALDH1L1-AS2	0	0	0	0
606	ALDH1L2	0.2	0.19	0.18	0.19
607	ALDH2	0.78	0.44	0.5	0.573333333333333
608	ALDH3A1	0.04	0	0	0.0133333333333333
609	ALDH3A2	18.84	17.63	27.93	21.4666666666667
610	ALDH3B1	20.75	13.35	21.7	18.6
611	ALDH3B2	0.03	0	0	0.01
612	ALDH4A1	2.86	2.21	4.13	3.06666666666667
613	ALDH5A1	2.69	1.79	2.95	2.47666666666667
614	ALDH6A1	19.6	11.73	13.05	14.7933333333333
615	ALDH7A1	12.19	11.24	10.87	11.4333333333333
616	ALDH8A1	0.49	0.51	0.4	0.466666666666667
617	ALDH9A1	24.3	21.19	20.34	21.9433333333333
618	ALDOA	1064.16	800.56	722.65	862.456666666667
619	ALDOB	0.05	0.07	0.09	0.07
620	ALDOC	10.88	5.67	1.07	5.87333333333333
621	ALG1	4.25	4.63	7.8	5.56
622	ALG10	4.67	4.6	4.16	4.47666666666667
623	ALG10B	2.13	1.92	2.07	2.04
624	ALG11	4.03	3.62	4.56	4.07
625	ALG12	8.41	6.54	10.76	8.57
626	ALG13	7.41	6.52	8.69	7.54
627	ALG14	5.58	6.78	8.82	7.06
628	ALG1L	0.22	0	0	0.0733333333333333
629	ALG1L2	0	0	0	0
630	ALG1L9P	1.14	0.63	1.06	0.943333333333333
631	ALG2	18.76	18.21	25.15	20.7066666666667
632	ALG3	20.28	15.59	25.63	20.5
633	ALG5	10.14	10.64	11.52	10.7666666666667
634	ALG6	6.23	5.59	6.76	6.19333333333333
635	ALG8	10.75	11.33	13.09	11.7233333333333
636	ALG9	2.92	3.19	3.07	3.06
637	ALK	0.04	0.06	0.05	0.05
638	ALKBH1	6.3	5.23	5.72	5.75
639	ALKBH2	6.39	5.24	6.04	5.89
640	ALKBH3	15.09	12.16	15.94	14.3966666666667
641	ALKBH3-AS1	0.16	0.17	0.22	0.183333333333333
642	ALKBH4	1.33	1.29	1.41	1.34333333333333
643	ALKBH5	55.73	49.06	48.59	51.1266666666667
644	ALKBH6	21.12	18.08	17.62	18.94
645	ALKBH7	8.78	6.33	8.24	7.78333333333333
646	ALKBH8	2.7	2.84	4.21	3.25
647	ALLC	0	0	0	0
648	ALMS1	6.43	6.31	6.52	6.42
649	ALMS1-IT1	0.88	0.56	0.33	0.59
650	ALMS1P	0.2	0.26	0.38	0.28
651	ALOX12	0.58	0.24	0.13	0.316666666666667
652	ALOX12-AS1	0.7	0.53	1.12	0.783333333333333
653	ALOX12B	0.02	0.1	0.02	0.0466666666666667
654	ALOX12P2	0.45	0.19	0.06	0.233333333333333
655	ALOX15	0.02	0	0.02	0.0133333333333333
656	ALOX15B	0	0	0	0
657	ALOX15P1	0	0	0	0
658	ALOX5	1.73	0.82	1.86	1.47
659	ALOX5AP	0.14	0	0.97	0.37
660	ALOXE3	0.06	0.03	0.07	0.0533333333333333
661	ALPI	0	0	0	0
662	ALPK1	6.96	5.93	5.34	6.07666666666667
663	ALPK2	1.55	1.3	5.12	2.65666666666667
664	ALPK3	0.16	0.13	0.19	0.16
665	ALPL	1.95	1.45	3.43	2.27666666666667
666	ALPP	0.02	0	0	0.00666666666666667
667	ALPPL2	0	0	0	0
668	ALS2	17.4	16.92	19.27	17.8633333333333
669	ALS2CL	6.98	4.18	14.46	8.54
670	ALS2CR11	1.14	1.35	0.93	1.14
671	ALS2CR12	0.82	0.45	0.75	0.673333333333333
672	ALX1	1.56	1.74	2.25	1.85
673	ALX3	1.1	1.01	0.65	0.92
674	ALX4	0.19	0.15	0.48	0.273333333333333
675	ALYREF	61.91	65.97	77.47	68.45
676	AMACR	7.11	7.97	11.42	8.83333333333333
677	AMBN	0	0	0	0
678	AMBP	0	0.06	0.07	0.0433333333333333
679	AMBRA1	9.04	7.52	7.29	7.95
680	AMD1	46.39	46.69	52.35	48.4766666666667
681	AMDHD1	0.41	0.39	0.82	0.54
682	AMDHD2	3.11	3.52	3.17	3.26666666666667
683	AMELX	0.09	0	0	0.03
684	AMELY	0	0	0	0
685	AMER1	0.86	0.93	0.97	0.92
686	AMER2	0	0	0	0
687	AMER3	0	0	0	0
688	AMFR	58.47	50.3	48.35	52.3733333333333
689	AMH	1.14	0.94	0.76	0.946666666666667
690	AMHR2	0.2	0	0	0.0666666666666667
691	AMICA1	0	0	0	0
692	AMIGO1	0.65	0.33	0.58	0.52
693	AMIGO2	13.83	17.83	53.31	28.3233333333333
694	AMIGO3	0.72	0.69	0.74	0.716666666666667
695	AMMECR1	8.14	6.88	11.52	8.84666666666667
696	AMMECR1L	11.54	9.77	9.05	10.12
697	AMN	0	0	0	0
698	AMN1	5.22	3.42	3.79	4.14333333333333
699	AMOT	0.84	0.59	0.62	0.683333333333333
700	AMOTL1	3.53	3.53	1.49	2.85
701	AMOTL2	41.9	28.27	28.46	32.8766666666667
702	AMPD1	0	0	0	0
703	AMPD2	23.04	15.67	18.05	18.92
704	AMPD3	11.83	9.25	5.5	8.86
705	AMPH	1.58	1.43	1.9	1.63666666666667
706	AMT	1	0.61	0.48	0.696666666666667
707	AMTN	0	0	0.22	0.0733333333333333
708	AMY1A	0	0	0	0
709	AMY1B	0.13	0.11	0	0.08
710	AMY1C	0	0	0	0
711	AMY2A	0	0	0	0
712	AMY2B	1.48	1.33	0.95	1.25333333333333
713	AMZ1	0.16	0.12	0.14	0.14
714	AMZ2	102.5	96.96	117.12	105.526666666667
715	AMZ2P1	2.85	1.72	1.78	2.11666666666667
716	ANAPC1	11.12	11.27	12.18	11.5233333333333
717	ANAPC10	10.88	10.68	12.07	11.21
718	ANAPC11	67.51	56.81	48.89	57.7366666666667
719	ANAPC13	58.07	55.13	65.17	59.4566666666667
720	ANAPC15	23.3	21.73	29.67	24.9
721	ANAPC16	17.1	14.11	18.22	16.4766666666667
722	ANAPC1P1	0.01	0.08	0.06	0.05
723	ANAPC2	5.64	3.76	3.96	4.45333333333333
724	ANAPC4	6.39	7.09	9.08	7.52
725	ANAPC5	37.24	38.13	51.11	42.16
726	ANAPC7	15.24	15.91	18.52	16.5566666666667
727	ANG	3.8	3.43	2.38	3.20333333333333
728	ANGEL1	2.86	1.68	2.72	2.42
729	ANGEL2	9.71	9.42	12.53	10.5533333333333
730	ANGPT1	8.92	12.88	19.11	13.6366666666667
731	ANGPT2	0.23	0.25	0.31	0.263333333333333
732	ANGPT4	0.03	0.09	0.06	0.06
733	ANGPTL1	0.31	0.34	0.27	0.306666666666667
734	ANGPTL2	0.12	0.09	0.1	0.103333333333333
735	ANGPTL3	0.21	0.36	0.34	0.303333333333333
736	ANGPTL4	13.01	7.55	2.62	7.72666666666667
737	ANGPTL5	0.03	0	0.02	0.0166666666666667
738	ANGPTL6	0.14	0.06	0.04	0.08
739	ANGPTL7	0.3	0.25	0.3	0.283333333333333
740	ANHX	0	0	0	0
741	ANK1	0.1	0.06	0.07	0.0766666666666667
742	ANK2	2.67	1.79	1.82	2.09333333333333
743	ANK3	1.22	1.03	0.96	1.07
744	ANKAR	0.91	0.64	0.78	0.776666666666667
745	ANKDD1A	2.25	1.55	1.62	1.80666666666667
746	ANKDD1B	0.36	0.22	0.29	0.29
747	ANKEF1	5.41	5.43	7.92	6.25333333333333
748	ANKFN1	0.03	0	0.09	0.04
749	ANKFY1	7.63	8.88	7.87	8.12666666666667
750	ANKH	1.73	1.53	2.41	1.89
751	ANKHD1	17.99	15.19	11.55	14.91
752	ANKHD1-EIF4EBP3	5.04	3.39	4.75	4.39333333333333
753	ANKIB1	14.36	13.41	13.14	13.6366666666667
754	ANKK1	0.17	0.26	0.1	0.176666666666667
755	ANKLE1	0.33	0.3	0.23	0.286666666666667
756	ANKLE2	23.95	20.76	31.4	25.37
757	ANKMY1	2.71	1.48	2.24	2.14333333333333
758	ANKMY2	13.16	14.05	12.48	13.23
759	ANKRA2	11.94	11.26	11.37	11.5233333333333
760	ANKRD1	3.4	2.05	0.65	2.03333333333333
761	ANKRD10	16.13	15	18.81	16.6466666666667
762	ANKRD11	11.34	7.82	8.89	9.35
763	ANKRD12	9.91	8.82	7.68	8.80333333333333
764	ANKRD13A	42.93	37.33	48.33	42.8633333333333
765	ANKRD13B	2.34	1.11	2.72	2.05666666666667
766	ANKRD13C	13.26	11.38	17.29	13.9766666666667
767	ANKRD13D	6.93	5.39	5.03	5.78333333333333
768	ANKRD16	1.88	1.53	2.21	1.87333333333333
769	ANKRD17	22.35	21.59	21.9	21.9466666666667
770	ANKRD18A	0.95	0.63	0.77	0.783333333333333
771	ANKRD18B	0.03	0	0	0.01
772	ANKRD18DP	0.02	0.03	0.02	0.0233333333333333
773	ANKRD19P	0.68	0.56	0.97	0.736666666666667
774	ANKRD2	0	0	0.08	0.0266666666666667
775	ANKRD20A1	0.19	0.16	0.1	0.15
776	ANKRD20A11P	0	0.17	0.07	0.08
777	ANKRD20A12P	1.95	1.14	1.55	1.54666666666667
778	ANKRD20A19P	0	0	0.01	0.00333333333333333
779	ANKRD20A2	0.09	0	0.1	0.0633333333333333
780	ANKRD20A3	0.14	0	0	0.0466666666666667
781	ANKRD20A4	0	0	0	0
782	ANKRD20A5P	1.43	0.68	0.87	0.993333333333333
783	ANKRD20A8P	0.08	0	0.02	0.0333333333333333
784	ANKRD20A9P	0.08	0.07	0.08	0.0766666666666667
785	ANKRD22	0.14	0.08	0.02	0.08
786	ANKRD23	1.15	1.24	1.45	1.28
787	ANKRD24	0.41	0.24	0.12	0.256666666666667
788	ANKRD26	6.23	7.3	7.56	7.03
789	ANKRD26P1	0.01	0.01	0.01	0.01
790	ANKRD26P3	0	0	0	0
791	ANKRD27	9.62	7.7	7.21	8.17666666666667
792	ANKRD28	19.77	20.41	21.21	20.4633333333333
793	ANKRD29	6.59	4.25	7.09	5.97666666666667
794	ANKRD30A	0.01	0	0	0.00333333333333333
795	ANKRD30B	0.2	0.21	0.27	0.226666666666667
796	ANKRD30BL	0	0.05	0	0.0166666666666667
797	ANKRD30BP2	0.02	0	0	0.00666666666666667
798	ANKRD30BP3	0	0.12	0	0.04
799	ANKRD31	0.08	0.07	0.04	0.0633333333333333
800	ANKRD33	0	0	0	0
801	ANKRD33B	0.75	0.52	0.4	0.556666666666667
802	ANKRD34A	0.31	0.05	0.3	0.22
803	ANKRD34B	0.06	0.02	0.03	0.0366666666666667
804	ANKRD34C	0	0	0	0
805	ANKRD34C-AS1	0	0	0	0
806	ANKRD35	0	0	0	0
807	ANKRD36	8.04	8.07	6.8	7.63666666666667
808	ANKRD36B	3.44	3.82	2.58	3.28
809	ANKRD36BP1	12.1	11.43	14.83	12.7866666666667
810	ANKRD36BP2	0.04	0	0.13	0.0566666666666667
811	ANKRD36C	4.39	4.65	3.51	4.18333333333333
812	ANKRD37	2.33	2.88	2.63	2.61333333333333
813	ANKRD39	7.91	7.76	7.26	7.64333333333333
814	ANKRD40	24.06	23.33	25.18	24.19
815	ANKRD42	5.78	4.99	5.52	5.43
816	ANKRD44	1.7	1.79	2.85	2.11333333333333
817	ANKRD44-IT1	0.3	0.24	0.05	0.196666666666667
818	ANKRD45	0.14	0.18	0.08	0.133333333333333
819	ANKRD46	4.49	3.5	4.56	4.18333333333333
820	ANKRD49	4.57	4.68	6.03	5.09333333333333
821	ANKRD50	7.08	6.47	6.97	6.84
822	ANKRD52	6.79	5.81	8.88	7.16
823	ANKRD53	0.06	0.04	0.03	0.0433333333333333
824	ANKRD54	9.13	8.33	10.16	9.20666666666667
825	ANKRD55	0.22	0.2	0.3	0.24
826	ANKRD6	1.68	0.86	1.18	1.24
827	ANKRD60	0	0.02	0	0.00666666666666667
828	ANKRD61	1.23	0.59	0.68	0.833333333333333
829	ANKRD62	0.01	0.03	0	0.0133333333333333
830	ANKRD62P1-PARP4P3	0.12	0.17	0.14	0.143333333333333
831	ANKRD63	0	0	0	0
832	ANKRD65	0	0.05	0	0.0166666666666667
833	ANKRD66	0	0	0	0
834	ANKRD7	0	0	0	0
835	ANKRD9	4.34	2.6	2.33	3.09
836	ANKS1A	3.71	2.59	2.33	2.87666666666667
837	ANKS1B	0.16	0.11	0.06	0.11
838	ANKS3	4.3	2.82	3.99	3.70333333333333
839	ANKS4B	0.02	0.03	0.04	0.03
840	ANKS6	3.29	2.23	2.52	2.68
841	ANKUB1	0	0	0	0
842	ANKZF1	21.97	19.72	15.26	18.9833333333333
843	ANLN	88.44	81.8	61.85	77.3633333333333
844	ANO1	0.01	0.02	0	0.01
845	ANO1-AS2	0	0	0	0
846	ANO10	10.57	7.87	7.45	8.63
847	ANO2	0.12	0	0.06	0.06
848	ANO3	0	0	0	0
849	ANO4	5.11	6.33	4.52	5.32
850	ANO5	0	0	0	0
851	ANO6	31.11	26.57	32.61	30.0966666666667
852	ANO7	0.53	0.22	0.24	0.33
853	ANO8	1.94	1.12	1.29	1.45
854	ANO9	0.02	0	0	0.00666666666666667
855	ANOS1	0	0	0.01	0.00333333333333333
856	ANP32A	32.37	33.12	35.64	33.71
857	ANP32A-IT1	0.39	0.15	0.14	0.226666666666667
858	ANP32AP1	0.64	0.47	0	0.37
859	ANP32B	21.57	11.65	12.81	15.3433333333333
860	ANP32C	0.1	0.13	0.33	0.186666666666667
861	ANP32D	0	0	0.01	0.00333333333333333
862	ANP32E	36	35.86	38.24	36.7
863	ANPEP	94.13	73.38	97.4	88.3033333333333
864	ANTXR1	40.37	25.4	43.07	36.28
865	ANTXR2	61.39	63.06	27.23	50.56
866	ANTXRL	0	0	0	0
867	ANTXRLP1	0	0	0	0
868	ANXA1	403.24	475.8	443.28	440.773333333333
869	ANXA10	0.56	0.58	0.59	0.576666666666667
870	ANXA11	59.54	44.99	62.96	55.83
871	ANXA13	0.17	0	0.04	0.07
872	ANXA2	889.81	1101.12	1392.66	1127.86333333333
873	ANXA2P1	3.59	4.63	3.79	4.00333333333333
874	ANXA2P2	47.35	68.57	65.14	60.3533333333333
875	ANXA2P3	0.41	0.51	0.38	0.433333333333333
876	ANXA2R	1.59	1.52	1.49	1.53333333333333
877	ANXA3	0.08	0	0	0.0266666666666667
878	ANXA4	16.66	16.55	29.19	20.8
879	ANXA5	568.78	683.57	918.11	723.486666666667
880	ANXA6	86.92	99.24	114.51	100.223333333333
881	ANXA7	70.6	74.43	83.42	76.15
882	ANXA8	0.14	0.09	0.62	0.283333333333333
883	ANXA8L1	0.13	0	0	0.0433333333333333
884	ANXA9	0.58	0.45	0.85	0.626666666666667
885	AOAH	0.05	0.04	0.11	0.0666666666666667
886	AOAH-IT1	0	0	0	0
887	AOC1	0.15	0.13	0.24	0.173333333333333
888	AOC2	3.42	3.34	2.21	2.99
889	AOC3	2.13	1.11	0.68	1.30666666666667
890	AOC4P	0.05	0	0.04	0.03
891	AOX1	26.06	29.89	15.59	23.8466666666667
892	AOX2P	0.02	0	0	0.00666666666666667
893	AP1AR	14.77	11.92	10.99	12.56
894	AP1B1	23.92	21.79	24.93	23.5466666666667
895	AP1B1P1	0	0	0	0
896	AP1G1	21.25	20.58	26.47	22.7666666666667
897	AP1G2	2.65	1.63	1.49	1.92333333333333
898	AP1M1	29.13	22.17	24.07	25.1233333333333
899	AP1M2	0.32	0.76	0.58	0.553333333333333
900	AP1S1	15.96	17.91	18.38	17.4166666666667
901	AP1S2	43.1	49.88	49.27	47.4166666666667
902	AP1S3	4.17	3.36	2.92	3.48333333333333
903	AP2A1	22.75	13.32	16.23	17.4333333333333
904	AP2A2	8.28	5.17	7.35	6.93333333333333
905	AP2B1	33.37	29.84	26.13	29.78
906	AP2M1	197.9	209.1	230.3	212.433333333333
907	AP2S1	100.33	102.95	105.39	102.89
908	AP3B1	23.95	26.25	32.07	27.4233333333333
909	AP3B2	0	0.02	0	0.00666666666666667
910	AP3D1	34.02	25.21	28.51	29.2466666666667
911	AP3M1	15.13	15.27	20.41	16.9366666666667
912	AP3M2	14.61	13.68	11.19	13.16
913	AP3S1	55.22	48.23	47.49	50.3133333333333
914	AP3S2	6.01	7.62	5.12	6.25
915	AP4B1	6.36	5.42	7.68	6.48666666666667
916	AP4B1-AS1	0.72	0.72	0.97	0.803333333333333
917	AP4E1	10.35	11.32	10.51	10.7266666666667
918	AP4M1	3	3.32	3.04	3.12
919	AP4S1	2.57	3.18	3.96	3.23666666666667
920	AP5B1	4.21	3.95	5.63	4.59666666666667
921	AP5M1	13.03	13.94	19.14	15.37
922	AP5S1	5.25	5.76	7.47	6.16
923	AP5Z1	3.1	2.31	3.18	2.86333333333333
924	APAF1	5.12	5.58	4.2	4.96666666666667
925	APBA1	0.2	0.11	0.13	0.146666666666667
926	APBA2	8.88	5.61	6.08	6.85666666666667
927	APBA3	4.76	3.89	3.61	4.08666666666667
928	APBB1	2.93	2.08	3.48	2.83
929	APBB1IP	2.6	1.4	1.3	1.76666666666667
930	APBB2	21.49	17.05	19.26	19.2666666666667
931	APBB3	6.35	3.81	3.11	4.42333333333333
932	APC	6.66	6.43	9.39	7.49333333333333
933	APC2	0.14	0.1	0.09	0.11
934	APCDD1	0.26	0.06	0.64	0.32
935	APCDD1L	0.65	0.94	1.3	0.963333333333333
936	APCDD1L-AS1	0.27	0.31	0.81	0.463333333333333
937	APCS	0	0	0	0
938	APEH	10.81	10.27	11.33	10.8033333333333
939	APELA	0	0	0	0
940	APEX1	53.57	53.22	87.32	64.7033333333333
941	APEX2	9.38	8.96	9.77	9.37
942	APH1A	47.38	42.85	47.11	45.78
943	APH1B	6.66	6.59	5.3	6.18333333333333
944	API5	34.22	35.91	44.45	38.1933333333333
945	APIP	39.04	43.98	49.58	44.2
946	APITD1	10.9	9.77	12.61	11.0933333333333
947	APITD1-CORT	0.8	0.96	1.39	1.05
948	APLF	2.5	2.43	2.29	2.40666666666667
949	APLN	0.1	0.2	0.08	0.126666666666667
950	APLNR	0	0	0	0
951	APLP1	1.39	0.57	1.1	1.02
952	APLP2	99.33	74.06	69	80.7966666666667
953	APMAP	55.93	50.37	46.06	50.7866666666667
954	APOA1	0	0	0.06	0.02
955	APOA1-AS	0	0	0.1	0.0333333333333333
956	APOA1BP	34.55	32.62	44.39	37.1866666666667
957	APOA2	0	0	0	0
958	APOA4	0	0	0	0
959	APOA5	0	0.04	0	0.0133333333333333
960	APOB	0	0.01	0	0.00333333333333333
961	APOBEC1	0	0	0	0
962	APOBEC2	0.46	0.66	0.69	0.603333333333333
963	APOBEC3A	0	0	0	0
964	APOBEC3A_B	0	0	0	0
965	APOBEC3B	23.88	23.74	15.74	21.12
966	APOBEC3B-AS1	0.48	0.58	0.57	0.543333333333333
967	APOBEC3C	26.24	14.78	23.22	21.4133333333333
968	APOBEC3D	2.45	1.93	2.51	2.29666666666667
969	APOBEC3F	4.51	4.09	7.3	5.3
970	APOBEC3G	5.84	6.17	8.5	6.83666666666667
971	APOBEC3H	0.21	0.27	0.09	0.19
972	APOBEC4	0.02	0.03	0.04	0.03
973	APOBR	0.03	0.02	0	0.0166666666666667
974	APOC1	0.15	0.39	0.13	0.223333333333333
975	APOC1P1	0	0.28	0	0.0933333333333333
976	APOC2	0	0	0.08	0.0266666666666667
977	APOC3	0	0	0	0
978	APOC4	0.11	0	0	0.0366666666666667
979	APOC4-APOC2	0	0	0	0
980	APOD	0.06	0	0	0.02
981	APOE	0.22	0	0.14	0.12
982	APOF	0.07	0.15	0.06	0.0933333333333333
983	APOH	0	0	0.04	0.0133333333333333
984	APOL1	23.3	25.44	21.77	23.5033333333333
985	APOL2	27.84	39.19	55.47	40.8333333333333
986	APOL3	9.15	10.33	14.63	11.37
987	APOL4	0.11	0.05	0.16	0.106666666666667
988	APOL5	0	0	0.04	0.0133333333333333
989	APOL6	20.74	22.94	22.88	22.1866666666667
990	APOLD1	6.34	5.02	7.9	6.42
991	APOM	1.5	1.29	1.67	1.48666666666667
992	APOO	12.01	11.3	16.69	13.3333333333333
993	APOOL	7.08	5.14	8.23	6.81666666666667
994	APOOP5	0	0	0	0
995	APOPT1	22.09	18.5	23.3	21.2966666666667
996	APP	207.63	150.74	143.2	167.19
997	APPBP2	15.5	15.97	20.32	17.2633333333333
998	APPL1	10.52	8.99	8.31	9.27333333333333
999	APPL2	9.2	8.59	12.08	9.95666666666667
1000	APRT	71.83	56.52	80.5	69.6166666666667
1001	APTR	2.27	1.66	1.32	1.75
1002	APTX	11.08	11.42	12.77	11.7566666666667
1003	AQP1	0.3	0.23	0.3	0.276666666666667
1004	AQP10	0	0	0	0
1005	AQP11	0.78	0.5	0.62	0.633333333333333
1006	AQP12A	0	0	0.05	0.0166666666666667
1007	AQP12B	0	0	0	0
1008	AQP2	0	0	0	0
1009	AQP3	0.5	0.31	0.48	0.43
1010	AQP4	0.01	0	0	0.00333333333333333
1011	AQP4-AS1	0	0	0	0
1012	AQP5	0	0	0	0
1013	AQP6	0.05	0.09	0.08	0.0733333333333333
1014	AQP7	0	0.01	0	0.00333333333333333
1015	AQP7P1	0.12	0.13	0.05	0.1
1016	AQP7P3	0.5	0.17	0.11	0.26
1017	AQP8	0.05	0	0	0.0166666666666667
1018	AQP9	0	0.03	0	0.01
1019	AQR	11.95	11.31	13.58	12.28
1020	AR	1.81	1.59	1.68	1.69333333333333
1021	ARAF	16.74	11.14	14.18	14.02
1022	ARAP1	13.9	8.78	9.85	10.8433333333333
1023	ARAP2	1.01	0.96	0.97	0.98
1024	ARAP3	3.76	2.58	4.55	3.63
1025	ARC	0.25	0.03	0.07	0.116666666666667
1026	ARCN1	48.42	46.36	56.94	50.5733333333333
1027	AREG	2.66	1.7	0.55	1.63666666666667
1028	AREL1	13.65	12.34	15.44	13.81
1029	ARF1	193.32	134.16	173.23	166.903333333333
1030	ARF3	38.46	30.96	35.47	34.9633333333333
1031	ARF4	127.89	116.09	166.17	136.716666666667
1032	ARF5	17.23	16.97	23.04	19.08
1033	ARF6	48.05	45.45	43.19	45.5633333333333
1034	ARFGAP1	24.29	16.49	25.74	22.1733333333333
1035	ARFGAP2	14.99	15.39	18.7	16.36
1036	ARFGAP3	41.8	37.99	44.43	41.4066666666667
1037	ARFGEF1	14.45	15.27	13.18	14.3
1038	ARFGEF2	17.02	17.95	17.96	17.6433333333333
1039	ARFGEF3	5.27	4.1	3.18	4.18333333333333
1040	ARFIP1	19.26	19.24	18.54	19.0133333333333
1041	ARFIP2	14.08	12.52	16.94	14.5133333333333
1042	ARFRP1	9.5	10.93	10.1	10.1766666666667
1043	ARG1	0.21	0.45	0.29	0.316666666666667
1044	ARG2	6.23	3.76	5.2	5.06333333333333
1045	ARGFX	0.16	0.05	0.18	0.13
1046	ARGFXP2	0.63	0.42	0.45	0.5
1047	ARGLU1	16.04	14.17	18.84	16.35
1048	ARHGAP1	13.27	9.61	17.89	13.59
1049	ARHGAP10	13.97	13.63	10.23	12.61
1050	ARHGAP11A	21	19.88	16.69	19.19
1051	ARHGAP11B	13.64	14.5	6.55	11.5633333333333
1052	ARHGAP12	21.22	23.09	20.95	21.7533333333333
1053	ARHGAP15	0.11	0.19	0.18	0.16
1054	ARHGAP17	7.33	6.03	9.32	7.56
1055	ARHGAP18	23.3	30.25	31.88	28.4766666666667
1056	ARHGAP19	2.89	2	2.32	2.40333333333333
1057	ARHGAP19-SLIT1	0.31	0.52	0.33	0.386666666666667
1058	ARHGAP20	2.94	1.65	1.23	1.94
1059	ARHGAP21	33.28	31.37	27.04	30.5633333333333
1060	ARHGAP22	7.25	6.2	7.38	6.94333333333333
1061	ARHGAP23	10.4	5.93	8.58	8.30333333333333
1062	ARHGAP24	11.13	9.88	6.97	9.32666666666667
1063	ARHGAP25	0.56	0.61	0.2	0.456666666666667
1064	ARHGAP26	1.64	1.21	0.83	1.22666666666667
1065	ARHGAP26-AS1	0	0	0	0
1066	ARHGAP26-IT1	0.36	0	0	0.12
1067	ARHGAP27	1.76	1.39	1.73	1.62666666666667
1068	ARHGAP28	0.19	0.12	0.16	0.156666666666667
1069	ARHGAP29	17.6	16.82	9.66	14.6933333333333
1070	ARHGAP30	0.63	0.48	0.53	0.546666666666667
1071	ARHGAP31	4.19	4.17	5.23	4.53
1072	ARHGAP31-AS1	0.95	1.26	1.44	1.21666666666667
1073	ARHGAP32	1.14	0.91	1.25	1.1
1074	ARHGAP33	0.59	0.19	0.49	0.423333333333333
1075	ARHGAP35	21.62	13.14	16.67	17.1433333333333
1076	ARHGAP36	0.02	0	0	0.00666666666666667
1077	ARHGAP39	0.91	0.49	0.89	0.763333333333333
1078	ARHGAP4	0.11	0.13	0.08	0.106666666666667
1079	ARHGAP40	0.02	0.03	0.04	0.03
1080	ARHGAP42	1.33	1.08	1.52	1.31
1081	ARHGAP44	0.06	0.04	0.05	0.05
1082	ARHGAP5	22.44	18.7	18.22	19.7866666666667
1083	ARHGAP5-AS1	1.33	0.98	1.09	1.13333333333333
1084	ARHGAP6	0.39	0.32	0.2	0.303333333333333
1085	ARHGAP8	0	0	0	0
1086	ARHGAP9	0.03	0	0	0.01
1087	ARHGDIA	69.98	24.81	58.24	51.01
1088	ARHGDIB	0.62	0.83	0.4	0.616666666666667
1089	ARHGDIG	0	0	0	0
1090	ARHGEF1	8.96	7.5	8.8	8.42
1091	ARHGEF10	8.07	5.78	6.08	6.64333333333333
1092	ARHGEF10L	6.41	5.09	5.21	5.57
1093	ARHGEF11	12.19	9.27	11.95	11.1366666666667
1094	ARHGEF12	18.82	17.45	20.65	18.9733333333333
1095	ARHGEF15	0	0	0	0
1096	ARHGEF16	0	0	0.02	0.00666666666666667
1097	ARHGEF17	3.68	2.47	2.91	3.02
1098	ARHGEF18	13.23	9.03	9.17	10.4766666666667
1099	ARHGEF19	4.08	3.48	3.68	3.74666666666667
1100	ARHGEF2	31.48	20.67	15.33	22.4933333333333
1101	ARHGEF25	8.97	5.34	11.27	8.52666666666667
1102	ARHGEF26	0.66	0.43	0.61	0.566666666666667
1103	ARHGEF26-AS1	0.09	0	0	0.03
1104	ARHGEF28	19.26	17.66	16.15	17.69
1105	ARHGEF3	2.66	2.26	2.87	2.59666666666667
1106	ARHGEF3-AS1	0.14	0	0	0.0466666666666667
1107	ARHGEF33	0.09	0.13	0.16	0.126666666666667
1108	ARHGEF34P	0.25	0.17	0.52	0.313333333333333
1109	ARHGEF35	2.97	2.75	3.02	2.91333333333333
1110	ARHGEF37	0.13	0.13	0.17	0.143333333333333
1111	ARHGEF38	0.01	0.03	0.07	0.0366666666666667
1112	ARHGEF38-IT1	0	0	0	0
1113	ARHGEF39	1.89	0.99	0.82	1.23333333333333
1114	ARHGEF4	0.88	0.33	0.47	0.56
1115	ARHGEF40	4.91	4.63	6.8	5.44666666666667
1116	ARHGEF5	2.98	2.15	2.48	2.53666666666667
1117	ARHGEF6	10.87	8.12	9.63	9.54
1118	ARHGEF7	4.51	3.91	3.6	4.00666666666667
1119	ARHGEF7-AS1	0	0	0	0
1120	ARHGEF7-AS2	0	0	0	0
1121	ARHGEF9	1.28	1.06	1.06	1.13333333333333
1122	ARHGEF9-IT1	0	0	0.15	0.05
1123	ARID1A	6.84	4.24	3.72	4.93333333333333
1124	ARID1B	4.18	3.33	3.97	3.82666666666667
1125	ARID2	7.41	7.23	7.58	7.40666666666667
1126	ARID3A	5.26	3.46	3.04	3.92
1127	ARID3B	1.91	1.33	1.02	1.42
1128	ARID3C	0.05	0	0.04	0.03
1129	ARID4A	4.26	3.83	3.67	3.92
1130	ARID4B	16.5	15.11	15.11	15.5733333333333
1131	ARID5A	2.72	1.6	1.87	2.06333333333333
1132	ARID5B	15.47	13.77	13.92	14.3866666666667
1133	ARIH1	23.72	19.24	21.13	21.3633333333333
1134	ARIH2	12.16	12.06	11.61	11.9433333333333
1135	ARIH2OS	0.71	0.42	0.43	0.52
1136	ARL1	38.74	38.12	51.02	42.6266666666667
1137	ARL10	0	0.03	0	0.01
1138	ARL11	0	0	0	0
1139	ARL13A	0.22	0.3	0.53	0.35
1140	ARL13B	9	7.36	8.99	8.45
1141	ARL14	1.12	1.36	1.07	1.18333333333333
1142	ARL14EP	13.2	13.53	18.61	15.1133333333333
1143	ARL14EPL	1.53	0.41	0.09	0.676666666666667
1144	ARL15	7.75	6.2	9.14	7.69666666666667
1145	ARL16	14.9	12.91	11.36	13.0566666666667
1146	ARL17A	10.84	8.47	10.56	9.95666666666667
1147	ARL17B	3.88	6.02	7.69	5.86333333333333
1148	ARL2	56.84	49.33	57.14	54.4366666666667
1149	ARL2-SNX15	0	0.42	0.69	0.37
1150	ARL2BP	42.05	39.98	59.75	47.26
1151	ARL3	6	5.53	7.26	6.26333333333333
1152	ARL4A	8.72	10.31	15.3	11.4433333333333
1153	ARL4C	13.26	6.8	11.82	10.6266666666667
1154	ARL4D	16.83	13.19	10.58	13.5333333333333
1155	ARL5A	23.71	20.09	26.2	23.3333333333333
1156	ARL5B	20.69	17.26	18.49	18.8133333333333
1157	ARL5C	0	0	0	0
1158	ARL6	8.41	6.62	6.88	7.30333333333333
1159	ARL6IP1	132.62	119.7	119	123.773333333333
1160	ARL6IP4	52.84	40.07	52.31	48.4066666666667
1161	ARL6IP5	31.64	31.12	31.63	31.4633333333333
1162	ARL6IP6	13.78	15.87	13.27	14.3066666666667
1163	ARL8A	14.7	13.86	14.93	14.4966666666667
1164	ARL8B	20.02	22.84	17.49	20.1166666666667
1165	ARL9	0.08	0	0	0.0266666666666667
1166	ARMC1	27.95	25.81	29.63	27.7966666666667
1167	ARMC10	7.24	7.51	8.58	7.77666666666667
1168	ARMC12	0.33	0.44	0.8	0.523333333333333
1169	ARMC2	1.17	0.68	1.17	1.00666666666667
1170	ARMC2-AS1	0.18	0.12	0.08	0.126666666666667
1171	ARMC3	0	0	0	0
1172	ARMC4	5.93	3.41	3.19	4.17666666666667
1173	ARMC5	1.6	1.61	1.87	1.69333333333333
1174	ARMC6	8.22	8.14	11.12	9.16
1175	ARMC7	3.47	2.21	3.17	2.95
1176	ARMC8	10.48	10.66	12.31	11.15
1177	ARMC9	14.25	13.52	25.35	17.7066666666667
1178	ARMCX1	12.81	13.62	20.25	15.56
1179	ARMCX2	8.66	8.87	10.89	9.47333333333333
1180	ARMCX3	23.94	21.29	31.47	25.5666666666667
1181	ARMCX4	0.09	0.04	0.03	0.0533333333333333
1182	ARMCX5	6.36	5.4	6.59	6.11666666666667
1183	ARMCX5-GPRASP2	1.98	4.04	4.73	3.58333333333333
1184	ARMCX6	23.67	24	40.05	29.24
1185	ARMS2	0.08	0	0	0.0266666666666667
1186	ARMT1	19.43	20.49	22.22	20.7133333333333
1187	ARNT	14.39	8.41	10.24	11.0133333333333
1188	ARNT2	6.41	4	3.91	4.77333333333333
1189	ARNTL	6.11	5.46	6.74	6.10333333333333
1190	ARNTL2	15.79	14.67	9.21	13.2233333333333
1191	ARNTL2-AS1	0.16	0.22	0.14	0.173333333333333
1192	ARPC1A	40.17	34.57	40.68	38.4733333333333
1193	ARPC1B	25.02	27.28	26.78	26.36
1194	ARPC2	135.75	143.76	154.87	144.793333333333
1195	ARPC3	189.15	187.01	224.5	200.22
1196	ARPC4	35.99	40.52	47.69	41.4
1197	ARPC4-TTLL3	0.52	0.45	0.28	0.416666666666667
1198	ARPC5	107.22	110.06	131.63	116.303333333333
1199	ARPC5L	36.4	32.04	27.06	31.8333333333333
1200	ARPIN	2.87	2.31	4.03	3.07
1201	ARPP19	50.53	50.32	65.55	55.4666666666667
1202	ARPP21	0.02	0.03	0.02	0.0233333333333333
1203	ARR3	0.05	0.06	0.12	0.0766666666666667
1204	ARRB1	0.34	0.32	0.61	0.423333333333333
1205	ARRB2	3.95	2.54	3.18	3.22333333333333
1206	ARRDC1	6.64	4.26	5.11	5.33666666666667
1207	ARRDC1-AS1	8.62	6.61	7.32	7.51666666666667
1208	ARRDC2	37.45	20.72	20.98	26.3833333333333
1209	ARRDC3	47.89	49.64	39.55	45.6933333333333
1210	ARRDC3-AS1	0.79	0.66	0.91	0.786666666666667
1211	ARRDC4	9.49	11.1	9.6	10.0633333333333
1212	ARRDC5	0	0	0	0
1213	ARSA	4.49	2.69	2.95	3.37666666666667
1214	ARSB	7.75	5.88	7.48	7.03666666666667
1215	ARSD	0.19	0.16	0.16	0.17
1216	ARSE	0.2	0.29	0.19	0.226666666666667
1217	ARSF	0.03	0	0	0.01
1218	ARSG	6.27	3.25	4.18	4.56666666666667
1219	ARSH	0	0	0	0
1220	ARSI	0	0	0	0
1221	ARSJ	23.37	18.83	15.51	19.2366666666667
1222	ARSK	5.93	4.15	4.3	4.79333333333333
1223	ART1	0.05	0.13	0	0.06
1224	ART3	0	0.05	0	0.0166666666666667
1225	ART4	0.09	0.06	0	0.05
1226	ART5	0.21	0	0	0.07
1227	ARTN	0.35	0.09	0.22	0.22
1228	ARV1	10.15	10.71	16.17	12.3433333333333
1229	ARVCF	0.88	0.46	0.55	0.63
1230	ARX	0.02	0.03	0.02	0.0233333333333333
1231	AS3MT	0	0	0	0
1232	ASAH1	72.05	69.79	74.76	72.2
1233	ASAH2	0.46	0.42	0.62	0.5
1234	ASAH2B	7.49	7.07	9	7.85333333333333
1235	ASAP1	20.52	16.48	18.52	18.5066666666667
1236	ASAP1-IT1	1.87	1.92	1.05	1.61333333333333
1237	ASAP1-IT2	0.37	0.28	0.24	0.296666666666667
1238	ASAP2	17.57	15.45	15.67	16.23
1239	ASAP3	15.95	12.1	18.06	15.37
1240	ASB1	11.55	9.09	7.88	9.50666666666667
1241	ASB10	0	0	0	0
1242	ASB11	0	0	0	0
1243	ASB12	0	0	0	0
1244	ASB13	6.35	5.12	5.8	5.75666666666667
1245	ASB14	0.3	0.37	0.47	0.38
1246	ASB15	0	0	0.02	0.00666666666666667
1247	ASB16	0.66	0.41	0.82	0.63
1248	ASB16-AS1	3.75	2.87	4.68	3.76666666666667
1249	ASB17	0	0	0	0
1250	ASB18	0	0	0	0
1251	ASB2	1.3	0.83	0.46	0.863333333333333
1252	ASB3	9.39	9.93	9.71	9.67666666666667
1253	ASB4	0	0	0	0
1254	ASB5	0.02	0.03	0.07	0.04
1255	ASB6	7.32	6.51	6.96	6.93
1256	ASB7	225.85	215.49	142.34	194.56
1257	ASB8	7.74	6.46	10.01	8.07
1258	ASB9	1.15	1.19	1.65	1.33
1259	ASB9P1	8.35	3.9	5.89	6.04666666666667
1260	ASCC1	8.32	8.82	11.32	9.48666666666667
1261	ASCC2	18.22	13.97	18.98	17.0566666666667
1262	ASCC3	30.99	34.67	41.68	35.78
1263	ASCL1	0	0	0	0
1264	ASCL2	0	0	0	0
1265	ASCL3	0.1	0	0.09	0.0633333333333333
1266	ASCL4	0	0	0	0
1267	ASCL5	0.44	0.06	0.15	0.216666666666667
1268	ASF1A	8.91	13.17	17.83	13.3033333333333
1269	ASF1B	16.66	15.87	14.1	15.5433333333333
1270	ASGR1	0.18	0	0.08	0.0866666666666667
1271	ASGR2	0	0	0.04	0.0133333333333333
1272	ASH1L	12.09	10.13	9.57	10.5966666666667
1273	ASH1L-AS1	0.95	0.83	0.59	0.79
1274	ASH2L	9.19	5.4	7.44	7.34333333333333
1275	ASIC1	0.56	0.11	0.39	0.353333333333333
1276	ASIC2	0	0	0	0
1277	ASIC3	0.36	0.31	0.46	0.376666666666667
1278	ASIC4	0.11	0.06	0.02	0.0633333333333333
1279	ASIC5	0.18	0.49	0.32	0.33
1280	ASIP	0	0	0.39	0.13
1281	ASL	14.27	12.52	14.2	13.6633333333333
1282	ASMT	0	0	0.04	0.0133333333333333
1283	ASMTL	11.49	4.75	6.77	7.67
1284	ASMTL-AS1	2.1	1.53	1.39	1.67333333333333
1285	ASNA1	33.29	37.29	43.87	38.15
1286	ASNS	14.43	7.81	4.51	8.91666666666667
1287	ASNSD1	23.14	25.16	28.97	25.7566666666667
1288	ASPA	0	0	0	0
1289	ASPDH	0.5	0.18	0	0.226666666666667
1290	ASPG	0	0	0	0
1291	ASPH	279.37	239.64	184.4	234.47
1292	ASPHD1	5.55	2.19	1.41	3.05
1293	ASPHD2	2.17	2.08	2.79	2.34666666666667
1294	ASPM	20.71	20.41	15.92	19.0133333333333
1295	ASPN	0.05	0.18	0.21	0.146666666666667
1296	ASPRV1	0.17	0.15	0.39	0.236666666666667
1297	ASPSCR1	10.16	8.52	12.4	10.36
1298	ASRGL1	0.79	0.46	0.97	0.74
1299	ASS1	11.99	14.25	15.11	13.7833333333333
1300	ASTE1	5.26	5.01	6.39	5.55333333333333
1301	ASTL	0	0	0	0
1302	ASTN1	0	0	0	0
1303	ASTN2	3.26	2.54	4.13	3.31
1304	ASTN2-AS1	0.07	0.05	0.06	0.06
1305	ASUN	15.55	14.34	14.55	14.8133333333333
1306	ASXL1	13.22	11.02	9.26	11.1666666666667
1307	ASXL2	5.75	4.92	4.33	5
1308	ASXL3	0	0	0.01	0.00333333333333333
1309	ASZ1	0	0	0	0
1310	ATAD1	34.65	30.59	32.96	32.7333333333333
1311	ATAD2	25.77	26.01	25.18	25.6533333333333
1312	ATAD2B	4	3.49	4.01	3.83333333333333
1313	ATAD3A	16.8	13.34	18.21	16.1166666666667
1314	ATAD3B	7.82	6.23	7.55	7.2
1315	ATAD3C	0.11	0.05	0.17	0.11
1316	ATAD5	4.66	5.1	4.47	4.74333333333333
1317	ATAT1	2.88	2.09	3.99	2.98666666666667
1318	ATCAY	0.05	0.06	0.01	0.04
1319	ATE1	9.03	8.24	11.39	9.55333333333333
1320	ATE1-AS1	0	0.09	0.19	0.0933333333333333
1321	ATF1	11.7	10.08	8.9	10.2266666666667
1322	ATF2	20	19.23	20.13	19.7866666666667
1323	ATF3	14.37	12.95	6.96	11.4266666666667
1324	ATF4	229.82	160.55	175.95	188.773333333333
1325	ATF5	10.82	7.14	11.48	9.81333333333333
1326	ATF6	17.13	14.81	15.83	15.9233333333333
1327	ATF6B	16.99	10.81	17.37	15.0566666666667
1328	ATF7	5.24	4.84	5.49	5.19
1329	ATF7IP	12.94	10.56	9.6	11.0333333333333
1330	ATF7IP2	0.72	0.69	1.69	1.03333333333333
1331	ATG10	5.4	3.8	5.41	4.87
1332	ATG101	26.81	33.29	25.44	28.5133333333333
1333	ATG12	17.73	14.77	19.4	17.3
1334	ATG13	13.65	15.16	17.55	15.4533333333333
1335	ATG14	13.25	13.01	15.43	13.8966666666667
1336	ATG16L1	13.21	12.42	18.81	14.8133333333333
1337	ATG16L2	4.91	2.34	1.63	2.96
1338	ATG2A	3.68	2.4	3.17	3.08333333333333
1339	ATG2B	5.5	5.93	7.85	6.42666666666667
1340	ATG3	45.3	43.19	48.07	45.52
1341	ATG4A	7.03	7.81	9.62	8.15333333333333
1342	ATG4B	13.01	8.19	11.58	10.9266666666667
1343	ATG4C	6.14	4.53	5.69	5.45333333333333
1344	ATG4D	4.7	2.85	4.11	3.88666666666667
1345	ATG5	23.08	24.33	28.04	25.15
1346	ATG7	7.76	7.63	6.03	7.14
1347	ATG9A	23.15	16.55	24.59	21.43
1348	ATG9B	0.03	0.02	0.04	0.03
1349	ATHL1	2.9	1.17	1.19	1.75333333333333
1350	ATIC	25.99	11.34	25.54	20.9566666666667
1351	ATL1	0.58	0.47	0.76	0.603333333333333
1352	ATL2	21.63	17.22	16.9	18.5833333333333
1353	ATL3	45.89	48.07	46.1	46.6866666666667
1354	ATM	7.22	7.4	8.31	7.64333333333333
1355	ATMIN	16.17	18.05	24.87	19.6966666666667
1356	ATN1	3.38	1.57	2.33	2.42666666666667
1357	ATOH1	0.06	0	0	0.02
1358	ATOH7	0.04	0	0.07	0.0366666666666667
1359	ATOH8	0.57	0.25	2.38	1.06666666666667
1360	ATOX1	62.73	54.08	70.96	62.59
1361	ATP10A	0	0	0	0
1362	ATP10B	0.06	0.14	0.01	0.07
1363	ATP10D	15.46	17.88	21.83	18.39
1364	ATP11A	0.98	0.63	0.62	0.743333333333333
1365	ATP11A-AS1	0.03	0	0	0.01
1366	ATP11AUN	0	0	0	0
1367	ATP11B	22.33	19.73	20.96	21.0066666666667
1368	ATP11C	12.84	10.76	8.72	10.7733333333333
1369	ATP12A	0.02	0.02	0.01	0.0166666666666667
1370	ATP13A1	7.79	5.44	8.98	7.40333333333333
1371	ATP13A2	8.98	5.87	9.31	8.05333333333333
1372	ATP13A3	64.6	61.74	53.31	59.8833333333333
1373	ATP13A4	0.02	0	0.01	0.01
1374	ATP13A4-AS1	0	0	0	0
1375	ATP13A5	0	0	0.01	0.00333333333333333
1376	ATP13A5-AS1	0	0	0	0
1377	ATP1A1	136.08	112.86	122.59	123.843333333333
1378	ATP1A1-AS1	4.59	3.61	4.41	4.20333333333333
1379	ATP1A2	0.08	0.06	0.03	0.0566666666666667
1380	ATP1A3	0	0	0.03	0.01
1381	ATP1A4	0	0	0	0
1382	ATP1B1	46.5	32.61	90.71	56.6066666666667
1383	ATP1B2	0	0.03	0	0.01
1384	ATP1B3	41.84	32.35	36.22	36.8033333333333
1385	ATP1B4	0.03	0	0	0.01
1386	ATP2A1	0.71	0.28	0.33	0.44
1387	ATP2A1-AS1	3	2.25	4.34	3.19666666666667
1388	ATP2A2	40.6	26.58	28.1	31.76
1389	ATP2A3	0.63	0.31	0.65	0.53
1390	ATP2B1	51.9	65.31	42.69	53.3
1391	ATP2B2	0	0.01	0	0.00333333333333333
1392	ATP2B2-IT2	0	0	0	0
1393	ATP2B3	0	0.03	0.01	0.0133333333333333
1394	ATP2B4	10.13	8.27	9.64	9.34666666666667
1395	ATP2C1	86.44	76.33	73.85	78.8733333333333
1396	ATP2C2	0.1	0.17	0.11	0.126666666666667
1397	ATP4A	0	0	0.01	0.00333333333333333
1398	ATP4B	0.04	0.11	0	0.05
1399	ATP5A1	181.42	200.18	243.91	208.503333333333
1400	ATP5B	212.75	208.5	231.32	217.523333333333
1401	ATP5C1	142.94	130.91	198.86	157.57
1402	ATP5D	15.83	6.14	12.64	11.5366666666667
1403	ATP5E	129.39	130.41	177.85	145.883333333333
1404	ATP5EP2	1.73	1.62	3.18	2.17666666666667
1405	ATP5F1	60.58	71.49	90.96	74.3433333333333
1406	ATP5G1	75	68.49	98.94	80.81
1407	ATP5G2	167.89	132.57	171.95	157.47
1408	ATP5G3	36.42	35.68	49.81	40.6366666666667
1409	ATP5H	232.58	255.85	266.66	251.696666666667
1410	ATP5I	133.11	135.64	164.82	144.523333333333
1411	ATP5J	75.02	62.02	87.33	74.79
1412	ATP5J2	54.26	61.91	78.02	64.73
1413	ATP5J2-PTCD1	0	0	0	0
1414	ATP5L	39.01	33.96	43.49	38.82
1415	ATP5L2	0.27	0.59	0.22	0.36
1416	ATP5O	103.94	97.91	118.87	106.906666666667
1417	ATP5S	2.81	2.06	3.43	2.76666666666667
1418	ATP5SL	16.2	15.02	18.08	16.4333333333333
1419	ATP6AP1	43.97	29.2	33.52	35.5633333333333
1420	ATP6AP1L	3.45	2.17	1.62	2.41333333333333
1421	ATP6AP2	100.37	96.73	88.13	95.0766666666667
1422	ATP6V0A1	14.48	12.46	13.23	13.39
1423	ATP6V0A2	3.15	3.84	4.52	3.83666666666667
1424	ATP6V0A4	0.04	0.05	0	0.03
1425	ATP6V0B	58.67	66.31	59.46	61.48
1426	ATP6V0C	16.38	8.93	7.94	11.0833333333333
1427	ATP6V0CP3	0	0	0	0
1428	ATP6V0D1	23.07	30.25	36.19	29.8366666666667
1429	ATP6V0D2	2.45	0.83	0.83	1.37
1430	ATP6V0E1	148.59	169.95	213.88	177.473333333333
1431	ATP6V0E2	3.89	2.63	3.58	3.36666666666667
1432	ATP6V0E2-AS1	0.6	0.51	0.4	0.503333333333333
1433	ATP6V1A	58.46	61.02	85.07	68.1833333333333
1434	ATP6V1B1	0.8	0.34	0.74	0.626666666666667
1435	ATP6V1B1-AS1	1.84	2.21	1.97	2.00666666666667
1436	ATP6V1B2	35.72	35.46	33.83	35.0033333333333
1437	ATP6V1C1	13.58	13.58	18.32	15.16
1438	ATP6V1C2	1.13	1.12	0.95	1.06666666666667
1439	ATP6V1D	41.51	48.68	57.17	49.12
1440	ATP6V1E1	116.3	116.58	128.05	120.31
1441	ATP6V1E2	1.66	1.42	1.42	1.5
1442	ATP6V1F	28.67	27.38	33.11	29.72
1443	ATP6V1G1	59.28	64.49	87.7	70.49
1444	ATP6V1G2	0.39	0.98	0.61	0.66
1445	ATP6V1G2-DDX39B	0.4	0	0.87	0.423333333333333
1446	ATP6V1G3	0.1	0	0.18	0.0933333333333333
1447	ATP6V1H	20.16	21.72	25.45	22.4433333333333
1448	ATP7A	6.79	6.7	9.26	7.58333333333333
1449	ATP7B	1	0.77	0.74	0.836666666666667
1450	ATP8A1	0.07	0.03	0.01	0.0366666666666667
1451	ATP8A2	0	0	0	0
1452	ATP8B1	11.74	10.26	13.31	11.77
1453	ATP8B2	18.56	17.5	22.6	19.5533333333333
1454	ATP8B3	0.71	0.46	0.64	0.603333333333333
1455	ATP8B4	0.54	0.67	0.42	0.543333333333333
1456	ATP8B5P	0.13	0.3	0.15	0.193333333333333
1457	ATP9A	10.01	7.51	9.84	9.12
1458	ATP9B	4.63	4.9	4.39	4.64
1459	ATPAF1	24.04	19.41	25.43	22.96
1460	ATPAF2	6.68	5.03	4.24	5.31666666666667
1461	ATPIF1	125.86	93.79	109.6	109.75
1462	ATR	8.83	10.49	11.99	10.4366666666667
1463	ATRAID	114.09	94.36	101.84	103.43
1464	ATRIP	2.25	2.16	2.37	2.26
1465	ATRN	21.83	15.45	17.3	18.1933333333333
1466	ATRNL1	0.55	0.05	0.29	0.296666666666667
1467	ATRX	12.53	11.92	13.98	12.81
1468	ATXN1	8.28	6.31	9.15	7.91333333333333
1469	ATXN10	52.61	33.86	55.03	47.1666666666667
1470	ATXN1L	5.83	5.71	6.84	6.12666666666667
1471	ATXN2	8.58	5.24	6.52	6.78
1472	ATXN2L	13.26	5.08	8.28	8.87333333333333
1473	ATXN3	4.07	3.89	4.92	4.29333333333333
1474	ATXN3L	0	0	0	0
1475	ATXN7	4.18	3.11	3.11	3.46666666666667
1476	ATXN7L1	1.05	0.83	0.75	0.876666666666667
1477	ATXN7L2	0.8	0.79	0.95	0.846666666666667
1478	ATXN7L3	20.35	20.17	20.7	20.4066666666667
1479	ATXN7L3B	2493	2336.17	2330.17	2386.44666666667
1480	ATXN8OS	0	0.06	0	0.02
1481	AUH	8.97	7.53	6.63	7.71
1482	AUNIP	4.95	5.36	5.11	5.14
1483	AUP1	49.77	48.66	49.14	49.19
1484	AURKA	60.61	52.48	38.68	50.59
1485	AURKAIP1	96.46	78.07	86.11	86.88
1486	AURKAPS1	1.18	1.46	1.03	1.22333333333333
1487	AURKB	23.28	19.77	16.19	19.7466666666667
1488	AURKC	0.57	0.53	0.24	0.446666666666667
1489	AUTS2	0.21	0.27	0.18	0.22
1490	AVEN	6.01	5.75	6.04	5.93333333333333
1491	AVIL	0.92	1.27	1.4	1.19666666666667
1492	AVL9	14.52	13.14	13.77	13.81
1493	AVP	0	0	0	0
1494	AVPI1	46.74	29.4	24.87	33.67
1495	AVPR1A	0.01	0	0.01	0.00666666666666667
1496	AVPR1B	0	0	0	0
1497	AVPR2	0.04	0	0.03	0.0233333333333333
1498	AWAT1	0	0	0.04	0.0133333333333333
1499	AWAT2	0	0	0	0
1500	AXDND1	0.13	0.21	0.08	0.14
1501	AXIN1	7.57	5.71	5.16	6.14666666666667
1502	AXIN2	0.87	0.81	0.57	0.75
1503	AXL	135.47	99.78	125.71	120.32
1504	AZGP1	0.35	0.13	0.04	0.173333333333333
1505	AZGP1P1	0.05	0	0	0.0166666666666667
1506	AZI2	13.88	12.53	12.04	12.8166666666667
1507	AZIN1	81.7	70.36	73.55	75.2033333333333
1508	AZIN1-AS1	0.56	0.74	0.41	0.57
1509	AZIN2	1.45	0.9	1.2	1.18333333333333
1510	AZU1	0	0	0	0
1511	B2M	1849.17	2045.11	1648.7	1847.66
1512	B3GALNT1	9.06	9.03	18.25	12.1133333333333
1513	B3GALNT2	12.58	12.02	16.09	13.5633333333333
1514	B3GALT1	0.03	0	0.02	0.0166666666666667
1515	B3GALT2	0.33	0.32	0.28	0.31
1516	B3GALT4	1.07	0.88	1.01	0.986666666666667
1517	B3GALT5	0.12	0.41	0.1	0.21
1518	B3GALT5-AS1	0	0	0	0
1519	B3GALT6	9.58	7.41	11.68	9.55666666666667
1520	B3GAT1	0	0	0	0
1521	B3GAT2	0	0	0	0
1522	B3GAT3	23.37	20.86	18.72	20.9833333333333
1523	B3GLCT	4.4	3.8	5.01	4.40333333333333
1524	B3GNT2	8.27	8.88	9.11	8.75333333333333
1525	B3GNT3	0.02	0.03	0	0.0166666666666667
1526	B3GNT4	0.58	0.22	0.36	0.386666666666667
1527	B3GNT5	9.82	8.48	10.76	9.68666666666667
1528	B3GNT6	0	0.03	0	0.01
1529	B3GNT7	0.14	0.09	0.12	0.116666666666667
1530	B3GNT8	0.13	0	0.09	0.0733333333333333
1531	B3GNT9	7.33	6.22	8.79	7.44666666666667
1532	B3GNTL1	7.17	4.94	5.86	5.99
1533	B4GALNT1	1177.16	914.92	1506.66	1199.58
1534	B4GALNT2	0.07	0.05	0.06	0.06
1535	B4GALNT3	0.02	0	0	0.00666666666666667
1536	B4GALNT4	0.07	0.05	0.02	0.0466666666666667
1537	B4GALT1	25.95	16.64	31.73	24.7733333333333
1538	B4GALT1-AS1	0.24	0.43	0.21	0.293333333333333
1539	B4GALT2	21.8	17.07	21.11	19.9933333333333
1540	B4GALT3	11.4	7.17	8.2	8.92333333333333
1541	B4GALT4	31.32	24.25	22.93	26.1666666666667
1542	B4GALT4-AS1	0.5	0.5	0.21	0.403333333333333
1543	B4GALT5	15.35	15.21	13.11	14.5566666666667
1544	B4GALT6	6.03	6.41	5.94	6.12666666666667
1545	B4GALT7	17.02	11.31	12.99	13.7733333333333
1546	B4GAT1	14.64	9.39	9.74	11.2566666666667
1547	B9D1	7.45	7.52	9.4	8.12333333333333
1548	B9D2	4.59	3.3	4.12	4.00333333333333
1549	BAALC	0.05	0.06	0.08	0.0633333333333333
1550	BAALC-AS1	0.54	0.24	0.47	0.416666666666667
1551	BAALC-AS2	0.14	0	0	0.0466666666666667
1552	BAAT	0	0.05	0.05	0.0333333333333333
1553	BABAM1	41.29	41.67	59.93	47.63
1554	BACE1	6.98	5.89	8.39	7.08666666666667
1555	BACE1-AS	0.64	0.35	0.5	0.496666666666667
1556	BACE2	2.39	1.66	1.61	1.88666666666667
1557	BACH1	51.74	50.59	29.79	44.04
1558	BACH1-IT2	0.48	0.43	0.41	0.44
1559	BACH2	0.16	0.04	0.1	0.1
1560	BAD	29.11	23.31	28.84	27.0866666666667
1561	BAG1	2.01	1.74	2.32	2.02333333333333
1562	BAG2	25.68	26.09	31.8	27.8566666666667
1563	BAG3	31.08	17.51	32.96	27.1833333333333
1564	BAG4	12.97	10.75	11.92	11.88
1565	BAG5	15.4	16.75	16.55	16.2333333333333
1566	BAG6	32.46	16.94	24.32	24.5733333333333
1567	BAGE	0.13	0	0.24	0.123333333333333
1568	BAGE2	0	0	0	0
1569	BAGE3	0	0	0	0
1570	BAGE4	0	0.01	0	0.00333333333333333
1571	BAGE5	0	0.24	0	0.08
1572	BAHCC1	1.19	0.45	0.94	0.86
1573	BAHD1	3.47	2.62	2.26	2.78333333333333
1574	BAIAP2	11.63	7.93	11.35	10.3033333333333
1575	BAIAP2-AS1	3.7	2.89	3.86	3.48333333333333
1576	BAIAP2L1	7.59	5.15	4.45	5.73
1577	BAIAP2L2	0.29	0.35	0.32	0.32
1578	BAIAP3	0.21	0.12	0.17	0.166666666666667
1579	BAK1	16.8	17.89	17.48	17.39
1580	BAMBI	4.52	3.55	4.54	4.20333333333333
1581	BANCR	0	0	0	0
1582	BANF1	55.37	44.46	52.28	50.7033333333333
1583	BANF2	0	0	0	0
1584	BANK1	0.02	0.03	0	0.0166666666666667
1585	BANP	6.89	5.93	6.33	6.38333333333333
1586	BAP1	10.21	9.42	10.17	9.93333333333333
1587	BARD1	8.6	10.03	9.72	9.45
1588	BARHL1	0.03	0	0	0.01
1589	BARHL2	0	0	0	0
1590	BARX1	0.04	0	0.04	0.0266666666666667
1591	BARX2	0	0	0	0
1592	BASP1	45.17	35.61	53.14	44.64
1593	BASP1P1	0	0	0	0
1594	BATF	0	0	0	0
1595	BATF2	3.53	6.25	4.76	4.84666666666667
1596	BATF3	0.58	0.52	0.56	0.553333333333333
1597	BAX	58.01	58.39	66.76	61.0533333333333
1598	BAZ1A	16.93	18.62	16.94	17.4966666666667
1599	BAZ1B	35.69	35.52	38.05	36.42
1600	BAZ2A	10.72	7.44	7.59	8.58333333333333
1601	BAZ2B	6.79	6.57	9.1	7.48666666666667
1602	BBC3	3.79	3.23	2.06	3.02666666666667
1603	BBIP1	11.91	11.69	14.68	12.76
1604	BBOX1	0	0	0.08	0.0266666666666667
1605	BBOX1-AS1	0.23	0.27	0.19	0.23
1606	BBS1	3.24	2.47	4.15	3.28666666666667
1607	BBS10	13.55	15.01	17.86	15.4733333333333
1608	BBS12	3.83	3.76	4.75	4.11333333333333
1609	BBS2	12.21	10.67	11.61	11.4966666666667
1610	BBS4	10.04	9.15	12.27	10.4866666666667
1611	BBS5	2.28	1.83	2.1	2.07
1612	BBS7	13.02	10.72	12.31	12.0166666666667
1613	BBS9	3.86	4.23	5.41	4.5
1614	BBX	32.34	30.77	30.46	31.19
1615	BCAM	2.72	0.7	1.85	1.75666666666667
1616	BCAN	0.7	0.51	0.63	0.613333333333333
1617	BCAP29	8.21	8.61	7.67	8.16333333333333
1618	BCAP31	106.03	125.34	99.51	110.293333333333
1619	BCAR1	36.27	25.66	23.96	28.63
1620	BCAR3	29.74	21.2	24.59	25.1766666666667
1621	BCAR4	0.11	0	0	0.0366666666666667
1622	BCAS1	0.04	0.02	0.05	0.0366666666666667
1623	BCAS2	34.52	36.28	38.38	36.3933333333333
1624	BCAS3	5.81	4.45	5.92	5.39333333333333
1625	BCAS4	10.84	6.45	7.8	8.36333333333333
1626	BCAT1	75.22	76.7	77.11	76.3433333333333
1627	BCAT2	16.63	10.92	11.09	12.88
1628	BCCIP	50.38	52.13	58.4	53.6366666666667
1629	BCDIN3D	1.62	1.85	2.54	2.00333333333333
1630	BCDIN3D-AS1	0.82	0.46	1.02	0.766666666666667
1631	BCHE	1.74	0.87	1.1	1.23666666666667
1632	BCKDHA	13.79	8.67	8.1	10.1866666666667
1633	BCKDHB	8.61	6.76	9.46	8.27666666666667
1634	BCKDK	20.71	12.42	13.45	15.5266666666667
1635	BCL10	23.49	23.72	21.33	22.8466666666667
1636	BCL11A	0	0	0.02	0.00666666666666667
1637	BCL11B	0	0	0	0
1638	BCL2	2.31	0.8	0.67	1.26
1639	BCL2A1	6.22	5.6	0.13	3.98333333333333
1640	BCL2L1	42.97	33.65	26.65	34.4233333333333
1641	BCL2L10	0.05	0	0.04	0.03
1642	BCL2L11	1.45	1.04	1.17	1.22
1643	BCL2L12	7.47	5.03	3.74	5.41333333333333
1644	BCL2L13	24.34	23.92	30.55	26.27
1645	BCL2L14	0.1	0.08	0.11	0.0966666666666667
1646	BCL2L15	0.12	0.11	0.09	0.106666666666667
1647	BCL2L2	11.62	8.29	9.52	9.81
1648	BCL2L2-PABPN1	35.35	33.18	38.86	35.7966666666667
1649	BCL3	7.74	3.19	4.96	5.29666666666667
1650	BCL6	18.55	10.4	7.86	12.27
1651	BCL6B	0	0	0	0
1652	BCL7A	3.45	2.15	2.28	2.62666666666667
1653	BCL7B	15.11	12.58	16.34	14.6766666666667
1654	BCL7C	10.55	11.37	14.11	12.01
1655	BCL9	0.96	0.54	0.84	0.78
1656	BCL9L	2.64	1.17	2.25	2.02
1657	BCLAF1	45.96	44.92	56.97	49.2833333333333
1658	BCO1	0.1	0.1	0.28	0.16
1659	BCO2	1.67	0.94	0.72	1.11
1660	BCOR	5.37	3.14	3.82	4.11
1661	BCORL1	0.45	0.3	0.29	0.346666666666667
1662	BCORP1	0	0	0	0
1663	BCR	6.56	5.52	6.58	6.22
1664	BCRP2	0.21	0.19	0.2	0.2
1665	BCRP3	0.36	0.76	0.25	0.456666666666667
1666	BCS1L	11.54	12.24	12.46	12.08
1667	BCYRN1	549.51	465.55	847.94	621
1668	BDH1	0.9	0.91	1.2	1.00333333333333
1669	BDH2	6.18	6.05	9.38	7.20333333333333
1670	BDKRB1	5.13	4.05	2.23	3.80333333333333
1671	BDKRB2	12.62	8.82	9.1	10.18
1672	BDNF	25.3	22.65	16.46	21.47
1673	BDNF-AS	4.43	3.82	2.94	3.73
1674	BDP1	13.92	14.77	14.76	14.4833333333333
1675	BEAN1	0.55	0.17	0.53	0.416666666666667
1676	BEAN1-AS1	0.14	0	0	0.0466666666666667
1677	BECN1	51.9	59.85	66.9	59.55
1678	BECN2	0	0	0	0
1679	BEGAIN	0.12	0.12	0.14	0.126666666666667
1680	BEND2	0	0	0	0
1681	BEND3	0.52	0.43	0.45	0.466666666666667
1682	BEND3P3	3.22	2.34	2	2.52
1683	BEND4	0.01	0	0	0.00333333333333333
1684	BEND5	0.04	0	0	0.0133333333333333
1685	BEND6	2.19	1.91	4.36	2.82
1686	BEND7	4.22	2.94	3.61	3.59
1687	BEST1	0.83	0.53	0.33	0.563333333333333
1688	BEST2	0	0.04	0	0.0133333333333333
1689	BEST3	6.2	7.93	8.11	7.41333333333333
1690	BEST4	0.12	0.04	0.08	0.08
1691	BET1	9.95	7.69	10.4	9.34666666666667
1692	BET1L	16.52	12.52	16.64	15.2266666666667
1693	BEX1	112.44	67.24	229.13	136.27
1694	BEX2	2.31	0.58	0.68	1.19
1695	BEX4	5.58	4.82	7.18	5.86
1696	BEX5	0	0	0	0
1697	BFAR	27.33	27.57	26.61	27.17
1698	BFSP1	0.93	0.94	2.17	1.34666666666667
1699	BFSP2	0	0.05	0	0.0166666666666667
1700	BGLAP	0.23	0	0	0.0766666666666667
1701	BGLT3	0	0	0.11	0.0366666666666667
1702	BGN	0	0	0.11	0.0366666666666667
1703	BHLHA15	0.09	0.12	0	0.07
1704	BHLHA9	0	0	0	0
1705	BHLHB9	2.54	3.35	3.4	3.09666666666667
1706	BHLHE22	0	0	0.02	0.00666666666666667
1707	BHLHE23	0	0	0	0
1708	BHLHE40	42.66	25.69	24.82	31.0566666666667
1709	BHLHE40-AS1	0.17	0.1	0.14	0.136666666666667
1710	BHLHE41	2.04	0.93	1.06	1.34333333333333
1711	BHMG1	0	0	0.02	0.00666666666666667
1712	BHMT	0.34	0.46	0.7	0.5
1713	BHMT2	28.96	31.55	43.92	34.81
1714	BICC1	21.25	16.15	20.68	19.36
1715	BICD1	2	1.66	1.54	1.73333333333333
1716	BICD2	15.51	13.27	14.87	14.55
1717	BID	14.43	15.09	14.75	14.7566666666667
1718	BIK	1.81	1.42	0.46	1.23
1719	BIN1	22.09	17.42	27.57	22.36
1720	BIN2	0.03	0.04	0	0.0233333333333333
1721	BIN3	12.17	14.77	13.94	13.6266666666667
1722	BIN3-IT1	0.54	0.54	0.58	0.553333333333333
1723	BIRC2	28.64	33.94	34.09	32.2233333333333
1724	BIRC3	28.32	28.36	19.61	25.43
1725	BIRC5	55.5	52.66	43.86	50.6733333333333
1726	BIRC6	21.05	24.82	22.26	22.71
1727	BIRC6-AS2	0.9	0.45	1.06	0.803333333333333
1728	BIRC7	0	0	0	0
1729	BIRC8	0	0	0	0
1730	BISPR	0.17	0.27	0.12	0.186666666666667
1731	BIVM	4.29	3.87	5.54	4.56666666666667
1732	BIVM-ERCC5	4.66	6.71	6.71	6.02666666666667
1733	BLACAT1	0.28	0.16	0.04	0.16
1734	BLACE	0.03	0	0.02	0.0166666666666667
1735	BLCAP	26.22	24.84	23.93	24.9966666666667
1736	BLID	1.71	2.97	2.23	2.30333333333333
1737	BLK	0.05	0	0	0.0166666666666667
1738	BLM	22.89	24.25	20.88	22.6733333333333
1739	BLMH	16.35	14.54	15.15	15.3466666666667
1740	BLNK	0.05	0.06	0	0.0366666666666667
1741	BLOC1S1	48.84	38.72	49.48	45.68
1742	BLOC1S1-RDH5	1.02	2.84	0.11	1.32333333333333
1743	BLOC1S2	15.06	18.71	26.95	20.24
1744	BLOC1S3	4.36	2.74	3.47	3.52333333333333
1745	BLOC1S4	5.18	4.62	7.16	5.65333333333333
1746	BLOC1S5	1.85	3.47	1.7	2.34
1747	BLOC1S5-TXNDC5	9.99	11.06	13.65	11.5666666666667
1748	BLOC1S6	31.04	29.27	35.2	31.8366666666667
1749	BLVRA	33.43	30.3	32.76	32.1633333333333
1750	BLVRB	103.57	121.53	151.55	125.55
1751	BLZF1	15.83	18.01	18.55	17.4633333333333
1752	BMF	5.16	4.39	13.63	7.72666666666667
1753	BMI1	8.77	6.49	3.83	6.36333333333333
1754	BMP1	14.64	11.94	20.85	15.81
1755	BMP10	0	0.05	0.03	0.0266666666666667
1756	BMP15	0.05	0	0.04	0.03
1757	BMP2	2.19	1.84	1.6	1.87666666666667
1758	BMP2K	9.46	9.37	8.35	9.06
1759	BMP3	0.03	0	0	0.01
1760	BMP4	2.05	1.14	2.09	1.76
1761	BMP5	0.03	0	0	0.01
1762	BMP6	1.35	0.78	0.44	0.856666666666667
1763	BMP7	0.06	0.02	0.05	0.0433333333333333
1764	BMP7-AS1	0	0	0	0
1765	BMP8A	0.22	0.16	0.1	0.16
1766	BMP8B	0.1	0.15	0.11	0.12
1767	BMPER	1.3	1.37	0.77	1.14666666666667
1768	BMPR1A	16.9	17.17	20.95	18.34
1769	BMPR1B	0.76	0.77	0.9	0.81
1770	BMPR1B-AS1	0	0	0.09	0.03
1771	BMPR2	6.51	6.23	8.52	7.08666666666667
1772	BMS1	12.21	11.36	14.45	12.6733333333333
1773	BMS1P17	3	1.72	2.68	2.46666666666667
1774	BMS1P18	3	1.72	2.68	2.46666666666667
1775	BMS1P20	8.12	6.56	8.94	7.87333333333333
1776	BMS1P21	0.33	0.24	0.77	0.446666666666667
1777	BMS1P4	5.99	4.13	5.6	5.24
1778	BMS1P5	4.35	3.73	4.32	4.13333333333333
1779	BMS1P6	3.4	3.05	3.9	3.45
1780	BMX	0.02	0.03	0	0.0166666666666667
1781	BNC1	13.68	10.48	8.86	11.0066666666667
1782	BNC2	1.95	1.39	2.14	1.82666666666667
1783	BNIP1	13.66	11.68	11.57	12.3033333333333
1784	BNIP2	42.81	42.68	41.15	42.2133333333333
1785	BNIP3	326.08	316.52	182.59	275.063333333333
1786	BNIP3L	103.38	91.1	76.19	90.2233333333333
1787	BNIPL	0.38	0.38	0.02	0.26
1788	BOC	1.45	1.11	1.09	1.21666666666667
1789	BOD1	35.32	27.71	35.48	32.8366666666667
1790	BOD1L1	14.98	13.59	12.06	13.5433333333333
1791	BOD1L2	0	0	0.02	0.00666666666666667
1792	BOK	7.48	7.3	8.71	7.83
1793	BOK-AS1	0.07	0.1	0.13	0.1
1794	BOLA1	7.27	5.37	5.77	6.13666666666667
1795	BOLA2	17.74	18.1	16.69	17.51
1796	BOLA2B	17.74	18.1	16.69	17.51
1797	BOLA3	44.99	41.07	48.52	44.86
1798	BOLA3-AS1	2.04	0.78	1.87	1.56333333333333
1799	BOLL	0	0.09	0	0.03
1800	BOP1	8.14	7.37	8.88	8.13
1801	BORA	4.3	4.35	3.51	4.05333333333333
1802	BPESC1	0	0	0	0
1803	BPGM	9	7.74	15.91	10.8833333333333
1804	BPHL	3.99	4.65	5.95	4.86333333333333
1805	BPI	0	0	0	0
1806	BPIFA1	0	0	0	0
1807	BPIFA2	0	0	0	0
1808	BPIFA3	0	0	0	0
1809	BPIFA4P	0	0	0	0
1810	BPIFB1	0	0	0	0
1811	BPIFB2	0	0	0	0
1812	BPIFB3	0	0	0	0
1813	BPIFB4	0	0	0	0
1814	BPIFB6	0	0	0	0
1815	BPIFC	0	0	0	0
1816	BPNT1	7.14	7.45	9.74	8.11
1817	BPTF	10.13	8.59	9.63	9.45
1818	BPY2	0	0	0	0
1819	BPY2B	0	0	0	0
1820	BPY2C	0	0	0	0
1821	BRAF	3.43	2.66	2.77	2.95333333333333
1822	BRAP	8.64	9.13	9	8.92333333333333
1823	BRAT1	7.15	5.7	7.6	6.81666666666667
1824	BRCA1	10.88	12.16	13.31	12.1166666666667
1825	BRCA2	3.17	3.8	2.63	3.2
1826	BRCAT107	0	0	0	0
1827	BRCAT54	1.88	2.4	2.49	2.25666666666667
1828	BRCC3	7.55	9.51	9.16	8.74
1829	BRD1	6.73	4.42	5.77	5.64
1830	BRD2	46.08	32.35	43.66	40.6966666666667
1831	BRD3	4.89	2.48	3.72	3.69666666666667
1832	BRD4	6.3	4.27	5.29	5.28666666666667
1833	BRD7	30.68	30.58	33.19	31.4833333333333
1834	BRD7P3	0.18	0.33	0.15	0.22
1835	BRD8	19.22	15.64	19.68	18.18
1836	BRD9	7.41	6.66	7.92	7.33
1837	BRDT	0	0.02	0	0.00666666666666667
1838	BRDTP1	0	0	0	0
1839	BRE	15.8	12.04	13.31	13.7166666666667
1840	BRE-AS1	0.5	0.4	0.1	0.333333333333333
1841	BREA2	0.06	0.34	0.16	0.186666666666667
1842	BRF1	5.58	4.2	5.37	5.05
1843	BRF2	15.14	14.73	15.66	15.1766666666667
1844	BRI3	36.46	25.89	26.1	29.4833333333333
1845	BRI3BP	6.22	5	6.34	5.85333333333333
1846	BRICD5	1.51	0.68	1.14	1.11
1847	BRINP1	0	0	0	0
1848	BRINP2	0.03	0	0.01	0.0133333333333333
1849	BRINP3	0	0	0	0
1850	BRIP1	6.3	6.51	6.53	6.44666666666667
1851	BRIX1	91.48	85.91	97.07	91.4866666666667
1852	BRK1	56.87	58.28	54.58	56.5766666666667
1853	BRMS1	28.78	35.16	48.28	37.4066666666667
1854	BRMS1L	4.15	2.98	3.68	3.60333333333333
1855	BROX	28.62	27.1	36.38	30.7
1856	BRPF1	3.62	3.46	3.66	3.58
1857	BRPF3	3.95	2.23	2.5	2.89333333333333
1858	BRS3	0	0	0	0
1859	BRSK1	0.38	0.19	0.17	0.246666666666667
1860	BRSK2	0.13	0.02	0.01	0.0533333333333333
1861	BRWD1	22.43	20.25	17.61	20.0966666666667
1862	BRWD1-AS1	0.09	0.25	0	0.113333333333333
1863	BRWD1-IT2	0.44	0.67	0.38	0.496666666666667
1864	BRWD3	2.76	2.68	2.87	2.77
1865	BSCL2	32.95	44.55	57.44	44.98
1866	BSDC1	32.01	34.04	46.55	37.5333333333333
1867	BSG	175.54	129.12	154.9	153.186666666667
1868	BSN	0.02	0.02	0.03	0.0233333333333333
1869	BSN-AS2	0	0.03	0	0.01
1870	BSND	0	0	0	0
1871	BSPH1	0	0	0	0
1872	BSPRY	0.05	0.03	0.05	0.0433333333333333
1873	BST1	0.47	0.34	1.09	0.633333333333333
1874	BST2	2.31	6.38	3.63	4.10666666666667
1875	BSX	0	0	0	0
1876	BTAF1	27.14	23.52	22.63	24.43
1877	BTBD1	29.86	29.09	31.66	30.2033333333333
1878	BTBD10	22.08	24.99	25.04	24.0366666666667
1879	BTBD11	1.1	0.67	0.56	0.776666666666667
1880	BTBD16	0.03	0.09	0.12	0.08
1881	BTBD17	0	0	0	0
1882	BTBD18	0.38	0.43	0.41	0.406666666666667
1883	BTBD19	4.01	3.01	4.69	3.90333333333333
1884	BTBD2	17.74	8.26	11.37	12.4566666666667
1885	BTBD3	17.3	12.61	11.46	13.79
1886	BTBD6	13.96	11.93	15.6	13.83
1887	BTBD7	7.19	7.39	8.5	7.69333333333333
1888	BTBD8	2.78	2.54	2.03	2.45
1889	BTBD9	2.75	2.89	2.4	2.68
1890	BTC	1.19	1.51	1.46	1.38666666666667
1891	BTD	3.96	4.13	4.3	4.13
1892	BTF3	335.11	272.2	344.48	317.263333333333
1893	BTF3L4	17.92	15.98	19.4	17.7666666666667
1894	BTF3P11	0.1	0.27	0	0.123333333333333
1895	BTG1	27.31	20.13	10.89	19.4433333333333
1896	BTG2	3.62	3.35	2.31	3.09333333333333
1897	BTG3	48.15	43.07	35.16	42.1266666666667
1898	BTG4	0	0.17	0.05	0.0733333333333333
1899	BTK	0	0	0	0
1900	BTLA	0.02	0.05	0.02	0.03
1901	BTN1A1	0.02	0	0.04	0.02
1902	BTN2A1	14.53	17.52	9.32	13.79
1903	BTN2A2	5.75	4.46	4.64	4.95
1904	BTN2A3P	1.88	1.39	1.4	1.55666666666667
1905	BTN3A1	18.54	19.14	22.87	20.1833333333333
1906	BTN3A2	22.09	19.77	27.47	23.11
1907	BTN3A3	9.99	8.42	15.55	11.32
1908	BTNL10	0.08	0	0	0.0266666666666667
1909	BTNL2	0	0	0	0
1910	BTNL3	0.05	0.03	0	0.0266666666666667
1911	BTNL8	0	0.05	0	0.0166666666666667
1912	BTNL9	0	0	0	0
1913	BTRC	8.77	7.68	8.23	8.22666666666667
1914	BUB1	23.9	24.14	19.54	22.5266666666667
1915	BUB1B	22.16	20.81	19.01	20.66
1916	BUB3	113.51	113.07	95.5	107.36
1917	BUD13	6.67	6.3	6.27	6.41333333333333
1918	BUD31	33.57	29.58	31.35	31.5
1919	BVES	5.18	4.85	5.81	5.28
1920	BVES-AS1	0.73	0.63	0.53	0.63
1921	BYSL	9.48	9.36	7.82	8.88666666666667
1922	BZRAP1	0	0.01	0	0.00333333333333333
1923	BZRAP1-AS1	0.19	0	0.11	0.1
1924	BZW1	184.34	214.47	228.78	209.196666666667
1925	BZW2	31.74	25.69	27.78	28.4033333333333
1926	C10orf10	85.05	66.6	16.35	56
1927	C10orf105	0.02	0	0.01	0.01
1928	C10orf107	0.2	0.13	0.22	0.183333333333333
1929	C10orf11	0.53	0.4	1.01	0.646666666666667
1930	C10orf111	0.22	0.1	0.16	0.16
1931	C10orf113	0	0	0	0
1932	C10orf12	4.91	5.31	3.67	4.63
1933	C10orf120	0	0	0	0
1934	C10orf126	0	0	0	0
1935	C10orf128	0	0.09	0	0.03
1936	C10orf131	0.21	0	0.23	0.146666666666667
1937	C10orf142	0	0	0	0
1938	C10orf2	4.21	3.3	3.86	3.79
1939	C10orf25	0.3	0.45	0.18	0.31
1940	C10orf32	5.59	7.38	12.66	8.54333333333333
1941	C10orf32-ASMT	0.18	0.21	0.09	0.16
1942	C10orf35	4.07	2.74	4.34	3.71666666666667
1943	C10orf53	0	0.34	0.09	0.143333333333333
1944	C10orf54	8.03	4.78	3.93	5.58
1945	C10orf55	0.67	0.58	1.44	0.896666666666667
1946	C10orf62	0.05	0.2	0.04	0.0966666666666667
1947	C10orf67	0	0	0	0
1948	C10orf71	0	0	0	0
1949	C10orf71-AS1	0	0	0	0
1950	C10orf76	5.63	3.81	5.12	4.85333333333333
1951	C10orf82	0	0	0	0
1952	C10orf88	6.16	5.94	4.96	5.68666666666667
1953	C10orf90	0.24	0.24	0.79	0.423333333333333
1954	C10orf91	0.09	0	0	0.03
1955	C10orf95	0	0	0	0
1956	C10orf99	0	0	0	0
1957	C11orf1	7.78	7.48	9.75	8.33666666666667
1958	C11orf16	0.32	0.13	0.17	0.206666666666667
1959	C11orf21	0	0	0	0
1960	C11orf24	20.47	16.6	22.83	19.9666666666667
1961	C11orf30	2.02	1.41	2.08	1.83666666666667
1962	C11orf31	26.59	22.73	29.98	26.4333333333333
1963	C11orf39	0	0	0	0
1964	C11orf40	0	0	0	0
1965	C11orf42	0.17	0.07	0.28	0.173333333333333
1966	C11orf44	0.07	0	0.03	0.0333333333333333
1967	C11orf45	0	0.05	0.1	0.05
1968	C11orf49	8.82	6.26	10.76	8.61333333333333
1969	C11orf52	0.06	0	0	0.02
1970	C11orf53	0	0	0	0
1971	C11orf54	3.48	2.53	3.67	3.22666666666667
1972	C11orf57	7.82	7.05	8.2	7.69
1973	C11orf58	45.59	48.98	59.24	51.27
1974	C11orf63	1.57	0.9	1.94	1.47
1975	C11orf65	0.31	0.65	0.47	0.476666666666667
1976	C11orf68	45.34	33.52	30.91	36.59
1977	C11orf70	0.25	0.22	0.53	0.333333333333333
1978	C11orf71	3.2	2.29	3.6	3.03
1979	C11orf72	0	0.03	0	0.01
1980	C11orf73	11.83	12.48	14.08	12.7966666666667
1981	C11orf74	17.33	12.88	19.04	16.4166666666667
1982	C11orf80	2.29	2.3	1.73	2.10666666666667
1983	C11orf84	9.58	6.95	10.41	8.98
1984	C11orf85	0.29	0	0	0.0966666666666667
1985	C11orf86	0	0.14	0	0.0466666666666667
1986	C11orf87	0.01	0	0	0.00333333333333333
1987	C11orf88	0.08	0.12	0.23	0.143333333333333
1988	C11orf91	0.71	0.94	1.09	0.913333333333333
1989	C11orf94	0.76	0.25	0.65	0.553333333333333
1990	C11orf95	3.23	2.92	4.71	3.62
1991	C11orf96	1.09	0.31	0.04	0.48
1992	C11orf97	0	0	0	0
1993	C11orf98	47.74	36.42	48.51	44.2233333333333
1994	C12orf10	25.07	21.58	24.91	23.8533333333333
1995	C12orf29	11.99	10.89	12.64	11.84
1996	C12orf4	7.21	10.12	13.92	10.4166666666667
1997	C12orf40	0	0	0	0
1998	C12orf42	0.03	0	0	0.01
1999	C12orf43	6.15	5.73	6.8	6.22666666666667
[truncated: 24,476 more rows]
