# Supplementary material for: Promoter G-quadruplexes and transcription factors cooperate to shape the cell type-specific transcriptome
Source: Nat Commun. 2021 Jun 23;12:3885. doi: 10.1038/s41467-021-24198-2 (PMC8222265; doi:10.1038/s41467-021-24198-2)
Supplement: Supplementary file 6 — Supplementary Data 3 [file 41467_2021_24198_MOESM6_ESM.txt]

PeakID (cmd=annotatePeaks.pl GS495_NT.txt hg38)	Chr	Start	End	Strand	Peak Score	Focus Ratio/Region Size	Annotation	Detailed Annotation	Distance to TSS	Nearest PromoterID	Entrez ID	Nearest Unigene	Nearest Refseq	Nearest Ensembl	Gene Name	Gene Alias	Gene Description	Gene Type
chr12-1	chr12	95217623	95217759	+	2577.5	0.662	promoter-TSS (NM_018351)	promoter-TSS (NM_018351)	-55	NR_038241	55591	Hs.24135	NM_017599	ENSG00000028203	VEZT	VEZATIN	vezatin, adherens junctions transmembrane protein	protein-coding
chr12-2	chr12	65631706	65631842	+	2029.8	0.657	intron (NR_120432, intron 1 of 4)	intron (NR_120432, intron 1 of 4)	10598	NR_120433	100507065	Hs.591038	NR_120431		LOC100507065	-	uncharacterized LOC100507065	ncRNA
chr12-3	chr12	95103278	95103414	+	2020.1	0.716	intron (NM_018351, intron 14 of 20)	intron (NM_018351, intron 14 of 20)	-29718	NM_001032287	7181	Hs.108301	NM_003297	ENSG00000120798	NR2C1	TR2	nuclear receptor subfamily 2 group C member 1	protein-coding
chr5-1	chr5	41527261	41527397	+	1920.7	0.748	Intergenic	MLT1H|LTR|ERVL-MaLR	-16701	NM_001005473	345557	Hs.145404	NM_001005473	ENSG00000182836	PLCXD3	-	phosphatidylinositol specific phospholipase C X domain containing 3	protein-coding
chr1-1	chr1	188706837	188706973	+	1886.1	0.812	Intergenic	Tigger7|DNA|TcMar-Tigger	1263277	NR_132374	106144535	Hs.568709	NR_132374	ENSG00000231599	LINC01037	-	long intergenic non-protein coding RNA 1037	ncRNA
chr12-9	chr12	74043466	74043602	+	1680.9	0.794	Intergenic	Intergenic	249097	NR_038300	100507377	Hs.455715	NR_038300	ENSG00000251138	LOC100507377	-	uncharacterized LOC100507377	ncRNA
chr12-13	chr12	92593975	92594111	+	1645.2	0.710	Intergenic	L2c|LINE|L2	-108800	NM_001037671	338809	Hs.326303	NM_001037671	ENSG00000214215	C12orf74	-	chromosome 12 open reading frame 74	protein-coding
chr12-12	chr12	65656985	65657121	+	1585.8	0.637	Intergenic	Intergenic	-14681	NR_120431	100507065	Hs.591038	NR_120431		LOC100507065	-	uncharacterized LOC100507065	ncRNA
chr12-5	chr12	65537136	65537272	+	1540.5	0.599	intron (NR_120432, intron 4 of 4)	intron (NR_120432, intron 4 of 4)	20107	NR_135033	105369187	Hs.738044	NR_135033	ENSG00000250748	LOC105369187	-	uncharacterized LOC105369187	ncRNA
chr16-1	chr16	56246106	56246242	+	1511.3	0.731	TTS (NR_037499)	TTS (NR_037499)	654	NR_037499	100500891		NR_037499	ENSG00000265281	MIR3935	-	microRNA 3935	ncRNA
chr20-1	chr20	1470261	1470397	+	1494.0	0.686	Intergenic	Intergenic	-2637	NR_038164	55968	Hs.12865	NM_016143	ENSG00000088833	NSFL1C	P47|UBX1|UBXD10|UBXN2C|dJ776F14.1	NSFL1 cofactor	protein-coding
chr21-1	chr21	26140249	26140385	+	1488.6	0.748	promoter-TSS (NM_001136016)	promoter-TSS (NM_001136016)	73	NM_001136016	351	Hs.434980	NM_000484	ENSG00000142192	APP	AAA|ABETA|ABPP|AD1|APPI|CTFgamma|CVAP|PN-II|PN2	amyloid beta precursor protein	protein-coding
chr12-25	chr12	92759980	92760116	+	1464.8	0.785	intron (NM_001004330, intron 8 of 11)	MLT1J|LTR|ERVL-MaLR	23559	NM_001004330	440107	Hs.591013	NM_001004330	ENSG00000187510	PLEKHG7	-	pleckstrin homology and RhoGEF domain containing G7	protein-coding
chr12-21	chr12	68686696	68686832	+	1455.1	0.697	promoter-TSS (NR_038930)	promoter-TSS (NR_038930)	95	NR_038930	100507250	Hs.600731	NR_038930	ENSG00000247363	LOC100507250	-	uncharacterized LOC100507250	ncRNA
chr1-6	chr1	185971769	185971905	+	1440.0	0.748	intron (NM_031935, intron 15 of 106)	intron (NM_031935, intron 15 of 106)	237286	NM_031935	83872	Hs.58877	NM_031935	ENSG00000143341	HMCN1	ARMD1|FBLN6|FIBL-6|FIBL6	hemicentin 1	protein-coding
chr12-6	chr12	69053130	69053266	+	1409.7	0.711	Intergenic	Intergenic	-89958	NM_001874	1368	Hs.654387	NM_001874	ENSG00000135678	CPM	-	carboxypeptidase M	protein-coding
chr12-7	chr12	65649212	65649348	+	1408.7	0.761	Intergenic	Intergenic	-6908	NR_120431	100507065	Hs.591038	NR_120431		LOC100507065	-	uncharacterized LOC100507065	ncRNA
chr12-14	chr12	60148169	60148305	+	1373.0	0.776	Intergenic	Intergenic	458900	NR_073056	9194	Hs.88156	NM_004731	ENSG00000118596	SLC16A7	MCT2	solute carrier family 16 member 7	protein-coding
chr12-4	chr12	95204510	95204646	+	1360.0	0.710	intron (NM_018351, intron 2 of 20)	intron (NM_018351, intron 2 of 20)	12886	NM_018351	55785	Hs.506381	NM_018351	ENSG00000180263	FGD6	ZFYVE24	FYVE, RhoGEF and PH domain containing 6	protein-coding
chr12-10	chr12	79452134	79452270	+	1315.8	0.788	TTS (NM_001291901)	TTS (NM_001291901)	32945	NR_031700	100302136		NR_031700	ENSG00000221788	MIR1252	MIRN1252|hsa-mir-1252	microRNA 1252	ncRNA
chr12-15	chr12	68746084	68746220	+	1313.6	0.733	promoter-TSS (NM_018656)	promoter-TSS (NM_018656)	-4	NM_018656	55508	Hs.506011	NM_018656	ENSG00000175782	SLC35E3	BLOV1	solute carrier family 35 member E3	protein-coding
chr1-8	chr1	188888535	188888671	+	1299.6	0.676	Intergenic	MER44D|DNA|TcMar-Tigger	1444975	NR_132374	106144535	Hs.568709	NR_132374	ENSG00000231599	LINC01037	-	long intergenic non-protein coding RNA 1037	ncRNA
chr12-18	chr12	74537736	74537872	+	1292.0	0.658	promoter-TSS (NM_001136262)	promoter-TSS (NM_001136262)	33	NM_001136262	552889	Hs.744849	NM_001136262	ENSG00000253719	ATXN7L3B	lnc-SCA7	ataxin 7 like 3B	protein-coding
chr12-8	chr12	70543636	70543772	+	1286.6	0.769	intron (NM_001330204, intron 21 of 32)	intron (NM_001330204, intron 21 of 32)	66320	NM_002837	5787	Hs.201030	NM_002837	ENSG00000127329	PTPRB	HPTP-BETA|HPTPB|PTPB|R-PTP-BETA|VEPTP	protein tyrosine phosphatase, receptor type B	protein-coding
chr12-19	chr12	92552090	92552226	+	1271.5	0.713	Intergenic	L2a|LINE|L2	85479	NR_144532	100507616	Hs.339918	NR_144532		LOC100507616	-	uncharacterized LOC100507616	ncRNA
chr12-33	chr12	68897859	68897995	+	1241.2	0.752	intron (NM_001005502, intron 2 of 8)	AluJb|SINE|Alu	35272	NM_001005502	1368	Hs.654387	NM_001874	ENSG00000135678	CPM	-	carboxypeptidase M	protein-coding
chr15-4	chr15	84912376	84912512	+	1228.3	0.682	intron (NM_001321722, intron 9 of 18)	intron (NM_001321722, intron 9 of 18)	27783	NM_001287761	9154	Hs.459187	NM_004213	ENSG00000156222	SLC28A1	CNT1|HCNT1	solute carrier family 28 member 1	protein-coding
chr12-20	chr12	95169494	95169630	+	1148.3	0.820	intron (NM_018351, intron 3 of 20)	Plat_L3|LINE|CR1	47902	NM_018351	55785	Hs.506381	NM_018351	ENSG00000180263	FGD6	ZFYVE24	FYVE, RhoGEF and PH domain containing 6	protein-coding
chr1-7	chr1	185973773	185973909	+	1139.7	0.808	intron (NM_031935, intron 15 of 106)	intron (NM_031935, intron 15 of 106)	239290	NM_031935	83872	Hs.58877	NM_031935	ENSG00000143341	HMCN1	ARMD1|FBLN6|FIBL-6|FIBL6	hemicentin 1	protein-coding
chr12-38	chr12	68915270	68915406	+	1120.2	0.695	intron (NM_001005502, intron 2 of 8)	intron (NM_001005502, intron 2 of 8)	17861	NM_001005502	1368	Hs.654387	NM_001874	ENSG00000135678	CPM	-	carboxypeptidase M	protein-coding
chr12-50	chr12	79420121	79420257	+	1096.5	0.641	TTS (NR_031700)	TTS (NR_031700)	932	NR_031700	100302136		NR_031700	ENSG00000221788	MIR1252	MIRN1252|hsa-mir-1252	microRNA 1252	ncRNA
chr12-17	chr12	58148510	58148646	+	1095.4	0.737	Intergenic	Intergenic	60686	NR_135022	105369785	Hs.539353	NR_135022	ENSG00000257541	LOC105369785	-	uncharacterized LOC105369785	ncRNA
chr15-5	chr15	99123772	99123908	+	1054.3	0.639	intron (NM_145728, intron 2 of 3)	intron (NM_145728, intron 2 of 3)	18760	NM_145728	23336	Hs.207106	NM_015286	ENSG00000182253	SYNM	DMN|SYN	synemin	protein-coding
chr12-27	chr12	57752549	57752685	+	1053.3	0.662	promoter-TSS (NM_000075)	promoter-TSS (NM_000075)	-170	NM_000075	1019	Hs.95577	NM_000075	ENSG00000135446	CDK4	CMM3|PSK-J3	cyclin dependent kinase 4	protein-coding
chr12-32	chr12	60148929	60149065	+	1046.8	0.839	Intergenic	Intergenic	459660	NR_073056	9194	Hs.88156	NM_004731	ENSG00000118596	SLC16A7	MCT2	solute carrier family 16 member 7	protein-coding
chr1-3	chr1	188949818	188949954	+	1026.2	0.740	Intergenic	MLT1D|LTR|ERVL-MaLR	1506258	NR_132374	106144535	Hs.568709	NR_132374	ENSG00000231599	LINC01037	-	long intergenic non-protein coding RNA 1037	ncRNA
chr1-2	chr1	172532914	172533050	+	1023.0	0.613	promoter-TSS (NM_014283)	promoter-TSS (NM_014283)	-136	NM_001282751	51430	Hs.204559	NM_014283	ENSG00000094975	SUCO	C1orf9|CH1|OPT|SLP1	SUN domain containing ossification factor	protein-coding
chr12-43	chr12	68808845	68808981	+	1018.7	0.747	promoter-TSS (NM_001278462)	promoter-TSS (NM_001278462)	-104	NM_001145340	4193	Hs.484551	NM_002392	ENSG00000135679	MDM2	ACTFS|HDMX|hdm2	MDM2 proto-oncogene	protein-coding
chr12-28	chr12	75480685	75480821	+	1016.5	0.727	promoter-TSS (NM_006851)	promoter-TSS (NM_006851)	20	NM_006851	11010	Hs.205558	NM_006851	ENSG00000139278	GLIPR1	CRISP7|GLIPR|RTVP1	GLI pathogenesis related 1	protein-coding
chr12-24	chr12	65532854	65532990	+	1016.5	0.623	intron (NR_120432, intron 4 of 4)	intron (NR_120432, intron 4 of 4)	24389	NR_135033	105369187	Hs.738044	NR_135033	ENSG00000250748	LOC105369187	-	uncharacterized LOC105369187	ncRNA
chr15-1	chr15	100559368	100559504	+	1016.5	0.694	promoter-TSS (NR_073405)	promoter-TSS (NR_073405)	-153	NR_073405	441733	Hs.12250	NR_073405		PRKXP1	-	protein kinase, X-linked, pseudogene 1	pseudo
chr12-22	chr12	79424180	79424316	+	999.2	0.721	intron (NM_001135806, intron 8 of 9)	intron (NM_001135806, intron 8 of 9)	4991	NR_031700	100302136		NR_031700	ENSG00000221788	MIR1252	MIRN1252|hsa-mir-1252	microRNA 1252	ncRNA
chr12-36	chr12	65525972	65526108	+	991.7	0.645	intron (NR_120432, intron 4 of 4)	MLT1G3|LTR|ERVL-MaLR	31271	NR_135033	105369187	Hs.738044	NR_135033	ENSG00000250748	LOC105369187	-	uncharacterized LOC105369187	ncRNA
chr15-3	chr15	100602449	100602585	+	969.0	0.557	promoter-TSS (NM_001040616)	promoter-TSS (NM_001040616)	-33	NM_024708	140460	Hs.31845	NM_024708	ENSG00000183475	ASB7	-	ankyrin repeat and SOCS box containing 7	protein-coding
chr1-11	chr1	172746430	172746566	+	969.0	0.730	Intergenic	Intergenic	87490	NM_000639	356	Hs.2007	NM_000639	ENSG00000117560	FASLG	ALPS1B|APT1LG1|APTL|CD178|CD95-L|CD95L|FASL|TNFSF6|TNLG1A	Fas ligand	protein-coding
chr12-16	chr12	68808076	68808212	+	932.3	0.608	promoter-TSS (NM_001278462)	promoter-TSS (NM_001278462)	-28	NM_001145339	4193	Hs.484551	NM_002392	ENSG00000135679	MDM2	ACTFS|HDMX|hdm2	MDM2 proto-oncogene	protein-coding
chr12-41	chr12	68933190	68933326	+	929.0	0.752	promoter-TSS (NM_198320)	promoter-TSS (NM_198320)	-59	NM_198320	1368	Hs.654387	NM_001874	ENSG00000135678	CPM	-	carboxypeptidase M	protein-coding
chr12-29	chr12	65495378	65495514	+	922.5	0.797	intron (NR_120431, intron 3 of 3)	intron (NR_120431, intron 3 of 3)	61865	NR_135033	105369187	Hs.738044	NR_135033	ENSG00000250748	LOC105369187	-	uncharacterized LOC105369187	ncRNA
chr16-3	chr16	62805352	62805488	+	904.2	0.610	Intergenic	L1M3b|LINE|L1	-768585	NM_001796	1006	Hs.368322	NM_001796	ENSG00000150394	CDH8	Nbla04261	cadherin 8	protein-coding
chr12-26	chr12	95218057	95218193	+	900.9	0.573	promoter-TSS (NM_018351)	promoter-TSS (NM_018351)	379	NM_017599	55591	Hs.24135	NM_017599	ENSG00000028203	VEZT	VEZATIN	vezatin, adherens junctions transmembrane protein	protein-coding
chr12-40	chr12	69405630	69405766	+	899.9	0.769	Intergenic	MER44C|DNA|TcMar-Tigger	45988	NM_006530	8089	Hs.4029	NM_006530	ENSG00000127337	YEATS4	4930573H17Rik|B230215M10Rik|GAS41|NUBI-1|YAF9	YEATS domain containing 4	protein-coding
chr12-35	chr12	57693980	57694116	+	896.6	0.686	promoter-TSS (NM_006812)	promoter-TSS (NM_006812)	93	NM_001261421	10956	Hs.527861	NM_006812	ENSG00000135506	OS9	ERLEC2|OS-9	OS9, endoplasmic reticulum lectin	protein-coding
chr12-11	chr12	69534565	69534701	+	886.9	0.777	intron (NM_001278356, intron 3 of 8)	intron (NM_001278356, intron 3 of 8)	-50090	NR_037476	100500868		NR_037476	ENSG00000283677	MIR3913-2	mir-3913-2	microRNA 3913-2	ncRNA
chr1-4	chr1	172532473	172532609	+	884.7	0.637	promoter-TSS (NM_014283)	promoter-TSS (NM_014283)	192	NM_016227	51430	Hs.204559	NM_014283	ENSG00000094975	SUCO	C1orf9|CH1|OPT|SLP1	SUN domain containing ossification factor	protein-coding
chr12-30	chr12	69059599	69059735	+	868.5	0.795	Intergenic	L2b|LINE|L2	-96427	NM_001874	1368	Hs.654387	NM_001874	ENSG00000135678	CPM	-	carboxypeptidase M	protein-coding
chr10-5	chr10	3227092	3227228	+	856.6	0.775	Intergenic	Intergenic	-54319	NR_144639	10531	Hs.528300	NM_014889	ENSG00000107959	PITRM1	MP1|PreP	pitrilysin metallopeptidase 1	protein-coding
chr12-23	chr12	69360029	69360165	+	837.2	0.598	intron (NM_006530, intron 1 of 6)	CpG	387	NM_006530	8089	Hs.4029	NM_006530	ENSG00000127337	YEATS4	4930573H17Rik|B230215M10Rik|GAS41|NUBI-1|YAF9	YEATS domain containing 4	protein-coding
chr1-13	chr1	188670983	188671119	+	832.9	0.786	Intergenic	Intergenic	1227423	NR_132374	106144535	Hs.568709	NR_132374	ENSG00000231599	LINC01037	-	long intergenic non-protein coding RNA 1037	ncRNA
chr1-15	chr1	188652729	188652865	+	832.9	0.705	Intergenic	AmnSINE1|SINE|5S-Deu-L2	1209169	NR_132374	106144535	Hs.568709	NR_132374	ENSG00000231599	LINC01037	-	long intergenic non-protein coding RNA 1037	ncRNA
chr1-5	chr1	171781330	171781466	+	822.1	0.654	promoter-TSS (NM_014955)	promoter-TSS (NM_014955)	-223	NM_015935	51603	Hs.494705	NM_014955	ENSG00000010165	METTL13	5630401D24Rik|CGI-01|KIAA0859|feat	methyltransferase like 13	protein-coding
chr15-15	chr15	98442582	98442718	+	822.1	0.833	intron (NM_182562, intron 5 of 6)	intron (NM_182562, intron 5 of 6)	71732	NM_182562	283777	Hs.668070	NM_182562	ENSG00000185087	FAM169B	-	family with sequence similarity 169 member B	protein-coding
chr16-2	chr16	56241750	56241886	+	818.8	0.797	intron (NM_020988, intron 2 of 8)	intron (NM_020988, intron 2 of 8)	-3702	NR_037499	100500891		NR_037499	ENSG00000265281	MIR3935	-	microRNA 3935	ncRNA
chr12-81	chr12	70154237	70154373	+	805.9	0.712	Intergenic	LTR8|LTR|ERV1	-88689	NM_014515	4848	Hs.133350	NM_014515	ENSG00000111596	CNOT2	CDC36|HSPC131|NOT2|NOT2H	CCR4-NOT transcription complex subunit 2	protein-coding
chr12-34	chr12	54993266	54993402	+	798.3	0.682	Intergenic	Tigger3b|DNA|TcMar-Tigger	-8588	NM_001136030	9840	Hs.33187	NM_014796	ENSG00000135426	TESPA1	HSPC257|KIAA0748	thymocyte expressed, positive selection associated 1	protein-coding
chr15-6	chr15	98897106	98897242	+	792.9	0.699	intron (NM_001291858, intron 4 of 20)	intron (NM_001291858, intron 4 of 20)	108482	NM_001102612	145814	Hs.592021	NM_001102612	ENSG00000183571	PGPEP1L	-	pyroglutamyl-peptidase I-like	protein-coding
chr16-4	chr16	56245356	56245492	+	788.6	0.708	promoter-TSS (NR_037499)	promoter-TSS (NR_037499)	-96	NR_037499	100500891		NR_037499	ENSG00000265281	MIR3935	-	microRNA 3935	ncRNA
chr9-6	chr9	84343240	84343376	+	786.4	0.747	intron (NM_022127, intron 1 of 18)	LTR23|LTR|ERV1	-2529	NR_037638	64078	Hs.535966	NM_022127	ENSG00000197506	SLC28A3	CNT3	solute carrier family 28 member 3	protein-coding
chr15-2	chr15	84915067	84915203	+	785.3	0.753	intron (NM_001321722, intron 9 of 18)	intron (NM_001321722, intron 9 of 18)	30474	NM_001287761	9154	Hs.459187	NM_004213	ENSG00000156222	SLC28A1	CNT1|HCNT1	solute carrier family 28 member 1	protein-coding
chr12-51	chr12	95205722	95205858	+	775.6	0.775	intron (NM_018351, intron 2 of 20)	intron (NM_018351, intron 2 of 20)	11674	NM_018351	55785	Hs.506381	NM_018351	ENSG00000180263	FGD6	ZFYVE24	FYVE, RhoGEF and PH domain containing 6	protein-coding
chr12-39	chr12	69689208	69689344	+	772.4	0.770	promoter-TSS (NM_152439)	promoter-TSS (NM_152439)	1	NM_152439	144453	Hs.280782	NM_032735	ENSG00000127325	BEST3	VMD2L3	bestrophin 3	protein-coding
chr10-1	chr10	10794934	10795070	+	761.6	0.770	promoter-TSS (NR_027082)	promoter-TSS (NR_027082)	-88	NR_027082	207107	Hs.31562	NR_027082	ENSG00000225383	SFTA1P	SFTPF	surfactant associated 1, pseudogene	pseudo
chr12-61	chr12	69359636	69359772	+	748.6	0.657	promoter-TSS (NM_001300950)	promoter-TSS (NM_001300950)	-6	NM_001300950	8089	Hs.4029	NM_006530	ENSG00000127337	YEATS4	4930573H17Rik|B230215M10Rik|GAS41|NUBI-1|YAF9	YEATS domain containing 4	protein-coding
chr12-44	chr12	82124888	82125024	+	743.2	0.688	Intergenic	L1PREC2|LINE|L1	171237	NR_110089	101928449	Hs.737488	NR_110089	ENSG00000257747	LOC101928449	-	uncharacterized LOC101928449	ncRNA
chr12-56	chr12	58530071	58530207	+	735.7	0.796	Intergenic	Intergenic	-61563	NR_126341	100506869	Hs.290456	NR_126341	ENSG00000258231	LOC100506869	-	uncharacterized LOC100506869	ncRNA
chr9-1	chr9	80062095	80062231	+	732.4	0.666	Intergenic	LFSINE_Vert|SINE|tRNA	87140	NR_121212	101927477	Hs.571630	NR_121212		LINC01507	XLOC_000303	long intergenic non-protein coding RNA 1507	ncRNA
chr10-6	chr10	10605562	10605698	+	725.9	0.608	intron (NM_001326319, intron 1 of 16)	intron (NM_001326319, intron 1 of 16)	143115	NM_001326321	10659	Hs.309288	NM_006561	ENSG00000048740	CELF2	BRUNOL3|CELF-2|CUG-BP2|CUGBP2|ETR-3|ETR3|NAPOR	CUGBP, Elav-like family member 2	protein-coding
chr12-37	chr12	92735195	92735331	+	721.6	0.691	Intergenic	Intergenic	-1226	NM_001004330	440107	Hs.591013	NM_001004330	ENSG00000187510	PLEKHG7	-	pleckstrin homology and RhoGEF domain containing G7	protein-coding
chr12-31	chr12	92746294	92746430	+	710.8	0.825	intron (NM_001004330, intron 5 of 11)	intron (NM_001004330, intron 5 of 11)	9873	NM_001004330	440107	Hs.591013	NM_001004330	ENSG00000187510	PLEKHG7	-	pleckstrin homology and RhoGEF domain containing G7	protein-coding
chr12-72	chr12	65525677	65525813	+	707.6	0.692	intron (NR_120432, intron 4 of 4)	MLT1G3|LTR|ERVL-MaLR	31566	NR_135033	105369187	Hs.738044	NR_135033	ENSG00000250748	LOC105369187	-	uncharacterized LOC105369187	ncRNA
chr12-45	chr12	57633152	57633288	+	706.5	0.569	promoter-TSS (NM_001276468)	promoter-TSS (NM_001276468)	19	NM_001276469	2583	Hs.159481	NM_001478	ENSG00000135454	B4GALNT1	GALGT|GALNACT|GalNAc-T|SPG26	beta-1,4-N-acetyl-galactosaminyltransferase 1	protein-coding
chr12-47	chr12	75511643	75511779	+	698.9	0.753	promoter-TSS (NM_007043)	promoter-TSS (NM_007043)	-73	NM_007043	11103	Hs.645517	NM_007043	ENSG00000111615	KRR1	HRB2|RIP-1	KRR1, small subunit processome component homolog	protein-coding
chr12-46	chr12	83823785	83823921	+	698.9	0.782	Intergenic	LTR28C|LTR|ERV1	1088976	NM_018057	55117	Hs.44424	NM_018057	ENSG00000072041	SLC6A15	NTT73|SBAT1|V7-3|hv7-3	solute carrier family 6 member 15	protein-coding
chr1-17	chr1	186375405	186375541	+	696.8	0.627	promoter-TSS (NM_017847)	promoter-TSS (NM_017847)	-148	NM_003292	7175	Hs.279640	NM_003292	ENSG00000047410	TPR	-	translocated promoter region, nuclear basket protein	protein-coding
chr12-42	chr12	57744899	57745035	+	693.5	0.743	promoter-TSS (NM_001330168)	promoter-TSS (NM_001330168)	-22	NM_005981	6302	Hs.632708	NM_005981	ENSG00000135452	TSPAN31	SAS	tetraspanin 31	protein-coding
chr15-13	chr15	91456382	91456518	+	692.4	0.657	Intergenic	L1PB1|LINE|L1	-6889	NR_110106	101926928	Hs.638788	NR_110106	ENSG00000258551	CRAT37	-	cervical cancer-associated transcript 37	ncRNA
chr4-4	chr4	24210560	24210696	+	691.4	0.730	intron (NM_001330751, intron 2 of 14)	intron (NM_001330751, intron 2 of 14)	262201	NM_001330751	10891	Hs.527078	NM_013261	ENSG00000109819	PPARGC1A	LEM6|PGC-1(alpha)|PGC-1alpha|PGC-1v|PGC1|PGC1A|PPARGC1	PPARG coactivator 1 alpha	protein-coding
chr9-9	chr9	84322960	84323096	+	689.2	0.714	intron (NM_022127, intron 2 of 18)	(TTTA)n|Simple_repeat|Simple_repeat	17751	NM_001199633	64078	Hs.535966	NM_022127	ENSG00000197506	SLC28A3	CNT3	solute carrier family 28 member 3	protein-coding
chr10-3	chr10	10605942	10606078	+	680.6	0.656	intron (NM_001326319, intron 1 of 16)	intron (NM_001326319, intron 1 of 16)	143495	NM_001326321	10659	Hs.309288	NM_006561	ENSG00000048740	CELF2	BRUNOL3|CELF-2|CUG-BP2|CUGBP2|ETR-3|ETR3|NAPOR	CUGBP, Elav-like family member 2	protein-coding
chr15-10	chr15	92804048	92804184	+	679.5	0.561	Intergenic	Intergenic	8632	NR_033769	728619	Hs.684129	NR_033769		ASB9P1	-	ankyrin repeat and SOCS box containing 9 pseudogene 1	pseudo
chr12-48	chr12	58530796	58530932	+	669.8	0.749	Intergenic	MIRc|SINE|MIR	-60838	NR_126341	100506869	Hs.290456	NR_126341	ENSG00000258231	LOC100506869	-	uncharacterized LOC100506869	ncRNA
chr12-60	chr12	78802708	78802844	+	663.3	0.799	Intergenic	Intergenic	-61217	NM_001135805	6857	Hs.310545	NM_005639	ENSG00000067715	SYT1	P65|SVP65|SYT	synaptotagmin 1	protein-coding
chr12-49	chr12	70449528	70449664	+	657.9	0.732	Intergenic	Intergenic	83314	NM_014505	27345	Hs.525529	NM_014505	ENSG00000135643	KCNMB4	-	potassium calcium-activated channel subfamily M regulatory beta subunit 4	protein-coding
chr5-3	chr5	42064949	42065085	+	648.2	0.802	Intergenic	MER44B|DNA|TcMar-Tigger	110328	NR_104635	101926960	Hs.365692	NR_104635		LOC101926960	-	uncharacterized LOC101926960	ncRNA
chr15-12	chr15	98428772	98428908	+	639.5	0.675	Intergenic	Intergenic	85542	NM_182562	283777	Hs.668070	NM_182562	ENSG00000185087	FAM169B	-	family with sequence similarity 169 member B	protein-coding
chr1-9	chr1	172638942	172639078	+	633.0	0.639	Intergenic	Intergenic	-19998	NM_001302746	356	Hs.2007	NM_000639	ENSG00000117560	FASLG	ALPS1B|APT1LG1|APTL|CD178|CD95-L|CD95L|FASL|TNFSF6|TNLG1A	Fas ligand	protein-coding
chr1-14	chr1	172286886	172287022	+	627.6	0.715	intron (NM_015569, intron 15 of 20)	intron (NM_015569, intron 15 of 20)	-133734	NM_139240	92346	Hs.517991	NM_139240	ENSG00000180999	C1orf105	-	chromosome 1 open reading frame 105	protein-coding
chr12-62	chr12	70548465	70548601	+	622.2	0.748	intron (NM_001330204, intron 20 of 32)	intron (NM_001330204, intron 20 of 32)	61491	NM_002837	5787	Hs.201030	NM_002837	ENSG00000127329	PTPRB	HPTP-BETA|HPTPB|PTPB|R-PTP-BETA|VEPTP	protein tyrosine phosphatase, receptor type B	protein-coding
chr12-91	chr12	95118521	95118657	+	620.1	0.815	intron (NM_018351, intron 8 of 20)	intron (NM_018351, intron 8 of 20)	-44961	NM_001032287	7181	Hs.108301	NM_003297	ENSG00000120798	NR2C1	TR2	nuclear receptor subfamily 2 group C member 1	protein-coding
chr1-12	chr1	186237030	186237166	+	620.1	0.766	Intergenic	Intergenic	-59175	NM_001127709	10216	Hs.647723	NM_005807	ENSG00000116690	PRG4	CACP|HAPO|JCAP|MSF|SZP	proteoglycan 4	protein-coding
chr4-1	chr4	28287972	28288108	+	612.5	0.605	Intergenic	Intergenic	-531542	NR_036237	100422937		NR_036237	ENSG00000283275	MIR4275	-	microRNA 4275	ncRNA
chr12-79	chr12	95098284	95098420	+	604.9	0.756	intron (NM_018351, intron 14 of 20)	L2b|LINE|L2	-24724	NM_001032287	7181	Hs.108301	NM_003297	ENSG00000120798	NR2C1	TR2	nuclear receptor subfamily 2 group C member 1	protein-coding
chr15-7	chr15	98548243	98548379	+	600.6	0.647	Intergenic	CpG	-33929	NM_182562	283777	Hs.668070	NM_182562	ENSG00000185087	FAM169B	-	family with sequence similarity 169 member B	protein-coding
chr15-8	chr15	99251242	99251378	+	598.5	0.694	promoter-TSS (NM_001288616)	promoter-TSS (NM_001288616)	-52	NM_144598	123355	Hs.578684	NM_144598	ENSG00000168904	LRRC28	-	leucine rich repeat containing 28	protein-coding
chr12-129	chr12	65602633	65602769	+	598.5	0.828	intron (NR_120434, intron 2 of 4)	intron (NR_120434, intron 2 of 4)	39671	NR_120433	100507065	Hs.591038	NR_120431		LOC100507065	-	uncharacterized LOC100507065	ncRNA
chr12-113	chr12	68794990	68795126	+	577.9	0.888	Intergenic	Tigger3b|DNA|TcMar-Tigger	10436	NR_073494	100130075	Hs.744781	NR_073494		LOC100130075	-	SUZ RNA binding domain containing 1 pseudogene	pseudo
chr9-8	chr9	76818472	76818608	+	574.7	0.751	intron (NR_131751, intron 5 of 15)	intron (NR_131751, intron 5 of 15)	54104	NR_015342	50652	Hs.663766	NR_015342	ENSG00000225937	PCA3	DD3|NCRNA00019|PCAT3	prostate cancer associated 3 (non-protein coding)	ncRNA
chr15-18	chr15	100593041	100593177	+	573.6	0.709	intron (NM_001040616, intron 1 of 6)	intron (NM_001040616, intron 1 of 6)	9131	NM_001040616	55180	Hs.105633	NM_018148	ENSG00000140471	LINS1	LINS|MRT27|WINS1	lines homolog 1	protein-coding
chr12-69	chr12	68787389	68787525	+	570.4	0.688	Intergenic	Intergenic	18037	NR_073494	100130075	Hs.744781	NR_073494		LOC100130075	-	SUZ RNA binding domain containing 1 pseudogene	pseudo
chr1-16	chr1	172588821	172588957	+	566.1	0.694	exon (NM_014283, exon 18 of 24)	exon (NM_014283, exon 18 of 24)	55771	NM_001282750	51430	Hs.204559	NM_014283	ENSG00000094975	SUCO	C1orf9|CH1|OPT|SLP1	SUN domain containing ossification factor	protein-coding
chr12-57	chr12	65565689	65565825	+	566.1	0.609	intron (NR_120434, intron 4 of 4)	intron (NR_120434, intron 4 of 4)	-8446	NR_135033	105369187	Hs.738044	NR_135033	ENSG00000250748	LOC105369187	-	uncharacterized LOC105369187	ncRNA
chr12-78	chr12	92650037	92650173	+	562.8	0.793	Intergenic	Intergenic	-52738	NM_001037671	338809	Hs.326303	NM_001037671	ENSG00000214215	C12orf74	-	chromosome 12 open reading frame 74	protein-coding
chr12-88	chr12	57621875	57622011	+	550.9	0.729	promoter-TSS (NR_120450)	promoter-TSS (NR_120450)	-40	NR_120450	101927583	Hs.624788	NR_120450		LOC101927583	-	uncharacterized LOC101927583	ncRNA
chr10-4	chr10	3249016	3249152	+	548.8	0.779	Intergenic	Intergenic	-69611	NR_131187	105376360	Hs.212226	NR_131187		LOC105376360	-	uncharacterized LOC105376360	ncRNA
chr15-11	chr15	98727739	98727875	+	544.5	0.737	intron (NM_001291858, intron 2 of 20)	intron (NM_001291858, intron 2 of 20)	-56619	NR_039864	100616432		NR_039864	ENSG00000264480	MIR4714	-	microRNA 4714	ncRNA
chr13-3	chr13	74211100	74211236	+	543.4	0.754	Intergenic	Intergenic	-20276	NR_144451	100507612	Hs.447508	NR_144451		LINC00402	-	long intergenic non-protein coding RNA 402	ncRNA
chr4-2	chr4	8199167	8199303	+	540.1	0.733	promoter-TSS (NM_001318480)	promoter-TSS (NM_001318480)	-9	NR_134639	54436	Hs.479116	NM_018986	ENSG00000125089	SH3TC1	-	SH3 domain and tetratricopeptide repeats 1	protein-coding
chr1-21	chr1	186183326	186183462	+	534.7	0.775	intron (NM_031935, intron 105 of 106)	intron (NM_031935, intron 105 of 106)	-112879	NM_001127709	10216	Hs.647723	NM_005807	ENSG00000116690	PRG4	CACP|HAPO|JCAP|MSF|SZP	proteoglycan 4	protein-coding
chr1-20	chr1	185864974	185865110	+	534.7	0.730	intron (NM_031935, intron 3 of 106)	MLT1H|LTR|ERVL-MaLR	130491	NM_031935	83872	Hs.58877	NM_031935	ENSG00000143341	HMCN1	ARMD1|FBLN6|FIBL-6|FIBL6	hemicentin 1	protein-coding
chr1-18	chr1	185824235	185824371	+	533.6	0.720	intron (NM_031935, intron 1 of 106)	intron (NM_031935, intron 1 of 106)	89752	NM_031935	83872	Hs.58877	NM_031935	ENSG00000143341	HMCN1	ARMD1|FBLN6|FIBL-6|FIBL6	hemicentin 1	protein-coding
chr15-28	chr15	98428467	98428603	+	527.2	0.579	Intergenic	CpG	85847	NM_182562	283777	Hs.668070	NM_182562	ENSG00000185087	FAM169B	-	family with sequence similarity 169 member B	protein-coding
chr1-10	chr1	186188357	186188493	+	525.0	0.652	intron (NM_031935, intron 106 of 106)	intron (NM_031935, intron 106 of 106)	-107848	NM_001127709	10216	Hs.647723	NM_005807	ENSG00000116690	PRG4	CACP|HAPO|JCAP|MSF|SZP	proteoglycan 4	protein-coding
chr20-3	chr20	14583528	14583664	+	521.8	0.746	intron (NR_104193, intron 1 of 4)	LTR16E1|LTR|ERVL	29212	NR_104193	140848	Hs.570367	NR_104193	ENSG00000227927	MACROD2-IT1	C20orf68|NCRNA00227|bA467D7.4	MACROD2 intronic transcript 1	ncRNA
chr10-7	chr10	3227863	3227999	+	516.4	0.695	Intergenic	Intergenic	-55090	NR_144639	10531	Hs.528300	NM_014889	ENSG00000107959	PITRM1	MP1|PreP	pitrilysin metallopeptidase 1	protein-coding
chr5-2	chr5	912585	912721	+	514.2	0.584	intron (NM_004237, intron 10 of 12)	CpG	19799	NM_004237	9319	Hs.436187	NM_004237	ENSG00000071539	TRIP13	16E1BP	thyroid hormone receptor interactor 13	protein-coding
chr1-23	chr1	172639390	172639526	+	513.1	0.654	Intergenic	Intergenic	-19550	NM_001302746	356	Hs.2007	NM_000639	ENSG00000117560	FASLG	ALPS1B|APT1LG1|APTL|CD178|CD95-L|CD95L|FASL|TNFSF6|TNLG1A	Fas ligand	protein-coding
chr1-25	chr1	185969681	185969817	+	513.1	0.729	intron (NM_031935, intron 14 of 106)	intron (NM_031935, intron 14 of 106)	235198	NM_031935	83872	Hs.58877	NM_031935	ENSG00000143341	HMCN1	ARMD1|FBLN6|FIBL-6|FIBL6	hemicentin 1	protein-coding
chr12-67	chr12	92598128	92598264	+	511.0	0.813	Intergenic	Intergenic	-104647	NM_001037671	338809	Hs.326303	NM_001037671	ENSG00000214215	C12orf74	-	chromosome 12 open reading frame 74	protein-coding
chr13-1	chr13	65497282	65497418	+	508.8	0.653	Intergenic	Tigger3b|DNA|TcMar-Tigger	-368697	NR_132362	105370242	Hs.578051	NR_132362		LINC01052	-	long intergenic non-protein coding RNA 1052	ncRNA
chr10-8	chr10	12448880	12449016	+	508.8	0.697	intron (NM_153498, intron 1 of 10)	MIR|SINE|MIR	99405	NM_153498	57118	Hs.600547	NM_020397	ENSG00000183049	CAMK1D	CKLiK|CaM-K1|CaMKID	calcium/calmodulin dependent protein kinase ID	protein-coding
chr12-95	chr12	70645943	70646079	+	504.5	0.660	intron (NR_073474, intron 9 of 10)	intron (NR_073474, intron 9 of 10)	-8571	NM_001109754	5787	Hs.201030	NM_002837	ENSG00000127329	PTPRB	HPTP-BETA|HPTPB|PTPB|R-PTP-BETA|VEPTP	protein tyrosine phosphatase, receptor type B	protein-coding
chr15-9	chr15	90717174	90717310	+	500.2	0.720	promoter-TSS (NR_120372)	promoter-TSS (NR_120372)	-85	NM_001287248	641	Hs.725208	NM_000057	ENSG00000197299	BLM	BS|RECQ2|RECQL2|RECQL3	Bloom syndrome RecQ like helicase	protein-coding
chr15-16	chr15	84948475	84948611	+	495.8	0.723	intron (NM_001321722, intron 18 of 18)	intron (NM_001321722, intron 18 of 18)	-31970	NM_001243137	5151	Hs.9333	NM_002605	ENSG00000073417	PDE8A	HsT19550	phosphodiesterase 8A	protein-coding
chr5-5	chr5	911791	911927	+	495.8	0.762	exon (NM_004237, exon 10 of 13)	exon (NM_004237, exon 10 of 13)	19005	NM_004237	9319	Hs.436187	NM_004237	ENSG00000071539	TRIP13	16E1BP	thyroid hormone receptor interactor 13	protein-coding
chr12-82	chr12	75157524	75157660	+	490.4	0.666	intron (NM_153748, intron 2 of 4)	intron (NM_153748, intron 2 of 4)	52156	NM_001260498	3747	Hs.27214	NM_139136	ENSG00000166006	KCNC2	KV3.2	potassium voltage-gated channel subfamily C member 2	protein-coding
chr13-2	chr13	69390057	69390193	+	479.6	0.733	Intergenic	Intergenic	167779	NR_125752	103689913	Hs.585628	NR_125752		LINC00383	LINC00401	long intergenic non-protein coding RNA 383	ncRNA
chr21-4	chr21	41366803	41366939	+	474.2	0.739	intron (NM_002463, intron 1 of 13)	intron (NM_002463, intron 1 of 13)	4848	NM_002463	4600	Hs.926	NM_002463	ENSG00000183486	MX2	MXB	MX dynamin like GTPase 2	protein-coding
chr12-53	chr12	69555643	69555779	+	474.2	0.790	intron (NM_006654, intron 4 of 9)	MER8|DNA|TcMar-Tigger	-29012	NR_037476	100500868		NR_037476	ENSG00000283677	MIR3913-2	mir-3913-2	microRNA 3913-2	ncRNA
chr1-19	chr1	171794196	171794332	+	471.0	0.773	intron (NM_001007239, intron 6 of 7)	intron (NM_001007239, intron 6 of 7)	12643	NM_001007239	51603	Hs.494705	NM_014955	ENSG00000010165	METTL13	5630401D24Rik|CGI-01|KIAA0859|feat	methyltransferase like 13	protein-coding
chr9-4	chr9	80874522	80874658	+	471.0	0.704	Intergenic	Intergenic	814945	NM_001303104	7088	Hs.197320	NM_005077	ENSG00000196781	TLE1	ESG|ESG1|GRG1	transducin like enhancer of split 1	protein-coding
chr20-2	chr20	14477273	14477409	+	468.8	0.796	intron (NM_080676, intron 3 of 16)	intron (NM_080676, intron 3 of 16)	-77043	NR_104193	140848	Hs.570367	NR_104193	ENSG00000227927	MACROD2-IT1	C20orf68|NCRNA00227|bA467D7.4	MACROD2 intronic transcript 1	ncRNA
chr5-9	chr5	134904655	134904791	+	464.5	0.760	promoter-TSS (NM_032151)	promoter-TSS (NM_032151)	-397	NM_032151	84105	Hs.710014	NM_032151	ENSG00000132570	PCBD2	DCOH2|DCOHM|PHS2	pterin-4 alpha-carbinolamine dehydratase 2	protein-coding
chr21-2	chr21	41642046	41642182	+	462.4	0.614	Intergenic	Intergenic	-37188	NR_024367	54090	Hs.570442	NR_024367		LINC00111	C21orf21|NCRNA00111	long intergenic non-protein coding RNA 111	ncRNA
chr1-27	chr1	171127637	171127773	+	461.3	0.729	Intergenic	Intergenic	-10035	NR_002601	388714	Hs.448988	NR_002601	ENSG00000117507	FMO6P	FMO6	flavin containing monooxygenase 6 pseudogene	pseudo
chr21-3	chr21	41630402	41630538	+	460.2	0.758	Intergenic	Intergenic	-48832	NR_024367	54090	Hs.570442	NR_024367		LINC00111	C21orf21|NCRNA00111	long intergenic non-protein coding RNA 111	ncRNA
chr15-25	chr15	99156006	99156142	+	457.0	0.650	intron (NR_109947, intron 11 of 12)	intron (NR_109947, intron 11 of 12)	50994	NM_145728	23336	Hs.207106	NM_015286	ENSG00000182253	SYNM	DMN|SYN	synemin	protein-coding
chr15-26	chr15	99249546	99249682	+	455.9	0.763	promoter-TSS (NM_001288615)	promoter-TSS (NM_001288615)	5	NM_001288615	64927	Hs.513195	NM_022905	ENSG00000103852	TTC23	HCC-8	tetratricopeptide repeat domain 23	protein-coding
chr12-96	chr12	57726125	57726261	+	453.7	0.728	promoter-TSS (NR_027032)	promoter-TSS (NR_027032)	-47	NR_027032	100130776	Hs.656080	NR_027032	ENSG00000255737	AGAP2-AS1	PUNISHER	AGAP2 antisense RNA 1	ncRNA
chr15-14	chr15	98852420	98852556	+	451.5	0.713	intron (NM_001291858, intron 2 of 20)	CpG	68062	NR_039864	100616432		NR_039864	ENSG00000264480	MIR4714	-	microRNA 4714	ncRNA
chr12-65	chr12	65566254	65566390	+	448.3	0.621	intron (NR_120434, intron 4 of 4)	intron (NR_120434, intron 4 of 4)	-9011	NR_135033	105369187	Hs.738044	NR_135033	ENSG00000250748	LOC105369187	-	uncharacterized LOC105369187	ncRNA
chr20-6	chr20	1434990	1435126	+	444.0	0.819	Intergenic	MER66C|LTR|ERV1	32634	NM_016143	55968	Hs.12865	NM_016143	ENSG00000088833	NSFL1C	P47|UBX1|UBXD10|UBXN2C|dJ776F14.1	NSFL1 cofactor	protein-coding
chr12-116	chr12	68830366	68830502	+	442.9	0.859	intron (NM_001145339, intron 6 of 8)	intron (NM_001145339, intron 6 of 8)	21417	NM_001278462	4193	Hs.484551	NM_002392	ENSG00000135679	MDM2	ACTFS|HDMX|hdm2	MDM2 proto-oncogene	protein-coding
chr12-58	chr12	69239427	69239563	+	441.8	0.750	promoter-TSS (NM_001300947)	promoter-TSS (NM_001300947)	-42	NM_001300947	11052	Hs.369606	NM_007007	ENSG00000111605	CPSF6	CFIM|CFIM68|HPBRII-4|HPBRII-7	cleavage and polyadenylation specific factor 6	protein-coding
chr20-4	chr20	1393081	1393217	+	439.7	0.779	promoter-TSS (NM_000801)	promoter-TSS (NM_000801)	23	NM_001199786	2280	Hs.471933	NM_000801	ENSG00000088832	FKBP1A	FKBP-12|FKBP-1A|FKBP1|FKBP12|PKC12|PKCI2|PPIASE	FK506 binding protein 1A	protein-coding
chr10-2	chr10	8418781	8418917	+	438.6	0.700	Intergenic	Intergenic	-150544	NR_108058	100507143	Hs.258979	NR_108058	ENSG00000232170	LINC00708	GS1-756B1.2	long intergenic non-protein coding RNA 708	ncRNA
chr12-55	chr12	65526426	65526562	+	434.3	0.582	intron (NR_120432, intron 4 of 4)	intron (NR_120432, intron 4 of 4)	30817	NR_135033	105369187	Hs.738044	NR_135033	ENSG00000250748	LOC105369187	-	uncharacterized LOC105369187	ncRNA
chr12-132	chr12	95117261	95117397	+	424.5	0.739	intron (NM_018351, intron 8 of 20)	intron (NM_018351, intron 8 of 20)	-43701	NM_001032287	7181	Hs.108301	NM_003297	ENSG00000120798	NR2C1	TR2	nuclear receptor subfamily 2 group C member 1	protein-coding
chr12-54	chr12	94983908	94984044	+	424.5	0.655	intron (NM_001258338, intron 2 of 2)	intron (NM_001258338, intron 2 of 2)	19737	NM_018838	55967	Hs.506374	NM_018838	ENSG00000184752	NDUFA12	B17.2|DAP13	NADH:ubiquinone oxidoreductase subunit A12	protein-coding
chr12-148	chr12	69070443	69070579	+	423.5	0.818	Intergenic	Intergenic	-107271	NM_001874	1368	Hs.654387	NM_001874	ENSG00000135678	CPM	-	carboxypeptidase M	protein-coding
chr15-17	chr15	98954604	98954740	+	422.4	0.729	intron (NM_001291858, intron 20 of 20)	intron (NM_001291858, intron 20 of 20)	50984	NM_001102612	145814	Hs.592021	NM_001102612	ENSG00000183571	PGPEP1L	-	pyroglutamyl-peptidase I-like	protein-coding
chr4-5	chr4	8158868	8159004	+	421.3	0.760	promoter-TSS (NM_001130083)	promoter-TSS (NM_001130083)	-104	NM_001130086	84448	Hs.233404	NM_032432	ENSG00000163995	ABLIM2	-	actin binding LIM protein family member 2	protein-coding
chr12-83	chr12	92624348	92624484	+	420.2	0.749	Intergenic	Intergenic	-78427	NM_001037671	338809	Hs.326303	NM_001037671	ENSG00000214215	C12orf74	-	chromosome 12 open reading frame 74	protein-coding
chr20-8	chr20	462569	462705	+	413.7	0.727	promoter-TSS (NM_144628)	promoter-TSS (NM_144628)	-84	NM_144628	128637	Hs.590876	NM_144628	ENSG00000125875	TBC1D20	C20orf140|WARBM4	TBC1 domain family member 20	protein-coding
chr9-7	chr9	76654770	76654906	+	409.4	0.724	intron (NM_001330680, intron 2 of 10)	intron (NM_001330680, intron 2 of 10)	37577	NM_001330680	158471	Hs.262857	NM_015225	ENSG00000106772	PRUNE2	BMCC1|BNIPXL|C9orf65|KIAA0367	prune homolog 2	protein-coding
chr12-74	chr12	71071621	71071757	+	408.3	0.685	Intergenic	L2b|LINE|L2	86310	NM_004616	7103	Hs.170563	NM_004616	ENSG00000127324	TSPAN8	CO-029|TM4SF3	tetraspanin 8	protein-coding
chr12-63	chr12	70660993	70661129	+	406.2	0.836	exon (NM_130846, exon 8 of 10)	exon (NM_130846, exon 8 of 10)	-23621	NM_001109754	5787	Hs.201030	NM_002837	ENSG00000127329	PTPRB	HPTP-BETA|HPTPB|PTPB|R-PTP-BETA|VEPTP	protein tyrosine phosphatase, receptor type B	protein-coding
chr4-3	chr4	23935055	23935191	+	405.1	0.791	intron (NM_001330752, intron 2 of 13)	intron (NM_001330752, intron 2 of 13)	-45046	NM_013261	10891	Hs.527078	NM_013261	ENSG00000109819	PPARGC1A	LEM6|PGC-1(alpha)|PGC-1alpha|PGC-1v|PGC1|PGC1A|PPARGC1	PPARG coactivator 1 alpha	protein-coding
chr20-9	chr20	1416088	1416224	+	402.9	0.792	Intergenic	L2c|LINE|L2	-22984	NM_000801	2280	Hs.471933	NM_000801	ENSG00000088832	FKBP1A	FKBP-12|FKBP-1A|FKBP1|FKBP12|PKC12|PKCI2|PPIASE	FK506 binding protein 1A	protein-coding
chr10-10	chr10	10911505	10911641	+	402.9	0.747	intron (NM_001326325, intron 2 of 15)	LTR86B1|LTR|ERVL	40590	NR_024410	254312	Hs.498620	NR_015413	ENSG00000229240	LINC00710	-	long intergenic non-protein coding RNA 710	ncRNA
chr1-22	chr1	172399451	172399587	+	400.8	0.778	intron (NM_015569, intron 20 of 20)	intron (NM_015569, intron 20 of 20)	-21169	NM_139240	92346	Hs.517991	NM_139240	ENSG00000180999	C1orf105	-	chromosome 1 open reading frame 105	protein-coding
chr1-33	chr1	172444052	172444188	+	399.7	0.813	promoter-TSS (NM_153747)	promoter-TSS (NM_153747)	-30	NM_002642	5279	Hs.188456	NM_002642	ENSG00000135845	PIGC	GPI2	phosphatidylinositol glycan anchor biosynthesis class C	protein-coding
chr13-4	chr13	73598485	73598621	+	398.6	0.630	Intergenic	Tigger3c|DNA|TcMar-Tigger	34309	NR_047009	100874155	Hs.672679	NR_047009		LINC00392	-	long intergenic non-protein coding RNA 392	ncRNA
chr6-3	chr6	113859011	113859147	+	397.5	0.795	intron (NM_002356, intron 1 of 1)	CpG	1744	NM_002356	4082	Hs.519909	NM_002356	ENSG00000277443	MARCKS	80K-L|MACS|PKCSL|PRKCSL	myristoylated alanine rich protein kinase C substrate	protein-coding
chr15-56	chr15	90845258	90845394	+	396.5	0.719	Intergenic	Intergenic	-23266	NM_002569	5045	Hs.513153	NM_002569	ENSG00000140564	FURIN	FUR|PACE|PCSK3|SPC1	furin, paired basic amino acid cleaving enzyme	protein-coding
chr12-99	chr12	65603644	65603780	+	394.3	0.624	intron (NR_120434, intron 2 of 4)	intron (NR_120434, intron 2 of 4)	38660	NR_120433	100507065	Hs.591038	NR_120431		LOC100507065	-	uncharacterized LOC100507065	ncRNA
chr12-86	chr12	75178143	75178279	+	392.1	0.811	intron (NM_153748, intron 2 of 4)	intron (NM_153748, intron 2 of 4)	31537	NM_001260498	3747	Hs.27214	NM_139136	ENSG00000166006	KCNC2	KV3.2	potassium voltage-gated channel subfamily C member 2	protein-coding
chr10-12	chr10	71860473	71860609	+	391.1	0.693	Intergenic	Intergenic	-9166	NM_001042466	5660	Hs.523004	NM_002778	ENSG00000197746	PSAP	GLBA|SAP1	prosaposin	protein-coding
chr9-3	chr9	84182248	84182384	+	388.9	0.725	Intergenic	Intergenic	118873	NR_110995	101927575	Hs.459826	NR_110995	ENSG00000227463	LOC101927575	-	uncharacterized LOC101927575	ncRNA
chr9-5	chr9	76688208	76688344	+	386.7	0.637	intron (NM_001308049, intron 1 of 11)	intron (NM_001308049, intron 1 of 11)	4139	NM_001330680	158471	Hs.262857	NM_015225	ENSG00000106772	PRUNE2	BMCC1|BNIPXL|C9orf65|KIAA0367	prune homolog 2	protein-coding
chr12-87	chr12	83880700	83880836	+	386.7	0.640	Intergenic	L1MB7|LINE|L1	1032061	NM_018057	55117	Hs.44424	NM_018057	ENSG00000072041	SLC6A15	NTT73|SBAT1|V7-3|hv7-3	solute carrier family 6 member 15	protein-coding
chr9-2	chr9	76817641	76817777	+	385.7	0.640	intron (NR_131751, intron 5 of 15)	MLT1J1|LTR|ERVL-MaLR	53273	NR_015342	50652	Hs.663766	NR_015342	ENSG00000225937	PCA3	DD3|NCRNA00019|PCAT3	prostate cancer associated 3 (non-protein coding)	ncRNA
chr12-73	chr12	69266333	69266469	+	385.7	0.849	intron (NM_007007, intron 9 of 9)	intron (NM_007007, intron 9 of 9)	6817	NR_031692	100302182		NR_031692	ENSG00000283476	MIR1279	MIRN1279|hsa-mir-1279	microRNA 1279	ncRNA
chr12-52	chr12	57632113	57632249	+	383.5	0.617	intron (NM_001276469, intron 1 of 5)	CpG-5728	500	NM_001276468	2583	Hs.159481	NM_001478	ENSG00000135454	B4GALNT1	GALGT|GALNACT|GalNAc-T|SPG26	beta-1,4-N-acetyl-galactosaminyltransferase 1	protein-coding
chr15-19	chr15	98914721	98914857	+	383.5	0.697	intron (NM_001291858, intron 8 of 20)	intron (NM_001291858, intron 8 of 20)	90867	NM_001102612	145814	Hs.592021	NM_001102612	ENSG00000183571	PGPEP1L	-	pyroglutamyl-peptidase I-like	protein-coding
chr12-94	chr12	92561722	92561858	+	383.5	0.784	Intergenic	Intergenic	95111	NR_144532	100507616	Hs.339918	NR_144532		LOC100507616	-	uncharacterized LOC100507616	ncRNA
chr1-58	chr1	188782360	188782496	+	382.4	0.846	Intergenic	MLT1F2|LTR|ERVL-MaLR	1338800	NR_132374	106144535	Hs.568709	NR_132374	ENSG00000231599	LINC01037	-	long intergenic non-protein coding RNA 1037	ncRNA
chr5-6	chr5	42108546	42108682	+	378.1	0.776	Intergenic	L2b|LINE|L2	66731	NR_104635	101926960	Hs.365692	NR_104635		LOC101926960	-	uncharacterized LOC101926960	ncRNA
chr12-59	chr12	69585329	69585465	+	378.1	0.663	promoter-TSS (NM_006431)	promoter-TSS (NM_006431)	-31	NM_006431	10576	Hs.189772	NM_006431	ENSG00000166226	CCT2	99D8.1|CCT-beta|CCTB|HEL-S-100n|PRO1633|TCP-1-beta	chaperonin containing TCP1 subunit 2	protein-coding
chr12-137	chr12	69291102	69291238	+	377.0	0.848	Intergenic	Intergenic	-17952	NR_031692	100302182		NR_031692	ENSG00000283476	MIR1279	MIRN1279|hsa-mir-1279	microRNA 1279	ncRNA
chr10-15	chr10	10589717	10589853	+	372.7	0.751	intron (NM_001326319, intron 1 of 16)	MIRb|SINE|MIR	127270	NM_001326321	10659	Hs.309288	NM_006561	ENSG00000048740	CELF2	BRUNOL3|CELF-2|CUG-BP2|CUGBP2|ETR-3|ETR3|NAPOR	CUGBP, Elav-like family member 2	protein-coding
chr15-24	chr15	98823260	98823396	+	371.6	0.759	intron (NM_001291858, intron 2 of 20)	intron (NM_001291858, intron 2 of 20)	38902	NR_039864	100616432		NR_039864	ENSG00000264480	MIR4714	-	microRNA 4714	ncRNA
chr1-29	chr1	185916964	185917100	+	367.3	0.865	intron (NM_031935, intron 6 of 106)	MER63A|DNA|hAT-Blackjack	182481	NM_031935	83872	Hs.58877	NM_031935	ENSG00000143341	HMCN1	ARMD1|FBLN6|FIBL-6|FIBL6	hemicentin 1	protein-coding
chr15-32	chr15	96553134	96553270	+	367.3	0.773	Intergenic	MLT1F2|LTR|ERVL-MaLR	219862	NM_001145157	7026	Hs.347991	NM_021005	ENSG00000185551	NR2F2	ARP1|CHTD4|COUPTFB|COUPTFII|NF-E3|NR2F1|SVP40|TFCOUP2	nuclear receptor subfamily 2 group F member 2	protein-coding
chr15-21	chr15	98873945	98874081	+	366.2	0.736	intron (NM_001291858, intron 2 of 20)	intron (NM_001291858, intron 2 of 20)	89587	NR_039864	100616432		NR_039864	ENSG00000264480	MIR4714	-	microRNA 4714	ncRNA
chr10-14	chr10	9596670	9596806	+	365.1	0.720	Intergenic	Intergenic	-301145	NR_120635	101928272	Hs.650697	NR_120635		LOC101928272	-	uncharacterized LOC101928272	ncRNA
chr5-8	chr5	41794601	41794737	+	365.1	0.779	intron (NM_000436, intron 12 of 16)	intron (NM_000436, intron 12 of 16)	-75361	NR_046635	100874002	Hs.375537	NR_046635	ENSG00000248668	OXCT1-AS1	-	OXCT1 antisense RNA 1	ncRNA
chr15-35	chr15	92831797	92831933	+	365.1	0.644	Intergenic	Intergenic	36381	NR_033769	728619	Hs.684129	NR_033769		ASB9P1	-	ankyrin repeat and SOCS box containing 9 pseudogene 1	pseudo
chr1-24	chr1	172637634	172637770	+	364.0	0.797	Intergenic	MLT1H1|LTR|ERVL-MaLR	-21306	NM_001302746	356	Hs.2007	NM_000639	ENSG00000117560	FASLG	ALPS1B|APT1LG1|APTL|CD178|CD95-L|CD95L|FASL|TNFSF6|TNLG1A	Fas ligand	protein-coding
chr15-22	chr15	99156315	99156451	+	364.0	0.668	intron (NM_001288616, intron 9 of 11)	intron (NM_001288616, intron 9 of 11)	51303	NM_145728	23336	Hs.207106	NM_015286	ENSG00000182253	SYNM	DMN|SYN	synemin	protein-coding
chr2-1	chr2	157876390	157876526	+	363.0	0.628	promoter-TSS (NM_001111067)	promoter-TSS (NM_001111067)	-596	NM_001347664	90	Hs.470316	NM_001105	ENSG00000115170	ACVR1	ACTRI|ACVR1A|ACVRLK2|ALK2|FOP|SKR1|TSRI	activin A receptor type 1	protein-coding
chr2-2	chr2	157792818	157792954	+	361.9	0.772	intron (NM_001347663, intron 3 of 10)	intron (NM_001347663, intron 3 of 10)	45392	NM_001347667	90	Hs.470316	NM_001105	ENSG00000115170	ACVR1	ACTRI|ACVR1A|ACVRLK2|ALK2|FOP|SKR1|TSRI	activin A receptor type 1	protein-coding
chr12-76	chr12	68746760	68746896	+	360.8	0.699	intron (NM_018656, intron 1 of 4)	intron (NM_018656, intron 1 of 4)	672	NM_018656	55508	Hs.506011	NM_018656	ENSG00000175782	SLC35E3	BLOV1	solute carrier family 35 member E3	protein-coding
chr20-12	chr20	1466848	1466984	+	355.4	0.704	non-coding (NR_038164, exon 1 of 8)	non-coding (NR_038164, exon 1 of 8)	776	NM_016143	55968	Hs.12865	NM_016143	ENSG00000088833	NSFL1C	P47|UBX1|UBXD10|UBXN2C|dJ776F14.1	NSFL1 cofactor	protein-coding
chr10-9	chr10	10782771	10782907	+	355.4	0.761	intron (NM_001326319, intron 2 of 16)	intron (NM_001326319, intron 2 of 16)	12075	NR_027082	207107	Hs.31562	NR_027082	ENSG00000225383	SFTA1P	SFTPF	surfactant associated 1, pseudogene	pseudo
chr15-30	chr15	91853252	91853388	+	353.2	0.638	promoter-TSS (NM_001145044)	promoter-TSS (NM_001145044)	-388	NM_001145044	28232	Hs.311187	NM_013272	ENSG00000176463	SLCO3A1	OATP-D|OATP-RP3|OATP3A1|OATPD|OATPRP3|SLC21A11	solute carrier organic anion transporter family member 3A1	protein-coding
chr13-5	chr13	74316676	74316812	+	352.2	0.713	Intergenic	Intergenic	85300	NR_144451	100507612	Hs.447508	NR_144451		LINC00402	-	long intergenic non-protein coding RNA 402	ncRNA
chr12-93	chr12	75330245	75330381	+	351.1	0.753	promoter-TSS (NM_001286547)	promoter-TSS (NM_001286547)	-257	NM_001286547	84698	Hs.733835	NM_032606	ENSG00000180881	CAPS2	UG0636c06	calcyphosine 2	protein-coding
chr12-64	chr12	71070847	71070983	+	347.8	0.700	Intergenic	Intergenic	87084	NM_004616	7103	Hs.170563	NM_004616	ENSG00000127324	TSPAN8	CO-029|TM4SF3	tetraspanin 8	protein-coding
chr15-36	chr15	99324126	99324262	+	346.8	0.657	intron (NM_001321676, intron 6 of 10)	Tigger7|DNA|TcMar-Tigger	66669	NR_073383	7190	Hs.656611	NR_073383	ENSG00000259706	HSP90B2P	GRP94P1|GRP94b|HSP|HSPCP2|TRA1P1|TRAP1	heat shock protein 90 beta family member 2, pseudogene	pseudo
chr15-27	chr15	91966010	91966146	+	346.8	0.646	intron (NM_013272, intron 2 of 9)	intron (NM_013272, intron 2 of 9)	111778	NR_135775	28232	Hs.311187	NM_013272	ENSG00000176463	SLCO3A1	OATP-D|OATP-RP3|OATP3A1|OATPD|OATPRP3|SLC21A11	solute carrier organic anion transporter family member 3A1	protein-coding
chr20-17	chr20	529312	529448	+	345.7	0.834	intron (NM_177559, intron 1 of 13)	MER44C|DNA|TcMar-Tigger	14458	NM_177560	1457	Hs.644056	NM_001895	ENSG00000101266	CSNK2A1	CK2A1|CKII|CSNK2A3|OCNDS	casein kinase 2 alpha 1	protein-coding
chr12-139	chr12	75334404	75334540	+	341.4	0.736	promoter-TSS (NM_001304964)	promoter-TSS (NM_001304964)	-167	NM_152779	256710	Hs.567788	NM_152779	ENSG00000173401	GLIPR1L1	ALKN2972|PRO7434	GLI pathogenesis related 1 like 1	protein-coding
chr20-18	chr20	1323007	1323143	+	340.3	0.701	intron (NR_037661, intron 2 of 9)	MER102b|DNA|hAT-Charlie	-2268	NR_040048	100507495	Hs.655785	NR_040047	ENSG00000234684	SDCBP2-AS1	-	SDCBP2 antisense RNA 1	ncRNA
chr12-97	chr12	69052702	69052838	+	338.1	0.676	Intergenic	Intergenic	-89530	NM_001874	1368	Hs.654387	NM_001874	ENSG00000135678	CPM	-	carboxypeptidase M	protein-coding
chr15-23	chr15	99212021	99212157	+	338.1	0.716	intron (NM_001288616, intron 6 of 11)	intron (NM_001288616, intron 6 of 11)	37530	NM_001288615	64927	Hs.513195	NM_022905	ENSG00000103852	TTC23	HCC-8	tetratricopeptide repeat domain 23	protein-coding
chr12-89	chr12	57726676	57726812	+	337.0	0.617	exon (NM_001122772, exon 19 of 19)	exon (NM_001122772, exon 19 of 19)	504	NR_027032	100130776	Hs.656080	NR_027032	ENSG00000255737	AGAP2-AS1	PUNISHER	AGAP2 antisense RNA 1	ncRNA
chr15-20	chr15	92011715	92011851	+	337.0	0.722	intron (NM_013272, intron 2 of 9)	intron (NM_013272, intron 2 of 9)	157483	NR_135775	28232	Hs.311187	NM_013272	ENSG00000176463	SLCO3A1	OATP-D|OATP-RP3|OATP3A1|OATPD|OATPRP3|SLC21A11	solute carrier organic anion transporter family member 3A1	protein-coding
chr13-6	chr13	109155441	109155577	+	336.0	0.709	intron (NM_001198950, intron 32 of 34)	intron (NM_001198950, intron 32 of 34)	11794	NR_047700	100885782	Hs.655942	NR_047700	ENSG00000236242	MYO16-AS1	-	MYO16 antisense RNA 1	ncRNA
chr12-109	chr12	83819023	83819159	+	336.0	0.834	Intergenic	MLT1H2|LTR|ERVL-MaLR	1093738	NM_018057	55117	Hs.44424	NM_018057	ENSG00000072041	SLC6A15	NTT73|SBAT1|V7-3|hv7-3	solute carrier family 6 member 15	protein-coding
chr1-31	chr1	186620977	186621113	+	336.0	0.730	Intergenic	MLT2F|LTR|ERVL	59382	NM_000963	5743	Hs.196384	NM_000963	ENSG00000073756	PTGS2	COX-2|COX2|GRIPGHS|PGG/HS|PGHS-2|PHS-2|hCox-2	prostaglandin-endoperoxide synthase 2	protein-coding
chr12-75	chr12	92539309	92539445	+	332.7	0.750	Intergenic	Intergenic	72698	NR_144532	100507616	Hs.339918	NR_144532		LOC100507616	-	uncharacterized LOC100507616	ncRNA
chr12-90	chr12	57751856	57751992	+	331.6	0.671	intron (NM_000075, intron 1 of 7)	intron (NM_000075, intron 1 of 7)	523	NM_000075	1019	Hs.95577	NM_000075	ENSG00000135446	CDK4	CMM3|PSK-J3	cyclin dependent kinase 4	protein-coding
chr12-130	chr12	71300093	71300229	+	331.6	0.775	Intergenic	Intergenic	-139609	NM_003667	8549	Hs.658889	NM_003667	ENSG00000139292	LGR5	FEX|GPR49|GPR67|GRP49|HG38	leucine rich repeat containing G protein-coupled receptor 5	protein-coding
chr10-11	chr10	9579486	9579622	+	330.6	0.680	Intergenic	Intergenic	-283961	NR_120635	101928272	Hs.650697	NR_120635		LOC101928272	-	uncharacterized LOC101928272	ncRNA
chr1-71	chr1	185858600	185858736	+	330.6	0.730	intron (NM_031935, intron 2 of 106)	AluJb|SINE|Alu	124117	NM_031935	83872	Hs.58877	NM_031935	ENSG00000143341	HMCN1	ARMD1|FBLN6|FIBL-6|FIBL6	hemicentin 1	protein-coding
chr20-24	chr20	1402351	1402487	+	329.5	0.867	Intergenic	LTR3A|LTR|ERVK	-9247	NM_000801	2280	Hs.471933	NM_000801	ENSG00000088832	FKBP1A	FKBP-12|FKBP-1A|FKBP1|FKBP12|PKC12|PKCI2|PPIASE	FK506 binding protein 1A	protein-coding
chr5-4	chr5	41835781	41835917	+	328.4	0.723	intron (NM_000436, intron 7 of 16)	intron (NM_000436, intron 7 of 16)	-34181	NR_046635	100874002	Hs.375537	NR_046635	ENSG00000248668	OXCT1-AS1	-	OXCT1 antisense RNA 1	ncRNA
chr12-77	chr12	65518865	65519001	+	328.4	0.805	intron (NR_120432, intron 4 of 4)	intron (NR_120432, intron 4 of 4)	38378	NR_135033	105369187	Hs.738044	NR_135033	ENSG00000250748	LOC105369187	-	uncharacterized LOC105369187	ncRNA
chr12-112	chr12	65604051	65604187	+	326.2	0.705	intron (NR_120434, intron 2 of 4)	MIR3|SINE|MIR	38253	NR_120433	100507065	Hs.591038	NR_120431		LOC100507065	-	uncharacterized LOC100507065	ncRNA
chr12-70	chr12	69470276	69470412	+	325.2	0.728	promoter-TSS (NM_001042555)	promoter-TSS (NM_001042555)	-5	NM_001278354	10818	Hs.593446	NM_006654	ENSG00000166225	FRS2	FRS1A|FRS2A|FRS2alpha|SNT|SNT-1|SNT1	fibroblast growth factor receptor substrate 2	protein-coding
chr21-7	chr21	41615674	41615810	+	323.0	0.811	Intergenic	Intergenic	-63560	NR_024367	54090	Hs.570442	NR_024367		LINC00111	C21orf21|NCRNA00111	long intergenic non-protein coding RNA 111	ncRNA
chr12-85	chr12	57765396	57765532	+	321.9	0.647	exon (NM_000785, exon 3 of 9)	exon (NM_000785, exon 3 of 9)	1729	NM_000785	1594	Hs.524528	NM_000785	ENSG00000111012	CYP27B1	CP2B|CYP1|CYP1alpha|CYP27B|P450c1|PDDR|VDD1|VDDR|VDDRI|VDR	cytochrome P450 family 27 subfamily B member 1	protein-coding
chr12-66	chr12	66169616	66169752	+	321.9	0.576	intron (NM_001282606, intron 1 of 7)	CpG	388	NM_001282610	51643	Hs.505934	NM_016056	ENSG00000155957	TMBIM4	CGI-119|GAAP|LFG4|S1R|ZPRO	transmembrane BAX inhibitor motif containing 4	protein-coding
chr12-101	chr12	68690585	68690721	+	319.8	0.695	exon (NM_020401, exon 4 of 28)	exon (NM_020401, exon 4 of 28)	3702	NM_001330192	57122	Hs.524574	NM_020401	ENSG00000111581	NUP107	NPHS11|NUP84	nucleoporin 107	protein-coding
chr1-26	chr1	171817784	171817920	+	319.8	0.742	Intergenic	Intergenic	-23626	NM_001278252	26052	Hs.654775	NM_015569	ENSG00000197959	DNM3	Dyna III	dynamin 3	protein-coding
chr12-106	chr12	95173934	95174070	+	318.7	0.694	intron (NM_018351, intron 2 of 20)	intron (NM_018351, intron 2 of 20)	43462	NM_018351	55785	Hs.506381	NM_018351	ENSG00000180263	FGD6	ZFYVE24	FYVE, RhoGEF and PH domain containing 6	protein-coding
chr12-108	chr12	83161602	83161738	+	318.7	0.755	Intergenic	Intergenic	474515	NM_001320321	160335	Hs.577775	NM_152588	ENSG00000179104	TMTC2	IBDBP1	transmembrane and tetratricopeptide repeat containing 2	protein-coding
chr21-6	chr21	27246865	27247001	+	317.6	0.805	Intergenic	MER44C|DNA|TcMar-Tigger	-279813	NM_007038	11096	Hs.58324	NM_007038	ENSG00000154736	ADAMTS5	ADAM-TS 11|ADAM-TS 5|ADAM-TS5|ADAMTS-11|ADAMTS-5|ADAMTS11|ADMP-2	ADAM metallopeptidase with thrombospondin type 1 motif 5	protein-coding
chr1-38	chr1	186082337	186082473	+	315.4	0.796	intron (NM_031935, intron 56 of 106)	MLT1H|LTR|ERVL-MaLR	-213868	NM_001127709	10216	Hs.647723	NM_005807	ENSG00000116690	PRG4	CACP|HAPO|JCAP|MSF|SZP	proteoglycan 4	protein-coding
chr15-44	chr15	100468395	100468531	+	315.4	0.795	intron (NM_178842, intron 11 of 12)	intron (NM_178842, intron 11 of 12)	75823	NM_001290342	204219	Hs.662371	NM_178842	ENSG00000154227	CERS3	ARCI9|LASS3	ceramide synthase 3	protein-coding
chr1-37	chr1	186680304	186680440	+	314.4	0.651	promoter-TSS (NR_125801)	promoter-TSS (NR_125801)	55	NM_000963	5743	Hs.196384	NM_000963	ENSG00000073756	PTGS2	COX-2|COX2|GRIPGHS|PGG/HS|PGHS-2|PHS-2|hCox-2	prostaglandin-endoperoxide synthase 2	protein-coding
chr20-7	chr20	14406577	14406713	+	313.3	0.722	intron (NM_080676, intron 3 of 16)	L2c|LINE|L2	-68978	NM_013281	23767	Hs.41296	NM_013281	ENSG00000125848	FLRT3	HH21	fibronectin leucine rich transmembrane protein 3	protein-coding
chr15-34	chr15	99253731	99253867	+	313.3	0.754	intron (NM_001321675, intron 1 of 9)	L2b|LINE|L2	1990	NR_135759	123355	Hs.578684	NM_144598	ENSG00000168904	LRRC28	-	leucine rich repeat containing 28	protein-coding
chr9-10	chr9	83432411	83432547	+	313.3	0.611	intron (NM_174938, intron 1 of 13)	intron (NM_174938, intron 1 of 13)	35263	NM_001244960	257019	Hs.127535	NM_174938	ENSG00000172159	FRMD3	4.1O|EPB41L4O|EPB41LO|P410	FERM domain containing 3	protein-coding
chr21-10	chr21	41032636	41032772	+	312.2	0.737	Intergenic	L1ME3A|LINE|L1	115360	NR_024100	284835	Hs.106234	NR_024100	ENSG00000226496	LINC00323	C21orf130|NCRNA00323|PRED42	long intergenic non-protein coding RNA 323	ncRNA
chr4-7	chr4	12555114	12555250	+	311.1	0.805	Intergenic	Intergenic	331731	NR_125910	101929019	Hs.434234	NR_125910	ENSG00000251210	LOC101929019	-	uncharacterized LOC101929019	ncRNA
chr20-10	chr20	543713	543849	+	306.8	0.712	promoter-TSS (NM_001895)	promoter-TSS (NM_001895)	57	NM_177560	1457	Hs.644056	NM_001895	ENSG00000101266	CSNK2A1	CK2A1|CKII|CSNK2A3|OCNDS	casein kinase 2 alpha 1	protein-coding
chr15-29	chr15	73697131	73697267	+	302.5	0.694	intron (NM_001329628, intron 1 of 7)	intron (NM_001329628, intron 1 of 7)	12468	NM_001329628	80381	Hs.744915	NM_025240	ENSG00000103855	CD276	4Ig-B7-H3|B7-H3|B7H3|B7RP-2	CD276 molecule	protein-coding
chr12-80	chr12	69585766	69585902	+	302.5	0.648	5' UTR (NM_001198842, exon 1 of 16)	5' UTR (NM_001198842, exon 1 of 16)	152	NM_001198842	10576	Hs.189772	NM_006431	ENSG00000166226	CCT2	99D8.1|CCT-beta|CCTB|HEL-S-100n|PRO1633|TCP-1-beta	chaperonin containing TCP1 subunit 2	protein-coding
chr1-90	chr1	172450033	172450169	+	299.2	0.845	intron (NM_139240, intron 3 of 6)	intron (NM_139240, intron 3 of 6)	-2792	NM_001300760	92346	Hs.517991	NM_139240	ENSG00000180999	C1orf105	-	chromosome 1 open reading frame 105	protein-coding
chr15-60	chr15	90935471	90935607	+	297.1	0.733	intron (NM_001323619, intron 2 of 20)	CpG	653	NM_018671	55898	Hs.389461	NM_017979	ENSG00000140553	UNC45A	GC-UNC45|GCUNC-45|GCUNC45|IRO039700|SMAP-1|SMAP1|UNC-45A	unc-45 myosin chaperone A	protein-coding
chr20-11	chr20	1325822	1325958	+	294.9	0.670	promoter-TSS (NM_001199784)	promoter-TSS (NM_001199784)	-21	NM_001199784	27111	Hs.657015	NM_015685	ENSG00000125775	SDCBP2	SITAC|SITAC18|ST-2	syndecan binding protein 2	protein-coding
chr2-3	chr2	157875091	157875227	+	294.9	0.725	promoter-TSS (NM_001105)	promoter-TSS (NM_001105)	-48	NM_001105	90	Hs.470316	NM_001105	ENSG00000115170	ACVR1	ACTRI|ACVR1A|ACVRLK2|ALK2|FOP|SKR1|TSRI	activin A receptor type 1	protein-coding
chr12-71	chr12	57736000	57736136	+	294.9	0.676	intron (NM_014770, intron 1 of 17)	CpG	2178	NM_001122772	116986	Hs.302435	NM_014770	ENSG00000135439	AGAP2	CENTG1|GGAP2|PIKE	ArfGAP with GTPase domain, ankyrin repeat and PH domain 2	protein-coding
chr10-13	chr10	8778951	8779087	+	293.8	0.765	Intergenic	Intergenic	-118970	NR_131944	105755953	Hs.564146	NR_131944	ENSG00000234752	LOC105755953	-	uncharacterized LOC105755953	ncRNA
chr12-126	chr12	68924706	68924842	+	293.8	0.835	intron (NM_001005502, intron 2 of 8)	intron (NM_001005502, intron 2 of 8)	8425	NM_001005502	1368	Hs.654387	NM_001874	ENSG00000135678	CPM	-	carboxypeptidase M	protein-coding
chr12-152	chr12	68971633	68971769	+	292.8	0.661	Intergenic	Intergenic	-8461	NM_001874	1368	Hs.654387	NM_001874	ENSG00000135678	CPM	-	carboxypeptidase M	protein-coding
chr6-1	chr6	46453273	46453409	+	290.6	0.744	intron (NM_001251973, intron 2 of 4)	intron (NM_001251973, intron 2 of 4)	37982	NM_001251974	10231	Hs.440168	NM_005822	ENSG00000172348	RCAN2	CSP2|DSCR1L1|MCIP2|RCN2|ZAKI-4|ZAKI4	regulator of calcineurin 2	protein-coding
chr1-39	chr1	185719096	185719232	+	287.3	0.768	Intergenic	Intergenic	-15387	NM_031935	83872	Hs.58877	NM_031935	ENSG00000143341	HMCN1	ARMD1|FBLN6|FIBL-6|FIBL6	hemicentin 1	protein-coding
chr12-142	chr12	69153126	69153262	+	287.3	0.746	Intergenic	Intergenic	-86343	NM_001300947	11052	Hs.369606	NM_007007	ENSG00000111605	CPSF6	CFIM|CFIM68|HPBRII-4|HPBRII-7	cleavage and polyadenylation specific factor 6	protein-coding
chr12-92	chr12	92602675	92602811	+	287.3	0.663	Intergenic	Intergenic	-100100	NM_001037671	338809	Hs.326303	NM_001037671	ENSG00000214215	C12orf74	-	chromosome 12 open reading frame 74	protein-coding
chr1-69	chr1	186102591	186102727	+	286.3	0.746	intron (NM_031935, intron 68 of 106)	intron (NM_031935, intron 68 of 106)	-193614	NM_001127709	10216	Hs.647723	NM_005807	ENSG00000116690	PRG4	CACP|HAPO|JCAP|MSF|SZP	proteoglycan 4	protein-coding
chr15-59	chr15	91943136	91943272	+	286.3	0.796	intron (NM_013272, intron 2 of 9)	L1MB2|LINE|L1	88904	NR_135775	28232	Hs.311187	NM_013272	ENSG00000176463	SLCO3A1	OATP-D|OATP-RP3|OATP3A1|OATPD|OATPRP3|SLC21A11	solute carrier organic anion transporter family member 3A1	protein-coding
chr12-153	chr12	72982507	72982643	+	285.2	0.801	Intergenic	Intergenic	-176615	NR_110130	101928137	Hs.694666	NR_110130	ENSG00000258123	LOC101928137	-	uncharacterized LOC101928137	ncRNA
chr1-47	chr1	172358914	172359050	+	284.1	0.617	intron (NM_015569, intron 17 of 20)	intron (NM_015569, intron 17 of 20)	-61706	NM_139240	92346	Hs.517991	NM_139240	ENSG00000180999	C1orf105	-	chromosome 1 open reading frame 105	protein-coding
chr15-45	chr15	99104856	99104992	+	283.0	0.686	promoter-TSS (NM_015286)	promoter-TSS (NM_015286)	-156	NM_015286	23336	Hs.207106	NM_015286	ENSG00000182253	SYNM	DMN|SYN	synemin	protein-coding
chr1-63	chr1	185850511	185850647	+	281.9	0.851	intron (NM_031935, intron 2 of 106)	intron (NM_031935, intron 2 of 106)	116028	NM_031935	83872	Hs.58877	NM_031935	ENSG00000143341	HMCN1	ARMD1|FBLN6|FIBL-6|FIBL6	hemicentin 1	protein-coding
chr1-34	chr1	185825701	185825837	+	281.9	0.743	intron (NM_031935, intron 1 of 106)	intron (NM_031935, intron 1 of 106)	91218	NM_031935	83872	Hs.58877	NM_031935	ENSG00000143341	HMCN1	ARMD1|FBLN6|FIBL-6|FIBL6	hemicentin 1	protein-coding
chr20-13	chr20	14481972	14482108	+	281.9	0.831	intron (NM_080676, intron 3 of 16)	intron (NM_080676, intron 3 of 16)	-72344	NR_104193	140848	Hs.570367	NR_104193	ENSG00000227927	MACROD2-IT1	C20orf68|NCRNA00227|bA467D7.4	MACROD2 intronic transcript 1	ncRNA
chr12-124	chr12	94941593	94941729	+	281.9	0.746	Intergenic	Intergenic	62052	NM_018838	55967	Hs.506374	NM_018838	ENSG00000184752	NDUFA12	B17.2|DAP13	NADH:ubiquinone oxidoreductase subunit A12	protein-coding
chr15-41	chr15	90931819	90931955	+	280.9	0.725	exon (NM_001286451, exon 3 of 4)	exon (NM_001286451, exon 3 of 4)	682	NM_198527	374659	Hs.349979	NM_198527	ENSG00000184508	HDDC3	(ppGpp)ase|MESH1	HD domain containing 3	protein-coding
chr13-12	chr13	75549326	75549462	+	280.9	0.671	promoter-TSS (NM_001270952)	promoter-TSS (NM_001270952)	45	NM_001287394	170622	Hs.508266	NM_203495	ENSG00000188243	COMMD6	Acrg	COMM domain containing 6	protein-coding
chr1-43	chr1	185853875	185854011	+	280.9	0.779	intron (NM_031935, intron 2 of 106)	intron (NM_031935, intron 2 of 106)	119392	NM_031935	83872	Hs.58877	NM_031935	ENSG00000143341	HMCN1	ARMD1|FBLN6|FIBL-6|FIBL6	hemicentin 1	protein-coding
chr16-6	chr16	49757285	49757421	+	278.7	0.795	intron (NM_015069, intron 2 of 7)	intron (NM_015069, intron 2 of 7)	65385	NM_015069	23090	Hs.443715	NM_015069	ENSG00000102935	ZNF423	Ebfaz|JBTS19|NPHP14|OAZ|Roaz|ZFP423|Zfp104|hOAZ	zinc finger protein 423	protein-coding
chr15-39	chr15	99212514	99212650	+	277.6	0.738	intron (NM_001288616, intron 6 of 11)	intron (NM_001288616, intron 6 of 11)	37037	NM_001288615	64927	Hs.513195	NM_022905	ENSG00000103852	TTC23	HCC-8	tetratricopeptide repeat domain 23	protein-coding
chr15-43	chr15	92069688	92069824	+	276.5	0.775	intron (NM_013272, intron 2 of 9)	intron (NM_013272, intron 2 of 9)	215456	NR_135775	28232	Hs.311187	NM_013272	ENSG00000176463	SLCO3A1	OATP-D|OATP-RP3|OATP3A1|OATPD|OATPRP3|SLC21A11	solute carrier organic anion transporter family member 3A1	protein-coding
chr20-5	chr20	1417430	1417566	+	276.5	0.622	Intergenic	Intergenic	-24326	NM_000801	2280	Hs.471933	NM_000801	ENSG00000088832	FKBP1A	FKBP-12|FKBP-1A|FKBP1|FKBP12|PKC12|PKCI2|PPIASE	FK506 binding protein 1A	protein-coding
chr15-31	chr15	91867744	91867880	+	275.5	0.728	intron (NR_135775, intron 1 of 10)	intron (NR_135775, intron 1 of 10)	13512	NR_135775	28232	Hs.311187	NM_013272	ENSG00000176463	SLCO3A1	OATP-D|OATP-RP3|OATP3A1|OATPD|OATPRP3|SLC21A11	solute carrier organic anion transporter family member 3A1	protein-coding
chr1-44	chr1	183881784	183881920	+	274.4	0.737	intron (NM_001297672, intron 5 of 16)	intron (NM_001297672, intron 5 of 16)	76771	NM_001297672	23179	Hs.497148	NM_015149	ENSG00000143344	RGL1	RGL	ral guanine nucleotide dissociation stimulator like 1	protein-coding
chr1-28	chr1	171788831	171788967	+	274.4	0.811	intron (NM_001007239, intron 4 of 7)	intron (NM_001007239, intron 4 of 7)	7278	NM_001007239	51603	Hs.494705	NM_014955	ENSG00000010165	METTL13	5630401D24Rik|CGI-01|KIAA0859|feat	methyltransferase like 13	protein-coding
chr12-100	chr12	68899454	68899590	+	273.3	0.534	intron (NM_001005502, intron 2 of 8)	MamGypsy2-I|LTR|Gypsy	33677	NM_001005502	1368	Hs.654387	NM_001874	ENSG00000135678	CPM	-	carboxypeptidase M	protein-coding
chr1-49	chr1	172859196	172859332	+	273.3	0.718	Intergenic	Intergenic	191699	NM_005092	8995	Hs.248197	NM_005092	ENSG00000120337	TNFSF18	AITRL|GITRL|TL6|TNLG2A|hGITRL	tumor necrosis factor superfamily member 18	protein-coding
chr10-17	chr10	12195834	12195970	+	273.3	0.637	promoter-TSS (NM_006023)	promoter-TSS (NM_006023)	-60	NM_006023	8872	Hs.412842	NM_006023	ENSG00000151465	CDC123	C10orf7|D123	cell division cycle 123	protein-coding
chr12-84	chr12	65524729	65524865	+	273.3	0.756	intron (NR_120432, intron 4 of 4)	intron (NR_120432, intron 4 of 4)	32514	NR_135033	105369187	Hs.738044	NR_135033	ENSG00000250748	LOC105369187	-	uncharacterized LOC105369187	ncRNA
chr12-178	chr12	58540614	58540750	+	272.2	0.812	Intergenic	Intergenic	-51020	NR_126341	100506869	Hs.290456	NR_126341	ENSG00000258231	LOC100506869	-	uncharacterized LOC100506869	ncRNA
chr1-30	chr1	188425802	188425938	+	271.1	0.791	Intergenic	Intergenic	982242	NR_132374	106144535	Hs.568709	NR_132374	ENSG00000231599	LINC01037	-	long intergenic non-protein coding RNA 1037	ncRNA
chr20-15	chr20	1378167	1378303	+	270.1	0.786	non-coding (NR_040047, exon 3 of 3)	non-coding (NR_040047, exon 3 of 3)	14726	NR_106929	102465524		NR_106929	ENSG00000088832	MIR6869	hsa-mir-6869	microRNA 6869	ncRNA
chr15-53	chr15	90935197	90935333	+	270.1	0.665	5' UTR (NM_001039675, exon 4 of 23)	5' UTR (NM_001039675, exon 4 of 23)	379	NM_018671	55898	Hs.389461	NM_017979	ENSG00000140553	UNC45A	GC-UNC45|GCUNC-45|GCUNC45|IRO039700|SMAP-1|SMAP1|UNC-45A	unc-45 myosin chaperone A	protein-coding
chr1-53	chr1	185847177	185847313	+	267.9	0.812	intron (NM_031935, intron 2 of 106)	L2b|LINE|L2	112694	NM_031935	83872	Hs.58877	NM_031935	ENSG00000143341	HMCN1	ARMD1|FBLN6|FIBL-6|FIBL6	hemicentin 1	protein-coding
chr1-35	chr1	188433576	188433712	+	266.8	0.807	Intergenic	Intergenic	990016	NR_132374	106144535	Hs.568709	NR_132374	ENSG00000231599	LINC01037	-	long intergenic non-protein coding RNA 1037	ncRNA
chr1-56	chr1	188938114	188938250	+	265.7	0.713	Intergenic	Intergenic	1494554	NR_132374	106144535	Hs.568709	NR_132374	ENSG00000231599	LINC01037	-	long intergenic non-protein coding RNA 1037	ncRNA
chr15-51	chr15	92077472	92077608	+	265.7	0.798	intron (NM_013272, intron 2 of 9)	intron (NM_013272, intron 2 of 9)	223240	NR_135775	28232	Hs.311187	NM_013272	ENSG00000176463	SLCO3A1	OATP-D|OATP-RP3|OATP3A1|OATPD|OATPRP3|SLC21A11	solute carrier organic anion transporter family member 3A1	protein-coding
chr15-42	chr15	90869850	90869986	+	264.7	0.711	intron (NM_002569, intron 1 of 15)	intron (NM_002569, intron 1 of 15)	1326	NM_002569	5045	Hs.513153	NM_002569	ENSG00000140564	FURIN	FUR|PACE|PCSK3|SPC1	furin, paired basic amino acid cleaving enzyme	protein-coding
chr1-32	chr1	172358492	172358628	+	264.7	0.571	intron (NM_015569, intron 17 of 20)	intron (NM_015569, intron 17 of 20)	-62128	NM_139240	92346	Hs.517991	NM_139240	ENSG00000180999	C1orf105	-	chromosome 1 open reading frame 105	protein-coding
chr12-110	chr12	92559002	92559138	+	263.6	0.694	Intergenic	Intergenic	92391	NR_144532	100507616	Hs.339918	NR_144532		LOC100507616	-	uncharacterized LOC100507616	ncRNA
chr15-46	chr15	99324396	99324532	+	262.5	0.770	intron (NM_001321676, intron 6 of 10)	intron (NM_001321676, intron 6 of 10)	66939	NR_073383	7190	Hs.656611	NR_073383	ENSG00000259706	HSP90B2P	GRP94P1|GRP94b|HSP|HSPCP2|TRA1P1|TRAP1	heat shock protein 90 beta family member 2, pseudogene	pseudo
chr10-16	chr10	10891467	10891603	+	261.4	0.782	intron (NM_001326325, intron 2 of 15)	MIRb|SINE|MIR	60628	NR_024410	254312	Hs.498620	NR_015413	ENSG00000229240	LINC00710	-	long intergenic non-protein coding RNA 710	ncRNA
chr1-45	chr1	188689666	188689802	+	261.4	0.749	Intergenic	LTR40A1|LTR|ERVL	1246106	NR_132374	106144535	Hs.568709	NR_132374	ENSG00000231599	LINC01037	-	long intergenic non-protein coding RNA 1037	ncRNA
chr12-118	chr12	69897940	69898076	+	257.1	0.709	intron (NM_182530, intron 10 of 24)	intron (NM_182530, intron 10 of 24)	72685	NM_182530	196446	Hs.253773	NM_182530	ENSG00000166268	MYRFL	C12orf15|C12orf28|bcm1377	myelin regulatory factor-like	protein-coding
chr1-36	chr1	186212665	186212801	+	256.0	0.793	Intergenic	Intergenic	-83540	NM_001127709	10216	Hs.647723	NM_005807	ENSG00000116690	PRG4	CACP|HAPO|JCAP|MSF|SZP	proteoglycan 4	protein-coding
chr12-119	chr12	70661822	70661958	+	256.0	0.664	intron (NM_002849, intron 11 of 13)	intron (NM_002849, intron 11 of 13)	-24450	NM_001109754	5787	Hs.201030	NM_002837	ENSG00000127329	PTPRB	HPTP-BETA|HPTPB|PTPB|R-PTP-BETA|VEPTP	protein tyrosine phosphatase, receptor type B	protein-coding
chr21-8	chr21	41641341	41641477	+	256.0	0.767	Intergenic	Intergenic	-37893	NR_024367	54090	Hs.570442	NR_024367		LINC00111	C21orf21|NCRNA00111	long intergenic non-protein coding RNA 111	ncRNA
chr12-133	chr12	68827289	68827425	+	256.0	0.732	intron (NM_002392, intron 7 of 10)	L1ME3G|LINE|L1	18340	NM_001278462	4193	Hs.484551	NM_002392	ENSG00000135679	MDM2	ACTFS|HDMX|hdm2	MDM2 proto-oncogene	protein-coding
chr16-5	chr16	66508301	66508437	+	256.0	0.700	non-coding (NR_073520, exon 9 of 9)	non-coding (NR_073520, exon 9 of 9)	-31967	NR_109960	101927726	Hs.739193	NR_109960	ENSG00000261656	BEAN1-AS1	CTD-2258A20.5	BEAN1 antisense RNA 1	ncRNA
chr13-8	chr13	73677152	73677288	+	254.9	0.574	Intergenic	Intergenic	112976	NR_047009	100874155	Hs.672679	NR_047009		LINC00392	-	long intergenic non-protein coding RNA 392	ncRNA
chr12-121	chr12	83573824	83573960	+	254.9	0.815	Intergenic	Intergenic	886737	NM_001320321	160335	Hs.577775	NM_152588	ENSG00000179104	TMTC2	IBDBP1	transmembrane and tetratricopeptide repeat containing 2	protein-coding
chr10-18	chr10	12220535	12220671	+	253.9	0.741	intron (NM_006023, intron 6 of 12)	intron (NM_006023, intron 6 of 12)	-24459	NM_001321647	11164	Hs.555956	NM_014142	ENSG00000165609	NUDT5	YSA1|YSA1H|YSAH1|hNUDT5	nudix hydrolase 5	protein-coding
chr9-11	chr9	80878697	80878833	+	253.9	0.849	Intergenic	MER58A|DNA|hAT-Charlie	810770	NM_001303104	7088	Hs.197320	NM_005077	ENSG00000196781	TLE1	ESG|ESG1|GRG1	transducin like enhancer of split 1	protein-coding
chr12-134	chr12	68864035	68864171	+	252.8	0.724	intron (NM_001005502, intron 7 of 8)	intron (NM_001005502, intron 7 of 8)	55086	NM_001278462	4193	Hs.484551	NM_002392	ENSG00000135679	MDM2	ACTFS|HDMX|hdm2	MDM2 proto-oncogene	protein-coding
chr13-19	chr13	57996824	57996960	+	250.6	0.801	Intergenic	Intergenic	-168935	NR_120416	101926897	Hs.640215	NR_120416	ENSG00000277448	LOC101926897	-	uncharacterized LOC101926897	ncRNA
chr15-40	chr15	73686848	73686984	+	250.6	0.811	intron (NM_001329628, intron 1 of 7)	intron (NM_001329628, intron 1 of 7)	2185	NM_001329628	80381	Hs.744915	NM_025240	ENSG00000103855	CD276	4Ig-B7-H3|B7-H3|B7H3|B7RP-2	CD276 molecule	protein-coding
chr15-49	chr15	98568086	98568222	+	250.6	0.793	Intergenic	BLACKJACK|DNA|hAT-Blackjack	-53772	NM_182562	283777	Hs.668070	NM_182562	ENSG00000185087	FAM169B	-	family with sequence similarity 169 member B	protein-coding
chr21-5	chr21	41361907	41362043	+	249.5	0.648	promoter-TSS (NM_002463)	promoter-TSS (NM_002463)	-48	NM_002463	4600	Hs.926	NM_002463	ENSG00000183486	MX2	MXB	MX dynamin like GTPase 2	protein-coding
chr12-102	chr12	69648577	69648713	+	247.4	0.785	intron (NM_001282614, intron 9 of 9)	intron (NM_001282614, intron 9 of 9)	-37483	NM_201550	376132	Hs.448708	NM_201550	ENSG00000198812	LRRC10	HRLRRP|LRRC10A	leucine rich repeat containing 10	protein-coding
chr1-55	chr1	171841461	171841597	+	246.3	0.571	promoter-TSS (NM_001278252)	promoter-TSS (NM_001278252)	51	NM_001136127	26052	Hs.654775	NM_015569	ENSG00000197959	DNM3	Dyna III	dynamin 3	protein-coding
chr21-12	chr21	25934980	25935116	+	246.3	0.727	intron (NM_001136131, intron 11 of 15)	intron (NM_001136131, intron 11 of 15)	-199394	NM_001685	522	Hs.246310	NM_001685	ENSG00000154723	ATP5J	ATP5|ATP5A|ATPM|CF6|F6	ATP synthase, H+ transporting, mitochondrial Fo complex subunit F6	protein-coding
chr4-8	chr4	8183378	8183514	+	245.2	0.624	Intergenic	Intergenic	-15798	NR_134639	54436	Hs.479116	NM_018986	ENSG00000125089	SH3TC1	-	SH3 domain and tetratricopeptide repeats 1	protein-coding
chr13-11	chr13	74243731	74243867	+	244.1	0.647	intron (NR_144451, intron 1 of 1)	L2c|LINE|L2	12355	NR_144451	100507612	Hs.447508	NR_144451		LINC00402	-	long intergenic non-protein coding RNA 402	ncRNA
chr15-33	chr15	98889986	98890122	+	244.1	0.720	intron (NM_001291858, intron 2 of 20)	intron (NM_001291858, intron 2 of 20)	105628	NR_039864	100616432		NR_039864	ENSG00000264480	MIR4714	-	microRNA 4714	ncRNA
chr1-52	chr1	185804311	185804447	+	244.1	0.786	intron (NM_031935, intron 1 of 106)	intron (NM_031935, intron 1 of 106)	69828	NM_031935	83872	Hs.58877	NM_031935	ENSG00000143341	HMCN1	ARMD1|FBLN6|FIBL-6|FIBL6	hemicentin 1	protein-coding
chr15-66	chr15	73683701	73683837	+	244.1	0.654	promoter-TSS (NM_025240)	promoter-TSS (NM_025240)	-512	NM_001329629	80381	Hs.744915	NM_025240	ENSG00000103855	CD276	4Ig-B7-H3|B7-H3|B7H3|B7RP-2	CD276 molecule	protein-coding
chr1-144	chr1	185813481	185813617	+	243.1	0.898	intron (NM_031935, intron 1 of 106)	intron (NM_031935, intron 1 of 106)	78998	NM_031935	83872	Hs.58877	NM_031935	ENSG00000143341	HMCN1	ARMD1|FBLN6|FIBL-6|FIBL6	hemicentin 1	protein-coding
chr1-61	chr1	186155691	186155827	+	243.1	0.879	intron (NM_031935, intron 97 of 106)	intron (NM_031935, intron 97 of 106)	-140514	NM_001127709	10216	Hs.647723	NM_005807	ENSG00000116690	PRG4	CACP|HAPO|JCAP|MSF|SZP	proteoglycan 4	protein-coding
chr5-7	chr5	41925151	41925287	+	243.1	0.643	promoter-TSS (NM_033484)	promoter-TSS (NM_033484)	-33	NM_001297437	26272	Hs.165575	NM_012176	ENSG00000151876	FBXO4	FBX4	F-box protein 4	protein-coding
chr15-38	chr15	98888992	98889128	+	242.0	0.824	intron (NM_001291858, intron 2 of 20)	MLT1J|LTR|ERVL-MaLR	104634	NR_039864	100616432		NR_039864	ENSG00000264480	MIR4714	-	microRNA 4714	ncRNA
chr20-21	chr20	14521646	14521782	+	242.0	0.694	intron (NM_080676, intron 4 of 16)	intron (NM_080676, intron 4 of 16)	-32670	NR_104193	140848	Hs.570367	NR_104193	ENSG00000227927	MACROD2-IT1	C20orf68|NCRNA00227|bA467D7.4	MACROD2 intronic transcript 1	ncRNA
chr15-37	chr15	91852772	91852908	+	240.9	0.617	promoter-TSS (NM_001145044)	promoter-TSS (NM_001145044)	-868	NM_001145044	28232	Hs.311187	NM_013272	ENSG00000176463	SLCO3A1	OATP-D|OATP-RP3|OATP3A1|OATPD|OATPRP3|SLC21A11	solute carrier organic anion transporter family member 3A1	protein-coding
chr20-14	chr20	14622947	14623083	+	240.9	0.806	intron (NR_104193, intron 3 of 4)	LTR16|LTR|ERVL	68631	NR_104193	140848	Hs.570367	NR_104193	ENSG00000227927	MACROD2-IT1	C20orf68|NCRNA00227|bA467D7.4	MACROD2 intronic transcript 1	ncRNA
chr13-9	chr13	75538113	75538249	+	239.8	0.658	promoter-TSS (NM_203497)	promoter-TSS (NM_203497)	-309	NM_203495	170622	Hs.508266	NM_203495	ENSG00000188243	COMMD6	Acrg	COMM domain containing 6	protein-coding
chr20-25	chr20	1325324	1325460	+	239.8	0.655	promoter-TSS (NR_040047)	promoter-TSS (NR_040047)	49	NR_040047	100507495	Hs.655785	NR_040047	ENSG00000234684	SDCBP2-AS1	-	SDCBP2 antisense RNA 1	ncRNA
chr4-13	chr4	28092755	28092891	+	238.7	0.790	Intergenic	L2c|LINE|L2	-726759	NR_036237	100422937		NR_036237	ENSG00000283275	MIR4275	-	microRNA 4275	ncRNA
chr12-128	chr12	75453074	75453210	+	238.7	0.780	Intergenic	L1MC1|LINE|L1	-27591	NM_006851	11010	Hs.205558	NM_006851	ENSG00000139278	GLIPR1	CRISP7|GLIPR|RTVP1	GLI pathogenesis related 1	protein-coding
chr12-105	chr12	95073625	95073761	+	237.7	0.740	promoter-TSS (NM_003297)	promoter-TSS (NM_003297)	-65	NM_001032287	7181	Hs.108301	NM_003297	ENSG00000120798	NR2C1	TR2	nuclear receptor subfamily 2 group C member 1	protein-coding
chr13-13	chr13	79481174	79481310	+	236.6	0.674	promoter-TSS (NR_046685)	promoter-TSS (NR_046685)	-11	NR_046685	100874208	Hs.602801	NR_046685	ENSG00000232132	NDFIP2-AS1	-	NDFIP2 antisense RNA 1	ncRNA
chr12-131	chr12	72979129	72979265	+	235.5	0.774	Intergenic	Intergenic	-179993	NR_110130	101928137	Hs.694666	NR_110130	ENSG00000258123	LOC101928137	-	uncharacterized LOC101928137	ncRNA
chr4-6	chr4	23945574	23945710	+	234.4	0.662	intron (NM_001330752, intron 2 of 13)	intron (NM_001330752, intron 2 of 13)	-55565	NM_013261	10891	Hs.527078	NM_013261	ENSG00000109819	PPARGC1A	LEM6|PGC-1(alpha)|PGC-1alpha|PGC-1v|PGC1|PGC1A|PPARGC1	PPARG coactivator 1 alpha	protein-coding
chr13-18	chr13	112066789	112066925	+	234.4	0.680	promoter-TSS (NM_005986)	promoter-TSS (NM_005986)	-742	NM_005986	6656	Hs.202526	NM_005986	ENSG00000182968	SOX1	-	SRY-box 1	protein-coding
chr20-23	chr20	1357916	1358052	+	233.3	0.771	intron (NR_040047, intron 1 of 2)	L1MDa|LINE|L1	-28749	NM_080489	27111	Hs.657015	NM_015685	ENSG00000125775	SDCBP2	SITAC|SITAC18|ST-2	syndecan binding protein 2	protein-coding
chr12-123	chr12	71092382	71092518	+	232.3	0.826	Intergenic	L1MA2|LINE|L1	65549	NM_004616	7103	Hs.170563	NM_004616	ENSG00000127324	TSPAN8	CO-029|TM4SF3	tetraspanin 8	protein-coding
chr21-9	chr21	41612922	41613058	+	232.3	0.686	Intergenic	Intergenic	-66312	NR_024367	54090	Hs.570442	NR_024367		LINC00111	C21orf21|NCRNA00111	long intergenic non-protein coding RNA 111	ncRNA
chr12-146	chr12	78530533	78530669	+	232.3	0.692	Intergenic	Intergenic	-170855	NR_135021	105369860	Hs.156898	NR_135021	ENSG00000258220	LOC105369860	-	uncharacterized LOC105369860	ncRNA
chr15-58	chr15	98865449	98865585	+	231.2	0.739	intron (NM_001291858, intron 2 of 20)	intron (NM_001291858, intron 2 of 20)	81091	NR_039864	100616432		NR_039864	ENSG00000264480	MIR4714	-	microRNA 4714	ncRNA
chr10-24	chr10	12129409	12129545	+	231.2	0.597	promoter-TSS (NM_001142628)	promoter-TSS (NM_001142628)	-164	NM_018144	55176	Hs.112955	NM_018144	ENSG00000065665	SEC61A2	-	Sec61 translocon alpha 2 subunit	protein-coding
chr12-120	chr12	75480154	75480290	+	231.2	0.550	promoter-TSS (NM_006851)	promoter-TSS (NM_006851)	-511	NM_006851	11010	Hs.205558	NM_006851	ENSG00000139278	GLIPR1	CRISP7|GLIPR|RTVP1	GLI pathogenesis related 1	protein-coding
chr12-107	chr12	70648296	70648432	+	231.2	0.744	intron (NR_073474, intron 9 of 10)	intron (NR_073474, intron 9 of 10)	-10924	NM_001109754	5787	Hs.201030	NM_002837	ENSG00000127329	PTPRB	HPTP-BETA|HPTPB|PTPB|R-PTP-BETA|VEPTP	protein tyrosine phosphatase, receptor type B	protein-coding
chr13-7	chr13	73607905	73608041	+	231.2	0.684	Intergenic	MER103C|DNA|hAT-Charlie	43729	NR_047009	100874155	Hs.672679	NR_047009		LINC00392	-	long intergenic non-protein coding RNA 392	ncRNA
chr12-160	chr12	69738614	69738750	+	230.1	0.660	promoter-TSS (NM_022456)	promoter-TSS (NM_022456)	-4	NR_103519	117177	Hs.258209	NM_022456	ENSG00000127328	RAB3IP	RABIN3|RABIN8	RAB3A interacting protein	protein-coding
chr1-57	chr1	178310865	178311001	+	230.1	0.735	intron (NM_170692, intron 3 of 17)	intron (NM_170692, intron 3 of 17)	-30538	NM_004841	9462	Hs.496139	NM_004841	ENSG00000075391	RASAL2	NGAP	RAS protein activator like 2	protein-coding
chr12-111	chr12	94994449	94994585	+	229.0	0.807	intron (NM_018838, intron 2 of 3)	intron (NM_018838, intron 2 of 3)	9196	NM_018838	55967	Hs.506374	NM_018838	ENSG00000184752	NDUFA12	B17.2|DAP13	NADH:ubiquinone oxidoreductase subunit A12	protein-coding
chr12-103	chr12	68953614	68953750	+	229.0	0.717	intron (NM_001874, intron 1 of 8)	intron (NM_001874, intron 1 of 8)	9558	NM_001874	1368	Hs.654387	NM_001874	ENSG00000135678	CPM	-	carboxypeptidase M	protein-coding
chr5-13	chr5	42108961	42109097	+	229.0	0.535	Intergenic	MST-int|LTR|ERVL-MaLR	66316	NR_104635	101926960	Hs.365692	NR_104635		LOC101926960	-	uncharacterized LOC101926960	ncRNA
chr15-63	chr15	98851010	98851146	+	229.0	0.820	intron (NM_001291858, intron 2 of 20)	intron (NM_001291858, intron 2 of 20)	66652	NR_039864	100616432		NR_039864	ENSG00000264480	MIR4714	-	microRNA 4714	ncRNA
chr1-40	chr1	188958589	188958725	+	227.9	0.626	Intergenic	L1MDb|LINE|L1	1515029	NR_132374	106144535	Hs.568709	NR_132374	ENSG00000231599	LINC01037	-	long intergenic non-protein coding RNA 1037	ncRNA
chr4-9	chr4	23877835	23877971	+	226.9	0.746	intron (NM_001330751, intron 4 of 14)	intron (NM_001330751, intron 4 of 14)	3389	NM_001330753	10891	Hs.527078	NM_013261	ENSG00000109819	PPARGC1A	LEM6|PGC-1(alpha)|PGC-1alpha|PGC-1v|PGC1|PGC1A|PPARGC1	PPARG coactivator 1 alpha	protein-coding
chr15-50	chr15	73689301	73689437	+	226.9	0.811	intron (NM_001329628, intron 1 of 7)	intron (NM_001329628, intron 1 of 7)	4638	NM_001329628	80381	Hs.744915	NM_025240	ENSG00000103855	CD276	4Ig-B7-H3|B7-H3|B7H3|B7RP-2	CD276 molecule	protein-coding
chr10-26	chr10	8279638	8279774	+	224.7	0.814	Intergenic	MER3|DNA|hAT-Charlie	-11401	NR_108058	100507143	Hs.258979	NR_108058	ENSG00000232170	LINC00708	GS1-756B1.2	long intergenic non-protein coding RNA 708	ncRNA
chr3-2	chr3	196942432	196942568	+	224.7	0.682	promoter-TSS (NM_001308036)	promoter-TSS (NM_001308036)	-60	NM_001308036	22916	Hs.591671	NM_007362	ENSG00000114503	NCBP2	CBC2|CBP20|NIP1|PIG55	nuclear cap binding protein subunit 2	protein-coding
chr1-97	chr1	189117512	189117648	+	224.7	0.829	Intergenic	AluJb|SINE|Alu	1358430	NM_001317188	339479	Hs.65765	NM_199051	ENSG00000162670	BRINP3	DBCCR1L|DBCCR1L1|FAM5C	BMP/retinoic acid inducible neural specific 3	protein-coding
chr1-41	chr1	189104055	189104191	+	222.5	0.667	Intergenic	L1PA15|LINE|L1	1371887	NM_001317188	339479	Hs.65765	NM_199051	ENSG00000162670	BRINP3	DBCCR1L|DBCCR1L1|FAM5C	BMP/retinoic acid inducible neural specific 3	protein-coding
chr10-29	chr10	10830868	10831004	+	222.5	0.697	intron (NM_001326326, intron 1 of 14)	intron (NM_001326326, intron 1 of 14)	32225	NM_001326327	10659	Hs.309288	NM_006561	ENSG00000048740	CELF2	BRUNOL3|CELF-2|CUG-BP2|CUGBP2|ETR-3|ETR3|NAPOR	CUGBP, Elav-like family member 2	protein-coding
chr15-54	chr15	91853523	91853659	+	222.5	0.578	promoter-TSS (NM_001145044)	promoter-TSS (NM_001145044)	-117	NM_001145044	28232	Hs.311187	NM_013272	ENSG00000176463	SLCO3A1	OATP-D|OATP-RP3|OATP3A1|OATPD|OATPRP3|SLC21A11	solute carrier organic anion transporter family member 3A1	protein-coding
chr20-16	chr20	1375659	1375795	+	222.5	0.758	intron (NM_054014, intron 2 of 3)	intron (NM_054014, intron 2 of 3)	17234	NR_106929	102465524		NR_106929	ENSG00000088832	MIR6869	hsa-mir-6869	microRNA 6869	ncRNA
chr12-147	chr12	95182900	95183036	+	221.5	0.738	intron (NM_018351, intron 2 of 20)	intron (NM_018351, intron 2 of 20)	34496	NM_018351	55785	Hs.506381	NM_018351	ENSG00000180263	FGD6	ZFYVE24	FYVE, RhoGEF and PH domain containing 6	protein-coding
chr12-117	chr12	69007232	69007368	+	220.4	0.701	Intergenic	Intergenic	-44060	NM_001874	1368	Hs.654387	NM_001874	ENSG00000135678	CPM	-	carboxypeptidase M	protein-coding
chr1-48	chr1	172662893	172663029	+	220.4	0.710	intron (NM_000639, intron 2 of 3)	intron (NM_000639, intron 2 of 3)	3953	NM_000639	356	Hs.2007	NM_000639	ENSG00000117560	FASLG	ALPS1B|APT1LG1|APTL|CD178|CD95-L|CD95L|FASL|TNFSF6|TNLG1A	Fas ligand	protein-coding
chr5-10	chr5	41515045	41515181	+	218.2	0.724	Intergenic	L2b|LINE|L2	-4485	NM_001005473	345557	Hs.145404	NM_001005473	ENSG00000182836	PLCXD3	-	phosphatidylinositol specific phospholipase C X domain containing 3	protein-coding
chr21-19	chr21	41069153	41069289	+	217.1	0.678	Intergenic	Intergenic	78843	NR_024100	284835	Hs.106234	NR_024100	ENSG00000226496	LINC00323	C21orf130|NCRNA00323|PRED42	long intergenic non-protein coding RNA 323	ncRNA
chr21-13	chr21	27269801	27269937	+	217.1	0.786	Intergenic	Intergenic	-302749	NM_007038	11096	Hs.58324	NM_007038	ENSG00000154736	ADAMTS5	ADAM-TS 11|ADAM-TS 5|ADAM-TS5|ADAMTS-11|ADAMTS-5|ADAMTS11|ADMP-2	ADAM metallopeptidase with thrombospondin type 1 motif 5	protein-coding
chr5-12	chr5	1385857	1385993	+	215.0	0.693	Intergenic	CpG	-5852	NR_125810	100506791	Hs.146092	NR_125810	ENSG00000250584	LINC01511	-	long intergenic non-protein coding RNA 1511	ncRNA
chr15-71	chr15	90932537	90932673	+	213.9	0.735	promoter-TSS (NM_001286451)	promoter-TSS (NM_001286451)	-36	NM_001286451	374659	Hs.349979	NM_198527	ENSG00000184508	HDDC3	(ppGpp)ase|MESH1	HD domain containing 3	protein-coding
chr12-125	chr12	68733942	68734078	+	212.8	0.698	intron (NM_001330192, intron 24 of 27)	AluJo|SINE|Alu	-12146	NM_018656	55508	Hs.506011	NM_018656	ENSG00000175782	SLC35E3	BLOV1	solute carrier family 35 member E3	protein-coding
chr15-47	chr15	100430471	100430607	+	212.8	0.794	intron (NR_120374, intron 4 of 4)	intron (NR_120374, intron 4 of 4)	57600	NR_120374	102723320	Hs.416099	NR_120374		CERS3-AS1	-	CERS3 antisense RNA 1	ncRNA
chr13-16	chr13	109156426	109156562	+	211.7	0.732	intron (NM_001198950, intron 32 of 34)	intron (NM_001198950, intron 32 of 34)	10809	NR_047700	100885782	Hs.655942	NR_047700	ENSG00000236242	MYO16-AS1	-	MYO16 antisense RNA 1	ncRNA
chr4-10	chr4	8185367	8185503	+	211.7	0.796	Intergenic	L1MC3|LINE|L1	-13809	NR_134639	54436	Hs.479116	NM_018986	ENSG00000125089	SH3TC1	-	SH3 domain and tetratricopeptide repeats 1	protein-coding
chr1-50	chr1	185996348	185996484	+	210.7	0.841	intron (NM_031935, intron 24 of 106)	L2b|LINE|L2	261865	NM_031935	83872	Hs.58877	NM_031935	ENSG00000143341	HMCN1	ARMD1|FBLN6|FIBL-6|FIBL6	hemicentin 1	protein-coding
chr12-141	chr12	83700974	83701110	+	210.7	0.797	Intergenic	(CA)n|Simple_repeat|Simple_repeat	1013887	NM_001320321	160335	Hs.577775	NM_152588	ENSG00000179104	TMTC2	IBDBP1	transmembrane and tetratricopeptide repeat containing 2	protein-coding
chr13-10	chr13	75935089	75935225	+	209.6	0.792	Intergenic	Intergenic	58271	NR_126373	104326189	Hs.671216	NR_126373	ENSG00000223458	LMO7DN-IT1	C13orf45-IT1|TCONS_00021569	LMO7DN intronic transcript 1	ncRNA
chr15-69	chr15	90930075	90930211	+	208.5	0.667	promoter-TSS (NM_001039675)	promoter-TSS (NM_001039675)	-37	NM_001039675	55898	Hs.389461	NM_017979	ENSG00000140553	UNC45A	GC-UNC45|GCUNC-45|GCUNC45|IRO039700|SMAP-1|SMAP1|UNC-45A	unc-45 myosin chaperone A	protein-coding
chr15-52	chr15	73684175	73684311	+	208.5	0.637	promoter-TSS (NM_025240)	promoter-TSS (NM_025240)	-38	NM_001329629	80381	Hs.744915	NM_025240	ENSG00000103855	CD276	4Ig-B7-H3|B7-H3|B7H3|B7RP-2	CD276 molecule	protein-coding
chr15-48	chr15	91890753	91890889	+	208.5	0.812	intron (NR_135775, intron 1 of 10)	intron (NR_135775, intron 1 of 10)	36521	NR_135775	28232	Hs.311187	NM_013272	ENSG00000176463	SLCO3A1	OATP-D|OATP-RP3|OATP3A1|OATPD|OATPRP3|SLC21A11	solute carrier organic anion transporter family member 3A1	protein-coding
chr13-20	chr13	75537805	75537941	+	208.5	0.687	promoter-TSS (NM_203497)	promoter-TSS (NM_203497)	-1	NM_203495	170622	Hs.508266	NM_203495	ENSG00000188243	COMMD6	Acrg	COMM domain containing 6	protein-coding
chr12-144	chr12	69252160	69252296	+	208.5	0.787	intron (NM_007007, intron 2 of 9)	AluJr4|SINE|Alu	12691	NM_007007	11052	Hs.369606	NM_007007	ENSG00000111605	CPSF6	CFIM|CFIM68|HPBRII-4|HPBRII-7	cleavage and polyadenylation specific factor 6	protein-coding
chr1-54	chr1	186442869	186443005	+	206.3	0.674	TTS (NM_002597)	TTS (NM_002597)	5787	NM_022576	5132	Hs.654381	NM_002597	ENSG00000116703	PDC	MEKA|PHD|PhLOP|PhLP	phosducin	protein-coding
chr10-22	chr10	3323929	3324065	+	206.3	0.751	intron (NR_131187, intron 1 of 1)	intron (NR_131187, intron 1 of 1)	5302	NR_131187	105376360	Hs.212226	NR_131187		LOC105376360	-	uncharacterized LOC105376360	ncRNA
chr15-91	chr15	99014859	99014995	+	205.2	0.845	intron (NR_126487, intron 1 of 3)	CpG	223	NR_126487	104564224	Hs.32769	NR_126487		LUNAR1	-	leukemia-associated non-coding IGF1R activator RNA 1	ncRNA
chr13-23	chr13	74287052	74287188	+	205.2	0.822	Intergenic	Intergenic	55676	NR_144451	100507612	Hs.447508	NR_144451		LINC00402	-	long intergenic non-protein coding RNA 402	ncRNA
chr12-136	chr12	68821783	68821919	+	203.1	0.667	intron (NM_001145339, intron 5 of 8)	intron (NM_001145339, intron 5 of 8)	12834	NM_001278462	4193	Hs.484551	NM_002392	ENSG00000135679	MDM2	ACTFS|HDMX|hdm2	MDM2 proto-oncogene	protein-coding
chr1-46	chr1	195019523	195019659	+	203.1	0.683	Intergenic	Intergenic	1562890	NR_039888	100616363		NR_039888	ENSG00000265986	MIR4735	-	microRNA 4735	ncRNA
chr20-20	chr20	496467	496603	+	203.1	0.623	intron (NM_177560, intron 5 of 11)	intron (NM_177560, intron 5 of 11)	-33982	NM_144628	128637	Hs.590876	NM_144628	ENSG00000125875	TBC1D20	C20orf140|WARBM4	TBC1 domain family member 20	protein-coding
chr12-114	chr12	70242787	70242923	+	200.9	0.628	promoter-TSS (NM_014515)	promoter-TSS (NM_014515)	-139	NM_014515	4848	Hs.133350	NM_014515	ENSG00000111596	CNOT2	CDC36|HSPC131|NOT2|NOT2H	CCR4-NOT transcription complex subunit 2	protein-coding
chr1-72	chr1	186094298	186094434	+	200.9	0.846	exon (NM_031935, exon 67 of 107)	exon (NM_031935, exon 67 of 107)	-201907	NM_001127709	10216	Hs.647723	NM_005807	ENSG00000116690	PRG4	CACP|HAPO|JCAP|MSF|SZP	proteoglycan 4	protein-coding
chr12-104	chr12	69024551	69024687	+	199.8	0.716	Intergenic	Intergenic	-61379	NM_001874	1368	Hs.654387	NM_001874	ENSG00000135678	CPM	-	carboxypeptidase M	protein-coding
chr10-27	chr10	10826274	10826410	+	199.8	0.781	intron (NM_001326326, intron 1 of 14)	MIRb|SINE|MIR	27631	NM_001326327	10659	Hs.309288	NM_006561	ENSG00000048740	CELF2	BRUNOL3|CELF-2|CUG-BP2|CUGBP2|ETR-3|ETR3|NAPOR	CUGBP, Elav-like family member 2	protein-coding
chr21-11	chr21	26148278	26148414	+	199.8	0.748	intron (NM_001136131, intron 1 of 15)	intron (NM_001136131, intron 1 of 15)	-7956	NM_001136016	351	Hs.434980	NM_000484	ENSG00000142192	APP	AAA|ABETA|ABPP|AD1|APPI|CTFgamma|CVAP|PN-II|PN2	amyloid beta precursor protein	protein-coding
chr1-42	chr1	33099373	33099509	+	199.8	0.641	intron (NM_001301823, intron 7 of 8)	intron (NM_001301823, intron 7 of 8)	17263	NM_001301826	113451	Hs.101807	NM_052998	ENSG00000142920	AZIN2	ADC|AZI2|AZIB1|ODC-p|ODC1L|ODCp	antizyme inhibitor 2	protein-coding
chr15-61	chr15	98669042	98669178	+	198.8	0.714	intron (NM_001291858, intron 1 of 20)	intron (NM_001291858, intron 1 of 20)	-17889	NR_126453	104472848	Hs.349049	NR_126453		IRAIN	IGF1R-AS	IGF1R antisense imprinted non-protein coding RNA	ncRNA
chr6-5	chr6	113879625	113879761	+	197.7	0.896	Intergenic	Intergenic	-6346	NR_038863	285758	Hs.359399	NR_038863	ENSG00000227502	LINC01268	-	long intergenic non-protein coding RNA 1268	ncRNA
chr21-15	chr21	41362459	41362595	+	196.6	0.655	intron (NM_002463, intron 1 of 13)	intron (NM_002463, intron 1 of 13)	504	NM_002463	4600	Hs.926	NM_002463	ENSG00000183486	MX2	MXB	MX dynamin like GTPase 2	protein-coding
chr20-19	chr20	1391861	1391997	+	196.6	0.684	TTS (NR_106929)	TTS (NR_106929)	1032	NR_106929	102465524		NR_106929	ENSG00000088832	MIR6869	hsa-mir-6869	microRNA 6869	ncRNA
chr12-202	chr12	83826248	83826384	+	196.6	0.716	Intergenic	L1PB3|LINE|L1	1086513	NM_018057	55117	Hs.44424	NM_018057	ENSG00000072041	SLC6A15	NTT73|SBAT1|V7-3|hv7-3	solute carrier family 6 member 15	protein-coding
chr1-62	chr1	172254998	172255134	+	196.6	0.772	intron (NM_015569, intron 15 of 20)	MIRc|SINE|MIR	-110231	NR_103486	100628315	Hs.584880	NR_038397	ENSG00000230630	DNM3OS	DNM3-AS1|MIR199A2HG	DNM3 opposite strand/antisense RNA	ncRNA
chr12-159	chr12	69502516	69502652	+	196.6	0.785	intron (NM_001278354, intron 2 of 9)	L2a|LINE|L2	32235	NM_001278355	10818	Hs.593446	NM_006654	ENSG00000166225	FRS2	FRS1A|FRS2A|FRS2alpha|SNT|SNT-1|SNT1	fibroblast growth factor receptor substrate 2	protein-coding
chr12-166	chr12	95003649	95003785	+	196.6	0.769	promoter-TSS (NM_001258338)	promoter-TSS (NM_001258338)	-4	NM_001258338	55967	Hs.506374	NM_018838	ENSG00000184752	NDUFA12	B17.2|DAP13	NADH:ubiquinone oxidoreductase subunit A12	protein-coding
chr10-45	chr10	12130378	12130514	+	196.6	0.858	TTS (NR_039699)	TTS (NR_039699)	370	NR_039699	100616488		NR_039699	ENSG00000265653	MIR548AK	-	microRNA 548ak	ncRNA
chr20-29	chr20	14434524	14434660	+	195.5	0.802	intron (NM_080676, intron 3 of 16)	L2|LINE|L2	-96925	NM_013281	23767	Hs.41296	NM_013281	ENSG00000125848	FLRT3	HH21	fibronectin leucine rich transmembrane protein 3	protein-coding
chr1-89	chr1	171645030	171645166	+	195.5	0.751	intron (NM_000261, intron 1 of 2)	LTR41B|LTR|ERVL	7535	NM_000261	4653	Hs.436037	NM_000261	ENSG00000034971	MYOC	GLC1A|GPOA|JOAG|JOAG1|TIGR	myocilin	protein-coding
chr4-14	chr4	8176950	8177086	+	195.5	0.776	Intergenic	Intergenic	-18186	NM_001130086	84448	Hs.233404	NM_032432	ENSG00000163995	ABLIM2	-	actin binding LIM protein family member 2	protein-coding
chr12-127	chr12	69656055	69656191	+	195.5	0.815	intron (NM_032735, intron 9 of 9)	Charlie1|DNA|hAT-Charlie	33154	NM_152439	144453	Hs.280782	NM_032735	ENSG00000127325	BEST3	VMD2L3	bestrophin 3	protein-coding
chr12-135	chr12	69046536	69046672	+	194.4	0.791	Intergenic	Intergenic	-83364	NM_001874	1368	Hs.654387	NM_001874	ENSG00000135678	CPM	-	carboxypeptidase M	protein-coding
chr15-62	chr15	85047306	85047442	+	194.4	0.743	intron (NM_002605, intron 1 of 21)	intron (NM_002605, intron 1 of 21)	65400	NM_173454	5151	Hs.9333	NM_002605	ENSG00000073417	PDE8A	HsT19550	phosphodiesterase 8A	protein-coding
chr12-164	chr12	70549580	70549716	+	192.3	0.616	intron (NM_001330204, intron 20 of 32)	intron (NM_001330204, intron 20 of 32)	60376	NM_002837	5787	Hs.201030	NM_002837	ENSG00000127329	PTPRB	HPTP-BETA|HPTPB|PTPB|R-PTP-BETA|VEPTP	protein tyrosine phosphatase, receptor type B	protein-coding
chr17-1	chr17	76252116	76252252	+	192.3	0.672	Intergenic	Intergenic	-11873	NM_001330501	114804	Hs.500643	NM_052916	ENSG00000141576	RNF157	-	ring finger protein 157	protein-coding
chr1-73	chr1	186152703	186152839	+	192.3	0.628	exon (NM_031935, exon 96 of 107)	exon (NM_031935, exon 96 of 107)	-143502	NM_001127709	10216	Hs.647723	NM_005807	ENSG00000116690	PRG4	CACP|HAPO|JCAP|MSF|SZP	proteoglycan 4	protein-coding
chr9-16	chr9	84261236	84261372	+	190.1	0.757	Intergenic	Intergenic	79475	NM_001199633	64078	Hs.535966	NM_022127	ENSG00000197506	SLC28A3	CNT3	solute carrier family 28 member 3	protein-coding
chr1-68	chr1	172451261	172451397	+	189.0	0.758	intron (NM_139240, intron 3 of 6)	intron (NM_139240, intron 3 of 6)	-1564	NM_001300760	92346	Hs.517991	NM_139240	ENSG00000180999	C1orf105	-	chromosome 1 open reading frame 105	protein-coding
chr1-83	chr1	186535887	186536023	+	189.0	0.727	Intergenic	Intergenic	-74847	NM_002597	5132	Hs.654381	NM_002597	ENSG00000116703	PDC	MEKA|PHD|PhLOP|PhLP	phosducin	protein-coding
chr20-27	chr20	1324671	1324807	+	189.0	0.701	promoter-TSS (NR_040047)	promoter-TSS (NR_040047)	-604	NR_040048	100507495	Hs.655785	NR_040047	ENSG00000234684	SDCBP2-AS1	-	SDCBP2 antisense RNA 1	ncRNA
chr12-138	chr12	70394006	70394142	+	189.0	0.695	intron (NM_014505, intron 1 of 2)	L2c|LINE|L2	27792	NM_014505	27345	Hs.525529	NM_014505	ENSG00000135643	KCNMB4	-	potassium calcium-activated channel subfamily M regulatory beta subunit 4	protein-coding
chr12-221	chr12	92570463	92570599	+	189.0	0.760	Intergenic	Intergenic	103852	NR_144532	100507616	Hs.339918	NR_144532		LOC100507616	-	uncharacterized LOC100507616	ncRNA
chr12-216	chr12	69398062	69398198	+	189.0	0.742	Intergenic	L1MB7|LINE|L1	38420	NM_006530	8089	Hs.4029	NM_006530	ENSG00000127337	YEATS4	4930573H17Rik|B230215M10Rik|GAS41|NUBI-1|YAF9	YEATS domain containing 4	protein-coding
chr12-170	chr12	70646976	70647112	+	189.0	0.739	intron (NR_073474, intron 9 of 10)	intron (NR_073474, intron 9 of 10)	-9604	NM_001109754	5787	Hs.201030	NM_002837	ENSG00000127329	PTPRB	HPTP-BETA|HPTPB|PTPB|R-PTP-BETA|VEPTP	protein tyrosine phosphatase, receptor type B	protein-coding
chr12-193	chr12	92462217	92462353	+	188.0	0.752	Intergenic	MIR|SINE|MIR	-4394	NR_144532	100507616	Hs.339918	NR_144532		LOC100507616	-	uncharacterized LOC100507616	ncRNA
chr12-149	chr12	69068539	69068675	+	186.9	0.767	Intergenic	Intergenic	-105367	NM_001874	1368	Hs.654387	NM_001874	ENSG00000135678	CPM	-	carboxypeptidase M	protein-coding
chr21-16	chr21	40787313	40787449	+	186.9	0.687	intron (NM_001389, intron 1 of 32)	intron (NM_001389, intron 1 of 32)	59732	NM_001389	1826	Hs.397800	NM_001389	ENSG00000171587	DSCAM	CHD2|CHD2-42|CHD2-52	DS cell adhesion molecule	protein-coding
chr12-143	chr12	69157131	69157267	+	186.9	0.838	Intergenic	LTR50|LTR|ERVL	-82338	NM_001300947	11052	Hs.369606	NM_007007	ENSG00000111605	CPSF6	CFIM|CFIM68|HPBRII-4|HPBRII-7	cleavage and polyadenylation specific factor 6	protein-coding
chr20-30	chr20	14582994	14583130	+	185.8	0.719	intron (NR_104193, intron 1 of 4)	MIR1_Amn|SINE|MIR	28678	NR_104193	140848	Hs.570367	NR_104193	ENSG00000227927	MACROD2-IT1	C20orf68|NCRNA00227|bA467D7.4	MACROD2 intronic transcript 1	ncRNA
chr1-65	chr1	27112117	27112253	+	185.8	0.643	intron (NR_046474, intron 1 of 10)	intron (NR_046474, intron 1 of 10)	42945	NR_046474	6548	Hs.469116	NM_003047	ENSG00000090020	SLC9A1	APNH|LIKNS|NHE-1|NHE1|PPP1R143	solute carrier family 9 member A1	protein-coding
chr12-163	chr12	70053084	70053220	+	185.8	0.796	Intergenic	LTR16A|LTR|ERVL	-189842	NM_014515	4848	Hs.133350	NM_014515	ENSG00000111596	CNOT2	CDC36|HSPC131|NOT2|NOT2H	CCR4-NOT transcription complex subunit 2	protein-coding
chr15-57	chr15	90949702	90949838	+	184.7	0.749	intron (NM_001323619, intron 16 of 20)	intron (NM_001323619, intron 16 of 20)	-5106	NM_001017919	91433	Hs.655895	NM_033544	ENSG00000166965	RCCD1	-	RCC1 domain containing 1	protein-coding
chr1-70	chr1	172654650	172654786	+	184.7	0.797	Intergenic	Intergenic	-4290	NM_001302746	356	Hs.2007	NM_000639	ENSG00000117560	FASLG	ALPS1B|APT1LG1|APTL|CD178|CD95-L|CD95L|FASL|TNFSF6|TNLG1A	Fas ligand	protein-coding
chr1-109	chr1	189617061	189617197	+	183.6	0.799	Intergenic	MLT1A0|LTR|ERVL-MaLR	858881	NM_001317188	339479	Hs.65765	NM_199051	ENSG00000162670	BRINP3	DBCCR1L|DBCCR1L1|FAM5C	BMP/retinoic acid inducible neural specific 3	protein-coding
chr21-18	chr21	40793217	40793353	+	183.6	0.817	intron (NM_001389, intron 1 of 32)	MER117|DNA|hAT-Charlie	53828	NM_001389	1826	Hs.397800	NM_001389	ENSG00000171587	DSCAM	CHD2|CHD2-42|CHD2-52	DS cell adhesion molecule	protein-coding
chr10-23	chr10	10831264	10831400	+	182.6	0.715	intron (NM_001326326, intron 1 of 14)	intron (NM_001326326, intron 1 of 14)	32621	NM_001326327	10659	Hs.309288	NM_006561	ENSG00000048740	CELF2	BRUNOL3|CELF-2|CUG-BP2|CUGBP2|ETR-3|ETR3|NAPOR	CUGBP, Elav-like family member 2	protein-coding
chr12-222	chr12	57759495	57759631	+	182.6	0.805	3' UTR (NM_138396, exon 4 of 4)	3' UTR (NM_138396, exon 4 of 4)	4465	NM_138396	92979	Hs.632709	NM_138396	ENSG00000139266	MARCH9	MARCH-IX|RNF179	membrane associated ring-CH-type finger 9	protein-coding
chr12-162	chr12	68793094	68793230	+	182.6	0.815	Intergenic	Intergenic	12332	NR_073494	100130075	Hs.744781	NR_073494		LOC100130075	-	SUZ RNA binding domain containing 1 pseudogene	pseudo
chr13-15	chr13	74306639	74306775	+	181.5	0.764	Intergenic	Intergenic	75263	NR_144451	100507612	Hs.447508	NR_144451		LINC00402	-	long intergenic non-protein coding RNA 402	ncRNA
chr12-157	chr12	95037977	95038113	+	181.5	0.648	intron (NM_001127362, intron 10 of 11)	intron (NM_001127362, intron 10 of 11)	-34332	NM_001258338	55967	Hs.506374	NM_018838	ENSG00000184752	NDUFA12	B17.2|DAP13	NADH:ubiquinone oxidoreductase subunit A12	protein-coding
chr13-14	chr13	79485062	79485198	+	180.4	0.631	intron (NM_019080, intron 1 of 7)	LTR40c|LTR|ERVL	-3899	NR_046685	100874208	Hs.602801	NR_046685	ENSG00000232132	NDFIP2-AS1	-	NDFIP2 antisense RNA 1	ncRNA
chr15-65	chr15	99143793	99143929	+	179.3	0.720	intron (NR_109947, intron 11 of 12)	L2b|LINE|L2	38781	NM_145728	23336	Hs.207106	NM_015286	ENSG00000182253	SYNM	DMN|SYN	synemin	protein-coding
chr10-25	chr10	8702974	8703110	+	179.3	0.693	Intergenic	Intergenic	-108651	NR_134492	105376398	Hs.63158	NR_134492		LOC105376398	-	uncharacterized LOC105376398	ncRNA
chr12-172	chr12	69025036	69025172	+	179.3	0.756	Intergenic	Intergenic	-61864	NM_001874	1368	Hs.654387	NM_001874	ENSG00000135678	CPM	-	carboxypeptidase M	protein-coding
chr20-26	chr20	14561763	14561899	+	179.3	0.782	intron (NR_104193, intron 1 of 4)	intron (NR_104193, intron 1 of 4)	7447	NR_104193	140848	Hs.570367	NR_104193	ENSG00000227927	MACROD2-IT1	C20orf68|NCRNA00227|bA467D7.4	MACROD2 intronic transcript 1	ncRNA
chr13-24	chr13	69274344	69274480	+	177.2	0.841	intron (NR_125752, intron 1 of 3)	intron (NR_125752, intron 1 of 3)	52066	NR_125752	103689913	Hs.585628	NR_125752		LINC00383	LINC00401	long intergenic non-protein coding RNA 383	ncRNA
chr1-64	chr1	186715937	186716073	+	177.2	0.679	Intergenic	Intergenic	35351	NR_125801	103752588	Hs.441636	NR_125801	ENSG00000273129	PACERR	PACER|PTGS2-AS1	PTGS2 antisense NFKB1 complex-mediated expression regulator RNA	ncRNA
chr12-154	chr12	75489662	75489798	+	177.2	0.662	intron (NM_006851, intron 2 of 5)	L2a|LINE|L2	8997	NM_006851	11010	Hs.205558	NM_006851	ENSG00000139278	GLIPR1	CRISP7|GLIPR|RTVP1	GLI pathogenesis related 1	protein-coding
chr15-55	chr15	96560404	96560540	+	176.1	0.638	Intergenic	L2|LINE|L2	221182	NR_102754	100652749	Hs.303588	NR_102753	ENSG00000259282	SPATA8-AS1	-	SPATA8 antisense RNA 1 (head to head)	ncRNA
chr10-20	chr10	8332485	8332621	+	176.1	0.718	Intergenic	Intergenic	-64248	NR_108058	100507143	Hs.258979	NR_108058	ENSG00000232170	LINC00708	GS1-756B1.2	long intergenic non-protein coding RNA 708	ncRNA
chr9-14	chr9	80076312	80076448	+	173.9	0.793	Intergenic	Intergenic	101357	NR_121212	101927477	Hs.571630	NR_121212		LINC01507	XLOC_000303	long intergenic non-protein coding RNA 1507	ncRNA
chr1-66	chr1	172040592	172040728	+	172.8	0.763	intron (NM_015569, intron 7 of 20)	L2c|LINE|L2	-98148	NR_036066	100422882		NR_036066	ENSG00000283152	MIR3120	mir-3120	microRNA 3120	ncRNA
chr13-25	chr13	73138740	73138876	+	171.8	0.741	Intergenic	Intergenic	80016	NM_001730	688	Hs.508234	NM_001730	ENSG00000102554	KLF5	BTEB2|CKLF|IKLF	Kruppel like factor 5	protein-coding
chr12-165	chr12	82177254	82177390	+	169.6	0.682	Intergenic	Intergenic	181098	NM_014167	29080	Hs.582627	NM_014167	ENSG00000133773	CCDC59	BR22|HSPC128|TAP26	coiled-coil domain containing 59	protein-coding
chr12-174	chr12	75196985	75197121	+	169.6	0.745	intron (NM_153748, intron 2 of 4)	MER5A|DNA|hAT-Charlie	12695	NM_001260498	3747	Hs.27214	NM_139136	ENSG00000166006	KCNC2	KV3.2	potassium voltage-gated channel subfamily C member 2	protein-coding
chr9-12	chr9	84296494	84296630	+	169.6	0.785	intron (NM_022127, intron 9 of 18)	intron (NM_022127, intron 9 of 18)	44217	NM_001199633	64078	Hs.535966	NM_022127	ENSG00000197506	SLC28A3	CNT3	solute carrier family 28 member 3	protein-coding
chr12-151	chr12	57737973	57738109	+	169.6	0.602	exon (NM_001122772, exon 1 of 19)	exon (NM_001122772, exon 1 of 19)	205	NM_001122772	116986	Hs.302435	NM_014770	ENSG00000135439	AGAP2	CENTG1|GGAP2|PIKE	ArfGAP with GTPase domain, ankyrin repeat and PH domain 2	protein-coding
chr12-169	chr12	69527959	69528095	+	169.6	0.693	intron (NM_001278354, intron 2 of 9)	intron (NM_001278354, intron 2 of 9)	-56696	NR_037476	100500868		NR_037476	ENSG00000283677	MIR3913-2	mir-3913-2	microRNA 3913-2	ncRNA
chr17-5	chr17	45093027	45093163	+	168.5	0.750	intron (NM_021079, intron 3 of 11)	intron (NM_021079, intron 3 of 11)	21338	NR_106842	102465470		NR_106842	ENSG00000277249	MIR6784	hsa-mir-6784	microRNA 6784	ncRNA
chr6-2	chr6	46876359	46876495	+	168.5	0.680	intron (NM_015234, intron 10 of 20)	intron (NM_015234, intron 10 of 20)	-27044	NR_110658	101926962	Hs.680113	NR_110658		LOC101926962	-	uncharacterized LOC101926962	ncRNA
chr12-150	chr12	69415909	69416045	+	167.4	0.728	Intergenic	Intergenic	-54372	NM_001278354	10818	Hs.593446	NM_006654	ENSG00000166225	FRS2	FRS1A|FRS2A|FRS2alpha|SNT|SNT-1|SNT1	fibroblast growth factor receptor substrate 2	protein-coding
chr20-34	chr20	14445483	14445619	+	167.4	0.809	intron (NM_080676, intron 3 of 16)	intron (NM_080676, intron 3 of 16)	-107884	NM_013281	23767	Hs.41296	NM_013281	ENSG00000125848	FLRT3	HH21	fibronectin leucine rich transmembrane protein 3	protein-coding
chr1-80	chr1	185823579	185823715	+	166.4	0.824	intron (NM_031935, intron 1 of 106)	intron (NM_031935, intron 1 of 106)	89096	NM_031935	83872	Hs.58877	NM_031935	ENSG00000143341	HMCN1	ARMD1|FBLN6|FIBL-6|FIBL6	hemicentin 1	protein-coding
chr1-77	chr1	172287346	172287482	+	166.4	0.815	intron (NM_015569, intron 15 of 20)	intron (NM_015569, intron 15 of 20)	-133274	NM_139240	92346	Hs.517991	NM_139240	ENSG00000180999	C1orf105	-	chromosome 1 open reading frame 105	protein-coding
chr12-155	chr12	70443468	70443604	+	166.4	0.726	Intergenic	MER89-int|LTR|ERV1	77254	NM_014505	27345	Hs.525529	NM_014505	ENSG00000135643	KCNMB4	-	potassium calcium-activated channel subfamily M regulatory beta subunit 4	protein-coding
chr17-2	chr17	81095024	81095160	+	165.3	0.667	intron (NM_006340, intron 6 of 14)	intron (NM_006340, intron 6 of 14)	30281	NR_030394	724027		NR_030394	ENSG00000207736	MIR657	MIRN657|hsa-mir-657	microRNA 657	ncRNA
chr15-109	chr15	98292537	98292673	+	165.3	0.783	Intergenic	Intergenic	-203852	NR_120325	101927332		NR_120325		LINC01582	-	long intergenic non-protein coding RNA 1582	ncRNA
chr12-156	chr12	70774185	70774321	+	165.3	0.738	intron (NM_002849, intron 2 of 13)	intron (NM_002849, intron 2 of 13)	14677	NM_001207015	5801	Hs.506076	NM_002849	ENSG00000153233	PTPRR	EC-PTP|PCPTP1|PTP-SL|PTPBR7|PTPRQ	protein tyrosine phosphatase, receptor type R	protein-coding
chr1-105	chr1	172343842	172343978	+	164.2	0.648	intron (NM_015569, intron 17 of 20)	intron (NM_015569, intron 17 of 20)	-76778	NM_139240	92346	Hs.517991	NM_139240	ENSG00000180999	C1orf105	-	chromosome 1 open reading frame 105	protein-coding
chr1-59	chr1	172322379	172322515	+	163.1	0.563	intron (NM_001136127, intron 16 of 19)	intron (NM_001136127, intron 16 of 19)	-98241	NM_139240	92346	Hs.517991	NM_139240	ENSG00000180999	C1orf105	-	chromosome 1 open reading frame 105	protein-coding
chr12-189	chr12	65490360	65490496	+	163.1	0.765	intron (NR_120431, intron 3 of 3)	L1MA10|LINE|L1	66883	NR_135033	105369187	Hs.738044	NR_135033	ENSG00000250748	LOC105369187	-	uncharacterized LOC105369187	ncRNA
chr13-31	chr13	74250996	74251132	+	163.1	0.799	intron (NR_144451, intron 1 of 1)	intron (NR_144451, intron 1 of 1)	19620	NR_144451	100507612	Hs.447508	NR_144451		LINC00402	-	long intergenic non-protein coding RNA 402	ncRNA
chr1-67	chr1	172278591	172278727	+	163.1	0.793	intron (NM_015569, intron 15 of 20)	intron (NM_015569, intron 15 of 20)	-133824	NR_103486	100628315	Hs.584880	NR_038397	ENSG00000230630	DNM3OS	DNM3-AS1|MIR199A2HG	DNM3 opposite strand/antisense RNA	ncRNA
chr12-168	chr12	69284234	69284370	+	163.1	0.813	Intergenic	Intergenic	-11084	NR_031692	100302182		NR_031692	ENSG00000283476	MIR1279	MIRN1279|hsa-mir-1279	microRNA 1279	ncRNA
chr15-86	chr15	92097679	92097815	+	162.0	0.800	intron (NM_013272, intron 3 of 9)	intron (NM_013272, intron 3 of 9)	243447	NR_135775	28232	Hs.311187	NM_013272	ENSG00000176463	SLCO3A1	OATP-D|OATP-RP3|OATP3A1|OATPD|OATPRP3|SLC21A11	solute carrier organic anion transporter family member 3A1	protein-coding
chr15-93	chr15	92082378	92082514	+	161.0	0.719	intron (NM_013272, intron 2 of 9)	intron (NM_013272, intron 2 of 9)	228146	NR_135775	28232	Hs.311187	NM_013272	ENSG00000176463	SLCO3A1	OATP-D|OATP-RP3|OATP3A1|OATPD|OATPRP3|SLC21A11	solute carrier organic anion transporter family member 3A1	protein-coding
chr13-21	chr13	73656971	73657107	+	161.0	0.758	Intergenic	Intergenic	92795	NR_047009	100874155	Hs.672679	NR_047009		LINC00392	-	long intergenic non-protein coding RNA 392	ncRNA
chr20-22	chr20	1418580	1418716	+	161.0	0.708	Intergenic	MLT1K|LTR|ERVL-MaLR	-25476	NM_000801	2280	Hs.471933	NM_000801	ENSG00000088832	FKBP1A	FKBP-12|FKBP-1A|FKBP1|FKBP12|PKC12|PKCI2|PPIASE	FK506 binding protein 1A	protein-coding
chr17-7	chr17	50178469	50178605	+	161.0	0.608	Intergenic	Intergenic	-6061	NR_024193	373861	Hs.25934	NM_194072		HILS1	H1.9	histone linker H1 domain, spermatid-specific 1 (pseudogene)	pseudo
chr15-94	chr15	98684490	98684626	+	161.0	0.796	intron (NM_001291858, intron 1 of 20)	intron (NM_001291858, intron 1 of 20)	-33337	NR_126453	104472848	Hs.349049	NR_126453		IRAIN	IGF1R-AS	IGF1R antisense imprinted non-protein coding RNA	ncRNA
chr1-96	chr1	183888349	183888485	+	161.0	0.683	intron (NM_001297672, intron 7 of 16)	intron (NM_001297672, intron 7 of 16)	83336	NM_001297672	23179	Hs.497148	NM_015149	ENSG00000143344	RGL1	RGL	ral guanine nucleotide dissociation stimulator like 1	protein-coding
chr19-3	chr19	58401291	58401427	+	159.9	0.689	Intergenic	CpG	5269	NM_001195135	646862	Hs.728121	NM_001195135	ENSG00000269855	RNF225	-	ring finger protein 225	protein-coding
chr1-81	chr1	24417107	24417243	+	159.9	0.662	intron (NM_001322856, intron 2 of 12)	intron (NM_001322856, intron 2 of 12)	1150	NM_001322857	57185	Hs.523442	NM_020448	ENSG00000001461	NIPAL3	DJ462O23.2|NPAL3	NIPA like domain containing 3	protein-coding
chr21-14	chr21	27275376	27275512	+	159.9	0.832	Intergenic	Intergenic	-308324	NM_007038	11096	Hs.58324	NM_007038	ENSG00000154736	ADAMTS5	ADAM-TS 11|ADAM-TS 5|ADAM-TS5|ADAMTS-11|ADAMTS-5|ADAMTS11|ADMP-2	ADAM metallopeptidase with thrombospondin type 1 motif 5	protein-coding
chr6-12	chr6	157764663	157764799	+	158.8	0.767	Intergenic	Intergenic	-58440	NM_016224	51429	Hs.191213	NM_016224	ENSG00000130340	SNX9	SDP1|SH3PX1|SH3PXD3A|WISP	sorting nexin 9	protein-coding
chr12-287	chr12	69879473	69879609	+	158.8	0.764	intron (NM_182530, intron 4 of 24)	intron (NM_182530, intron 4 of 24)	54218	NM_182530	196446	Hs.253773	NM_182530	ENSG00000166268	MYRFL	C12orf15|C12orf28|bcm1377	myelin regulatory factor-like	protein-coding
chr9-27	chr9	84318565	84318701	+	158.8	0.763	intron (NM_022127, intron 2 of 18)	AluSq2|SINE|Alu	22146	NM_001199633	64078	Hs.535966	NM_022127	ENSG00000197506	SLC28A3	CNT3	solute carrier family 28 member 3	protein-coding
chr12-167	chr12	64634043	64634179	+	158.8	0.839	intron (NR_040718, intron 1 of 3)	AluJb|SINE|Alu	-11506	NR_037515	100500856		NR_037515	ENSG00000266016	MIR548Z	-	microRNA 548z	ncRNA
chr12-140	chr12	82182652	82182788	+	157.7	0.776	Intergenic	L2c|LINE|L2	175700	NM_014167	29080	Hs.582627	NM_014167	ENSG00000133773	CCDC59	BR22|HSPC128|TAP26	coiled-coil domain containing 59	protein-coding
chr15-125	chr15	98803353	98803489	+	157.7	0.890	intron (NM_001291858, intron 2 of 20)	Tigger3b|DNA|TcMar-Tigger	18995	NR_039864	100616432		NR_039864	ENSG00000264480	MIR4714	-	microRNA 4714	ncRNA
chr13-22	chr13	74203760	74203896	+	157.7	0.675	Intergenic	Intergenic	-27616	NR_144451	100507612	Hs.447508	NR_144451		LINC00402	-	long intergenic non-protein coding RNA 402	ncRNA
chr4-11	chr4	11913041	11913177	+	157.7	0.744	Intergenic	MLT2B3|LTR|ERVL	-310342	NR_125910	101929019	Hs.434234	NR_125910	ENSG00000251210	LOC101929019	-	uncharacterized LOC101929019	ncRNA
chr13-29	chr13	79483460	79483596	+	156.6	0.729	intron (NM_019080, intron 1 of 7)	intron (NM_019080, intron 1 of 7)	-2297	NR_046685	100874208	Hs.602801	NR_046685	ENSG00000232132	NDFIP2-AS1	-	NDFIP2 antisense RNA 1	ncRNA
chr13-26	chr13	74206396	74206532	+	156.6	0.678	Intergenic	Intergenic	-24980	NR_144451	100507612	Hs.447508	NR_144451		LINC00402	-	long intergenic non-protein coding RNA 402	ncRNA
chr21-20	chr21	26177346	26177482	+	156.6	0.693	Intergenic	Intergenic	-6286	NM_001136131	351	Hs.434980	NM_000484	ENSG00000142192	APP	AAA|ABETA|ABPP|AD1|APPI|CTFgamma|CVAP|PN-II|PN2	amyloid beta precursor protein	protein-coding
chr12-184	chr12	70619890	70620026	+	156.6	0.769	intron (NM_001330204, intron 3 of 32)	intron (NM_001330204, intron 3 of 32)	-9934	NM_001206972	5787	Hs.201030	NM_002837	ENSG00000127329	PTPRB	HPTP-BETA|HPTPB|PTPB|R-PTP-BETA|VEPTP	protein tyrosine phosphatase, receptor type B	protein-coding
chr15-88	chr15	98983479	98983615	+	155.6	0.767	intron (NM_001167902, intron 2 of 4)	intron (NM_001167902, intron 2 of 4)	22109	NM_001102612	145814	Hs.592021	NM_001102612	ENSG00000183571	PGPEP1L	-	pyroglutamyl-peptidase I-like	protein-coding
chr15-67	chr15	91067145	91067281	+	155.6	0.744	Intergenic	MIR|SINE|MIR	-32375	NM_001323031	9899	Hs.21754	NM_014848	ENSG00000185518	SV2B	HsT19680	synaptic vesicle glycoprotein 2B	protein-coding
chr10-34	chr10	9188531	9188667	+	154.5	0.733	Intergenic	Intergenic	-87014	NR_108039	100507163	Hs.649223	NR_108039		LINC00709	-	long intergenic non-protein coding RNA 709	ncRNA
chr15-75	chr15	90872984	90873120	+	154.5	0.703	5' UTR (NM_001289824, exon 1 of 16)	5' UTR (NM_001289824, exon 1 of 16)	174	NM_001289824	5045	Hs.513153	NM_002569	ENSG00000140564	FURIN	FUR|PACE|PCSK3|SPC1	furin, paired basic amino acid cleaving enzyme	protein-coding
chr10-32	chr10	10661325	10661461	+	154.5	0.780	intron (NM_001326319, intron 1 of 16)	L1ME2|LINE|L1	133521	NR_027082	207107	Hs.31562	NR_027082	ENSG00000225383	SFTA1P	SFTPF	surfactant associated 1, pseudogene	pseudo
chr12-175	chr12	65500551	65500687	+	154.5	0.714	intron (NR_120432, intron 4 of 4)	intron (NR_120432, intron 4 of 4)	56692	NR_135033	105369187	Hs.738044	NR_135033	ENSG00000250748	LOC105369187	-	uncharacterized LOC105369187	ncRNA
chr10-48	chr10	10805480	10805616	+	153.4	0.731	intron (NM_001326326, intron 1 of 14)	MER67A|LTR|ERV1	6837	NM_001326327	10659	Hs.309288	NM_006561	ENSG00000048740	CELF2	BRUNOL3|CELF-2|CUG-BP2|CUGBP2|ETR-3|ETR3|NAPOR	CUGBP, Elav-like family member 2	protein-coding
chr4-12	chr4	8200743	8200879	+	152.3	0.760	intron (NR_134639, intron 1 of 14)	MLT1C|LTR|ERVL-MaLR	1567	NM_018986	54436	Hs.479116	NM_018986	ENSG00000125089	SH3TC1	-	SH3 domain and tetratricopeptide repeats 1	protein-coding
chr1-82	chr1	172352558	172352694	+	152.3	0.705	intron (NM_015569, intron 17 of 20)	MamGypsy2-I|LTR|Gypsy	-68062	NM_139240	92346	Hs.517991	NM_139240	ENSG00000180999	C1orf105	-	chromosome 1 open reading frame 105	protein-coding
chr13-17	chr13	73602420	73602556	+	151.2	0.829	Intergenic	MLT1J2|LTR|ERVL-MaLR	38244	NR_047009	100874155	Hs.672679	NR_047009		LINC00392	-	long intergenic non-protein coding RNA 392	ncRNA
chr17-24	chr17	81860734	81860870	+	151.2	0.719	promoter-TSS (NM_000918)	promoter-TSS (NM_000918)	-134	NM_000918	5034	Hs.464336	NM_000918	ENSG00000185624	P4HB	CLCRP1|DSI|ERBA2L|GIT|P4Hbeta|PDI|PDIA1|PHDB|PO4DB|PO4HB|PROHB	prolyl 4-hydroxylase subunit beta	protein-coding
chr10-19	chr10	8183289	8183425	+	151.2	0.729	Intergenic	Intergenic	84948	NR_108058	100507143	Hs.258979	NR_108058	ENSG00000232170	LINC00708	GS1-756B1.2	long intergenic non-protein coding RNA 708	ncRNA
chr12-183	chr12	95097050	95097186	+	151.2	0.727	intron (NM_018351, intron 14 of 20)	intron (NM_018351, intron 14 of 20)	-23490	NM_001032287	7181	Hs.108301	NM_003297	ENSG00000120798	NR2C1	TR2	nuclear receptor subfamily 2 group C member 1	protein-coding
chr10-31	chr10	10499973	10500109	+	150.2	0.780	intron (NM_001326319, intron 1 of 16)	intron (NM_001326319, intron 1 of 16)	37526	NM_001326321	10659	Hs.309288	NM_006561	ENSG00000048740	CELF2	BRUNOL3|CELF-2|CUG-BP2|CUGBP2|ETR-3|ETR3|NAPOR	CUGBP, Elav-like family member 2	protein-coding
chr9-18	chr9	80049204	80049340	+	150.2	0.753	Intergenic	Intergenic	74249	NR_121212	101927477	Hs.571630	NR_121212		LINC01507	XLOC_000303	long intergenic non-protein coding RNA 1507	ncRNA
chr10-41	chr10	8416575	8416711	+	150.2	0.567	Intergenic	Intergenic	-148338	NR_108058	100507143	Hs.258979	NR_108058	ENSG00000232170	LINC00708	GS1-756B1.2	long intergenic non-protein coding RNA 708	ncRNA
chr5-18	chr5	923570	923706	+	150.2	0.846	Intergenic	Intergenic	30784	NM_004237	9319	Hs.436187	NM_004237	ENSG00000071539	TRIP13	16E1BP	thyroid hormone receptor interactor 13	protein-coding
chr15-98	chr15	98866122	98866258	+	150.2	0.677	intron (NM_001291858, intron 2 of 20)	intron (NM_001291858, intron 2 of 20)	81764	NR_039864	100616432		NR_039864	ENSG00000264480	MIR4714	-	microRNA 4714	ncRNA
chr15-77	chr15	90934375	90934511	+	149.1	0.741	promoter-TSS (NM_001323620)	promoter-TSS (NM_001323620)	-177	NM_001323619	55898	Hs.389461	NM_017979	ENSG00000140553	UNC45A	GC-UNC45|GCUNC-45|GCUNC45|IRO039700|SMAP-1|SMAP1|UNC-45A	unc-45 myosin chaperone A	protein-coding
chr9-17	chr9	84325706	84325842	+	149.1	0.772	intron (NM_022127, intron 2 of 18)	intron (NM_022127, intron 2 of 18)	15005	NM_001199633	64078	Hs.535966	NM_022127	ENSG00000197506	SLC28A3	CNT3	solute carrier family 28 member 3	protein-coding
chr5-11	chr5	32313120	32313256	+	149.1	0.695	promoter-TSS (NM_001040446)	promoter-TSS (NM_001040446)	-180	NM_001294343	54545	Hs.481836	NM_019061	ENSG00000150712	MTMR12	3-PAP|PIP3AP	myotubularin related protein 12	protein-coding
chr6-9	chr6	46719256	46719392	+	149.1	0.816	intron (NM_005084, intron 2 of 11)	intron (NM_005084, intron 2 of 11)	16090	NM_005084	7941	Hs.584823	NM_005084	ENSG00000146070	PLA2G7	LDL-PLA2|LP-PLA2|PAFAD|PAFAH	phospholipase A2 group VII	protein-coding
chr1-86	chr1	32236237	32236373	+	148.0	0.625	intron (NR_026850, intron 3 of 6)	Tigger7|DNA|TcMar-Tigger	5405	NR_026850	339483	Hs.471067	NR_026850		MTMR9LP	MTMR9L	myotubularin related protein 9-like, pseudogene	pseudo
chr10-30	chr10	8404804	8404940	+	148.0	0.805	Intergenic	Intergenic	-136567	NR_108058	100507143	Hs.258979	NR_108058	ENSG00000232170	LINC00708	GS1-756B1.2	long intergenic non-protein coding RNA 708	ncRNA
chr12-161	chr12	69966565	69966701	+	148.0	0.753	Intergenic	Intergenic	141310	NM_182530	196446	Hs.253773	NM_182530	ENSG00000166268	MYRFL	C12orf15|C12orf28|bcm1377	myelin regulatory factor-like	protein-coding
chr12-185	chr12	82099367	82099503	+	148.0	0.784	Intergenic	Intergenic	145716	NR_110089	101928449	Hs.737488	NR_110089	ENSG00000257747	LOC101928449	-	uncharacterized LOC101928449	ncRNA
chr17-4	chr17	55609963	55610099	+	148.0	0.664	Intergenic	Intergenic	112833	NM_018286	55273	Hs.173233	NM_018286	ENSG00000166292	TMEM100	-	transmembrane protein 100	protein-coding
chr16-7	chr16	48583479	48583615	+	148.0	0.717	intron (NM_153029, intron 1 of 6)	L1MA8|LINE|L1	26662	NM_153029	9683	Hs.511839	NM_153029	ENSG00000102921	N4BP1	-	NEDD4 binding protein 1	protein-coding
chr15-81	chr15	98856701	98856837	+	146.9	0.807	intron (NM_001291858, intron 2 of 20)	L2b|LINE|L2	72343	NR_039864	100616432		NR_039864	ENSG00000264480	MIR4714	-	microRNA 4714	ncRNA
chr12-225	chr12	75236357	75236493	+	146.9	0.791	Intergenic	Intergenic	-26677	NM_001260497	3747	Hs.27214	NM_139136	ENSG00000166006	KCNC2	KV3.2	potassium voltage-gated channel subfamily C member 2	protein-coding
chr1-51	chr1	171742304	171742440	+	146.9	0.604	promoter-TSS (NM_001185127)	promoter-TSS (NM_001185127)	-133	NM_003762	8674	Hs.6651	NM_003762	ENSG00000117533	VAMP4	VAMP-4|VAMP24	vesicle associated membrane protein 4	protein-coding
chr19-2	chr19	42268914	42269050	+	145.8	0.601	intron (NM_001304815, intron 1 of 20)	CpG	445	NM_001304815	23152	Hs.388236	NM_015125	ENSG00000079432	CIC	-	capicua transcriptional repressor	protein-coding
chr13-36	chr13	75549722	75549858	+	145.8	0.574	promoter-TSS (NM_006002)	promoter-TSS (NM_006002)	40	NM_006002	7347	Hs.162241	NM_006002	ENSG00000118939	UCHL3	UCH-L3	ubiquitin C-terminal hydrolase L3	protein-coding
chr20-36	chr20	431562	431698	+	145.8	0.848	non-coding (NR_136659, exon 12 of 12)	non-coding (NR_136659, exon 12 of 12)	23580	NM_001323960	10616	Hs.29546	NM_006462	ENSG00000125826	RBCK1	C20orf18|HOIL-1|HOIL1|PBMEI|PGBM1|RBCK2|RNF54|UBCE7IP3|XAP3|XAP4|ZRANB4	RANBP2-type and C3HC4-type zinc finger containing 1	protein-coding
chr10-42	chr10	3222212	3222348	+	144.8	0.684	Intergenic	Intergenic	-49439	NR_144639	10531	Hs.528300	NM_014889	ENSG00000107959	PITRM1	MP1|PreP	pitrilysin metallopeptidase 1	protein-coding
chr9-24	chr9	84297281	84297417	+	144.8	0.698	intron (NM_022127, intron 8 of 18)	intron (NM_022127, intron 8 of 18)	43430	NM_001199633	64078	Hs.535966	NM_022127	ENSG00000197506	SLC28A3	CNT3	solute carrier family 28 member 3	protein-coding
chr1-103	chr1	186093575	186093711	+	144.8	0.777	exon (NM_031935, exon 66 of 107)	exon (NM_031935, exon 66 of 107)	-202630	NM_001127709	10216	Hs.647723	NM_005807	ENSG00000116690	PRG4	CACP|HAPO|JCAP|MSF|SZP	proteoglycan 4	protein-coding
chr1-79	chr1	183872580	183872716	+	144.8	0.702	intron (NM_001297672, intron 4 of 16)	intron (NM_001297672, intron 4 of 16)	67567	NM_001297672	23179	Hs.497148	NM_015149	ENSG00000143344	RGL1	RGL	ral guanine nucleotide dissociation stimulator like 1	protein-coding
chrX-2	chrX	19710217	19710353	+	143.7	0.726	intron (NM_001024666, intron 2 of 16)	MER44D|DNA|TcMar-Tigger	-39284	NM_001184960	30011	Hs.726365	NM_031892	ENSG00000147010	SH3KBP1	CD2BP3|CIN85|GIG10|HSB-1|HSB1|MIG18	SH3 domain containing kinase binding protein 1	protein-coding
chr6-10	chr6	46453912	46454048	+	141.5	0.661	intron (NM_001251973, intron 2 of 4)	intron (NM_001251973, intron 2 of 4)	37343	NM_001251974	10231	Hs.440168	NM_005822	ENSG00000172348	RCAN2	CSP2|DSCR1L1|MCIP2|RCN2|ZAKI-4|ZAKI4	regulator of calcineurin 2	protein-coding
chr19-1	chr19	19776520	19776656	+	141.5	0.759	promoter-TSS (NR_026956)	promoter-TSS (NR_026956)	-175	NR_026956	284440	Hs.665307	NR_026956		LINC00663	-	long intergenic non-protein coding RNA 663	ncRNA
chr15-151	chr15	73700338	73700474	+	141.5	0.839	intron (NM_001024736, intron 2 of 9)	intron (NM_001024736, intron 2 of 9)	15675	NM_001329628	80381	Hs.744915	NM_025240	ENSG00000103855	CD276	4Ig-B7-H3|B7-H3|B7H3|B7RP-2	CD276 molecule	protein-coding
chr10-44	chr10	10533537	10533673	+	141.5	0.850	intron (NM_001326319, intron 1 of 16)	MIRb|SINE|MIR	71090	NM_001326321	10659	Hs.309288	NM_006561	ENSG00000048740	CELF2	BRUNOL3|CELF-2|CUG-BP2|CUGBP2|ETR-3|ETR3|NAPOR	CUGBP, Elav-like family member 2	protein-coding
chr16-32	chr16	49986392	49986528	+	141.5	0.792	Intergenic	Intergenic	-38746	NM_153261	255919	Hs.59134	NM_153261	ENSG00000205423	CNEP1R1	C16orf69|NEP1-R1|NEP1R1|TMEM188|TMP125	CTD nuclear envelope phosphatase 1 regulatory subunit 1	protein-coding
chr12-173	chr12	69161942	69162078	+	141.5	0.767	Intergenic	Intergenic	-77527	NM_001300947	11052	Hs.369606	NM_007007	ENSG00000111605	CPSF6	CFIM|CFIM68|HPBRII-4|HPBRII-7	cleavage and polyadenylation specific factor 6	protein-coding
chr15-100	chr15	100466183	100466319	+	140.4	0.797	intron (NM_178842, intron 11 of 12)	intron (NM_178842, intron 11 of 12)	78035	NM_001290342	204219	Hs.662371	NM_178842	ENSG00000154227	CERS3	ARCI9|LASS3	ceramide synthase 3	protein-coding
chr12-224	chr12	74066626	74066762	+	140.4	0.788	Intergenic	L1PA10|LINE|L1	225937	NR_038300	100507377	Hs.455715	NR_038300	ENSG00000251138	LOC100507377	-	uncharacterized LOC100507377	ncRNA
chr2-4	chr2	157855747	157855883	+	139.4	0.707	intron (NM_001347664, intron 1 of 11)	intron (NM_001347664, intron 1 of 11)	-17537	NM_001347667	90	Hs.470316	NM_001105	ENSG00000115170	ACVR1	ACTRI|ACVR1A|ACVRLK2|ALK2|FOP|SKR1|TSRI	activin A receptor type 1	protein-coding
chr10-35	chr10	10792760	10792896	+	139.4	0.719	intron (NR_027082, intron 1 of 3)	intron (NR_027082, intron 1 of 3)	2086	NR_027082	207107	Hs.31562	NR_027082	ENSG00000225383	SFTA1P	SFTPF	surfactant associated 1, pseudogene	pseudo
chr17-13	chr17	58518133	58518269	+	139.4	0.654	promoter-TSS (NM_004687)	promoter-TSS (NM_004687)	-311	NM_004687	9110	Hs.514373	NM_004687	ENSG00000108389	MTMR4	FYVE-DSP2|ZFYVE11	myotubularin related protein 4	protein-coding
chr1-94	chr1	27863271	27863407	+	139.4	0.702	Intergenic	Intergenic	-9204	NM_004848	9473	Hs.10649	NM_004848	ENSG00000130775	THEMIS2	C1orf38|ICB-1	thymocyte selection associated family member 2	protein-coding
chr1-208	chr1	189607251	189607387	+	139.4	0.759	Intergenic	MER63C|DNA|hAT-Blackjack	868691	NM_001317188	339479	Hs.65765	NM_199051	ENSG00000162670	BRINP3	DBCCR1L|DBCCR1L1|FAM5C	BMP/retinoic acid inducible neural specific 3	protein-coding
chr1-139	chr1	16164344	16164480	+	138.3	0.772	Intergenic	Intergenic	-8303	NM_004431	1969	Hs.171596	NM_004431	ENSG00000142627	EPHA2	ARCC2|CTPA|CTPP1|CTRCT6|ECK	EPH receptor A2	protein-coding
chr10-21	chr10	8369824	8369960	+	138.3	0.741	Intergenic	Intergenic	-101587	NR_108058	100507143	Hs.258979	NR_108058	ENSG00000232170	LINC00708	GS1-756B1.2	long intergenic non-protein coding RNA 708	ncRNA
chr1-106	chr1	172745085	172745221	+	138.3	0.771	Intergenic	Intergenic	86145	NM_000639	356	Hs.2007	NM_000639	ENSG00000117560	FASLG	ALPS1B|APT1LG1|APTL|CD178|CD95-L|CD95L|FASL|TNFSF6|TNLG1A	Fas ligand	protein-coding
chr15-80	chr15	98648465	98648601	+	137.2	0.492	promoter-TSS (NM_000875)	promoter-TSS (NM_000875)	-6	NM_000875	3480	Hs.643120	NM_000875	ENSG00000140443	IGF1R	CD221|IGFIR|IGFR|JTK13	insulin like growth factor 1 receptor	protein-coding
chr12-258	chr12	75488705	75488841	+	137.2	0.857	intron (NM_006851, intron 2 of 5)	L2b|LINE|L2	8040	NM_006851	11010	Hs.205558	NM_006851	ENSG00000139278	GLIPR1	CRISP7|GLIPR|RTVP1	GLI pathogenesis related 1	protein-coding
chr1-114	chr1	172356689	172356825	+	137.2	0.829	intron (NM_015569, intron 17 of 20)	intron (NM_015569, intron 17 of 20)	-63931	NM_139240	92346	Hs.517991	NM_139240	ENSG00000180999	C1orf105	-	chromosome 1 open reading frame 105	protein-coding
chr17-14	chr17	59155431	59155567	+	136.1	0.586	promoter-TSS (NM_001100595)	promoter-TSS (NM_001100595)	0	NM_018304	55771	Hs.631750	NM_018304	ENSG00000068489	PRR11	-	proline rich 11	protein-coding
chr10-37	chr10	7827097	7827233	+	136.1	0.894	intron (NM_031923, intron 2 of 6)	intron (NM_031923, intron 2 of 6)	8661	NM_031923	83860	Hs.527688	NM_031923	ENSG00000165632	TAF3	TAF140|TAFII-140|TAFII140	TATA-box binding protein associated factor 3	protein-coding
chr1-136	chr1	186643741	186643877	+	136.1	0.745	Intergenic	Intergenic	36618	NM_000963	5743	Hs.196384	NM_000963	ENSG00000073756	PTGS2	COX-2|COX2|GRIPGHS|PGG/HS|PGHS-2|PHS-2|hCox-2	prostaglandin-endoperoxide synthase 2	protein-coding
chr17-9	chr17	47649610	47649746	+	135.0	0.677	promoter-TSS (NM_002265)	promoter-TSS (NM_002265)	-160	NM_002265	3837	Hs.532793	NM_002265	ENSG00000108424	KPNB1	IMB1|IPO1|IPOB|Impnb|NTF97	karyopherin subunit beta 1	protein-coding
chr10-28	chr10	8306327	8306463	+	135.0	0.586	Intergenic	Intergenic	-38090	NR_108058	100507143	Hs.258979	NR_108058	ENSG00000232170	LINC00708	GS1-756B1.2	long intergenic non-protein coding RNA 708	ncRNA
chr13-27	chr13	91226309	91226445	+	135.0	0.742	Intergenic	Intergenic	-14679	NR_047004	100874150	Hs.711947	NR_047004		LINC00379	-	long intergenic non-protein coding RNA 379	ncRNA
chr17-16	chr17	48048084	48048220	+	135.0	0.609	promoter-TSS (NM_001330262)	promoter-TSS (NM_001330262)	-153	NM_001330261	4779	Hs.514284	NM_003204	ENSG00000082641	NFE2L1	LCR-F1|NRF1|TCF11	nuclear factor, erythroid 2 like 1	protein-coding
chr15-158	chr15	100627912	100628048	+	135.0	0.774	intron (NM_198243, intron 4 of 5)	intron (NM_198243, intron 4 of 5)	25430	NM_198243	140460	Hs.31845	NM_024708	ENSG00000183475	ASB7	-	ankyrin repeat and SOCS box containing 7	protein-coding
chr12-145	chr12	70744348	70744484	+	135.0	0.709	intron (NM_002849, intron 6 of 13)	intron (NM_002849, intron 6 of 13)	10192	NR_073474	5801	Hs.506076	NM_002849	ENSG00000153233	PTPRR	EC-PTP|PCPTP1|PTP-SL|PTPBR7|PTPRQ	protein tyrosine phosphatase, receptor type R	protein-coding
chr5-26	chr5	38872393	38872529	+	135.0	0.670	intron (NM_001323505, intron 2 of 17)	L2c|LINE|L2	26462	NM_001323504	9180	Hs.120658	NM_003999	ENSG00000145623	OSMR	IL-31R-beta|IL-31RB|OSMRB|PLCA1	oncostatin M receptor	protein-coding
chr15-97	chr15	98853294	98853430	+	135.0	0.750	intron (NM_001291858, intron 2 of 20)	intron (NM_001291858, intron 2 of 20)	68936	NR_039864	100616432		NR_039864	ENSG00000264480	MIR4714	-	microRNA 4714	ncRNA
chr10-33	chr10	10501019	10501155	+	135.0	0.810	intron (NM_001326319, intron 1 of 16)	L1MD1|LINE|L1	38572	NM_001326321	10659	Hs.309288	NM_006561	ENSG00000048740	CELF2	BRUNOL3|CELF-2|CUG-BP2|CUGBP2|ETR-3|ETR3|NAPOR	CUGBP, Elav-like family member 2	protein-coding
chr14-2	chr14	20343246	20343382	+	135.0	0.685	promoter-TSS (NR_002312)	promoter-TSS (NR_002312)	97	NR_002312	85495	Hs.613102	NR_002312	ENSG00000277209	RPPH1	H1RNA|RPPH1-1	ribonuclease P RNA component H1	ncRNA
chr5-17	chr5	41763194	41763330	+	134.0	0.780	intron (NM_000436, intron 13 of 16)	intron (NM_000436, intron 13 of 16)	-106768	NR_046635	100874002	Hs.375537	NR_046635	ENSG00000248668	OXCT1-AS1	-	OXCT1 antisense RNA 1	ncRNA
chr1-75	chr1	9766918	9767054	+	134.0	0.702	intron (NM_001009566, intron 2 of 18)	intron (NM_001009566, intron 2 of 18)	57540	NM_001009566	22883	Hs.29665	NM_014944	ENSG00000171603	CLSTN1	ALC-ALPHA|CDHR12|CST-1|CSTN1|PIK3CD|XB31alpha|alcalpha1|alcalpha2	calsyntenin 1	protein-coding
chr4-15	chr4	28229257	28229393	+	134.0	0.725	Intergenic	MLT2B1|LTR|ERVL	-590257	NR_036237	100422937		NR_036237	ENSG00000283275	MIR4275	-	microRNA 4275	ncRNA
chr12-211	chr12	74515956	74516092	+	134.0	0.779	Intergenic	Intergenic	-21747	NM_001136262	552889	Hs.744849	NM_001136262	ENSG00000253719	ATXN7L3B	lnc-SCA7	ataxin 7 like 3B	protein-coding
chr21-23	chr21	41346344	41346480	+	134.0	0.671	intron (NM_206964, intron 4 of 6)	intron (NM_206964, intron 4 of 6)	-15611	NM_002463	4600	Hs.926	NM_002463	ENSG00000183486	MX2	MXB	MX dynamin like GTPase 2	protein-coding
chr5-21	chr5	160119556	160119692	+	134.0	0.587	promoter-TSS (NM_001267035)	promoter-TSS (NM_001267035)	-179	NM_001267035	114825	Hs.744960	NM_052927	ENSG00000170234	PWWP2A	MST101	PWWP domain containing 2A	protein-coding
chr1-99	chr1	22832193	22832329	+	134.0	0.721	intron (NM_001309192, intron 3 of 13)	MIRb|SINE|MIR	30965	NR_036214	100422914		NR_036214	ENSG00000264014	MIR4253	-	microRNA 4253	ncRNA
chr10-86	chr10	8835615	8835751	+	134.0	0.803	Intergenic	Charlie9|DNA|hAT-Charlie	-62306	NR_131944	105755953	Hs.564146	NR_131944	ENSG00000234752	LOC105755953	-	uncharacterized LOC105755953	ncRNA
chr2-14	chr2	74458277	74458413	+	134.0	0.698	promoter-TSS (NM_012477)	promoter-TSS (NM_012477)	-55	NM_012477	23559	Hs.516114	NM_012477	ENSG00000239779	WBP1	WBP-1	WW domain binding protein 1	protein-coding
chr12-197	chr12	71299667	71299803	+	132.9	0.631	Intergenic	Intergenic	-140035	NM_003667	8549	Hs.658889	NM_003667	ENSG00000139292	LGR5	FEX|GPR49|GPR67|GRP49|HG38	leucine rich repeat containing G protein-coupled receptor 5	protein-coding
chr16-8	chr16	56226335	56226471	+	132.9	0.821	intron (NM_020988, intron 2 of 8)	MER63A|DNA|hAT-Blackjack	-19117	NR_037499	100500891		NR_037499	ENSG00000265281	MIR3935	-	microRNA 3935	ncRNA
chr1-110	chr1	8397023	8397159	+	132.9	0.675	intron (NM_012102, intron 13 of 23)	intron (NM_012102, intron 13 of 23)	26596	NM_001042682	473	Hs.463041	NM_012102	ENSG00000142599	RERE	ARG|ARP|ATN1L|DNB1|NEDBEH	arginine-glutamic acid dipeptide repeats	protein-coding
chr5-20	chr5	149002145	149002281	+	132.9	0.753	3' UTR (NM_024577, exon 17 of 17)	3' UTR (NM_024577, exon 17 of 17)	60196	NR_030310	693169		NR_030310	ENSG00000207714	MIR584	MIRN584|hsa-mir-584	microRNA 584	ncRNA
chr11-1	chr11	18383750	18383886	+	132.9	0.626	Intergenic	Intergenic	-3969	NR_036116	100423016		NR_036116	ENSG00000264603	MIR3159	-	microRNA 3159	ncRNA
chr20-32	chr20	445220	445356	+	132.9	0.714	intron (NR_111901, intron 2 of 9)	intron (NR_111901, intron 2 of 9)	17265	NR_111901	128637	Hs.590876	NM_144628	ENSG00000125875	TBC1D20	C20orf140|WARBM4	TBC1 domain family member 20	protein-coding
chr5-27	chr5	42021248	42021384	+	131.8	0.803	Intergenic	L2c|LINE|L2	96062	NM_033484	26272	Hs.165575	NM_012176	ENSG00000151876	FBXO4	FBX4	F-box protein 4	protein-coding
chr10-95	chr10	3239712	3239848	+	131.8	0.800	Intergenic	Intergenic	-66939	NR_144639	10531	Hs.528300	NM_014889	ENSG00000107959	PITRM1	MP1|PreP	pitrilysin metallopeptidase 1	protein-coding
chr17-8	chr17	63622111	63622247	+	131.8	0.630	promoter-TSS (NM_002401)	promoter-TSS (NM_002401)	-246	NM_001330431	4215	Hs.29282	NM_002401	ENSG00000198909	MAP3K3	MAPKKK3|MEKK3	mitogen-activated protein kinase kinase kinase 3	protein-coding
chr5-14	chr5	37771860	37771996	+	131.8	0.670	Intergenic	Intergenic	62894	NM_001278098	2668	Hs.248114	NM_000514	ENSG00000168621	GDNF	ATF|ATF1|ATF2|HFB1-GDNF|HSCR3	glial cell derived neurotrophic factor	protein-coding
chr12-204	chr12	83865503	83865639	+	131.8	0.697	Intergenic	L2a|LINE|L2	1047258	NM_018057	55117	Hs.44424	NM_018057	ENSG00000072041	SLC6A15	NTT73|SBAT1|V7-3|hv7-3	solute carrier family 6 member 15	protein-coding
chr1-76	chr1	11908434	11908570	+	131.8	0.643	TTS (NR_002754)	TTS (NR_002754)	348	NR_002754	26829		NR_002754	ENSG00000199347	RNU5E-1	RNU5E|U5E	RNA, U5E small nuclear 1	snRNA
chr5-16	chr5	173455372	173455508	+	131.8	0.584	Intergenic	MLT1F1|LTR|ERVL-MaLR	107985	NR_107023	102465862		NR_107023	ENSG00000274994	MIR8056	hsa-mir-8056	microRNA 8056	ncRNA
chr1-242	chr1	7961489	7961625	+	131.8	0.834	promoter-TSS (NM_001123377)	promoter-TSS (NM_001123377)	-97	NM_007262	11315	Hs.419640	NM_007262	ENSG00000116288	PARK7	DJ-1|DJ1|HEL-S-67p	Parkinsonism associated deglycase	protein-coding
chr15-95	chr15	98779699	98779835	+	131.8	0.764	intron (NM_001291858, intron 2 of 20)	intron (NM_001291858, intron 2 of 20)	-4659	NR_039864	100616432		NR_039864	ENSG00000264480	MIR4714	-	microRNA 4714	ncRNA
chr9-23	chr9	81588270	81588406	+	130.7	0.781	intron (NM_005077, intron 16 of 19)	intron (NM_005077, intron 16 of 19)	101197	NM_001303104	7088	Hs.197320	NM_005077	ENSG00000196781	TLE1	ESG|ESG1|GRG1	transducin like enhancer of split 1	protein-coding
chr13-28	chr13	69265200	69265336	+	130.7	0.752	intron (NR_125752, intron 1 of 3)	L1PA14|LINE|L1	42922	NR_125752	103689913	Hs.585628	NR_125752		LINC00383	LINC00401	long intergenic non-protein coding RNA 383	ncRNA
chr17-32	chr17	75289448	75289584	+	130.7	0.663	promoter-TSS (NM_001126122)	promoter-TSS (NM_001126122)	-67	NM_001126121	60386	Hs.514470	NM_021734	ENSG00000125454	SLC25A19	DNC|MCPHA|MUP1|THMD3|THMD4|TPC	solute carrier family 25 member 19	protein-coding
chr12-190	chr12	69341490	69341626	+	130.7	0.728	Intergenic	Intergenic	-6796	NM_000239	4069	Hs.524579	NM_000239	ENSG00000090382	LYZ	LYZF1|LZM	lysozyme	protein-coding
chr15-70	chr15	92820388	92820524	+	130.7	0.766	Intergenic	Intergenic	24972	NR_033769	728619	Hs.684129	NR_033769		ASB9P1	-	ankyrin repeat and SOCS box containing 9 pseudogene 1	pseudo
chr1-102	chr1	171220135	171220271	+	129.6	0.696	Intergenic	HERVIP10B3-int|LTR|ERV1	-28268	NM_002021	2326	Hs.1424	NM_002021	ENSG00000010932	FMO1	-	flavin containing monooxygenase 1	protein-coding
chr21-24	chr21	41554647	41554783	+	129.6	0.793	Intergenic	Kanga2_a|DNA|TcMar-Tc2	-46557	NM_005656	7113	Hs.439309	NM_005656	ENSG00000184012	TMPRSS2	PP9284|PRSS10	transmembrane protease, serine 2	protein-coding
chr12-291	chr12	84305256	84305392	+	129.6	0.803	Intergenic	MER54A|LTR|ERVL	607505	NM_018057	55117	Hs.44424	NM_018057	ENSG00000072041	SLC6A15	NTT73|SBAT1|V7-3|hv7-3	solute carrier family 6 member 15	protein-coding
chrX-15	chrX	15854843	15854979	+	129.6	0.778	5' UTR (NM_001272071, exon 1 of 6)	5' UTR (NM_001272071, exon 1 of 6)	103	NM_001272071	8905	Hs.121592	NM_003916	ENSG00000182287	AP1S2	DC22|MRX59|MRXS21|MRXS5|MRXSF|PGS|SIGMA1B	adaptor related protein complex 1 sigma 2 subunit	protein-coding
chr16-10	chr16	67806668	67806804	+	129.6	0.656	promoter-TSS (NM_001320239)	promoter-TSS (NM_001320239)	-84	NM_001320238	57610	Hs.368569	NM_020850	ENSG00000141084	RANBP10	-	RAN binding protein 10	protein-coding
chr1-388	chr1	151282054	151282190	+	129.6	0.665	promoter-TSS (NM_020832)	promoter-TSS (NM_020832)	-190	NM_001304763	57592	Hs.186756	NM_020832	ENSG00000143373	ZNF687	PDB6	zinc finger protein 687	protein-coding
chr1-74	chr1	9303254	9303390	+	129.6	0.746	intron (NM_025106, intron 1 of 2)	ERVL-int|LTR|ERVL	10440	NM_025106	80176	Hs.8261	NM_025106	ENSG00000171621	SPSB1	SSB-1|SSB1	splA/ryanodine receptor domain and SOCS box containing 1	protein-coding
chr3-4	chr3	134427536	134427672	+	128.6	0.733	Intergenic	Intergenic	-10223	NR_039951	100616281		NR_039951		MIR4788	-	microRNA 4788	ncRNA
chr12-240	chr12	69639526	69639662	+	128.6	0.752	Intergenic	Intergenic	-28432	NM_201550	376132	Hs.448708	NM_201550	ENSG00000198812	LRRC10	HRLRRP|LRRC10A	leucine rich repeat containing 10	protein-coding
chr17-23	chr17	56699577	56699713	+	128.6	0.723	Intergenic	Penelope1_Vert|LINE|Penelope	105946	NM_005450	9241	Hs.248201	NM_005450	ENSG00000183691	NOG	SYM1|SYNS1|SYNS1A	noggin	protein-coding
chr17-3	chr17	76716221	76716357	+	128.6	0.751	3' UTR (NM_001081461, exon 7 of 7)	3' UTR (NM_001081461, exon 7 of 7)	-5284	NM_001008528	439921	Hs.250723	NM_198530	ENSG00000182534	MXRA7	PS1TP1|TMAP1	matrix remodeling associated 7	protein-coding
chr17-6	chr17	57948852	57948988	+	128.6	0.608	intron (NM_001271875, intron 1 of 10)	intron (NM_001271875, intron 1 of 10)	6403	NM_001271875	404093	Hs.46679	NM_001271875	ENSG00000180891	CUEDC1	-	CUE domain containing 1	protein-coding
chr12-181	chr12	66130780	66130916	+	128.6	0.672	promoter-TSS (NM_032338)	promoter-TSS (NM_032338)	-95	NM_032338	84298	Hs.504820	NM_032338	ENSG00000139233	LLPH	C12orf31|hLLP	LLP homolog, long-term synaptic facilitation	protein-coding
chr15-64	chr15	92451551	92451687	+	128.6	0.707	intron (NM_006011, intron 5 of 5)	intron (NM_006011, intron 5 of 5)	19927	NR_126501	104613533	Hs.97584	NR_126501	ENSG00000259170	LOC104613533	-	uncharacterized LOC104613533	ncRNA
chrX-4	chrX	3814835	3814971	+	128.6	0.675	Intergenic	CpG	28991	NR_034031	389906	Hs.636199	NM_001045547		LOC389906	-	zinc finger protein 839 pseudogene	pseudo
chr5-54	chr5	36502752	36502888	+	128.6	0.649	Intergenic	Intergenic	-103535	NM_001166696	6507	Hs.481918	NM_004172	ENSG00000079215	SLC1A3	EA6|EAAT1|GLAST|GLAST1	solute carrier family 1 member 3	protein-coding
chr15-110	chr15	98800545	98800681	+	127.5	0.649	intron (NM_001291858, intron 2 of 20)	intron (NM_001291858, intron 2 of 20)	16187	NR_039864	100616432		NR_039864	ENSG00000264480	MIR4714	-	microRNA 4714	ncRNA
chr6-4	chr6	14271222	14271358	+	127.5	0.683	Intergenic	Intergenic	14164	NR_108097	102216342	Hs.563409	NR_108096	ENSG00000226673	LINC01108	LncRNA-ES1	long intergenic non-protein coding RNA 1108	ncRNA
chr16-12	chr16	72093690	72093826	+	127.5	0.703	promoter-TSS (NM_001324354)	promoter-TSS (NM_001324354)	42	NM_014003	9785	Hs.151218	NM_014003	ENSG00000140829	DHX38	DDX38|PRP16|PRPF16	DEAH-box helicase 38	protein-coding
chr5-30	chr5	138331875	138332011	+	127.5	0.665	promoter-TSS (NM_001287582)	promoter-TSS (NM_001287582)	-66	NM_022809	995	Hs.656	NM_001790	ENSG00000158402	CDC25C	CDC25|PPP1R60	cell division cycle 25C	protein-coding
chr12-248	chr12	71217102	71217238	+	127.5	0.844	Intergenic	Intergenic	-59171	NM_004616	7103	Hs.170563	NM_004616	ENSG00000127324	TSPAN8	CO-029|TM4SF3	tetraspanin 8	protein-coding
chr10-43	chr10	8366208	8366344	+	126.4	0.622	Intergenic	Intergenic	-97971	NR_108058	100507143	Hs.258979	NR_108058	ENSG00000232170	LINC00708	GS1-756B1.2	long intergenic non-protein coding RNA 708	ncRNA
chr21-21	chr21	26148894	26149030	+	126.4	0.663	intron (NM_001136131, intron 1 of 15)	MIRb|SINE|MIR	-8572	NM_001136016	351	Hs.434980	NM_000484	ENSG00000142192	APP	AAA|ABETA|ABPP|AD1|APPI|CTFgamma|CVAP|PN-II|PN2	amyloid beta precursor protein	protein-coding
chr21-17	chr21	41648815	41648951	+	126.4	0.663	Intergenic	Intergenic	-30419	NR_024367	54090	Hs.570442	NR_024367		LINC00111	C21orf21|NCRNA00111	long intergenic non-protein coding RNA 111	ncRNA
chr1-177	chr1	194976033	194976169	+	126.4	0.800	Intergenic	L1ME2|LINE|L1	1606380	NR_039888	100616363		NR_039888	ENSG00000265986	MIR4735	-	microRNA 4735	ncRNA
chrX-5	chrX	13652981	13653117	+	126.4	0.590	promoter-TSS (NM_001297563)	promoter-TSS (NM_001297563)	-57	NM_001297564	170082	Hs.222855	NM_152634	ENSG00000176896	TCEANC	-	transcription elongation factor A N-terminal and central domain containing	protein-coding
chr12-232	chr12	71046387	71046523	+	126.4	0.725	Intergenic	Intergenic	111544	NM_004616	7103	Hs.170563	NM_004616	ENSG00000127324	TSPAN8	CO-029|TM4SF3	tetraspanin 8	protein-coding
chr15-68	chr15	91948417	91948553	+	125.3	0.743	intron (NM_013272, intron 2 of 9)	intron (NM_013272, intron 2 of 9)	94185	NR_135775	28232	Hs.311187	NM_013272	ENSG00000176463	SLCO3A1	OATP-D|OATP-RP3|OATP3A1|OATPD|OATPRP3|SLC21A11	solute carrier organic anion transporter family member 3A1	protein-coding
chr13-35	chr13	73672745	73672881	+	125.3	0.737	Intergenic	Intergenic	108569	NR_047009	100874155	Hs.672679	NR_047009		LINC00392	-	long intergenic non-protein coding RNA 392	ncRNA
chr11-5	chr11	26947511	26947647	+	125.3	0.741	Intergenic	Intergenic	-46502	NM_203371	387758	Hs.712718	NM_203371	ENSG00000176971	FIBIN	-	fin bud initiation factor homolog (zebrafish)	protein-coding
chr20-31	chr20	461968	462104	+	125.3	0.686	intron (NR_111901, intron 1 of 9)	CpG	517	NR_111901	128637	Hs.590876	NM_144628	ENSG00000125875	TBC1D20	C20orf140|WARBM4	TBC1 domain family member 20	protein-coding
chr19-12	chr19	4471794	4471930	+	125.3	0.661	promoter-TSS (NM_001001520)	promoter-TSS (NM_001001520)	-334	NM_001001520	84717	Hs.43071	NM_032631	ENSG00000167674	HDGFRP2	HDGF-2|HDGF2|HRP-2	hepatoma-derived growth factor-related protein 2	protein-coding
chr5-31	chr5	151771768	151771904	+	125.3	0.615	promoter-TSS (NR_132346)	promoter-TSS (NR_132346)	-79	NM_005754	10146	Hs.3353	NM_005754	ENSG00000145907	G3BP1	G3BP|HDH-VIII	G3BP stress granule assembly factor 1	protein-coding
chr8-4	chr8	143936600	143936736	+	125.3	0.745	intron (NM_201382, intron 5 of 31)	intron (NM_201382, intron 5 of 31)	2922	NM_201384	5339	Hs.434248	NM_000445	ENSG00000178209	PLEC	EBS1|EBSMD|EBSND|EBSO|EBSOG|EBSPA|HD1|LGMD2Q|PCN|PLEC1|PLEC1b|PLTN	plectin	protein-coding
chr2-7	chr2	113241082	113241218	+	124.2	0.625	TTS (NR_047570)	TTS (NR_047570)	4881	NR_015377	654433	Hs.656660	NR_015377	ENSG00000189223	PAX8-AS1	-	PAX8 antisense RNA 1	ncRNA
chr5-33	chr5	41508206	41508342	+	124.2	0.650	intron (NM_001005473, intron 1 of 2)	intron (NM_001005473, intron 1 of 2)	2354	NM_001005473	345557	Hs.145404	NM_001005473	ENSG00000182836	PLCXD3	-	phosphatidylinositol specific phospholipase C X domain containing 3	protein-coding
chr20-47	chr20	45336674	45336810	+	124.2	0.692	intron (NM_002999, intron 1 of 4)	intron (NM_002999, intron 1 of 4)	11682	NM_002999	6385	Hs.632267	NM_002999	ENSG00000124145	SDC4	SYND4	syndecan 4	protein-coding
chr12-286	chr12	69541024	69541160	+	124.2	0.724	intron (NM_006654, intron 4 of 9)	intron (NM_006654, intron 4 of 9)	-43631	NR_037476	100500868		NR_037476	ENSG00000283677	MIR3913-2	mir-3913-2	microRNA 3913-2	ncRNA
chr15-127	chr15	99211339	99211475	+	124.2	0.868	intron (NM_001288616, intron 6 of 11)	intron (NM_001288616, intron 6 of 11)	38212	NM_001288615	64927	Hs.513195	NM_022905	ENSG00000103852	TTC23	HCC-8	tetratricopeptide repeat domain 23	protein-coding
chr5-24	chr5	98309982	98310118	+	124.2	0.663	Intergenic	Intergenic	-459245	NM_001012761	285704	Hs.526902	NM_173670	ENSG00000174136	RGMB	DRAGON	repulsive guidance molecule family member b	protein-coding
chr1-206	chr1	186078362	186078498	+	124.2	0.765	intron (NM_031935, intron 55 of 106)	MLT1K|LTR|ERVL-MaLR	-217843	NM_001127709	10216	Hs.647723	NM_005807	ENSG00000116690	PRG4	CACP|HAPO|JCAP|MSF|SZP	proteoglycan 4	protein-coding
chr21-29	chr21	26170707	26170843	+	124.2	0.722	promoter-TSS (NM_000484)	promoter-TSS (NM_000484)	45	NM_000484	351	Hs.434980	NM_000484	ENSG00000142192	APP	AAA|ABETA|ABPP|AD1|APPI|CTFgamma|CVAP|PN-II|PN2	amyloid beta precursor protein	protein-coding
chr17-84	chr17	42667538	42667674	+	124.2	0.600	TTS (NR_073574)	TTS (NR_073574)	8358	NM_001320509	27175	Hs.279669	NM_016437	ENSG00000037042	TUBG2	-	tubulin gamma 2	protein-coding
chr12-219	chr12	69570006	69570142	+	124.2	0.677	intron (NM_006654, intron 6 of 9)	intron (NM_006654, intron 6 of 9)	-14649	NR_037476	100500868		NR_037476	ENSG00000283677	MIR3913-2	mir-3913-2	microRNA 3913-2	ncRNA
chr15-78	chr15	97960385	97960521	+	124.2	0.683	promoter-TSS (NM_183376)	promoter-TSS (NM_183376)	-250	NM_183376	91947	Hs.6093	NM_183376	ENSG00000140450	ARRDC4	-	arrestin domain containing 4	protein-coding
chr5-112	chr5	32391143	32391279	+	124.2	0.772	intron (NR_144318, intron 11 of 18)	Tigger7|DNA|TcMar-Tigger	3264	NR_030305	693164		NR_030305	ENSG00000207956	MIR579	MIRN579|hsa-mir-579	microRNA 579	ncRNA
chr20-35	chr20	1401512	1401648	+	123.1	0.699	Intergenic	HERVK3-int|LTR|ERVK	-8408	NM_000801	2280	Hs.471933	NM_000801	ENSG00000088832	FKBP1A	FKBP-12|FKBP-1A|FKBP1|FKBP12|PKC12|PKCI2|PPIASE	FK506 binding protein 1A	protein-coding
chr2-5	chr2	157858065	157858201	+	123.1	0.634	intron (NM_001347664, intron 1 of 11)	intron (NM_001347664, intron 1 of 11)	16978	NM_001105	90	Hs.470316	NM_001105	ENSG00000115170	ACVR1	ACTRI|ACVR1A|ACVRLK2|ALK2|FOP|SKR1|TSRI	activin A receptor type 1	protein-coding
chr12-275	chr12	79444315	79444451	+	123.1	0.805	intron (NM_001135806, intron 9 of 9)	intron (NM_001135806, intron 9 of 9)	25126	NR_031700	100302136		NR_031700	ENSG00000221788	MIR1252	MIRN1252|hsa-mir-1252	microRNA 1252	ncRNA
chr5-15	chr5	36151998	36152134	+	123.1	0.681	promoter-TSS (NM_032637)	promoter-TSS (NM_032637)	23	NM_005983	6502	Hs.23348	NM_005983	ENSG00000145604	SKP2	FBL1|FBXL1|FLB1|p45	S-phase kinase associated protein 2	protein-coding
chr15-73	chr15	92385214	92385350	+	123.1	0.745	Intergenic	Intergenic	-8605	NM_001330416	8128	Hs.302341	NM_006011	ENSG00000140557	ST8SIA2	HsT19690|SIAT8-B|SIAT8B|ST8SIA-II|ST8SiaII|STX	ST8 alpha-N-acetyl-neuraminide alpha-2,8-sialyltransferase 2	protein-coding
chr1-121	chr1	3504288	3504424	+	123.1	0.755	intron (NM_001409, intron 17 of 36)	intron (NM_001409, intron 17 of 36)	49773	NM_014448	27237	Hs.87435	NM_014448	ENSG00000130762	ARHGEF16	GEF16|NBR	Rho guanine nucleotide exchange factor 16	protein-coding
chr4-18	chr4	8228697	8228833	+	123.1	0.729	intron (NR_134639, intron 10 of 14)	intron (NR_134639, intron 10 of 14)	29521	NM_018986	54436	Hs.479116	NM_018986	ENSG00000125089	SH3TC1	-	SH3 domain and tetratricopeptide repeats 1	protein-coding
chr19-6	chr19	39971048	39971184	+	123.1	0.661	5' UTR (NM_006503, exon 1 of 11)	5' UTR (NM_006503, exon 1 of 11)	111	NM_006503	5704	Hs.211594	NM_006503	ENSG00000013275	PSMC4	MIP224|RPT3|S6|TBP-7|TBP7	proteasome 26S subunit, ATPase 4	protein-coding
chr8-3	chr8	66667383	66667519	+	122.1	0.692	promoter-TSS (NM_001204173)	promoter-TSS (NM_001204173)	-101	NM_019607	56260	Hs.661238	NM_019607	ENSG00000213865	C8orf44	-	chromosome 8 open reading frame 44	protein-coding
chr5-72	chr5	42074595	42074731	+	122.1	0.819	Intergenic	L1MB8|LINE|L1	100682	NR_104635	101926960	Hs.365692	NR_104635		LOC101926960	-	uncharacterized LOC101926960	ncRNA
chrX-7	chrX	16786211	16786347	+	122.1	0.659	promoter-TSS (NM_001168683)	promoter-TSS (NM_001168683)	-153	NM_001168683	55787	Hs.555961	NM_018360	ENSG00000086712	TXLNG	CXorf15|ELRG|FIAT|LSR5|TXLNGX	taxilin gamma	protein-coding
chr6-23	chr6	31827283	31827419	+	122.1	0.658	promoter-TSS (NM_005346).5	promoter-TSS (NM_005346).5	-384	NM_005346	3304	Hs.274402	NM_005346	ENSG00000204388	HSPA1B	HSP70-1B|HSP70-2|HSP70.2	heat shock protein family A (Hsp70) member 1B	protein-coding
chr1-123	chr1	12143720	12143856	+	122.1	0.624	3' UTR (NM_001281430, exon 14 of 14)	3' UTR (NM_001281430, exon 14 of 14)	-23155	NR_107000	102465836		NR_107000	ENSG00000028137	MIR7846	hsa-mir-7846	microRNA 7846	ncRNA
chr4-20	chr4	11806014	11806150	+	122.1	0.814	Intergenic	Intergenic	-377169	NM_005114	9957	Hs.507348	NM_005114	ENSG00000002587	HS3ST1	3OST|3OST1	heparan sulfate-glucosamine 3-sulfotransferase 1	protein-coding
chr8-1	chr8	81026533	81026669	+	122.1	0.760	intron (NM_018440, intron 3 of 8)	intron (NM_018440, intron 3 of 8)	85467	NM_018440	55824	Hs.266175	NM_018440	ENSG00000076641	PAG1	CBP|PAG	phosphoprotein membrane anchor with glycosphingolipid microdomains 1	protein-coding
chrX-1	chrX	13398590	13398726	+	121.0	0.690	Intergenic	Intergenic	63417	NR_045260	100133123	Hs.449499	NR_045260	ENSG00000226985	LINC01203	-	long intergenic non-protein coding RNA 1203	ncRNA
chr10-40	chr10	3265114	3265250	+	121.0	0.756	Intergenic	L2a|LINE|L2	-53513	NR_131187	105376360	Hs.212226	NR_131187		LOC105376360	-	uncharacterized LOC105376360	ncRNA
chr15-156	chr15	99213303	99213439	+	121.0	0.839	intron (NM_001288616, intron 6 of 11)	intron (NM_001288616, intron 6 of 11)	36248	NM_001288615	64927	Hs.513195	NM_022905	ENSG00000103852	TTC23	HCC-8	tetratricopeptide repeat domain 23	protein-coding
chr15-87	chr15	98648040	98648176	+	121.0	0.560	promoter-TSS (NM_000875)	promoter-TSS (NM_000875)	-431	NM_000875	3480	Hs.643120	NM_000875	ENSG00000140443	IGF1R	CD221|IGFIR|IGFR|JTK13	insulin like growth factor 1 receptor	protein-coding
chr16-39	chr16	19555389	19555525	+	121.0	0.669	promoter-TSS (NM_001300743)	promoter-TSS (NM_001300743)	42	NM_020314	57020	Hs.654964	NM_020314	ENSG00000103544	C16orf62	-	chromosome 16 open reading frame 62	protein-coding
chr1-149	chr1	20661539	20661675	+	121.0	0.683	promoter-TSS (NM_005216)	promoter-TSS (NM_005216)	-63	NM_005216	1650	Hs.523145	NM_005216	ENSG00000244038	DDOST	AGER1|CDG1R|OKSWcl45|OST|OST48|WBP1	dolichyl-diphosphooligosaccharide--protein glycosyltransferase non-catalytic subunit	protein-coding
chr15-76	chr15	91022525	91022661	+	121.0	0.679	promoter-TSS (NR_110104)	promoter-TSS (NR_110104)	28	NM_001289148	26276	Hs.745007	NM_018668	ENSG00000184056	VPS33B	-	VPS33B, late endosome and lysosome associated	protein-coding
chr17-72	chr17	4967301	4967437	+	119.9	0.697	TTS (NM_001171167)	TTS (NM_001171167)	468	NM_004890	9552	Hs.90436	NM_004890	ENSG00000091640	SPAG7	ACRP|FSA-1	sperm associated antigen 7	protein-coding
chr2-8	chr2	130342799	130342935	+	119.9	0.653	promoter-TSS (NM_001321118)	promoter-TSS (NM_001321118)	-186	NR_104471	84317	Hs.104203	NM_032357	ENSG00000136710	CCDC115	CDG2O|ccp1	coiled-coil domain containing 115	protein-coding
chr20-90	chr20	1400187	1400323	+	119.9	0.753	Intergenic	HERVK3-int|LTR|ERVK	-7083	NM_000801	2280	Hs.471933	NM_000801	ENSG00000088832	FKBP1A	FKBP-12|FKBP-1A|FKBP1|FKBP12|PKC12|PKCI2|PPIASE	FK506 binding protein 1A	protein-coding
chr14-1	chr14	22929497	22929633	+	119.9	0.707	promoter-TSS (NM_001039619)	promoter-TSS (NM_001039619)	20	NM_001282956	10419	Hs.367854	NM_006109	ENSG00000100462	PRMT5	HRMT1L5|IBP72|JBP1|SKB1|SKB1Hs	protein arginine methyltransferase 5	protein-coding
chr10-47	chr10	9458823	9458959	+	119.9	0.850	Intergenic	Intergenic	-163298	NR_120635	101928272	Hs.650697	NR_120635		LOC101928272	-	uncharacterized LOC101928272	ncRNA
chr1-95	chr1	172154706	172154842	+	119.9	0.825	intron (NM_015569, intron 14 of 20)	intron (NM_015569, intron 14 of 20)	-9939	NR_103486	100628315	Hs.584880	NR_038397	ENSG00000230630	DNM3OS	DNM3-AS1|MIR199A2HG	DNM3 opposite strand/antisense RNA	ncRNA
chr12-315	chr12	54988524	54988660	+	119.9	0.762	Intergenic	Intergenic	-3846	NM_001136030	9840	Hs.33187	NM_014796	ENSG00000135426	TESPA1	HSPC257|KIAA0748	thymocyte expressed, positive selection associated 1	protein-coding
chr7-1	chr7	6077319	6077455	+	119.9	0.699	Intergenic	MLT1F|LTR|ERVL-MaLR	-18158	NM_014413	27102	Hs.520205	NM_014413	ENSG00000086232	EIF2AK1	HCR|HRI	eukaryotic translation initiation factor 2 alpha kinase 1	protein-coding
chr1-111	chr1	172325704	172325840	+	119.9	0.777	intron (NM_015569, intron 17 of 20)	intron (NM_015569, intron 17 of 20)	-94916	NM_139240	92346	Hs.517991	NM_139240	ENSG00000180999	C1orf105	-	chromosome 1 open reading frame 105	protein-coding
chr6-6	chr6	113860098	113860234	+	119.9	0.607	exon (NM_002356, exon 2 of 2)	exon (NM_002356, exon 2 of 2)	2831	NM_002356	4082	Hs.519909	NM_002356	ENSG00000277443	MARCKS	80K-L|MACS|PKCSL|PRKCSL	myristoylated alanine rich protein kinase C substrate	protein-coding
chr13-33	chr13	74575794	74575930	+	119.9	0.806	Intergenic	Intergenic	23019	NR_034024	338864	Hs.97408	NR_034024	ENSG00000236678	LINC00347	-	long intergenic non-protein coding RNA 347	ncRNA
chr5-19	chr5	75336932	75337068	+	119.9	0.649	promoter-TSS (NM_001130996)	promoter-TSS (NM_001130996)	-168	NM_000859	3156	Hs.628096	NM_000859	ENSG00000113161	HMGCR	LDLCQ3	3-hydroxy-3-methylglutaryl-CoA reductase	protein-coding
chr1-98	chr1	11262634	11262770	+	119.9	0.706	promoter-TSS (NM_004958)	promoter-TSS (NM_004958)	-151	NM_004958	2475	Hs.338207	NM_004958	ENSG00000198793	MTOR	FRAP|FRAP1|FRAP2|RAFT1|RAPT1|SKS	mechanistic target of rapamycin	protein-coding
chr17-31	chr17	66275724	66275860	+	118.8	0.830	Intergenic	Intergenic	-27016	NM_002737	5578	Hs.531704	NM_002737	ENSG00000154229	PRKCA	AAG6|PKC-alpha|PKCA|PRKACA	protein kinase C alpha	protein-coding
chr1-92	chr1	6785283	6785419	+	118.8	0.597	promoter-TSS (NM_001195563)	promoter-TSS (NM_001195563)	27	NR_038934	23261	Hs.397705	NM_015215	ENSG00000171735	CAMTA1	CANPMR	calmodulin binding transcription activator 1	protein-coding
chr6-11	chr6	46849020	46849156	+	118.8	0.812	Intergenic	Intergenic	-54383	NR_110658	101926962	Hs.680113	NR_110658		LOC101926962	-	uncharacterized LOC101926962	ncRNA
chr17-15	chr17	47896042	47896178	+	118.8	0.684	promoter-TSS (NM_003110)	promoter-TSS (NM_003110)	-40	NM_003110	6668	Hs.514276	NM_003110	ENSG00000167182	SP2	-	Sp2 transcription factor	protein-coding
chr1-158	chr1	27725725	27725861	+	118.8	0.629	promoter-TSS (NM_001143912)	promoter-TSS (NM_001143912)	-186	NM_152660	199870	Hs.469359	NM_152660	ENSG00000009780	FAM76A	-	family with sequence similarity 76 member A	protein-coding
chr17-10	chr17	78822745	78822881	+	118.8	0.743	intron (NM_001321291, intron 6 of 20)	intron (NM_001321291, intron 6 of 20)	17714	NM_001321291	57602	Hs.464243	NM_025090	ENSG00000055483	USP36	DUB1	ubiquitin specific peptidase 36	protein-coding
chr5-57	chr5	140401545	140401681	+	118.8	0.672	promoter-TSS (NM_001197030)	promoter-TSS (NM_001197030)	-201	NM_001197030	54882	Hs.594084	NM_017747	ENSG00000131503	ANKHD1	MASK|MASK1|PP2500|VBARP	ankyrin repeat and KH domain containing 1	protein-coding
chr17-22	chr17	28335495	28335631	+	118.8	0.708	promoter-TSS (NM_001267774)	promoter-TSS (NM_001267774)	41	NM_021137	7126	Hs.76090	NM_021137	ENSG00000109079	TNFAIP1	B12|B61|BTBD34|EDP1|hBACURD2	TNF alpha induced protein 1	protein-coding
chr8-5	chr8	42720476	42720612	+	118.8	0.642	intron (NM_000749, intron 3 of 5)	L2c|LINE|L2	23125	NM_000749	1142	Hs.654576	NM_000749	ENSG00000147432	CHRNB3	-	cholinergic receptor nicotinic beta 3 subunit	protein-coding
chr14-14	chr14	73458607	73458743	+	118.8	0.687	promoter-TSS (NM_001320114)	promoter-TSS (NM_001320114)	-95	NM_001320114	8650	Hs.525443	NM_003744	ENSG00000133961	NUMB	C14orf41|S171|c14_5527	NUMB, endocytic adaptor protein	protein-coding
chr4-24	chr4	28637132	28637268	+	118.8	0.819	Intergenic	L2c|LINE|L2	-182382	NR_036237	100422937		NR_036237	ENSG00000283275	MIR4275	-	microRNA 4275	ncRNA
chr17-103	chr17	63773736	63773872	+	117.7	0.547	promoter-TSS (NM_020198)	promoter-TSS (NM_020198)	-76	NM_020198	57003	Hs.202011	NM_020198	ENSG00000108588	CCDC47	GK001|MSTP041	coiled-coil domain containing 47	protein-coding
chr17-12	chr17	54948466	54948602	+	117.7	0.788	intron (NM_001321175, intron 13 of 16)	L2a|LINE|L2	-20231	NM_178509	252983	Hs.35199	NM_178509	ENSG00000166263	STXBP4	Synip	syntaxin binding protein 4	protein-coding
chr9-49	chr9	84497423	84497559	+	117.7	0.965	Intergenic	Intergenic	-128993	NM_022127	64078	Hs.535966	NM_022127	ENSG00000197506	SLC28A3	CNT3	solute carrier family 28 member 3	protein-coding
chr17-45	chr17	65132115	65132251	+	117.7	0.697	Intergenic	Intergenic	-5155	NM_001165933	8787	Hs.664380	NM_003835	ENSG00000108370	RGS9	PERRS|RGS9L	regulator of G-protein signaling 9	protein-coding
chr1-185	chr1	10210370	10210506	+	117.7	0.689	promoter-TSS (NM_183416)	promoter-TSS (NM_183416)	-268	NM_183416	23095	Hs.97858	NM_015074	ENSG00000054523	KIF1B	CMT2|CMT2A|CMT2A1|HMSNII|KLP|NBLST1	kinesin family member 1B	protein-coding
chr1-143	chr1	172585489	172585625	+	117.7	0.785	intron (NM_001282750, intron 15 of 22)	intron (NM_001282750, intron 15 of 22)	52439	NM_001282750	51430	Hs.204559	NM_014283	ENSG00000094975	SUCO	C1orf9|CH1|OPT|SLP1	SUN domain containing ossification factor	protein-coding
chr16-9	chr16	67857912	67858048	+	116.7	0.734	intron (NM_001322041, intron 1 of 4)	intron (NM_001322041, intron 1 of 4)	-10522	NM_025082	80152	Hs.288382	NM_025082	ENSG00000102901	CENPT	C16orf56|CENP-T	centromere protein T	protein-coding
chr1-146	chr1	188988703	188988839	+	116.7	0.794	Intergenic	Intergenic	1487239	NM_001317188	339479	Hs.65765	NM_199051	ENSG00000162670	BRINP3	DBCCR1L|DBCCR1L1|FAM5C	BMP/retinoic acid inducible neural specific 3	protein-coding
chr13-37	chr13	90272430	90272566	+	116.7	0.763	Intergenic	Tigger3a|DNA|TcMar-Tigger	41316	NR_030754	693207		NR_030754		MIR622	MIRN622|hsa-mir-622	microRNA 622	ncRNA
chr17-37	chr17	75035227	75035363	+	116.7	0.686	non-coding (NR_110835, exon 3 of 8)	non-coding (NR_110835, exon 3 of 8)	2728	NR_110835	23510	Hs.514468	NM_015353	ENSG00000180901	KCTD2	-	potassium channel tetramerization domain containing 2	protein-coding
chr1-161	chr1	185939242	185939378	+	116.7	0.758	intron (NM_031935, intron 11 of 106)	intron (NM_031935, intron 11 of 106)	204759	NM_031935	83872	Hs.58877	NM_031935	ENSG00000143341	HMCN1	ARMD1|FBLN6|FIBL-6|FIBL6	hemicentin 1	protein-coding
chr9-13	chr9	112041890	112042026	+	116.7	0.669	exon (NM_001282643, exon 15 of 16)	exon (NM_001282643, exon 15 of 16)	109858	NR_039814	100616114		NR_039814	ENSG00000266315	MIR4668	mir-4668	microRNA 4668	ncRNA
chr6-20	chr6	113875605	113875741	+	116.7	0.816	Intergenic	Intergenic	-2326	NR_038863	285758	Hs.359399	NR_038863	ENSG00000227502	LINC01268	-	long intergenic non-protein coding RNA 1268	ncRNA
chr4-21	chr4	23856300	23856436	+	116.7	0.748	intron (NM_001330751, intron 4 of 14)	intron (NM_001330751, intron 4 of 14)	24924	NM_001330753	10891	Hs.527078	NM_013261	ENSG00000109819	PPARGC1A	LEM6|PGC-1(alpha)|PGC-1alpha|PGC-1v|PGC1|PGC1A|PPARGC1	PPARG coactivator 1 alpha	protein-coding
chr12-201	chr12	83713042	83713178	+	116.7	0.842	Intergenic	L1MC1|LINE|L1	1025955	NM_001320321	160335	Hs.577775	NM_152588	ENSG00000179104	TMTC2	IBDBP1	transmembrane and tetratricopeptide repeat containing 2	protein-coding
chr1-78	chr1	26865149	26865285	+	116.7	0.707	TTS (NM_006142)	TTS (NM_006142)	2075	NM_006142	2810	Hs.523718	NM_006142	ENSG00000175793	SFN	YWHAS	stratifin	protein-coding
chr12-390	chr12	69519965	69520101	+	116.7	0.877	intron (NM_001278354, intron 2 of 9)	L1PREC2|LINE|L1	49684	NM_001278355	10818	Hs.593446	NM_006654	ENSG00000166225	FRS2	FRS1A|FRS2A|FRS2alpha|SNT|SNT-1|SNT1	fibroblast growth factor receptor substrate 2	protein-coding
chr12-264	chr12	78470723	78470859	+	116.7	0.795	Intergenic	MLT1K|LTR|ERVL-MaLR	-111045	NR_135021	105369860	Hs.156898	NR_135021	ENSG00000258220	LOC105369860	-	uncharacterized LOC105369860	ncRNA
chr3-5	chr3	126911495	126911631	+	116.7	0.708	intron (NM_032343, intron 5 of 7)	intron (NM_032343, intron 5 of 7)	-77031	NM_032242	5361	Hs.432329	NM_032242	ENSG00000114554	PLXNA1	NOV|NOVP|PLEXIN-A1|PLXN1	plexin A1	protein-coding
chr18-1	chr18	79679389	79679525	+	116.7	0.678	promoter-TSS (NM_001318511)	promoter-TSS (NM_001318511)	288	NR_136643	284241		NR_136643	ENSG00000178412	LOC284241	-	uncharacterized LOC284241	ncRNA
chr11-2	chr11	12138455	12138591	+	115.6	0.709	intron (NR_144419, intron 2 of 27)	intron (NR_144419, intron 2 of 27)	133	NM_001282664	9645	Hs.501928	NM_014632	ENSG00000133816	MICAL2	MICAL-2|MICAL2PV1|MICAL2PV2	microtubule associated monooxygenase, calponin and LIM domain containing 2	protein-coding
chr17-71	chr17	80856597	80856733	+	115.6	0.820	intron (NM_020761, intron 12 of 33)	intron (NM_020761, intron 12 of 33)	-51033	NR_110852	101928855	Hs.670692	NR_110852	ENSG00000262833	LOC101928855	-	uncharacterized LOC101928855	ncRNA
chr5-60	chr5	31532141	31532277	+	115.6	0.750	promoter-TSS (NM_013235)	promoter-TSS (NM_013235)	-34	NM_001100412	29102	Hs.97997	NM_013235	ENSG00000113360	DROSHA	ETOHI2|HSA242976|RANSE3L|RN3|RNASE3L|RNASEN	drosha ribonuclease III	protein-coding
chr1-126	chr1	93701830	93701966	+	115.6	0.745	intron (NM_001261408, intron 3 of 13)	intron (NM_001261408, intron 3 of 13)	-20060	NM_003567	8412	Hs.36958	NM_003567	ENSG00000137936	BCAR3	NSP2|SH2D3B	breast cancer anti-estrogen resistance 3	protein-coding
chr8-2	chr8	25458536	25458672	+	115.6	0.601	promoter-TSS (NM_017634)	promoter-TSS (NM_017634)	-136	NM_017634	54793	Hs.72071	NM_017634	ENSG00000104756	KCTD9	BTBD27	potassium channel tetramerization domain containing 9	protein-coding
chr1-200	chr1	43649957	43650093	+	115.6	0.723	promoter-TSS (NM_014663)	promoter-TSS (NM_014663)	-101	NM_014663	9682	Hs.155983	NM_014663	ENSG00000066135	KDM4A	JHDM3A|JMJD2|JMJD2A|TDRD14A	lysine demethylase 4A	protein-coding
chr3-12	chr3	93980025	93980161	+	115.6	0.788	promoter-TSS (NR_135621)	promoter-TSS (NR_135621)	-46	NM_001321328	200894	Hs.533086	NM_144996	ENSG00000169379	ARL13B	ARL2L1|JBTS8	ADP ribosylation factor like GTPase 13B	protein-coding
chr1-125	chr1	28437998	28438134	+	115.6	0.695	promoter-TSS (NM_023923)	promoter-TSS (NM_023923)	-84	NM_023923	65979	Hs.225641	NM_023923	ENSG00000204138	PHACTR4	PPP1R124	phosphatase and actin regulator 4	protein-coding
chr4-26	chr4	8221669	8221805	+	115.6	0.755	intron (NR_134639, intron 7 of 14)	L1MC4|LINE|L1	22493	NM_018986	54436	Hs.479116	NM_018986	ENSG00000125089	SH3TC1	-	SH3 domain and tetratricopeptide repeats 1	protein-coding
chr2-9	chr2	64751057	64751193	+	115.6	0.611	Intergenic	CpG	-97213	NM_014755	9792	Hs.591569	NM_014755	ENSG00000179833	SERTAD2	Sei-2|TRIP-Br2	SERTA domain containing 2	protein-coding
chr1-93	chr1	27658963	27659099	+	115.6	0.646	Intergenic	L2c|LINE|L2	13182	NM_022872	2537	Hs.523847	NM_002038	ENSG00000126709	IFI6	6-16|FAM14C|G1P3|IFI-6-16|IFI616	interferon alpha inducible protein 6	protein-coding
chr12-196	chr12	69685967	69686103	+	115.6	0.758	intron (NM_001282616, intron 3 of 3)	intron (NM_001282616, intron 3 of 3)	3242	NM_152439	144453	Hs.280782	NM_032735	ENSG00000127325	BEST3	VMD2L3	bestrophin 3	protein-coding
chr17-36	chr17	62819959	62820095	+	115.6	0.768	intron (NR_135634, intron 1 of 1)	intron (NR_135634, intron 1 of 1)	11525	NR_135634	101927877	Hs.434615	NR_135634	ENSG00000265000	LOC101927877	-	uncharacterized LOC101927877	ncRNA
chr1-87	chr1	23368315	23368451	+	115.6	0.670	promoter-TSS (NR_033690)	promoter-TSS (NR_033690)	3	NM_030634	80818	Hs.293798	NM_030634	ENSG00000125945	ZNF436	ZNF|Zfp46	zinc finger protein 436	protein-coding
chr17-21	chr17	82458542	82458678	+	115.6	0.638	promoter-TSS (NM_031968)	promoter-TSS (NM_031968)	-54	NM_031968	26502	Hs.256526	NM_012336	ENSG00000141562	NARF	IOP2	nuclear prelamin A recognition factor	protein-coding
chr15-89	chr15	99100650	99100786	+	114.5	0.769	Intergenic	CpG	-4362	NM_015286	23336	Hs.207106	NM_015286	ENSG00000182253	SYNM	DMN|SYN	synemin	protein-coding
chr12-257	chr12	75444565	75444701	+	114.5	0.780	Intergenic	LTR16B1|LTR|ERVL	-36100	NM_006851	11010	Hs.205558	NM_006851	ENSG00000139278	GLIPR1	CRISP7|GLIPR|RTVP1	GLI pathogenesis related 1	protein-coding
chr14-26	chr14	23321077	23321213	+	114.5	0.688	5' UTR (NM_004643, exon 1 of 7)	5' UTR (NM_004643, exon 1 of 7)	957	NM_004643	8106	Hs.707712	NM_004643	ENSG00000100836	PABPN1	OPMD|PAB2|PABII|PABP-2|PABP2	poly(A) binding protein nuclear 1	protein-coding
chr1-91	chr1	3543488	3543624	+	114.5	0.656	intron (NM_001409, intron 4 of 36)	CpG	17234	NR_030277	693135		NR_030277	ENSG00000207776	MIR551A	MIRN551A|mir-551a	microRNA 551a	ncRNA
chrX-6	chrX	2352109	2352245	+	114.5	0.605	intron (NM_145177, intron 3 of 6)	intron (NM_145177, intron 3 of 6)	148362	NM_001171135	9189	Hs.131452	NM_004729	ENSG00000214717	ZBED1	ALTE|DREF|TRAMP|hDREF	zinc finger BED-type containing 1	protein-coding
chr1-195	chr1	2199410	2199546	+	114.5	0.772	5' UTR (NM_001282670, exon 4 of 8)	5' UTR (NM_001282670, exon 4 of 8)	-4703	NR_046427	199990	Hs.107101	NM_182533	ENSG00000162585	FAAP20	C1orf86|FP7162	Fanconi anemia core complex associated protein 20	protein-coding
chr1-179	chr1	28247233	28247369	+	114.5	0.786	Intergenic	CpG	11210	NM_016311	93974	Hs.744914	NM_016311	ENSG00000130770	ATPIF1	ATPI|ATPIP|IP	ATPase inhibitory factor 1	protein-coding
chr12-215	chr12	65667045	65667181	+	114.5	0.702	Intergenic	L2b|LINE|L2	-24741	NR_120431	100507065	Hs.591038	NR_120431		LOC100507065	-	uncharacterized LOC100507065	ncRNA
chr13-40	chr13	74187661	74187797	+	114.5	0.750	Intergenic	Intergenic	-43715	NR_144451	100507612	Hs.447508	NR_144451		LINC00402	-	long intergenic non-protein coding RNA 402	ncRNA
chr16-16	chr16	49755359	49755495	+	114.5	0.659	intron (NM_015069, intron 2 of 7)	intron (NM_015069, intron 2 of 7)	67311	NM_015069	23090	Hs.443715	NM_015069	ENSG00000102935	ZNF423	Ebfaz|JBTS19|NPHP14|OAZ|Roaz|ZFP423|Zfp104|hOAZ	zinc finger protein 423	protein-coding
chr9-19	chr9	124054874	124055010	+	114.5	0.674	Intergenic	Intergenic	43332	NM_004789	9355	Hs.696425	NM_004789	ENSG00000106689	LHX2	LH2|hLhx2	LIM homeobox 2	protein-coding
chr17-18	chr17	75700580	75700716	+	114.5	0.736	intron (NM_001301839, intron 4 of 9)	intron (NM_001301839, intron 4 of 9)	-20680	NM_001005731	3691	Hs.632226	NM_000213	ENSG00000132470	ITGB4	CD104|GP150	integrin subunit beta 4	protein-coding
chrX-10	chrX	16719357	16719493	+	114.5	0.640	promoter-TSS (NM_032796)	promoter-TSS (NM_032796)	-159	NR_033181	94056	Hs.744256	NM_032796	ENSG00000169895	SYAP1	PRO3113	synapse associated protein 1	protein-coding
chr1-130	chr1	12604461	12604597	+	114.5	0.803	intron (NM_004753, intron 1 of 5)	intron (NM_004753, intron 1 of 5)	-8133	NM_001324370	9249	Hs.289347	NM_004753	ENSG00000162496	DHRS3	DD83.1|RDH17|Rsdr1|SDR1|SDR16C1|retSDR1	dehydrogenase/reductase 3	protein-coding
chr5-22	chr5	41904045	41904181	+	114.5	0.640	promoter-TSS (NM_175921)	promoter-TSS (NM_175921)	-231	NM_175921	285636	Hs.29899	NM_175921	ENSG00000205765	C5orf51	-	chromosome 5 open reading frame 51	protein-coding
chrX-11	chrX	11759446	11759582	+	114.5	0.836	promoter-TSS (NM_006800)	promoter-TSS (NM_006800)	-102	NM_006800	10943	Hs.655288	NM_006800	ENSG00000005302	MSL3	MSL3L1	male-specific lethal 3 homolog (Drosophila)	protein-coding
chr8-6	chr8	142952238	142952374	+	113.4	0.755	Intergenic	Intergenic	-34463	NM_000498	1585	Hs.632054	NM_000498	ENSG00000179142	CYP11B2	ALDOS|CPN2|CYP11B|CYP11BL|CYPXIB2|P-450C18|P450C18|P450aldo	cytochrome P450 family 11 subfamily B member 2	protein-coding
chr1-152	chr1	172581852	172581988	+	113.4	0.680	intron (NM_001282751, intron 15 of 21)	intron (NM_001282751, intron 15 of 21)	48802	NM_001282750	51430	Hs.204559	NM_014283	ENSG00000094975	SUCO	C1orf9|CH1|OPT|SLP1	SUN domain containing ossification factor	protein-coding
chr1-137	chr1	188546658	188546794	+	113.4	0.748	Intergenic	Intergenic	1103098	NR_132374	106144535	Hs.568709	NR_132374	ENSG00000231599	LINC01037	-	long intergenic non-protein coding RNA 1037	ncRNA
chr15-150	chr15	73691478	73691614	+	113.4	0.750	intron (NM_001329628, intron 1 of 7)	MLT1K|LTR|ERVL-MaLR	6815	NM_001329628	80381	Hs.744915	NM_025240	ENSG00000103855	CD276	4Ig-B7-H3|B7-H3|B7H3|B7RP-2	CD276 molecule	protein-coding
chr12-194	chr12	65609399	65609535	+	113.4	0.777	intron (NR_120434, intron 2 of 4)	CR1-13_AMi|LINE|CR1	32905	NR_120433	100507065	Hs.591038	NR_120431		LOC100507065	-	uncharacterized LOC100507065	ncRNA
chr12-243	chr12	105996122	105996258	+	113.4	0.745	Intergenic	L1M3b|LINE|L1	143843	NM_014840	9891	Hs.524692	NM_014840	ENSG00000074590	NUAK1	ARK5	NUAK family kinase 1	protein-coding
chr15-83	chr15	78065537	78065673	+	113.4	0.747	intron (NM_015079, intron 1 of 12)	intron (NM_015079, intron 1 of 12)	12047	NM_144572	23102	Hs.567426	NM_015079	ENSG00000167202	TBC1D2B	-	TBC1 domain family member 2B	protein-coding
chr1-134	chr1	152048105	152048241	+	112.3	0.631	Intergenic	Intergenic	-11138	NM_005620	6282	Hs.417004	NM_005620	ENSG00000163191	S100A11	HEL-S-43|MLN70|S100C	S100 calcium binding protein A11	protein-coding
chr15-74	chr15	90852760	90852896	+	112.3	0.733	Intergenic	Intergenic	-15764	NM_002569	5045	Hs.513153	NM_002569	ENSG00000140564	FURIN	FUR|PACE|PCSK3|SPC1	furin, paired basic amino acid cleaving enzyme	protein-coding
chr17-52	chr17	82292818	82292954	+	112.3	0.762	promoter-TSS (NR_135639)	promoter-TSS (NR_135639)	-72	NR_135639	101929511	Hs.147682	NR_135639	ENSG00000265692	LINC01970	-	long intergenic non-protein coding RNA 1970	ncRNA
chr7-26	chr7	73715807	73715943	+	112.3	0.618	intron (NM_004603, intron 1 of 9)	intron (NM_004603, intron 1 of 9)	3812	NM_001165903	6804	Hs.647024	NM_004603	ENSG00000106089	STX1A	HPC-1|P35-1|STX1|SYN1A	syntaxin 1A	protein-coding
chr21-26	chr21	42040604	42040740	+	112.3	0.662	Intergenic	Intergenic	18403	NR_027273	150142	Hs.143833	NM_198078	ENSG00000237232	ZNF295-AS1	C21orf121|NCRNA00318|PRED87	ZNF295 antisense RNA 1	ncRNA
chr17-99	chr17	49192835	49192971	+	112.3	0.671	Intergenic	CpG	16478	NM_031498	2793	Hs.181781	NM_031498	ENSG00000167083	GNGT2	G-GAMMA-8|G-GAMMA-C|GNG8|GNG9|GNGT8	G protein subunit gamma transducin 2	protein-coding
chr5-38	chr5	148965928	148966064	+	112.3	0.707	Intergenic	hAT-N1_Mam|DNA|hAT-Tip100?	96413	NR_030310	693169		NR_030310	ENSG00000207714	MIR584	MIRN584|hsa-mir-584	microRNA 584	ncRNA
chr1-100	chr1	24266456	24266592	+	112.3	0.688	Intergenic	Intergenic	-52798	NM_198173	57822	Hs.657920	NM_021180	ENSG00000158055	GRHL3	SOM|TFCP2L4|VWS2	grainyhead like transcription factor 3	protein-coding
chr1-117	chr1	9910477	9910613	+	112.3	0.730	promoter-TSS (NM_001012329)	promoter-TSS (NM_001012329)	-287	NM_001012329	56998	Hs.463759	NM_020248	ENSG00000178585	CTNNBIP1	ICAT	catenin beta interacting protein 1	protein-coding
chr10-118	chr10	10515581	10515717	+	112.3	0.770	intron (NM_001326319, intron 1 of 16)	intron (NM_001326319, intron 1 of 16)	53134	NM_001326321	10659	Hs.309288	NM_006561	ENSG00000048740	CELF2	BRUNOL3|CELF-2|CUG-BP2|CUGBP2|ETR-3|ETR3|NAPOR	CUGBP, Elav-like family member 2	protein-coding
chr1-150	chr1	85607257	85607393	+	111.3	0.681	Intergenic	Intergenic	26564	NM_001554	3491	Hs.8867	NM_001554	ENSG00000142871	CYR61	CCN1|GIG1|IGFBP10	cysteine rich angiogenic inducer 61	protein-coding
chr10-63	chr10	93458897	93459033	+	111.3	0.656	intron (NM_133337, intron 1 of 52)	intron (NM_133337, intron 1 of 52)	23352	NM_133337	26509	Hs.602086	NM_013451	ENSG00000138119	MYOF	FER1L3	myoferlin	protein-coding
chr14-3	chr14	77616861	77616997	+	111.3	0.699	promoter-TSS (NM_004863)	promoter-TSS (NM_004863)	-162	NM_004863	9517	Hs.435661	NM_004863	ENSG00000100596	SPTLC2	HSN1C|LCB2|LCB2A|NSAN1C|SPT2|hLCB2a	serine palmitoyltransferase long chain base subunit 2	protein-coding
chr1-209	chr1	189619803	189619939	+	111.3	0.798	Intergenic	Intergenic	856139	NM_001317188	339479	Hs.65765	NM_199051	ENSG00000162670	BRINP3	DBCCR1L|DBCCR1L1|FAM5C	BMP/retinoic acid inducible neural specific 3	protein-coding
chr19-21	chr19	49766488	49766624	+	111.3	0.587	promoter-TSS (NM_014203)	promoter-TSS (NM_014203)	-367	NM_130787	160	Hs.467125	NM_014203	ENSG00000196961	AP2A1	ADTAA|AP2-ALPHA|CLAPA1	adaptor related protein complex 2 alpha 1 subunit	protein-coding
chr19-22	chr19	5904341	5904477	+	111.3	0.564	promoter-TSS (NM_001193375)	promoter-TSS (NM_001193375)	-396	NR_034166	126328	Hs.406062	NM_175614	ENSG00000174886	NDUFA11	B14.7|CI-B14.7	NADH:ubiquinone oxidoreductase subunit A11	protein-coding
chr3-8	chr3	120094975	120095111	+	111.3	0.628	promoter-TSS (NM_001146156)	promoter-TSS (NM_001146156)	-626	NM_002093	2932	Hs.445733	NM_002093	ENSG00000082701	GSK3B	-	glycogen synthase kinase 3 beta	protein-coding
chr5-37	chr5	39100986	39101122	+	111.3	0.769	Intergenic	LTR33|LTR|ERVL	-26646	NM_001285439	253260	Hs.407926	NM_152756	ENSG00000164327	RICTOR	AVO3|PIA|hAVO3	RPTOR independent companion of MTOR complex 2	protein-coding
chr5-49	chr5	37668634	37668770	+	111.3	0.643	intron (NM_001345998, intron 10 of 17)	intron (NM_001345998, intron 10 of 17)	166120	NM_001278098	2668	Hs.248114	NM_000514	ENSG00000168621	GDNF	ATF|ATF1|ATF2|HFB1-GDNF|HSCR3	glial cell derived neurotrophic factor	protein-coding
chr3-10	chr3	158709844	158709980	+	111.3	0.650	intron (NM_002888, intron 3 of 3)	intron (NM_002888, intron 3 of 3)	22574	NM_002888	5918	Hs.131269	NM_002888	ENSG00000118849	RARRES1	LXNL|PERG-1|TIG1	retinoic acid receptor responder 1	protein-coding
chr1-133	chr1	64343543	64343679	+	111.3	0.703	Intergenic	Intergenic	-127182	NM_020925	57685	Hs.443891	NM_020925	ENSG00000158966	CACHD1	-	cache domain containing 1	protein-coding
chr10-49	chr10	12191418	12191554	+	111.3	0.752	intron (NM_001321647, intron 1 of 8)	intron (NM_001321647, intron 1 of 8)	-4476	NM_006023	8872	Hs.412842	NM_006023	ENSG00000151465	CDC123	C10orf7|D123	cell division cycle 123	protein-coding
chr1-175	chr1	172351956	172352092	+	111.3	0.632	intron (NM_015569, intron 17 of 20)	intron (NM_015569, intron 17 of 20)	-68664	NM_139240	92346	Hs.517991	NM_139240	ENSG00000180999	C1orf105	-	chromosome 1 open reading frame 105	protein-coding
chr11-3	chr11	65006996	65007132	+	111.3	0.754	Intergenic	Intergenic	-7049	NM_001667	402	Hs.502836	NM_001667	ENSG00000213465	ARL2	ARFL2	ADP ribosylation factor like GTPase 2	protein-coding
chr1-164	chr1	1764387	1764523	+	111.3	0.748	intron (NM_001198994, intron 2 of 13)	intron (NM_001198994, intron 2 of 13)	-5813	NM_001198995	65220	Hs.654792	NM_023018	ENSG00000008130	NADK	dJ283E3.1	NAD kinase	protein-coding
chr15-82	chr15	99230962	99231098	+	111.3	0.740	intron (NM_001288616, intron 2 of 11)	Tigger3b|DNA|TcMar-Tigger	18589	NM_001288615	64927	Hs.513195	NM_022905	ENSG00000103852	TTC23	HCC-8	tetratricopeptide repeat domain 23	protein-coding
chr10-53	chr10	7916028	7916164	+	111.3	0.719	intron (NM_031923, intron 2 of 6)	intron (NM_031923, intron 2 of 6)	97592	NM_031923	83860	Hs.527688	NM_031923	ENSG00000165632	TAF3	TAF140|TAFII-140|TAFII140	TATA-box binding protein associated factor 3	protein-coding
chr6-17	chr6	44010890	44011026	+	111.3	0.702	intron (NR_125864, intron 1 of 4)	intron (NR_125864, intron 1 of 4)	-7308	NR_125865	101929705	Hs.670378	NR_125864	ENSG00000237686	LOC101929705	-	uncharacterized LOC101929705	ncRNA
chr12-198	chr12	108838481	108838617	+	111.3	0.706	intron (NM_001161330, intron 2 of 13)	intron (NM_001161330, intron 2 of 13)	-1543	NR_030350	693204		NR_030350	ENSG00000207622	MIR619	MIRN619|hsa-mir-619	microRNA 619	ncRNA
chr15-120	chr15	99016701	99016837	+	111.3	0.724	intron (NR_126487, intron 1 of 3)	intron (NR_126487, intron 1 of 3)	2065	NR_126487	104564224	Hs.32769	NR_126487		LUNAR1	-	leukemia-associated non-coding IGF1R activator RNA 1	ncRNA
chr10-39	chr10	74826421	74826557	+	111.3	0.610	promoter-TSS (NM_001256468)	promoter-TSS (NM_001256468)	76	NM_012330	23522	Hs.35758	NM_012330	ENSG00000156650	KAT6B	GTPTS|MORF|MOZ2|MYST4|ZC2HC6B|qkf|querkopf	lysine acetyltransferase 6B	protein-coding
chr15-85	chr15	91055993	91056129	+	111.3	0.625	Intergenic	Intergenic	33439	NR_110104	101926911	Hs.459366	NR_110104	ENSG00000214432	LOC101926911	-	uncharacterized LOC101926911	ncRNA
chr8-7	chr8	73972254	73972390	+	111.3	0.636	promoter-TSS (NM_005648)	promoter-TSS (NM_005648)	-35	NM_001204860	6921	Hs.533437	NM_005648	ENSG00000154582	ELOC	SIII|TCEB1	elongin C	protein-coding
chr8-14	chr8	1963278	1963414	+	111.3	0.707	Intergenic	Intergenic	-8051	NR_126346	104266957	Hs.734498	NR_126346	ENSG00000253696	KBTBD11-OT1	-	KBTBD11 overlapping transcript 1	ncRNA
chr13-39	chr13	69474406	69474542	+	110.2	0.729	Intergenic	Intergenic	252128	NR_125752	103689913	Hs.585628	NR_125752		LINC00383	LINC00401	long intergenic non-protein coding RNA 383	ncRNA
chr1-88	chr1	115179481	115179617	+	110.2	0.639	Intergenic	Intergenic	-90049	NM_001308315	10100	Hs.310458	NM_005725	ENSG00000134198	TSPAN2	NET3|TSN2|TSPAN-2	tetraspanin 2	protein-coding
chr2-6	chr2	234949837	234949973	+	110.2	0.689	Intergenic	Intergenic	-2079	NM_014521	23677	Hs.516777	NM_014521	ENSG00000130147	SH3BP4	BOG25|TTP	SH3 domain binding protein 4	protein-coding
chr19-4	chr19	55339393	55339529	+	110.2	0.576	promoter-TSS (NM_032701)	promoter-TSS (NM_032701)	-392	NM_032701	84787	Hs.590982	NM_032701	ENSG00000133247	KMT5C	SUV420H2|Suv4-20h2	lysine methyltransferase 5C	protein-coding
chr20-46	chr20	35305840	35305976	+	110.2	0.656	intron (NM_199487, intron 8 of 8)	intron (NM_199487, intron 8 of 8)	-13486	NM_178468	128876	Hs.592149	NM_178468	ENSG00000125998	FAM83C	C20orf128|dJ614O4.7	family with sequence similarity 83 member C	protein-coding
chr1-113	chr1	7401874	7402010	+	110.2	0.714	intron (NM_015215, intron 5 of 22)	intron (NM_015215, intron 5 of 22)	-369327	NM_004781	9341	Hs.66708	NM_004781	ENSG00000049245	VAMP3	CEB	vesicle associated membrane protein 3	protein-coding
chr17-43	chr17	50062554	50062690	+	110.2	0.597	intron (NM_002204, intron 1 of 25)	intron (NM_002204, intron 1 of 25)	6654	NM_002204	3675	Hs.265829	NM_002204	ENSG00000005884	ITGA3	CD49C|FRP-2|GAP-B3|GAPB3|ILNEB|MSK18|VCA-2|VL3A|VLA3a	integrin subunit alpha 3	protein-coding
chr21-22	chr21	14383203	14383339	+	110.2	0.703	promoter-TSS (NM_006948)	promoter-TSS (NM_006948)	-83	NM_006948	6782	Hs.352341	NM_006948	ENSG00000155304	HSPA13	STCH	heat shock protein family A (Hsp70) member 13	protein-coding
chr1-154	chr1	186050530	186050666	+	110.2	0.739	intron (NM_031935, intron 42 of 106)	L2|LINE|L2	-245675	NM_001127709	10216	Hs.647723	NM_005807	ENSG00000116690	PRG4	CACP|HAPO|JCAP|MSF|SZP	proteoglycan 4	protein-coding
chr5-95	chr5	33440776	33440912	+	110.2	0.676	promoter-TSS (NM_152295)	promoter-TSS (NM_152295)	68	NR_047677	6897	Hs.481860	NM_152295	ENSG00000113407	TARS	ThrRS	threonyl-tRNA synthetase	protein-coding
chr12-332	chr12	65556865	65557001	+	110.2	0.830	TTS (NR_120434)	TTS (NR_120434)	378	NR_135033	105369187	Hs.738044	NR_135033	ENSG00000250748	LOC105369187	-	uncharacterized LOC105369187	ncRNA
chr19-16	chr19	7943719	7943855	+	109.1	0.721	promoter-TSS (NM_006351)	promoter-TSS (NM_006351)	36	NM_006351	10469	Hs.465784	NM_006351	ENSG00000104980	TIMM44	TIM44	translocase of inner mitochondrial membrane 44	protein-coding
chr17-27	chr17	75693718	75693854	+	109.1	0.616	intron (NM_001301839, intron 3 of 9)	intron (NM_001301839, intron 3 of 9)	-26597	NM_001003716	9400	Hs.632229	NM_004259	ENSG00000108469	RECQL5	RECQ5	RecQ like helicase 5	protein-coding
chr12-192	chr12	75342055	75342191	+	109.1	0.771	intron (NM_152779, intron 1 of 4)	L1MD2|LINE|L1	7484	NM_001304964	256710	Hs.567788	NM_152779	ENSG00000173401	GLIPR1L1	ALKN2972|PRO7434	GLI pathogenesis related 1 like 1	protein-coding
chr1-124	chr1	27914588	27914724	+	109.1	0.723	exon (NM_001297558, exon 1 of 9)	exon (NM_001297558, exon 1 of 9)	141	NM_001297558	6118	Hs.79411	NM_002946	ENSG00000117748	RPA2	REPA2|RP-A p32|RP-A p34|RPA32	replication protein A2	protein-coding
chr17-67	chr17	72421316	72421452	+	109.1	0.722	intron (NR_137281, intron 3 of 4)	intron (NR_137281, intron 3 of 4)	78573	NR_135222	146795	Hs.651743	NR_135222	ENSG00000264026	LINC02003	-	long intergenic non-protein coding RNA 2003	ncRNA
chr17-11	chr17	41548080	41548216	+	109.1	0.698	Intergenic	Intergenic	6347	NR_038442	147093	Hs.680576	NR_038442	ENSG00000226629	LINC00974	-	long intergenic non-protein coding RNA 974	ncRNA
chr1-218	chr1	15949665	15949801	+	109.1	0.612	intron (NM_003443, intron 2 of 15)	intron (NM_003443, intron 2 of 15)	26399	NM_001324138	7709	Hs.433764	NM_003443	ENSG00000116809	ZBTB17	MIZ-1|ZNF151|ZNF60|pHZ-67	zinc finger and BTB domain containing 17	protein-coding
chr17-64	chr17	59853304	59853440	+	109.1	0.661	Intergenic	Intergenic	12106	NR_029493	406991	Hs.444569	NR_029493	ENSG00000062716	MIR21	MIRN21|hsa-mir-21|miR-21|miRNA21	microRNA 21	ncRNA
chr6-32	chr6	44237569	44237705	+	109.1	0.655	Intergenic	Intergenic	-8529	NM_001271970	3326	Hs.509736	NM_007355	ENSG00000096384	HSP90AB1	D6S182|HSP84|HSP90B|HSPC2|HSPCB	heat shock protein 90 alpha family class B member 1	protein-coding
chr2-17	chr2	219142382	219142518	+	109.1	0.727	intron (NM_024782, intron 5 of 7)	intron (NM_024782, intron 5 of 7)	18415	NM_024782	79840	Hs.225988	NM_024782	ENSG00000187736	NHEJ1	XLF	non-homologous end joining factor 1	protein-coding
chr13-44	chr13	90302163	90302299	+	109.1	0.767	Intergenic	Intergenic	71049	NR_030754	693207		NR_030754		MIR622	MIRN622|hsa-mir-622	microRNA 622	ncRNA
chr21-27	chr21	26169167	26169303	+	109.1	0.600	intron (NM_001136131, intron 1 of 15)	intron (NM_001136131, intron 1 of 15)	1585	NM_000484	351	Hs.434980	NM_000484	ENSG00000142192	APP	AAA|ABETA|ABPP|AD1|APPI|CTFgamma|CVAP|PN-II|PN2	amyloid beta precursor protein	protein-coding
chr1-132	chr1	44807353	44807489	+	109.1	0.707	promoter-TSS (NM_001013632)	promoter-TSS (NM_001013632)	-136	NM_001013632	343521	Hs.585137	NM_001013632	ENSG00000188396	TCTEX1D4	-	Tctex1 domain containing 4	protein-coding
chr16-53	chr16	70715328	70715464	+	109.1	0.658	intron (NM_018052, intron 14 of 18)	L2b|LINE|L2	-29345	NM_138383	92154	Hs.432387	NM_138383	ENSG00000132613	MTSS1L	ABBA|ABBA-1|ABBA1	MTSS1L, I-BAR domain containing	protein-coding
chr10-79	chr10	103781518	103781654	+	108.0	0.679	intron (NM_014631, intron 2 of 13)	intron (NM_014631, intron 2 of 13)	34807	NR_038940	100505839	Hs.655149	NR_038940	ENSG00000280693	SH3PXD2A-AS1	-	SH3PXD2A antisense RNA 1	ncRNA
chr5-69	chr5	172361630	172361766	+	108.0	0.696	intron (NM_001017995, intron 7 of 12)	MIRb|SINE|MIR	76101	NR_130933	100288254	Hs.531911	NM_001007542		LOC100288254	-	uncharacterized LOC100288254	ncRNA
chr4-19	chr4	165327379	165327515	+	108.0	0.673	promoter-TSS (NM_006745)	promoter-TSS (NM_006745)	-219	NM_001017369	6307	Hs.105269	NM_006745	ENSG00000052802	MSMO1	DESP4|ERG25|MCCPD|SC4MOL	methylsterol monooxygenase 1	protein-coding
chr16-19	chr16	75305483	75305619	+	108.0	0.705	intron (NM_006324, intron 5 of 6)	MIR|SINE|MIR	-37498	NM_001170715	9564	Hs.479747	NM_014567	ENSG00000050820	BCAR1	CAS|CAS1|CASS1|CRKAS|P130Cas	BCAR1, Cas family scaffolding protein	protein-coding
chr7-9	chr7	73822684	73822820	+	108.0	0.702	Intergenic	Intergenic	-8111	NM_001305	1364	Hs.647036	NM_001305	ENSG00000189143	CLDN4	CPE-R|CPER|CPETR|CPETR1|WBSCR8|hCPE-R	claudin 4	protein-coding
chr5-97	chr5	34915500	34915636	+	108.0	0.729	promoter-TSS (NR_026591)	promoter-TSS (NR_026591)	58	NR_026591	5810	Hs.38114	NM_002853	ENSG00000113456	RAD1	HRAD1|REC1	RAD1 checkpoint DNA exonuclease	protein-coding
chr5-36	chr5	149212283	149212419	+	108.0	0.642	intron (NM_001345859, intron 7 of 20)	intron (NM_001345859, intron 7 of 20)	-59487	NM_001146337	134265	Hs.62930	NM_152406	ENSG00000157510	AFAP1L1	-	actin filament associated protein 1 like 1	protein-coding
chr15-79	chr15	40565035	40565171	+	108.0	0.805	promoter-TSS (NM_001289132)	promoter-TSS (NM_001289132)	-46	NM_052849	90416	Hs.654661	NM_052849	ENSG00000128891	C15orf57	CCDC32	chromosome 15 open reading frame 57	protein-coding
chr19-28	chr19	33177115	33177251	+	108.0	0.649	Intergenic	CpG	-17510	NM_002333	4037	Hs.515340	NM_002333	ENSG00000130881	LRP3	-	LDL receptor related protein 3	protein-coding
chr1-243	chr1	10398869	10399005	+	108.0	0.712	promoter-TSS (NM_001304451)	promoter-TSS (NM_001304451)	-55	NM_002631	5226	Hs.464071	NM_002631	ENSG00000142657	PGD	6PGD	phosphogluconate dehydrogenase	protein-coding
chrX-9	chrX	19683114	19683250	+	108.0	0.692	intron (NM_001024666, intron 5 of 16)	intron (NM_001024666, intron 5 of 16)	-12181	NM_001184960	30011	Hs.726365	NM_031892	ENSG00000147010	SH3KBP1	CD2BP3|CIN85|GIG10|HSB-1|HSB1|MIG18	SH3 domain containing kinase binding protein 1	protein-coding
chrX-3	chrX	20141892	20142028	+	108.0	0.711	promoter-TSS (NM_001412)	promoter-TSS (NM_001412)	-112	NM_001412	1964	Hs.522590	NM_001412	ENSG00000173674	EIF1AX	EIF1A|EIF1AP1|EIF4C|eIF-1A|eIF-4C	eukaryotic translation initiation factor 1A, X-linked	protein-coding
chr17-47	chr17	77286785	77286921	+	108.0	0.580	intron (NM_001293695, intron 1 of 10)	intron (NM_001293695, intron 1 of 10)	-1038	NM_001113492	10801	Hs.440932	NM_006640	ENSG00000184640	SEPT9	AF17q25|MSF|MSF1|NAPB|PNUTL4|SINT1|SeptD1	septin 9	protein-coding
chr17-133	chr17	75905005	75905141	+	108.0	0.713	promoter-TSS (NM_032478)	promoter-TSS (NM_032478)	27	NM_032478	64978	Hs.442609	NM_032478	ENSG00000204316	MRPL38	HSPC262|L38MT|MRP-L3|MRP-L38|RPML3	mitochondrial ribosomal protein L38	protein-coding
chr1-145	chr1	186531969	186532105	+	108.0	0.651	Intergenic	L1PA11|LINE|L1	-70929	NM_002597	5132	Hs.654381	NM_002597	ENSG00000116703	PDC	MEKA|PHD|PhLOP|PhLP	phosducin	protein-coding
chr10-61	chr10	10677622	10677758	+	108.0	0.851	intron (NM_001326319, intron 1 of 16)	intron (NM_001326319, intron 1 of 16)	117224	NR_027082	207107	Hs.31562	NR_027082	ENSG00000225383	SFTA1P	SFTPF	surfactant associated 1, pseudogene	pseudo
chr17-112	chr17	42998176	42998312	+	108.0	0.722	promoter-TSS (NM_000988)	promoter-TSS (NM_000988)	-185	NM_000988	6155	Hs.514196	NM_000988	ENSG00000131469	RPL27	L27	ribosomal protein L27	protein-coding
chr19-11	chr19	36014252	36014388	+	108.0	0.715	promoter-TSS (NM_001297701)	promoter-TSS (NM_001297701)	-77	NM_001297701	84964	Hs.71941	NM_032878	ENSG00000239382	ALKBH6	ABH6	alkB homolog 6	protein-coding
chr19-17	chr19	11374896	11375032	+	108.0	0.675	intron (NM_175871, intron 1 of 1)	CpG	257	NM_175871	126074	Hs.631619	NM_175871	ENSG00000173928	SWSAP1	C19orf39|SWS1AP1|ZSWIM7AP1	SWIM-type zinc finger 7 associated protein 1	protein-coding
chr19-9	chr19	52189731	52189867	+	108.0	0.589	promoter-TSS (NM_014225)	promoter-TSS (NM_014225)	-3	NR_033500	5518	Hs.467192	NM_014225	ENSG00000105568	PPP2R1A	MRD36|PP2A-Aalpha|PP2AA|PP2AAALPHA|PR65A	protein phosphatase 2 scaffold subunit Aalpha	protein-coding
chr17-70	chr17	80647836	80647972	+	108.0	0.696	intron (NM_020761, intron 3 of 33)	Tigger19a|DNA|TcMar-Tigger	103079	NM_001163034	57521	Hs.133044	NM_020761	ENSG00000141564	RPTOR	KOG1|Mip1	regulatory associated protein of MTOR complex 1	protein-coding
chr5-25	chr5	136053648	136053784	+	108.0	0.615	intron (NM_000358, intron 8 of 16)	intron (NM_000358, intron 8 of 16)	24821	NM_000358	7045	Hs.369397	NM_000358	ENSG00000120708	TGFBI	BIGH3|CDB1|CDG2|CDGG1|CSD|CSD1|CSD2|CSD3|EBMD|LCD1	transforming growth factor beta induced	protein-coding
chr10-70	chr10	8312993	8313129	+	106.9	0.772	Intergenic	Intergenic	-44756	NR_108058	100507143	Hs.258979	NR_108058	ENSG00000232170	LINC00708	GS1-756B1.2	long intergenic non-protein coding RNA 708	ncRNA
chr6-13	chr6	170438476	170438612	+	106.9	0.679	Intergenic	Intergenic	107783	NR_039787	100616430		NR_039787	ENSG00000266245	MIR4644	-	microRNA 4644	ncRNA
chr6-61	chr6	158057582	158057718	+	106.9	0.660	intron (NM_001178088, intron 5 of 25)	LTR79|LTR|ERVL	40602	NM_001178088	8871	Hs.434494	NM_003898	ENSG00000078269	SYNJ2	INPP5H	synaptojanin 2	protein-coding
chr12-241	chr12	70756283	70756419	+	106.9	0.909	intron (NM_002849, intron 4 of 13)	intron (NM_002849, intron 4 of 13)	-1592	NM_001207016	5801	Hs.506076	NM_002849	ENSG00000153233	PTPRR	EC-PTP|PCPTP1|PTP-SL|PTPBR7|PTPRQ	protein tyrosine phosphatase, receptor type R	protein-coding
chr1-104	chr1	171743185	171743321	+	106.9	0.671	Intergenic	MER5B|DNA|hAT-Charlie	-1014	NM_003762	8674	Hs.6651	NM_003762	ENSG00000117533	VAMP4	VAMP-4|VAMP24	vesicle associated membrane protein 4	protein-coding
chr1-274	chr1	171742656	171742792	+	106.9	0.603	promoter-TSS (NM_001185127)	promoter-TSS (NM_001185127)	-485	NM_003762	8674	Hs.6651	NM_003762	ENSG00000117533	VAMP4	VAMP-4|VAMP24	vesicle associated membrane protein 4	protein-coding
chr1-116	chr1	235011902	235012038	+	106.9	0.679	Intergenic	Intergenic	-47971	NR_125945	101927851	Hs.520684	NR_125945	ENSG00000238005	LOC101927851	-	uncharacterized LOC101927851	ncRNA
chr5-34	chr5	59194002	59194138	+	106.9	0.752	intron (NM_001165899, intron 4 of 16)	intron (NM_001165899, intron 4 of 16)	82049	NM_001197220	5144	Hs.117545	NM_006203	ENSG00000113448	PDE4D	ACRDYS2|DPDE3|HSPDE4D|PDE43|PDE4DN2|STRK1	phosphodiesterase 4D	protein-coding
chr14-23	chr14	74619813	74619949	+	106.9	0.657	Intergenic	Intergenic	-7550	NM_000428	4053	Hs.512776	NM_000428	ENSG00000119681	LTBP2	C14orf141|GLC3D|LTBP3|MSPKA|MSTP031|WMS3	latent transforming growth factor beta binding protein 2	protein-coding
chr17-19	chr17	76264960	76265096	+	106.9	0.599	promoter-TSS (NM_182565)	promoter-TSS (NM_182565)	-177	NM_182565	283991	Hs.744981	NM_182565	ENSG00000185262	UBALD2	FAM100B	UBA like domain containing 2	protein-coding
chr20-60	chr20	45419616	45419752	+	106.9	0.729	intron (NR_047695, intron 2 of 8)	intron (NR_047695, intron 2 of 8)	3617	NR_047695	51604	Hs.437388	NM_015937	ENSG00000124155	PIGT	CGI-06|MCAHS3|NDAP|PNH2	phosphatidylinositol glycan anchor biosynthesis class T	protein-coding
chr15-121	chr15	99076736	99076872	+	106.9	0.697	Intergenic	Intergenic	-28276	NM_015286	23336	Hs.207106	NM_015286	ENSG00000182253	SYNM	DMN|SYN	synemin	protein-coding
chr10-38	chr10	9437267	9437403	+	106.9	0.726	Intergenic	LTR25|LTR|ERV1	-141742	NR_120635	101928272	Hs.650697	NR_120635		LOC101928272	-	uncharacterized LOC101928272	ncRNA
chr1-142	chr1	172414473	172414609	+	105.9	0.804	Intergenic	MER103C|DNA|hAT-Charlie	-6147	NM_139240	92346	Hs.517991	NM_139240	ENSG00000180999	C1orf105	-	chromosome 1 open reading frame 105	protein-coding
chr2-96	chr2	217066274	217066410	+	105.9	0.625	Intergenic	L2b|LINE|L2	195570	NR_130782	101928327	Hs.350698	NR_130782	ENSG00000223874	LINC01921	-	long intergenic non-protein coding RNA 1921	ncRNA
chr5-46	chr5	136058527	136058663	+	105.9	0.628	intron (NM_000358, intron 12 of 16)	intron (NM_000358, intron 12 of 16)	22003	NR_030583	100126299		NR_030583	ENSG00000270123	VTRNA2-1	CBL-3|CBL3|MIR886|MIRN886|VTRNA2|hsa-mir-886|hvg-5|nc886|svtRNA2-1a	vault RNA 2-1	ncRNA
chr17-92	chr17	81239101	81239237	+	105.9	0.674	promoter-TSS (NM_144679)	promoter-TSS (NM_144679)	-78	NM_144679	146705	Hs.631761	NM_144679	ENSG00000167302	TEPSIN	C17orf56|ENTHD2	TEPSIN, adaptor related protein complex 4 accessory protein	protein-coding
chr1-159	chr1	29570134	29570270	+	105.9	0.758	Intergenic	Intergenic	-220088	NR_110758	101928460	Hs.434659	NR_110758	ENSG00000230523	LINC01756	-	long intergenic non-protein coding RNA 1756	ncRNA
chr22-3	chr22	36776310	36776446	+	105.9	0.587	promoter-TSS (NM_001177701)	promoter-TSS (NM_001177701)	-245	NR_033531	11020	Hs.415172	NM_006860	ENSG00000100360	IFT27	BBS19|RABL4|RAYL	intraflagellar transport 27	protein-coding
chrX-8	chrX	1754147	1754283	+	105.9	0.699	Intergenic	Intergenic	139082	NM_001171039	438	Hs.522572	NM_004043	ENSG00000196433	ASMT	ASMTY|HIOMT|HIOMTY	acetylserotonin O-methyltransferase	protein-coding
chr19-18	chr19	17080066	17080202	+	105.9	0.729	intron (NM_001130065, intron 1 of 39)	intron (NM_001130065, intron 1 of 39)	4353	NM_004145	4650	Hs.123198	NM_004145	ENSG00000099331	MYO9B	CELIAC4|MYR5	myosin IXB	protein-coding
chr14-8	chr14	105490951	105491087	+	105.9	0.659	promoter-TSS (NM_001134875)	promoter-TSS (NM_001134875)	-230	NM_001134875	283643	Hs.720306	NM_173608	ENSG00000185347	C14orf80	-	chromosome 14 open reading frame 80	protein-coding
chr12-239	chr12	69470910	69471046	+	105.9	0.691	intron (NM_001278357, intron 1 of 6)	intron (NM_001278357, intron 1 of 6)	629	NM_001278355	10818	Hs.593446	NM_006654	ENSG00000166225	FRS2	FRS1A|FRS2A|FRS2alpha|SNT|SNT-1|SNT1	fibroblast growth factor receptor substrate 2	protein-coding
chr10-60	chr10	9408476	9408612	+	105.9	0.606	Intergenic	Intergenic	-112951	NR_120635	101928272	Hs.650697	NR_120635		LOC101928272	-	uncharacterized LOC101928272	ncRNA
chr10-36	chr10	10942547	10942683	+	105.9	0.822	intron (NM_001326319, intron 4 of 16)	MLT1F2|LTR|ERVL-MaLR	9548	NR_024410	254312	Hs.498620	NR_015413	ENSG00000229240	LINC00710	-	long intergenic non-protein coding RNA 710	ncRNA
chr12-188	chr12	6852459	6852595	+	105.9	0.658	promoter-TSS (NM_001331019)	promoter-TSS (NM_001331019)	400	NM_003481	8078	Hs.631661	NM_003481	ENSG00000111667	USP5	ISOT	ubiquitin specific peptidase 5	protein-coding
chr18-20	chr18	77114587	77114723	+	105.9	0.725	intron (NM_001025100, intron 1 of 3)	intron (NM_001025100, intron 1 of 3)	18163	NM_001025100	4155	Hs.551713	NM_002385	ENSG00000197971	MBP	-	myelin basic protein	protein-coding
chr10-103	chr10	7948704	7948840	+	105.9	0.750	intron (NM_031923, intron 2 of 6)	intron (NM_031923, intron 2 of 6)	103719	NR_104329	399717	Hs.158992	NM_207423	ENSG00000197308	GATA3-AS1	-	GATA3 antisense RNA 1	ncRNA
chr21-28	chr21	41601667	41601803	+	105.9	0.623	Intergenic	MIR3|SINE|MIR	-77567	NR_024367	54090	Hs.570442	NR_024367		LINC00111	C21orf21|NCRNA00111	long intergenic non-protein coding RNA 111	ncRNA
chr15-101	chr15	67105445	67105581	+	105.9	0.647	intron (NM_005902, intron 1 of 8)	intron (NM_005902, intron 1 of 8)	-20203	NM_001145102	4088	Hs.727986	NM_005902	ENSG00000166949	SMAD3	HSPC193|HsT17436|JV15-2|LDS1C|LDS3|MADH3	SMAD family member 3	protein-coding
chr1-254	chr1	227805812	227805948	+	104.8	0.621	Intergenic	L1MEg|LINE|L1	-9837	NM_183062	339501	Hs.97604	NM_183062	ENSG00000185888	PRSS38	MPN2	protease, serine 38	protein-coding
chr17-26	chr17	50639028	50639164	+	104.8	0.651	intron (NM_003786, intron 1 of 30)	intron (NM_003786, intron 1 of 30)	4239	NM_003786	8714	Hs.463421	NM_003786	ENSG00000108846	ABCC3	ABC31|EST90757|MLP2|MOAT-D|MRP3|cMOAT2	ATP binding cassette subfamily C member 3	protein-coding
chr14-4	chr14	100693262	100693398	+	104.8	0.692	Intergenic	L2a|LINE|L2	-33535	NM_003836	8788	Hs.116631	NM_003836	ENSG00000185559	DLK1	DLK|DLK-1|Delta1|FA1|PREF1|Pref-1|ZOG|pG2	delta like non-canonical Notch ligand 1	protein-coding
chr13-34	chr13	73146842	73146978	+	104.8	0.676	Intergenic	Intergenic	88118	NM_001730	688	Hs.508234	NM_001730	ENSG00000102554	KLF5	BTEB2|CKLF|IKLF	Kruppel like factor 5	protein-coding
chr12-231	chr12	57078814	57078950	+	104.8	0.722	promoter-TSS (NM_001130963)	promoter-TSS (NM_001130963)	-91	NM_015257	23306	Hs.591040	NM_015257	ENSG00000166881	NEMP1	TMEM194|TMEM194A	nuclear envelope integral membrane protein 1	protein-coding
chr21-32	chr21	41684803	41684939	+	104.8	0.632	intron (NR_024367, intron 1 of 2)	MLT1D|LTR|ERVL-MaLR	5569	NR_024367	54090	Hs.570442	NR_024367		LINC00111	C21orf21|NCRNA00111	long intergenic non-protein coding RNA 111	ncRNA
chr18-3	chr18	75408985	75409121	+	104.8	0.701	TTS (NM_001037331)	TTS (NM_001037331)	18650	NM_001303482	284274	Hs.666744	NM_001037331	ENSG00000206026	SMIM21	C18orf62	small integral membrane protein 21	protein-coding
chr14-5	chr14	95534782	95534918	+	104.8	0.617	promoter-TSS (NR_001459)	promoter-TSS (NR_001459)	22	NR_003138	283596	Hs.448753	NR_001459		SNHG10	C14orf62|LINC00063|NCRNA00063	small nucleolar RNA host gene 10	ncRNA
chrX-24	chrX	15493272	15493408	+	104.8	0.710	5' UTR (NM_001018109, exon 1 of 10)	5' UTR (NM_001018109, exon 1 of 10)	248	NM_003662	8544	Hs.495728	NM_003662	ENSG00000087842	PIR	-	pirin	protein-coding
chr16-21	chr16	56269902	56270038	+	104.8	0.685	intron (NM_020988, intron 2 of 8)	intron (NM_020988, intron 2 of 8)	24450	NR_037499	100500891		NR_037499	ENSG00000265281	MIR3935	-	microRNA 3935	ncRNA
chr9-34	chr9	80866711	80866847	+	104.8	0.780	Intergenic	L1MCb|LINE|L1	822756	NM_001303104	7088	Hs.197320	NM_005077	ENSG00000196781	TLE1	ESG|ESG1|GRG1	transducin like enhancer of split 1	protein-coding
chr1-188	chr1	20614044	20614180	+	104.8	0.747	intron (NM_001785, intron 3 of 3)	L2a|LINE|L2	-19343	NM_032409	65018	Hs.389171	NM_032409	ENSG00000158828	PINK1	BRPK|PARK6	PTEN induced putative kinase 1	protein-coding
chr15-84	chr15	98609671	98609807	+	104.8	0.802	Intergenic	Intergenic	-38800	NM_000875	3480	Hs.643120	NM_000875	ENSG00000140443	IGF1R	CD221|IGFIR|IGFR|JTK13	insulin like growth factor 1 receptor	protein-coding
chr20-42	chr20	553567	553703	+	104.8	0.845	Intergenic	L1MC4|LINE|L1	-9797	NM_001895	1457	Hs.644056	NM_001895	ENSG00000101266	CSNK2A1	CK2A1|CKII|CSNK2A3|OCNDS	casein kinase 2 alpha 1	protein-coding
chr14-19	chr14	91060931	91061067	+	104.8	0.664	promoter-TSS (NM_001322238)	promoter-TSS (NM_001322238)	-350	NM_004755	9252	Hs.510225	NM_004755	ENSG00000100784	RPS6KA5	MSK1|MSPK1|RLPK	ribosomal protein S6 kinase A5	protein-coding
chr16-11	chr16	29944095	29944231	+	104.8	0.745	Intergenic	L2c|LINE|L2	-17867	NM_001083613	124446	Hs.460574	NM_194280	ENSG00000149932	TMEM219	IGFBP-3R	transmembrane protein 219	protein-coding
chr5-67	chr5	168579720	168579856	+	104.8	0.729	promoter-TSS (NM_024594)	promoter-TSS (NM_024594)	-179	NM_024594	79646	Hs.388400	NM_024594	ENSG00000120137	PANK3	-	pantothenate kinase 3	protein-coding
chr9-15	chr9	121398441	121398577	+	104.8	0.667	Intergenic	ERVL-E-int|LTR|ERVL	-28205	NM_198194	2040	Hs.253903	NM_004099	ENSG00000148175	STOM	BND7|EPB7|EPB72	stomatin	protein-coding
chr17-139	chr17	50064791	50064927	+	104.8	0.752	intron (NM_002204, intron 3 of 25)	intron (NM_002204, intron 3 of 25)	8891	NM_002204	3675	Hs.265829	NM_002204	ENSG00000005884	ITGA3	CD49C|FRP-2|GAP-B3|GAPB3|ILNEB|MSK18|VCA-2|VL3A|VLA3a	integrin subunit alpha 3	protein-coding
chr5-39	chr5	150497682	150497818	+	104.8	0.709	promoter-TSS (NM_001301063)	promoter-TSS (NM_001301063)	-28	NM_001301063	3340	Hs.222055	NM_001543	ENSG00000070614	NDST1	HSST|MRT46|NST1	N-deacetylase and N-sulfotransferase 1	protein-coding
chr22-2	chr22	41448537	41448673	+	104.8	0.721	Intergenic	Intergenic	-1582	NM_016272	10766	Hs.474978	NM_016272	ENSG00000183864	TOB2	APRO5|TOB4|TOBL|TROB2	transducer of ERBB2, 2	protein-coding
chr9-22	chr9	94165990	94166126	+	104.8	0.771	Intergenic	CpG	-9899	NR_029476	406881		NR_029476	ENSG00000199165	MIRLET7A1	LET7A1|MIRNLET7A1|let-7a-1	microRNA let-7a-1	ncRNA
chr4-22	chr4	48909808	48909944	+	103.7	0.766	Intergenic	L2c|LINE|L2	-3048	NM_152398	132299	Hs.95835	NM_152398	ENSG00000145247	OCIAD2	-	OCIA domain containing 2	protein-coding
chr5-43	chr5	33049938	33050074	+	103.7	0.674	Intergenic	L1M2a|LINE|L1	102563	NR_033832	340113	Hs.434404	NR_033832	ENSG00000248279	LINC02120	-	long intergenic non-protein coding RNA 2120	ncRNA
chr5-35	chr5	65198899	65199035	+	103.7	0.698	intron (NR_135689, intron 21 of 25)	intron (NR_135689, intron 21 of 25)	282953	NM_197941	11174	Hs.482291	NM_197941	ENSG00000049192	ADAMTS6	ADAM-TS 6|ADAM-TS6|ADAMTS-6	ADAM metallopeptidase with thrombospondin type 1 motif 6	protein-coding
chr12-533	chr12	74509022	74509158	+	103.7	0.913	Intergenic	L1PA3|LINE|L1	-28681	NM_001136262	552889	Hs.744849	NM_001136262	ENSG00000253719	ATXN7L3B	lnc-SCA7	ataxin 7 like 3B	protein-coding
chr6-22	chr6	158026126	158026262	+	103.7	0.684	intron (NM_001178088, intron 1 of 25)	intron (NM_001178088, intron 1 of 25)	9146	NM_001178088	8871	Hs.434494	NM_003898	ENSG00000078269	SYNJ2	INPP5H	synaptojanin 2	protein-coding
chr5-32	chr5	38464285	38464421	+	103.7	0.744	3' UTR (NM_001205301, exon 23 of 23)	3' UTR (NM_001205301, exon 23 of 23)	18877	NM_182801	133584	Hs.20103	NM_152403	ENSG00000164318	EGFLAM	AGRINL|AGRNL|PIKA	EGF like, fibronectin type III and laminin G domains	protein-coding
chr9-43	chr9	76810508	76810644	+	103.7	0.813	intron (NR_131751, intron 5 of 15)	intron (NR_131751, intron 5 of 15)	46140	NR_015342	50652	Hs.663766	NR_015342	ENSG00000225937	PCA3	DD3|NCRNA00019|PCAT3	prostate cancer associated 3 (non-protein coding)	ncRNA
chr1-224	chr1	36150934	36151070	+	103.7	0.701	intron (NM_001270895, intron 1 of 4)	intron (NM_001270895, intron 1 of 4)	-1488	NM_014408	27095	Hs.523131	NM_014408	ENSG00000054116	TRAPPC3	BET3	trafficking protein particle complex 3	protein-coding
chr3-24	chr3	126858977	126859113	+	103.7	0.796	intron (NM_032343, intron 5 of 7)	L2b|LINE|L2	-129549	NM_032242	5361	Hs.432329	NM_032242	ENSG00000114554	PLXNA1	NOV|NOVP|PLEXIN-A1|PLXN1	plexin A1	protein-coding
chr5-41	chr5	132866424	132866560	+	103.7	0.631	promoter-TSS (NM_001288827)	promoter-TSS (NM_001288827)	87	NM_001288826	2661	Hs.25022	NM_005260	ENSG00000164404	GDF9	-	growth differentiation factor 9	protein-coding
chr1-219	chr1	16206622	16206758	+	103.7	0.714	intron (NM_153213, intron 6 of 15)	CpG	5981	NM_153213	128272	Hs.591532	NM_153213	ENSG00000142632	ARHGEF19	WGEF	Rho guanine nucleotide exchange factor 19	protein-coding
chr19-33	chr19	18046290	18046426	+	103.7	0.694	Intergenic	L2a|LINE|L2	38190	NM_001286826	27106	Hs.515249	NM_015683	ENSG00000105643	ARRDC2	CLONE24945|PP2703	arrestin domain containing 2	protein-coding
chr12-220	chr12	78568746	78568882	+	103.7	0.752	Intergenic	Intergenic	-209068	NR_135021	105369860	Hs.156898	NR_135021	ENSG00000258220	LOC105369860	-	uncharacterized LOC105369860	ncRNA
chr12-223	chr12	73863667	73863803	+	103.7	0.740	Intergenic	Intergenic	428896	NR_038300	100507377	Hs.455715	NR_038300	ENSG00000251138	LOC100507377	-	uncharacterized LOC100507377	ncRNA
chr19-30	chr19	58476010	58476146	+	103.7	0.669	promoter-TSS (NM_017908)	promoter-TSS (NM_017908)	-86	NM_017908	55663	Hs.710284	NM_017908	ENSG00000083838	ZNF446	ZKSCAN20|ZSCAN30|ZSCAN52	zinc finger protein 446	protein-coding
chr18-5	chr18	76459864	76460000	+	103.7	0.573	intron (NM_014643, intron 2 of 6)	intron (NM_014643, intron 2 of 6)	-31720	NR_136504	101927989	Hs.665186	NR_136504	ENSG00000265778	LOC101927989	-	uncharacterized LOC101927989	ncRNA
chrX-17	chrX	15751464	15751600	+	103.7	0.600	intron (NM_007220, intron 2 of 7)	intron (NM_007220, intron 2 of 7)	13243	NM_007220	11238	Hs.653287	NM_007220	ENSG00000169239	CA5B	CA-VB	carbonic anhydrase 5B	protein-coding
chr8-8	chr8	28890139	28890275	+	103.7	0.650	promoter-TSS (NM_001135726)	promoter-TSS (NM_001135726)	-26	NM_018250	55756	Hs.162397	NM_018250	ENSG00000104299	INTS9	CPSF2L|INT9|RC74	integrator complex subunit 9	protein-coding
chr9-28	chr9	84600889	84601025	+	103.7	0.809	Intergenic	Intergenic	-67501	NM_001291937	4915	Hs.494312	NM_006180	ENSG00000148053	NTRK2	GP145-TrkB|TRKB|trk-B	neurotrophic receptor tyrosine kinase 2	protein-coding
chr5-86	chr5	1396152	1396288	+	103.7	0.754	intron (NM_001044, intron 14 of 14).2	intron (NM_001044, intron 14 of 14).2	-16147	NR_125810	100506791	Hs.146092	NR_125810	ENSG00000250584	LINC01511	-	long intergenic non-protein coding RNA 1511	ncRNA
chr12-191	chr12	69569379	69569515	+	103.7	0.672	intron (NM_006654, intron 6 of 9)	intron (NM_006654, intron 6 of 9)	-15276	NR_037476	100500868		NR_037476	ENSG00000283677	MIR3913-2	mir-3913-2	microRNA 3913-2	ncRNA
chr12-205	chr12	92614620	92614756	+	103.7	0.650	Intergenic	Intergenic	-88155	NM_001037671	338809	Hs.326303	NM_001037671	ENSG00000214215	C12orf74	-	chromosome 12 open reading frame 74	protein-coding
chr17-58	chr17	77392068	77392204	+	102.6	0.693	intron (NM_001113494, intron 1 of 10)	intron (NM_001113494, intron 1 of 10)	4918	NR_036200	100422851		NR_036200	ENSG00000264060	MIR4316	-	microRNA 4316	ncRNA
chr13-38	chr13	69263267	69263403	+	102.6	0.786	intron (NR_125752, intron 1 of 3)	L1PA14|LINE|L1	40989	NR_125752	103689913	Hs.585628	NR_125752		LINC00383	LINC00401	long intergenic non-protein coding RNA 383	ncRNA
chr11-19	chr11	62754138	62754274	+	102.6	0.606	promoter-TSS (NM_024784)	promoter-TSS (NM_024784)	-22	NM_024784	79842	Hs.147554	NM_024784	ENSG00000185670	ZBTB3	-	zinc finger and BTB domain containing 3	protein-coding
chr19-8	chr19	45692456	45692592	+	102.6	0.733	promoter-TSS (NM_001163377)	promoter-TSS (NM_001163377)	41	NM_017659	54814	Hs.631556	NM_017659	ENSG00000011478	QPCTL	gQC	glutaminyl-peptide cyclotransferase like	protein-coding
chr17-215	chr17	75393931	75394067	+	102.6	0.653	intron (NM_203506, intron 1 of 4)	intron (NM_203506, intron 1 of 4)	11709	NM_002086	2885	Hs.444356	NM_002086	ENSG00000177885	GRB2	ASH|EGFRBP-GRB2|Grb3-3|MST084|MSTP084|NCKAP2	growth factor receptor bound protein 2	protein-coding
chr10-66	chr10	10786529	10786665	+	102.6	0.671	intron (NR_027082, intron 3 of 3)	intron (NR_027082, intron 3 of 3)	8317	NR_027082	207107	Hs.31562	NR_027082	ENSG00000225383	SFTA1P	SFTPF	surfactant associated 1, pseudogene	pseudo
chr2-15	chr2	88627756	88627892	+	102.6	0.596	promoter-TSS (NR_135540)	promoter-TSS (NR_135540)	-5	NR_135540	101928403	Hs.434326	NR_135540	ENSG00000234028	LOC101928403	-	uncharacterized LOC101928403	ncRNA
chr17-131	chr17	73312078	73312214	+	102.6	0.723	promoter-TSS (NM_012121)	promoter-TSS (NM_012121)	-142	NM_012121	23580	Hs.3903	NM_012121	ENSG00000179604	CDC42EP4	BORG4|CEP4|KAIA1777	CDC42 effector protein 4	protein-coding
chr3-14	chr3	115239849	115239985	+	102.6	0.738	Intergenic	Intergenic	-92637	NM_015642	26137	Hs.202577	NM_015642	ENSG00000181722	ZBTB20	DPZF|HOF|ODA-8S|PRIMS|ZNF288	zinc finger and BTB domain containing 20	protein-coding
chr17-39	chr17	1061072	1061208	+	102.6	0.695	intron (NM_001322840, intron 10 of 22).2	intron (NM_001322840, intron 10 of 22).2	18006	NM_001282149	29	Hs.159306	NM_001092	ENSG00000159842	ABR	MDB	active BCR-related	protein-coding
chr17-48	chr17	78592512	78592648	+	102.6	0.688	Intergenic	Intergenic	-15186	NM_173628	8632	Hs.375975	NM_003727	ENSG00000187775	DNAH17	DNAHL1|DNEL2	dynein axonemal heavy chain 17	protein-coding
chr20-38	chr20	1464119	1464255	+	102.6	0.796	intron (NR_038164, intron 1 of 7)	intron (NR_038164, intron 1 of 7)	3505	NM_016143	55968	Hs.12865	NM_016143	ENSG00000088833	NSFL1C	P47|UBX1|UBXD10|UBXN2C|dJ776F14.1	NSFL1 cofactor	protein-coding
chr4-17	chr4	2262224	2262360	+	102.6	0.633	promoter-TSS (NM_006454)	promoter-TSS (NM_006454)	-280	NM_006454	10608	Hs.655020	NM_006454	ENSG00000123933	MXD4	MAD4|MST149|MSTP149|bHLHc12	MAX dimerization protein 4	protein-coding
chr10-51	chr10	102502808	102502944	+	102.6	0.741	promoter-TSS (NM_005736)	promoter-TSS (NM_005736)	-121	NM_005736	10121	Hs.153961	NM_005736	ENSG00000138107	ACTR1A	ARP1|Arp1A|CTRN1	ARP1 actin-related protein 1 homolog A, centractin alpha	protein-coding
chr9-20	chr9	84583940	84584076	+	102.6	0.724	Intergenic	Intergenic	-84450	NM_001291937	4915	Hs.494312	NM_006180	ENSG00000148053	NTRK2	GP145-TrkB|TRKB|trk-B	neurotrophic receptor tyrosine kinase 2	protein-coding
chr5-29	chr5	108748781	108748917	+	102.6	0.687	promoter-TSS (NM_001308028)	promoter-TSS (NM_001308028)	-78	NM_001308038	2241	Hs.107418	NM_005246	ENSG00000151422	FER	PPP1R74|TYK3|p94-Fer	FER tyrosine kinase	protein-coding
chr1-85	chr1	1265011	1265147	+	102.6	0.737	intron (NM_194315, intron 2 of 7)	intron (NM_194315, intron 2 of 7)	8775	NM_058167	118424	Hs.191987	NM_058167	ENSG00000160087	UBE2J2	NCUBE-2|NCUBE2|PRO2121	ubiquitin conjugating enzyme E2 J2	protein-coding
chr11-13	chr11	62553512	62553648	+	102.6	0.632	Intergenic	Intergenic	-6720	NM_001620	79026	Hs.502756	NM_001620	ENSG00000124942	AHNAK	AHNAKRS|PM227	AHNAK nucleoprotein	protein-coding
chr18-2	chr18	77108491	77108627	+	102.6	0.817	intron (NM_001025100, intron 1 of 3)	intron (NM_001025100, intron 1 of 3)	24259	NM_001025100	4155	Hs.551713	NM_002385	ENSG00000197971	MBP	-	myelin basic protein	protein-coding
chr7-24	chr7	55132908	55133044	+	102.6	0.669	intron (NM_001346900, intron 1 of 27)	intron (NM_001346900, intron 1 of 27)	23159	NM_001346900	1956	Hs.488293	NM_005228	ENSG00000146648	EGFR	ERBB|ERBB1|HER1|NISBD2|PIG61|mENA	epidermal growth factor receptor	protein-coding
chr1-141	chr1	172005958	172006094	+	102.6	0.797	intron (NM_015569, intron 4 of 20)	intron (NM_015569, intron 4 of 20)	-132782	NR_036066	100422882		NR_036066	ENSG00000283152	MIR3120	mir-3120	microRNA 3120	ncRNA
chr15-114	chr15	98286968	98287104	+	102.6	0.759	Intergenic	Intergenic	-198283	NR_120325	101927332		NR_120325		LINC01582	-	long intergenic non-protein coding RNA 1582	ncRNA
chr13-30	chr13	69243489	69243625	+	102.6	0.765	intron (NR_125752, intron 1 of 3)	ERVL-int|LTR|ERVL	21211	NR_125752	103689913	Hs.585628	NR_125752		LINC00383	LINC00401	long intergenic non-protein coding RNA 383	ncRNA
chr12-206	chr12	92696384	92696520	+	102.6	0.708	Intergenic	Intergenic	-6391	NM_001037671	338809	Hs.326303	NM_001037671	ENSG00000214215	C12orf74	-	chromosome 12 open reading frame 74	protein-coding
chr12-303	chr12	92608624	92608760	+	101.5	0.788	Intergenic	Intergenic	-94151	NM_001037671	338809	Hs.326303	NM_001037671	ENSG00000214215	C12orf74	-	chromosome 12 open reading frame 74	protein-coding
chr17-61	chr17	44108795	44108931	+	101.5	0.654	intron (NM_001015053, intron 3 of 26)	intron (NM_001015053, intron 3 of 26)	-7049	NR_136415	105371789	Hs.579304	NR_136415	ENSG00000267638	LOC105371789	-	uncharacterized LOC105371789	ncRNA
chr5-53	chr5	35136401	35136537	+	101.5	0.667	intron (NM_000949, intron 1 of 9)	MER20|DNA|hAT-Charlie	-18347	NR_037910	5618	Hs.368587	NM_000949	ENSG00000113494	PRLR	HPRL|MFAB|hPRLrI	prolactin receptor	protein-coding
chr17-143	chr17	71071938	71072074	+	101.5	0.769	Intergenic	MIR3|SINE|MIR	130173	NR_104152	101928165	Hs.407613	NR_104152	ENSG00000260785	CASC17	LINC00600	cancer susceptibility candidate 17 (non-protein coding)	ncRNA
chr1-190	chr1	33328040	33328176	+	101.5	0.693	intron (NM_001330488, intron 12 of 12)	intron (NM_001330488, intron 12 of 12)	4384	NR_037400	100500853		NR_037400	ENSG00000134686	MIR3605	mir-3605	microRNA 3605	ncRNA
chr8-13	chr8	122601830	122601966	+	101.5	0.762	Intergenic	Intergenic	-33254	NR_131202	105375734	Hs.628341	NR_131202		LOC105375734	-	uncharacterized LOC105375734	ncRNA
chr1-168	chr1	17233906	17234042	+	101.5	0.735	intron (NM_013358, intron 11 of 15)	intron (NM_013358, intron 11 of 15)	-15124	NM_016233	51702	Hs.149195	NM_016233	ENSG00000142619	PADI3	PAD3|PDI3	peptidyl arginine deiminase 3	protein-coding
chr12-230	chr12	56646048	56646184	+	101.5	0.671	promoter-TSS (NM_001686)	promoter-TSS (NM_001686)	-48	NM_001686	506	Hs.406510	NM_001686	ENSG00000110955	ATP5B	ATPMB|ATPSB|HEL-S-271	ATP synthase, H+ transporting, mitochondrial F1 complex, beta polypeptide	protein-coding
chr17-100	chr17	49515446	49515582	+	101.5	0.685	TTS (NM_002507)	TTS (NM_002507)	4697	NR_106751	102465141		NR_106751	ENSG00000277478	MIR6165	hsa-mir-6165	microRNA 6165	ncRNA
chr17-171	chr17	64707198	64707334	+	101.5	0.730	Intergenic	Intergenic	-44998	NM_022739	64750	Hs.515011	NM_022739	ENSG00000108854	SMURF2	-	SMAD specific E3 ubiquitin protein ligase 2	protein-coding
chr1-290	chr1	53326246	53326382	+	101.5	0.676	intron (NM_001018054, intron 2 of 17)	CpG	1835	NM_004631	7804	Hs.280387	NM_004631	ENSG00000157193	LRP8	APOER2|HSZ75190|LRP-8|MCI1	LDL receptor related protein 8	protein-coding
chr1-326	chr1	194978284	194978420	+	101.5	0.821	Intergenic	L1PA15|LINE|L1	1604129	NR_039888	100616363		NR_039888	ENSG00000265986	MIR4735	-	microRNA 4735	ncRNA
chr1-167	chr1	12602050	12602186	+	101.5	0.737	intron (NM_004753, intron 1 of 5)	MamSINE1|SINE|tRNA-RTE	-5722	NM_001324370	9249	Hs.289347	NM_004753	ENSG00000162496	DHRS3	DD83.1|RDH17|Rsdr1|SDR1|SDR16C1|retSDR1	dehydrogenase/reductase 3	protein-coding
chr16-20	chr16	30370879	30371015	+	100.5	0.660	promoter-TSS (NM_015527)	promoter-TSS (NM_015527)	13	NM_001324459	29895	Hs.50889	NM_013292	ENSG00000180209	MYLPF	HUMMLC2B|MLC2B|MRLC2|MYL11	myosin light chain, phosphorylatable, fast skeletal muscle	protein-coding
chr11-15	chr11	65487640	65487776	+	100.5	0.667	Intergenic	Intergenic	-10030	NR_144567	378938	Hs.621695	NR_002819		MALAT1	HCN|LINC00047|NCRNA00047|NEAT2|PRO2853	metastasis associated lung adenocarcinoma transcript 1 (non-protein coding)	ncRNA
chr17-88	chr17	50027736	50027872	+	100.5	0.681	Intergenic	L2a|LINE|L2	27935	NR_038230	284080	Hs.274864	NR_038230	ENSG00000246640	LOC284080	-	uncharacterized LOC284080	ncRNA
chr15-115	chr15	99310891	99311027	+	100.5	0.739	intron (NR_135759, intron 4 of 7)	Tigger4|DNA|TcMar-Tigger	53434	NR_073383	7190	Hs.656611	NR_073383	ENSG00000259706	HSP90B2P	GRP94P1|GRP94b|HSP|HSPCP2|TRA1P1|TRAP1	heat shock protein 90 beta family member 2, pseudogene	pseudo
chr1-277	chr1	186662876	186663012	+	100.5	0.800	Intergenic	L4_C_Mam|LINE|RTE-X	17483	NM_000963	5743	Hs.196384	NM_000963	ENSG00000073756	PTGS2	COX-2|COX2|GRIPGHS|PGG/HS|PGHS-2|PHS-2|hCox-2	prostaglandin-endoperoxide synthase 2	protein-coding
chr17-91	chr17	81223010	81223146	+	100.5	0.748	promoter-TSS (NM_001319228)	promoter-TSS (NM_001319228)	-89	NM_001319228	22994	Hs.514578	NM_014984	ENSG00000141577	CEP131	AZ1|AZI1|ZA1	centrosomal protein 131	protein-coding
chr21-30	chr21	41054302	41054438	+	100.5	0.756	Intergenic	Intergenic	93694	NR_024100	284835	Hs.106234	NR_024100	ENSG00000226496	LINC00323	C21orf130|NCRNA00323|PRED42	long intergenic non-protein coding RNA 323	ncRNA
chr19-5	chr19	58544066	58544202	+	100.5	0.635	promoter-TSS (NM_005762)	promoter-TSS (NM_005762)	-335	NM_005762	10155	Hs.467408	NM_005762	ENSG00000130726	TRIM28	KAP1|PPP1R157|RNF96|TF1B|TIF1B	tripartite motif containing 28	protein-coding
chr9-21	chr9	101398659	101398795	+	100.5	0.688	promoter-TSS (NM_001278232)	promoter-TSS (NM_001278232)	-90	NM_019051	54534	Hs.288224	NM_019051	ENSG00000136897	MRPL50	MRP-L50	mitochondrial ribosomal protein L50	protein-coding
chr17-20	chr17	59843345	59843481	+	100.5	0.522	Intergenic	Intergenic	2147	NR_029493	406991	Hs.444569	NR_029493	ENSG00000062716	MIR21	MIRN21|hsa-mir-21|miR-21|miRNA21	microRNA 21	ncRNA
chr5-23	chr5	42950658	42950794	+	100.5	0.664	Intergenic	Intergenic	42607	NR_104643	643977	Hs.535791	NR_104643		FLJ32255	-	uncharacterized LOC643977	ncRNA
chr1-129	chr1	218496694	218496830	+	100.5	0.703	intron (NR_031644, intron 2 of 6)	intron (NR_031644, intron 2 of 6)	54136	NR_125715	103611157	Hs.133379	NR_125715	ENSG00000281453	TGFB2-OT1	-	TGFB2 overlapping transcript 1	ncRNA
chr1-118	chr1	11980271	11980407	+	100.5	0.680	5' UTR (NM_001127660, exon 1 of 18)	5' UTR (NM_001127660, exon 1 of 18)	158	NM_014874	9927	Hs.376681	NM_014874	ENSG00000116688	MFN2	CMT2A|CMT2A2|CMT2A2A|CMT2A2B|CPRP1|HMSN6A|HSG|MARF	mitofusin 2	protein-coding
chr17-104	chr17	66467096	66467232	+	100.5	0.677	intron (NM_002737, intron 2 of 16)	intron (NM_002737, intron 2 of 16)	-50310	NR_110822	101928001	Hs.650730	NR_110822		PRKCA-AS1	-	PRKCA antisense RNA 1	ncRNA
chr17-129	chr17	59829393	59829529	+	100.5	0.664	intron (NM_030938, intron 10 of 11)	intron (NM_030938, intron 10 of 11)	-11805	NR_029493	406991	Hs.444569	NR_029493	ENSG00000062716	MIR21	MIRN21|hsa-mir-21|miR-21|miRNA21	microRNA 21	ncRNA
chr12-207	chr12	121124518	121124654	+	100.5	0.719	Intergenic	Intergenic	-8233	NR_033953	5027	Hs.729169	NM_002562	ENSG00000089041	P2RX7	P2X7	purinergic receptor P2X 7	protein-coding
chr1-127	chr1	171754414	171754550	+	100.5	0.759	Intergenic	MLT1H|LTR|ERVL-MaLR	-12243	NM_003762	8674	Hs.6651	NM_003762	ENSG00000117533	VAMP4	VAMP-4|VAMP24	vesicle associated membrane protein 4	protein-coding
chr10-65	chr10	123154253	123154389	+	100.5	0.714	promoter-TSS (NM_004725)	promoter-TSS (NM_004725)	77	NM_004725	9184	Hs.418533	NM_004725	ENSG00000154473	BUB3	BUB3L|hBUB3	BUB3, mitotic checkpoint protein	protein-coding
chr3-31	chr3	153161336	153161472	+	100.5	0.650	promoter-TSS (NM_002886)	promoter-TSS (NM_002886)	-808	NM_002886	5912	Hs.98643	NM_002886	ENSG00000181467	RAP2B	-	RAP2B, member of RAS oncogene family	protein-coding
chr1-193	chr1	186152361	186152497	+	100.5	0.626	intron (NM_031935, intron 95 of 106)	intron (NM_031935, intron 95 of 106)	-143844	NM_001127709	10216	Hs.647723	NM_005807	ENSG00000116690	PRG4	CACP|HAPO|JCAP|MSF|SZP	proteoglycan 4	protein-coding
chr1-153	chr1	183871203	183871339	+	100.5	0.633	intron (NM_001297672, intron 4 of 16)	intron (NM_001297672, intron 4 of 16)	66190	NM_001297672	23179	Hs.497148	NM_015149	ENSG00000143344	RGL1	RGL	ral guanine nucleotide dissociation stimulator like 1	protein-coding
chr7-3	chr7	30504935	30505071	+	100.5	0.721	promoter-TSS (NM_001199815)	promoter-TSS (NM_001199815)	-162	NM_001199817	79017	Hs.530024	NM_024051	ENSG00000006625	GGCT	C7orf24|CRF21|GCTG|GGC	gamma-glutamylcyclotransferase	protein-coding
chr6-33	chr6	45946513	45946649	+	100.5	0.758	intron (NM_001256023, intron 3 of 5)	intron (NM_001256023, intron 3 of 5)	-8984	NR_045673	53405	Hs.485489	NM_016929	ENSG00000112782	CLIC5	DFNB102|DFNB103|MST130|MSTP130	chloride intracellular channel 5	protein-coding
chr1-131	chr1	44674496	44674632	+	100.5	0.649	promoter-TSS (NM_001300746)	promoter-TSS (NM_001300746)	44	NM_024587	79639	Hs.22157	NM_024587	ENSG00000126106	TMEM53	NET4	transmembrane protein 53	protein-coding
chr20-61	chr20	63682488	63682624	+	100.5	0.610	intron (NM_001283010, intron 13 of 33)	intron (NM_001283010, intron 13 of 33)	-14095	NM_003823	8771	Hs.434878	NM_003823	ENSG00000243509	TNFRSF6B	DCR3|DJ583P15.1.1|M68|M68E|TR6	TNF receptor superfamily member 6b	protein-coding
chr12-253	chr12	54279703	54279839	+	100.5	0.731	promoter-TSS (NM_002136)	promoter-TSS (NM_002136)	360	NM_012117	23468	Hs.349283	NM_012117	ENSG00000094916	CBX5	HEL25|HP1|HP1A	chromobox 5	protein-coding
chr19-34	chr19	36115260	36115396	+	100.5	0.634	promoter-TSS (NM_006233)	promoter-TSS (NM_006233)	-24	NM_006233	5438	Hs.47062	NM_006233	ENSG00000105258	POLR2I	RPB9|hRPB14.5	RNA polymerase II subunit I	protein-coding
chr17-65	chr17	60677755	60677891	+	100.5	0.595	promoter-TSS (NM_001330413)	promoter-TSS (NM_001330413)	12	NM_001099432	54828	Hs.655028	NM_017679	ENSG00000141376	BCAS3	GAOB1|MAAB	BCAS3, microtubule associated cell migration factor	protein-coding
chr12-233	chr12	78540756	78540892	+	100.5	0.833	Intergenic	Intergenic	-181078	NR_135021	105369860	Hs.156898	NR_135021	ENSG00000258220	LOC105369860	-	uncharacterized LOC105369860	ncRNA
chr15-103	chr15	98866574	98866710	+	100.5	0.667	intron (NM_001291858, intron 2 of 20)	intron (NM_001291858, intron 2 of 20)	82216	NR_039864	100616432		NR_039864	ENSG00000264480	MIR4714	-	microRNA 4714	ncRNA
chr17-30	chr17	41919053	41919189	+	100.5	0.765	promoter-TSS (NM_001303274)	promoter-TSS (NM_001303274)	-99	NM_001303274	47	Hs.387567	NM_001096	ENSG00000131473	ACLY	ACL|ATPCL|CLATP	ATP citrate lyase	protein-coding
chr11-21	chr11	66336648	66336784	+	100.5	0.593	promoter-TSS (NM_004292)	promoter-TSS (NM_004292)	-187	NM_004292	9610	Hs.1030	NM_004292	ENSG00000174791	RIN1	-	Ras and Rab interactor 1	protein-coding
chr12-321	chr12	75447091	75447227	+	100.5	0.830	Intergenic	Intergenic	-33574	NM_006851	11010	Hs.205558	NM_006851	ENSG00000139278	GLIPR1	CRISP7|GLIPR|RTVP1	GLI pathogenesis related 1	protein-coding
chr4-16	chr4	173334513	173334649	+	100.5	0.748	promoter-TSS (NM_002129)	promoter-TSS (NM_002129)	-137	NM_002129	3148	Hs.434953	NM_002129	ENSG00000164104	HMGB2	HMG2	high mobility group box 2	protein-coding
chr1-101	chr1	26276331	26276467	+	100.5	0.684	intron (NM_001319944, intron 12 of 13)	intron (NM_001319944, intron 12 of 13)	-3323	NM_031286	83442	Hs.109051	NM_031286	ENSG00000142669	SH3BGRL3	HEL-S-297|SH3BP-1|TIP-B1	SH3 domain binding glutamate rich protein like 3	protein-coding
chr1-122	chr1	5992454	5992590	+	100.5	0.695	promoter-TSS (NM_015102)	promoter-TSS (NM_015102)	-49	NM_001291593	261734	Hs.462348	NM_015102	ENSG00000131697	NPHP4	POC10|SLSN4	nephrocystin 4	protein-coding
chr5-40	chr5	34717849	34717985	+	99.4	0.672	intron (NM_001145525, intron 4 of 19)	intron (NM_001145525, intron 4 of 19)	30358	NM_001145523	26064	Hs.431400	NM_015577	ENSG00000039560	RAI14	NORPEG|RAI13	retinoic acid induced 14	protein-coding
chr11-31	chr11	67506118	67506254	+	99.4	0.682	promoter-TSS (NM_001130848)	promoter-TSS (NM_001130848)	-814	NM_004910	9600	Hs.372295	NM_004910	ENSG00000110697	PITPNM1	DRES9|NIR2|PITPNM|RDGB|RDGB1|RDGBA|RDGBA1|Rd9	phosphatidylinositol transfer protein membrane associated 1	protein-coding
chr6-38	chr6	46263865	46264001	+	99.4	0.831	intron (NM_001251973, intron 2 of 4)	intron (NM_001251973, intron 2 of 4)	-12391	NR_125838	101926915	Hs.575377	NR_125838		LOC101926915	-	uncharacterized LOC101926915	ncRNA
chr3-21	chr3	172750617	172750753	+	99.4	0.729	promoter-TSS (NM_001258316)	promoter-TSS (NM_001258316)	0	NM_001258316	1894	Hs.518299	NM_018098	ENSG00000114346	ECT2	ARHGEF31	epithelial cell transforming 2	protein-coding
chr17-35	chr17	49414859	49414995	+	99.4	0.620	promoter-TSS (NM_001281497)	promoter-TSS (NM_001281497)	-22	NM_002634	5245	Hs.514303	NM_002634	ENSG00000167085	PHB	HEL-215|HEL-S-54e|PHB1	prohibitin	protein-coding
chr19-43	chr19	12737113	12737249	+	99.4	0.620	promoter-TSS (NM_004317)	promoter-TSS (NM_004317)	-278	NM_004317	439	Hs.465985	NM_004317	ENSG00000198356	ASNA1	ARSA-I|ARSA1|ASNA-I|GET3|TRC40	arsA arsenite transporter, ATP-binding, homolog 1 (bacterial)	protein-coding
chr15-126	chr15	99059110	99059246	+	99.4	0.713	Intergenic	CpG	44474	NR_126487	104564224	Hs.32769	NR_126487		LUNAR1	-	leukemia-associated non-coding IGF1R activator RNA 1	ncRNA
chr5-56	chr5	91311829	91311965	+	99.4	0.682	intron (NR_103549, intron 2 of 2)	AmnSINE1|SINE|5S-Deu-L2	2505	NR_103548	100505994	Hs.628363	NR_103548	ENSG00000248323	LUCAT1	SCAL1	lung cancer associated transcript 1 (non-protein coding)	ncRNA
chr15-149	chr15	73677211	73677347	+	99.4	0.787	Intergenic	Intergenic	-7002	NM_001329629	80381	Hs.744915	NM_025240	ENSG00000103855	CD276	4Ig-B7-H3|B7-H3|B7H3|B7RP-2	CD276 molecule	protein-coding
chr19-25	chr19	2627592	2627728	+	99.4	0.693	intron (NM_052847, intron 2 of 4)	intron (NM_052847, intron 2 of 4)	-3055	NR_107004	102465838		NR_107004	ENSG00000277904	MIR7850	hsa-mir-7850	microRNA 7850	ncRNA
chr3-11	chr3	172520568	172520704	+	99.4	0.724	intron (NM_001190943, intron 1 of 1)	intron (NM_001190943, intron 1 of 1)	2839	NM_001190943	8743	Hs.478275	NM_003810	ENSG00000121858	TNFSF10	APO2L|Apo-2L|CD253|TL2|TNLG6A|TRAIL	tumor necrosis factor superfamily member 10	protein-coding
chr1-119	chr1	171741976	171742112	+	99.4	0.660	non-coding (NR_033704, exon 1 of 9)	non-coding (NR_033704, exon 1 of 9)	195	NM_001185127	8674	Hs.6651	NM_003762	ENSG00000117533	VAMP4	VAMP-4|VAMP24	vesicle associated membrane protein 4	protein-coding
chr7-2	chr7	44163693	44163829	+	99.4	0.681	intron (NM_000162, intron 1 of 9)	L1ME1|LINE|L1	-4473	NM_033508	2645	Hs.1270	NM_000162	ENSG00000106633	GCK	FGQTL3|GK|GLK|HHF3|HK4|HKIV|HXKP|LGLK|MODY2	glucokinase	protein-coding
chr3-13	chr3	194598898	194599034	+	99.4	0.713	intron (NM_138399, intron 9 of 10)	intron (NM_138399, intron 9 of 10)	14698	NR_047573	100507297	Hs.586059	NR_047573		TMEM44-AS1	-	TMEM44 antisense RNA 1	ncRNA
chr22-1	chr22	17576580	17576716	+	99.4	0.696	intron (NM_031481, intron 2 of 10)	intron (NM_031481, intron 2 of 10)	12544	NM_001288707	101929372	Hs.629929	NM_001288707	ENSG00000236754	LOC101929372	-	uncharacterized LOC101929372	protein-coding
chr12-316	chr12	55847968	55848104	+	99.4	0.695	Intergenic	Intergenic	-5053	NM_001272101	4327	Hs.591033	NM_002429	ENSG00000123342	MMP19	CODA|MMP18|RASI-1	matrix metallopeptidase 19	protein-coding
chr15-143	chr15	92091253	92091389	+	99.4	0.822	intron (NM_013272, intron 2 of 9)	intron (NM_013272, intron 2 of 9)	237021	NR_135775	28232	Hs.311187	NM_013272	ENSG00000176463	SLCO3A1	OATP-D|OATP-RP3|OATP3A1|OATPD|OATPRP3|SLC21A11	solute carrier organic anion transporter family member 3A1	protein-coding
chr14-6	chr14	103715464	103715600	+	99.4	0.633	promoter-TSS (NM_001198953)	promoter-TSS (NM_001198953)	-46	NM_001100119	7517	Hs.592325	NM_005432	ENSG00000126215	XRCC3	CMM6	X-ray repair cross complementing 3	protein-coding
chr2-78	chr2	127064778	127064914	+	99.4	0.685	intron (NM_139349, intron 6 of 14)	intron (NM_139349, intron 6 of 14)	17219	NM_001320634	274	Hs.193163	NM_004305	ENSG00000136717	BIN1	AMPH2|AMPHL|SH3P9	bridging integrator 1	protein-coding
chr16-14	chr16	56234015	56234151	+	99.4	0.699	intron (NM_020988, intron 2 of 8)	intron (NM_020988, intron 2 of 8)	-11437	NR_037499	100500891		NR_037499	ENSG00000265281	MIR3935	-	microRNA 3935	ncRNA
chr1-147	chr1	15799124	15799260	+	99.4	0.765	Intergenic	Intergenic	8507	NM_001089591	440567	Hs.568229	NM_001089591	ENSG00000233954	UQCRHL	-	ubiquinol-cytochrome c reductase hinge protein like	protein-coding
chr5-45	chr5	43121432	43121568	+	99.4	0.635	promoter-TSS (NM_001330711)	promoter-TSS (NM_001330711)	39	NM_001330705	7690	Hs.535804	NM_003432	ENSG00000172262	ZNF131	ZBTB35|pHZ-10	zinc finger protein 131	protein-coding
chr17-111	chr17	42388530	42388666	+	99.4	0.750	promoter-TSS (NM_139276)	promoter-TSS (NM_139276)	-103	NM_139276	6774	Hs.463059	NM_003150	ENSG00000168610	STAT3	ADMIO|ADMIO1|APRF|HIES	signal transducer and activator of transcription 3	protein-coding
chr12-234	chr12	92516348	92516484	+	99.4	0.804	Intergenic	Intergenic	49737	NR_144532	100507616	Hs.339918	NR_144532		LOC100507616	-	uncharacterized LOC100507616	ncRNA
chr9-53	chr9	129777231	129777367	+	98.3	0.761	Intergenic	Intergenic	-24234	NM_004878	9536	Hs.146688	NM_004878	ENSG00000148344	PTGES	MGST-IV|MGST1-L1|MGST1L1|MPGES|PGES|PIG12|PP102|PP1294|TP53I12|mPGES-1	prostaglandin E synthase	protein-coding
chr1-115	chr1	186014770	186014906	+	98.3	0.684	intron (NM_031935, intron 30 of 106)	intron (NM_031935, intron 30 of 106)	280287	NM_031935	83872	Hs.58877	NM_031935	ENSG00000143341	HMCN1	ARMD1|FBLN6|FIBL-6|FIBL6	hemicentin 1	protein-coding
chr17-29	chr17	82023101	82023237	+	98.3	0.662	promoter-TSS (NM_001271006)	promoter-TSS (NM_001271006)	-133	NM_144999	201255	Hs.143774	NM_144999	ENSG00000169683	LRRC45	-	leucine rich repeat containing 45	protein-coding
chr9-36	chr9	72305205	72305341	+	98.3	0.761	promoter-TSS (NR_110953)	promoter-TSS (NR_110953)	-163	NR_110952	100507540	Hs.54957	NR_110952	ENSG00000225434	LINC01504	-	long intergenic non-protein coding RNA 1504	ncRNA
chr1-399	chr1	6613540	6613676	+	98.3	0.757	promoter-TSS (NM_153812)	promoter-TSS (NM_153812)	-88	NM_153812	148479	Hs.516079	NM_153812	ENSG00000116273	PHF13	PHF5|SPOC1	PHD finger protein 13	protein-coding
chr16-128	chr16	29811230	29811366	+	98.3	0.664	promoter-TSS (NM_001256442)	promoter-TSS (NM_001256442)	-790	NM_145239	112476	Hs.655071	NM_145239	ENSG00000167371	PRRT2	BFIC2|BFIS2|DSPB3|DYT10|EKD1|FICCA|ICCA|IFITMD1|PKC	proline rich transmembrane protein 2	protein-coding
chr11-11	chr11	13216427	13216563	+	98.3	0.628	Intergenic	Intergenic	-61232	NM_001030273	406	Hs.65734	NM_001178	ENSG00000133794	ARNTL	BMAL1|BMAL1c|JAP3|MOP3|PASD3|TIC|bHLHe5	aryl hydrocarbon receptor nuclear translocator like	protein-coding
chr18-9	chr18	24076258	24076394	+	98.3	0.674	intron (NM_001135993, intron 4 of 13)	intron (NM_001135993, intron 4 of 13)	-37027	NM_001292030	125488	Hs.128576	NM_153211	ENSG00000168234	TTC39C	C18orf17|HsT2697	tetratricopeptide repeat domain 39C	protein-coding
chr2-13	chr2	69914644	69914780	+	98.3	0.680	promoter-TSS (NM_002357)	promoter-TSS (NM_002357)	-329	NM_001202514	4084	Hs.468908	NM_002357	ENSG00000059728	MXD1	BHLHC58|MAD|MAD1	MAX dimerization protein 1	protein-coding
chr14-28	chr14	77314135	77314271	+	98.3	0.786	intron (NM_013382, intron 1 of 20)	LTR40c|LTR|ERVL	6679	NM_013382	29954	Hs.132989	NM_013382	ENSG00000009830	POMT2	LGMD2N|MDDGA2|MDDGB2|MDDGC2	protein O-mannosyltransferase 2	protein-coding
chr17-78	chr17	59707527	59707663	+	98.3	0.669	promoter-TSS (NM_001015509)	promoter-TSS (NM_001015509)	3	NM_001015509	51651	Hs.12677	NM_016077	ENSG00000141378	PTRH2	BIT1|CFAP37|CGI-147|IMNEPD|PTH|PTH 2|PTH2	peptidyl-tRNA hydrolase 2	protein-coding
chr2-10	chr2	127153767	127153903	+	98.3	0.729	Intergenic	Intergenic	-46508	NM_139344	274	Hs.193163	NM_004305	ENSG00000136717	BIN1	AMPH2|AMPHL|SH3P9	bridging integrator 1	protein-coding
chr22-4	chr22	38705479	38705615	+	98.3	0.607	promoter-TSS (NM_004286)	promoter-TSS (NM_004286)	-255	NM_004286	9567	Hs.276925	NM_004286	ENSG00000100226	GTPBP1	GP-1|GP1|HSPC018	GTP binding protein 1	protein-coding
chr1-220	chr1	17168135	17168271	+	98.3	0.703	Intergenic	Intergenic	-36923	NM_013358	29943	Hs.412941	NM_013358	ENSG00000142623	PADI1	HPAD10|PAD1|PDI|PDI1	peptidyl arginine deiminase 1	protein-coding
chr9-38	chr9	134502943	134503079	+	98.3	0.756	Intergenic	Intergenic	96429	NM_001291921	6256	Hs.590886	NM_002957	ENSG00000186350	RXRA	NR2B1	retinoid X receptor alpha	protein-coding
chr10-62	chr10	51879355	51879491	+	98.3	0.713	intron (NM_001098512, intron 4 of 17)	L2c|LINE|L2	-179828	NM_015235	23283	Hs.591358	NM_015235	ENSG00000177613	CSTF2T	CstF-64T	cleavage stimulation factor subunit 2 tau variant	protein-coding
chr11-10	chr11	69497280	69497416	+	98.3	0.683	Intergenic	Intergenic	11787	NR_120545	101928292	Hs.736219	NR_120542		LINC01488	BRCAT8	long intergenic non-protein coding RNA 1488	ncRNA
chr1-157	chr1	23344428	23344564	+	98.3	0.737	promoter-TSS (NM_001102397)	promoter-TSS (NM_001102397)	-132	NM_001102397	10236	Hs.373763	NM_005826	ENSG00000125944	HNRNPR	HNRPR|hnRNP-R	heterogeneous nuclear ribonucleoprotein R	protein-coding
chr1-236	chr1	209884803	209884939	+	98.3	0.771	Intergenic	Intergenic	-53303	NM_153262	255928	Hs.658866	NM_153262	ENSG00000143469	SYT14	SCAR11|sytXIV	synaptotagmin 14	protein-coding
chr3-3	chr3	131381677	131381813	+	98.3	0.674	promoter-TSS (NR_038976)	promoter-TSS (NR_038976)	-20	NM_001171906	131870	Hs.282050	NM_152395	ENSG00000198585	NUDT16	-	nudix hydrolase 16	protein-coding
chr14-10	chr14	58298217	58298353	+	98.3	0.644	promoter-TSS (NR_029434)	promoter-TSS (NR_029434)	-148	NR_029435	379025	Hs.531089	NR_029434	ENSG00000257621	PSMA3-AS1	-	PSMA3 antisense RNA 1	ncRNA
chr7-22	chr7	30284360	30284496	+	98.3	0.667	5' UTR (NM_147128, exon 1 of 5)	5' UTR (NM_147128, exon 1 of 5)	121	NM_147128	223082	Hs.263912	NM_147128	ENSG00000180233	ZNRF2	RNF202	zinc and ring finger 2	protein-coding
chr15-92	chr15	99105736	99105872	+	98.3	0.649	exon (NM_015286, exon 1 of 5)	exon (NM_015286, exon 1 of 5)	724	NM_145728	23336	Hs.207106	NM_015286	ENSG00000182253	SYNM	DMN|SYN	synemin	protein-coding
chr15-122	chr15	100623424	100623560	+	98.3	0.717	intron (NM_198243, intron 4 of 5)	L1MA4A|LINE|L1	20942	NM_198243	140460	Hs.31845	NM_024708	ENSG00000183475	ASB7	-	ankyrin repeat and SOCS box containing 7	protein-coding
chr17-106	chr17	82288119	82288255	+	98.3	0.709	Intergenic	MLT1B|LTR|ERVL-MaLR	4627	NR_135639	101929511	Hs.147682	NR_135639	ENSG00000265692	LINC01970	-	long intergenic non-protein coding RNA 1970	ncRNA
chrX-12	chrX	48487423	48487559	+	97.2	0.626	Intergenic	Intergenic	11470	NM_177439	24140	Hs.23170	NM_012280	ENSG00000068438	FTSJ1	CDLIV|JM23|MRX44|MRX9|SPB1|TRMT7	FtsJ RNA methyltransferase homolog 1 (E. coli)	protein-coding
chr5-218	chr5	96823931	96824067	+	97.2	0.722	Intergenic	Tigger7|DNA|TcMar-Tigger	-9854	NM_001198541	51752	Hs.666524	NM_016442	ENSG00000164307	ERAP1	A-LAP|ALAP|APPILS|ARTS-1|ARTS1|ERAAP|ERAAP1|PILS-AP|PILSAP	endoplasmic reticulum aminopeptidase 1	protein-coding
chr1-258	chr1	1375306	1375442	+	97.2	0.655	promoter-TSS (NM_001127229)	promoter-TSS (NM_001127229)	64	NM_017900	54998	Hs.632515	NM_017900	ENSG00000175756	AURKAIP1	AIP|AKIP|MRP-S38	aurora kinase A interacting protein 1	protein-coding
chr17-40	chr17	14300895	14301031	+	97.2	0.692	promoter-TSS (NM_006041)	promoter-TSS (NM_006041)	-87	NM_006041	9953	Hs.48384	NM_006041	ENSG00000125430	HS3ST3B1	3-OST-3B|3OST3B1|h3-OST-3B	heparan sulfate-glucosamine 3-sulfotransferase 3B1	protein-coding
chr17-17	chr17	73340261	73340397	+	97.2	0.704	intron (NM_001144952, intron 44 of 44)	L1MB5|LINE|L1	-28325	NM_012121	23580	Hs.3903	NM_012121	ENSG00000179604	CDC42EP4	BORG4|CEP4|KAIA1777	CDC42 effector protein 4	protein-coding
chr12-249	chr12	75543102	75543238	+	97.2	0.732	Intergenic	Intergenic	-31532	NM_007043	11103	Hs.645517	NM_007043	ENSG00000111615	KRR1	HRB2|RIP-1	KRR1, small subunit processome component homolog	protein-coding
chr17-102	chr17	63478964	63479100	+	97.2	0.802	exon (NM_000789, exon 3 of 25)	exon (NM_000789, exon 3 of 25)	1971	NM_000789	1636	Hs.298469	NM_000789	ENSG00000159640	ACE	ACE1|CD143|DCP|DCP1	angiotensin I converting enzyme	protein-coding
chr2-19	chr2	24047422	24047558	+	97.2	0.833	promoter-TSS (NM_001142319)	promoter-TSS (NM_001142319)	-64	NM_001142319	80304	Hs.24624	NM_025203	ENSG00000163026	WDCP	C2orf44|PP384	WD repeat and coiled coil containing	protein-coding
chr12-323	chr12	92717332	92717468	+	97.2	0.838	Intergenic	MIR|SINE|MIR	14557	NM_001178097	338809	Hs.326303	NM_001037671	ENSG00000214215	C12orf74	-	chromosome 12 open reading frame 74	protein-coding
chr12-210	chr12	70243296	70243432	+	97.2	0.562	promoter-TSS (NR_120460)	promoter-TSS (NR_120460)	-4	NR_120460	101928062	Hs.568059	NR_120459	ENSG00000257815	LINC01481	-	long intergenic non-protein coding RNA 1481	ncRNA
chr17-94	chr17	19378337	19378473	+	97.2	0.683	promoter-TSS (NM_002749)	promoter-TSS (NM_002749)	-56	NM_139034	5598	Hs.150136	NM_002749	ENSG00000166484	MAPK7	BMK1|ERK4|ERK5|PRKM7	mitogen-activated protein kinase 7	protein-coding
chr1-458	chr1	228139966	228140102	+	97.2	0.683	promoter-TSS (NM_001159390)	promoter-TSS (NM_001159390)	-50	NM_001242839	2987	Hs.376933	NM_000858	ENSG00000143774	GUK1	GMK	guanylate kinase 1	protein-coding
chr17-68	chr17	75124400	75124536	+	97.2	0.752	intron (NM_024585, intron 2 of 2)	intron (NM_024585, intron 2 of 2)	7327	NM_001252377	30833	Hs.67201	NM_014595	ENSG00000125458	NT5C	DNT|DNT1|HEL74|P5N2|PN-I|PN-II|UMPH2|cdN|dNT-1	5', 3'-nucleotidase, cytosolic	protein-coding
chr6-46	chr6	30752336	30752472	+	97.2	0.656	Intergenic	Intergenic	-7854	NM_003897	8870	Hs.76095	NM_003897	ENSG00000137331	IER3	DIF-2|DIF2|GLY96|IEX-1|IEX-1L|IEX1|PRG1	immediate early response 3	protein-coding
chr20-55	chr20	1437414	1437550	+	97.2	0.687	Intergenic	L1MC|LINE|L1	30210	NM_016143	55968	Hs.12865	NM_016143	ENSG00000088833	NSFL1C	P47|UBX1|UBXD10|UBXN2C|dJ776F14.1	NSFL1 cofactor	protein-coding
chr3-42	chr3	125063202	125063338	+	97.2	0.669	Intergenic	Intergenic	-7312	NM_020733	57493	Hs.477420	NM_020733	ENSG00000173706	HEG1	HEG|MST112|MSTP112	heart development protein with EGF like domains 1	protein-coding
chr1-253	chr1	185157034	185157170	+	97.2	0.664	promoter-TSS (NM_001202423)	promoter-TSS (NM_001202423)	-4	NM_001202423	81627	Hs.107149	NM_030934	ENSG00000121486	TRMT1L	C1orf25|MST070|MSTP070|TRM1L|bG120K12.3	tRNA methyltransferase 1 like	protein-coding
chr1-170	chr1	33036940	33037076	+	97.2	0.771	promoter-TSS (NM_001625)	promoter-TSS (NM_001625)	-97	NM_001319140	204	Hs.470907	NM_001625	ENSG00000004455	AK2	ADK2	adenylate kinase 2	protein-coding
chr1-214	chr1	8873762	8873898	+	97.2	0.791	intron (NM_001428, intron 2 of 11)	intron (NM_001428, intron 2 of 11)	-2254	NM_001201483	2023	Hs.517145	NM_001428	ENSG00000074800	ENO1	ENO1L1|HEL-S-17|MPB1|NNE|PPH	enolase 1	protein-coding
chr17-336	chr17	39980539	39980675	+	97.2	0.750	promoter-TSS (NM_002809)	promoter-TSS (NM_002809)	-161	NM_002809	5709	Hs.12970	NM_002809	ENSG00000108344	PSMD3	P58|RPN3|S3|TSTA2	proteasome 26S subunit, non-ATPase 3	protein-coding
chr12-271	chr12	65593365	65593501	+	97.2	0.797	intron (NR_120434, intron 2 of 4)	intron (NR_120434, intron 2 of 4)	-36122	NR_135033	105369187	Hs.738044	NR_135033	ENSG00000250748	LOC105369187	-	uncharacterized LOC105369187	ncRNA
chr5-47	chr5	132389731	132389867	+	97.2	0.735	intron (NM_003060, intron 6 of 9)	intron (NM_003060, intron 6 of 9)	-19883	NR_110997	553103	Hs.570908	NR_110997	ENSG00000233006	LOC553103	-	uncharacterized LOC553103	ncRNA
chr17-75	chr17	45061185	45061321	+	97.2	0.623	promoter-TSS (NM_001288654)	promoter-TSS (NM_001288654)	-46	NM_021079	4836	Hs.532790	NM_021079	ENSG00000136448	NMT1	NMT	N-myristoyltransferase 1	protein-coding
chr20-40	chr20	50645713	50645849	+	97.2	0.674	non-coding (NR_111906, exon 2 of 3)	non-coding (NR_111906, exon 2 of 3)	310	NR_111906	100506175	Hs.658270	NR_111906	ENSG00000234693	LOC100506175	-	uncharacterized LOC100506175	ncRNA
chr17-50	chr17	15651817	15651953	+	97.2	0.651	5' UTR (NM_006470, exon 4 of 9)	5' UTR (NM_006470, exon 4 of 9)	30994	NM_006470	10626	Hs.123534	NM_006470	ENSG00000221926	TRIM16	EBBP	tripartite motif containing 16	protein-coding
chr17-123	chr17	42950463	42950599	+	97.2	0.742	TTS (NM_001136042)	TTS (NM_001136042)	13967	NM_001261434	80755	Hs.317403	NM_001261434	ENSG00000266967	AARSD1	-	alanyl-tRNA synthetase domain containing 1	protein-coding
chr1-278	chr1	194908778	194908914	+	97.2	0.882	Intergenic	Tigger3b|DNA|TcMar-Tigger	1604101	NR_125789	101929184	Hs.146728	NR_125789	ENSG00000232077	LINC01031	TCONS_00000361	long intergenic non-protein coding RNA 1031	ncRNA
chr21-25	chr21	36430157	36430293	+	97.2	0.725	Intergenic	Intergenic	36216	NM_012130	23562	Hs.660278	NM_012130	ENSG00000159261	CLDN14	DFNB29	claudin 14	protein-coding
chr5-55	chr5	43802208	43802344	+	97.2	0.669	Intergenic	Intergenic	-199046	NR_073113	100652772	Hs.482043	NR_073113		NNT-AS1	-	NNT antisense RNA 1	ncRNA
chr2-27	chr2	152200724	152200860	+	96.1	0.752	Intergenic	LTR16A1|LTR|ERVL	-24800	NM_005843	10254	Hs.17200	NM_005843	ENSG00000115145	STAM2	Hbp|STAM2A|STAM2B	signal transducing adaptor molecule 2	protein-coding
chr13-45	chr13	74325261	74325397	+	96.1	0.810	Intergenic	Intergenic	93786	NR_144452	100288208	Hs.532467	NM_001013669		LOC100288208	-	uncharacterized LOC100288208	ncRNA
chr16-27	chr16	55500128	55500264	+	96.1	0.746	intron (NM_001127891, intron 11 of 12)	intron (NM_001127891, intron 11 of 12)	-8805	NM_017839	54947	Hs.460857	NM_017839	ENSG00000087253	LPCAT2	AGPAT11|AYTL1|LysoPAFAT	lysophosphatidylcholine acyltransferase 2	protein-coding
chr2-89	chr2	65130144	65130280	+	96.1	0.772	promoter-TSS (NM_004161)	promoter-TSS (NM_004161)	89	NM_004161	5861	Hs.310645	NM_004161	ENSG00000138069	RAB1A	RAB1|YPT1	RAB1A, member RAS oncogene family	protein-coding
chr3-9	chr3	136862025	136862161	+	96.1	0.709	promoter-TSS (NM_001291999)	promoter-TSS (NM_001291999)	-30	NR_110176	101927597	Hs.559587	NR_110175		NCK1-AS1	SLC35G2-AS1	NCK1 antisense RNA 1 (head to head)	ncRNA
chr19-53	chr19	4791317	4791453	+	96.1	0.703	promoter-TSS (NM_018708)	promoter-TSS (NM_018708)	-331	NM_018708	55527	Hs.515082	NM_018708	ENSG00000141965	FEM1A	EPRAP	fem-1 homolog A	protein-coding
chr4-28	chr4	176270727	176270863	+	96.1	0.684	Intergenic	Intergenic	-1573	NM_080874	140458	Hs.591712	NM_080874	ENSG00000164122	ASB5	ASB-5	ankyrin repeat and SOCS box containing 5	protein-coding
chr11-22	chr11	12076595	12076731	+	96.1	0.649	Intergenic	Intergenic	-33913	NM_001346299	9645	Hs.501928	NM_014632	ENSG00000133816	MICAL2	MICAL-2|MICAL2PV1|MICAL2PV2	microtubule associated monooxygenase, calponin and LIM domain containing 2	protein-coding
chr12-295	chr12	119667756	119667892	+	96.1	0.718	promoter-TSS (NM_006253)	promoter-TSS (NM_006253)	-132	NM_006253	5564	Hs.741184	NM_006253	ENSG00000111725	PRKAB1	AMPK|HAMPKb	protein kinase AMP-activated non-catalytic subunit beta 1	protein-coding
chr3-28	chr3	197367568	197367704	+	96.1	0.730	Intergenic	Intergenic	-68364	NM_001290983	1739	Hs.292549	NM_004087	ENSG00000075711	DLG1	DLGH1|SAP-97|SAP97|dJ1061C18.1.1|hdlg	discs large MAGUK scaffold protein 1	protein-coding
chr2-66	chr2	181791458	181791594	+	96.1	0.726	Intergenic	Intergenic	-100190	NM_001287504	6744	Hs.196983	NM_006751	ENSG00000138434	SSFA2	CS-1|CS1|KRAP|SPAG13	sperm specific antigen 2	protein-coding
chr8-153	chr8	143454744	143454880	+	96.1	0.810	intron (NM_015117, intron 9 of 11)	Tigger7|DNA|TcMar-Tigger	-24380	NM_201589	389692	Hs.521914	NM_201589	ENSG00000182759	MAFA	RIPE3b1|hMafA	MAF bZIP transcription factor A	protein-coding
chr14-9	chr14	23286164	23286300	+	96.1	0.688	promoter-TSS (NM_020834)	promoter-TSS (NM_020834)	-132	NM_020834	57594	Hs.632332	NM_020834	ENSG00000215271	HOMEZ	KIAA1443	homeobox and leucine zipper encoding	protein-coding
chr9-33	chr9	80467771	80467907	+	96.1	0.782	Intergenic	MIR|SINE|MIR	492816	NR_121212	101927477	Hs.571630	NR_121212		LINC01507	XLOC_000303	long intergenic non-protein coding RNA 1507	ncRNA
chr3-7	chr3	189937783	189937919	+	96.1	0.603	Intergenic	Intergenic	107929	NR_030642	100126340		NR_030642	ENSG00000216058	MIR944	MIRN944|hsa-mir-944|mir-944	microRNA 944	ncRNA
chr19-10	chr19	54159817	54159953	+	96.1	0.556	promoter-TSS (NM_024316).7	promoter-TSS (NM_024316).7	-142	NM_024316	79165	Hs.590974	NM_024316	ENSG00000105617	LENG1	-	leukocyte receptor cluster member 1	protein-coding
chr5-85	chr5	179698715	179698851	+	96.1	0.712	promoter-TSS (NM_001746)	promoter-TSS (NM_001746)	-146	NM_001024649	821	Hs.567968	NM_001746	ENSG00000127022	CANX	CNX|IP90|P90	calnexin	protein-coding
chr2-68	chr2	219362683	219362819	+	96.1	0.692	Intergenic	MLT1F|LTR|ERVL-MaLR	24611	NM_001319118	23549	Hs.258551	NM_012100	ENSG00000123992	DNPEP	ASPEP|DAP	aspartyl aminopeptidase	protein-coding
chr6-51	chr6	146090596	146090732	+	96.1	0.825	intron (NM_001278065, intron 2 of 9)	intron (NM_001278065, intron 2 of 9)	61466	NM_001278064	2911	Hs.32945	NM_000838	ENSG00000152822	GRM1	GPRC1A|MGLU1|MGLUR1|PPP1R85|SCAR13	glutamate metabotropic receptor 1	protein-coding
chr17-44	chr17	51121863	51121999	+	96.1	0.710	Intergenic	Intergenic	-1066	NM_003971	9043	Hs.463439	NM_003971	ENSG00000008294	SPAG9	CT89|HLC-6|HLC4|HLC6|JIP-4|JIP4|JLP|PHET|PIG6	sperm associated antigen 9	protein-coding
chr2-86	chr2	238864391	238864527	+	96.1	0.778	intron (NM_001271893, intron 1 of 1)	intron (NM_001271893, intron 1 of 1)	16427	NM_001271893	117581	Hs.422585	NM_057179	ENSG00000233608	TWIST2	AMS|BBRSAY|DERMO1|FFDD3|SETLSS|bHLHa39	twist family bHLH transcription factor 2	protein-coding
chr1-135	chr1	153958628	153958764	+	96.1	0.703	promoter-TSS (NM_181715)	promoter-TSS (NM_181715)	-40	NM_181715	200186	Hs.406392	NM_181715	ENSG00000160741	CRTC2	TORC-2|TORC2	CREB regulated transcription coactivator 2	protein-coding
chr15-105	chr15	40807502	40807638	+	95.1	0.756	promoter-TSS (NM_018163)	promoter-TSS (NM_018163)	-92	NM_018163	55192	Hs.511069	NM_018163	ENSG00000104129	DNAJC17	-	DnaJ heat shock protein family (Hsp40) member C17	protein-coding
chr2-11	chr2	222709344	222709480	+	95.1	0.669	intron (NM_058165, intron 5 of 5)	intron (NM_058165, intron 5 of 5)	37674	NM_058165	116255	Hs.344090	NM_058165	ENSG00000124003	MOGAT1	DGAT2L|DGAT2L1|MGAT1	monoacylglycerol O-acyltransferase 1	protein-coding
chr20-68	chr20	31593435	31593571	+	95.1	0.707	Intergenic	Intergenic	-11780	NM_181353	3397	Hs.504609	NM_002165	ENSG00000125968	ID1	ID|bHLHb24	inhibitor of DNA binding 1, HLH protein	protein-coding
chr15-118	chr15	84766742	84766878	+	95.1	0.755	intron (NM_014630, intron 2 of 10)	intron (NM_014630, intron 2 of 10)	18223	NM_014630	9640	Hs.79347	NM_014630	ENSG00000166716	ZNF592	CAMOS|SCAR5	zinc finger protein 592	protein-coding
chr12-322	chr12	92657073	92657209	+	95.1	0.632	Intergenic	Intergenic	-45702	NM_001037671	338809	Hs.326303	NM_001037671	ENSG00000214215	C12orf74	-	chromosome 12 open reading frame 74	protein-coding
chr1-173	chr1	161166296	161166432	+	95.1	0.641	promoter-TSS (NM_001122764)	promoter-TSS (NM_001122764)	-27	NM_000309	5498	Hs.517373	NM_000309	ENSG00000143224	PPOX	PPO|V290M|VP	protoporphyrinogen oxidase	protein-coding
chr2-25	chr2	28409396	28409532	+	95.1	0.654	intron (NM_005253, intron 3 of 3)	intron (NM_005253, intron 3 of 3)	-14792	NR_103831	403150	Hs.562970	NR_103831	ENSG00000229951	FLJ31356	-	uncharacterized protein FLJ31356	ncRNA
chr17-118	chr17	76498282	76498418	+	95.1	0.686	intron (NM_024599, intron 1 of 18)	intron (NM_024599, intron 1 of 18)	3077	NM_024599	79651	Hs.464157	NM_024599	ENSG00000129667	RHBDF2	RHBDL5|RHBDL6|TEC|TOC|TOCG|iRhom2	rhomboid 5 homolog 2	protein-coding
chr17-55	chr17	44138163	44138299	+	95.1	0.708	Intergenic	Intergenic	-3671	NM_024032	78995	Hs.437059	NM_024032	ENSG00000125319	C17orf53	-	chromosome 17 open reading frame 53	protein-coding
chr1-176	chr1	188421149	188421285	+	95.1	0.701	Intergenic	Intergenic	977589	NR_132374	106144535	Hs.568709	NR_132374	ENSG00000231599	LINC01037	-	long intergenic non-protein coding RNA 1037	ncRNA
chr1-128	chr1	208184451	208184587	+	95.1	0.662	intron (NM_025179, intron 3 of 31)	intron (NM_025179, intron 3 of 31)	59801	NM_025179	5362	Hs.497626	NM_025179	ENSG00000076356	PLXNA2	OCT|PLXN2	plexin A2	protein-coding
chr10-55	chr10	120460875	120461011	+	95.1	0.741	intron (NR_134516, intron 2 of 4)	intron (NR_134516, intron 2 of 4)	3989	NM_001318169	196051	Hs.40479	NM_001030059	ENSG00000203805	PLPP4	DPPL2|PPAPDC1|PPAPDC1A	phospholipid phosphatase 4	protein-coding
chr1-201	chr1	77371033	77371169	+	95.1	0.706	intron (NM_174858, intron 6 of 13)	intron (NM_174858, intron 6 of 13)	88499	NM_012093	26289	Hs.559718	NM_012093	ENSG00000154027	AK5	AK6	adenylate kinase 5	protein-coding
chr17-109	chr17	38901110	38901246	+	95.1	0.628	intron (NM_001271608, intron 3 of 5)	intron (NM_001271608, intron 3 of 5)	-13801	NR_106837	102465467		NR_106837	ENSG00000277057	MIR6779	hsa-mir-6779	microRNA 6779	ncRNA
chr15-96	chr15	87816946	87817082	+	95.1	0.712	Intergenic	Intergenic	240085	NR_026869	145978	Hs.350808	NM_152454	ENSG00000259527	LINC00052	NCRNA00052|TMEM83	long intergenic non-protein coding RNA 52	ncRNA
chr5-58	chr5	150790377	150790513	+	95.1	0.746	intron (NM_032947, intron 1 of 1)	intron (NM_032947, intron 1 of 1)	12499	NM_032947	85027	Hs.29444	NM_032947	ENSG00000256235	SMIM3	C5orf62|MST150|NID67	small integral membrane protein 3	protein-coding
chr19-57	chr19	15418984	15419120	+	95.1	0.634	promoter-TSS (NM_001291478)	promoter-TSS (NM_001291478)	69	NR_111971	26993	Hs.399800	NM_014371	ENSG00000011243	AKAP8L	HA95|HAP95|NAKAP|NAKAP95	A-kinase anchoring protein 8 like	protein-coding
chr1-189	chr1	32992509	32992645	+	95.1	0.712	Intergenic	Intergenic	-27764	NM_001127361	127544	Hs.591504	NM_153341	ENSG00000116514	RNF19B	IBRDC3|NKLAM	ring finger protein 19B	protein-coding
chr3-20	chr3	197394817	197394953	+	95.1	0.614	Intergenic	Intergenic	-95613	NM_001290983	1739	Hs.292549	NM_004087	ENSG00000075711	DLG1	DLGH1|SAP-97|SAP97|dJ1061C18.1.1|hdlg	discs large MAGUK scaffold protein 1	protein-coding
chr1-180	chr1	43582360	43582496	+	95.1	0.692	intron (NM_001329137, intron 9 of 34)	intron (NM_001329137, intron 9 of 34)	51568	NM_130440	5792	Hs.272062	NM_002840	ENSG00000142949	PTPRF	BNAH2|LAR	protein tyrosine phosphatase, receptor type F	protein-coding
chr6-8	chr6	122399431	122399567	+	95.1	0.618	promoter-TSS (NM_001243094)	promoter-TSS (NM_001243094)	-52	NM_001135564	3298	Hs.158195	NM_004506	ENSG00000025156	HSF2	HSF 2|HSTF 2	heat shock transcription factor 2	protein-coding
chr17-28	chr17	77255651	77255787	+	95.1	0.658	Intergenic	Intergenic	-25691	NM_001113491	10801	Hs.440932	NM_006640	ENSG00000184640	SEPT9	AF17q25|MSF|MSF1|NAPB|PNUTL4|SINT1|SeptD1	septin 9	protein-coding
chr6-40	chr6	56938641	56938777	+	95.1	0.715	intron (NM_001144769, intron 2 of 96)	MLT1H|LTR|ERVL-MaLR	15919	NM_001144769	667	Hs.604915	NM_001723	ENSG00000151914	DST	BP240|BPA|BPAG1|CATX-15|CATX15|D6S1101|DMH|DT|EBSB2|HSAN6|MACF2	dystonin	protein-coding
chr11-52	chr11	10735874	10736010	+	95.1	0.638	Intergenic	Intergenic	-15045	NM_014633	9646	Hs.725151	NM_014633	ENSG00000198730	CTR9	SH2BP1|TSBP|p150|p150TSP	CTR9 homolog, Paf1/RNA polymerase II complex component	protein-coding
chr16-24	chr16	89490668	89490804	+	95.1	0.578	promoter-TSS (NM_001256182)	promoter-TSS (NM_001256182)	-175	NM_001256182	29123	Hs.335003	NM_013275	ENSG00000167522	ANKRD11	ANCO-1|ANCO1|LZ16|T13	ankyrin repeat domain 11	protein-coding
chr17-189	chr17	59837838	59837974	+	95.1	0.583	intron (NM_001329398, intron 10 of 11)	intron (NM_001329398, intron 10 of 11)	-3360	NR_029493	406991	Hs.444569	NR_029493	ENSG00000062716	MIR21	MIRN21|hsa-mir-21|miR-21|miRNA21	microRNA 21	ncRNA
chr9-89	chr9	127562035	127562171	+	95.1	0.678	intron (NM_001035534, intron 1 of 13)	intron (NM_001035534, intron 1 of 13)	7014	NM_022833	64855	Hs.522401	NM_022833	ENSG00000136830	FAM129B	C9orf88|MEG-3|MINERVA|OC58|bA356B19.6	family with sequence similarity 129 member B	protein-coding
chr7-13	chr7	1520809	1520945	+	95.1	0.694	Intergenic	MLT1G3|LTR|ERVL-MaLR	-9855	NM_002360	7975	Hs.520612	NM_002360	ENSG00000198517	MAFK	NFE2U|P18	MAF bZIP transcription factor K	protein-coding
chr5-28	chr5	43313549	43313685	+	95.1	0.658	promoter-TSS (NM_001324219)	promoter-TSS (NM_001324219)	-105	NM_001098272	3157	Hs.397729	NM_002130	ENSG00000112972	HMGCS1	HMGCS	3-hydroxy-3-methylglutaryl-CoA synthase 1	protein-coding
chr14-7	chr14	68695502	68695638	+	95.1	0.672	Intergenic	Intergenic	-66783	NR_135816	100996664		NR_135816		LOC100996664	-	uncharacterized LOC100996664	ncRNA
chr1-112	chr1	184754939	184755075	+	95.1	0.597	promoter-TSS (NM_001319960)	promoter-TSS (NM_001319960)	-100	NR_135118	80267	Hs.523811	NM_025191	ENSG00000116406	EDEM3	C1orf22	ER degradation enhancing alpha-mannosidase like protein 3	protein-coding
chr12-218	chr12	122946895	122947031	+	94.0	0.707	intron (NM_001243013, intron 5 of 10)	intron (NM_001243013, intron 5 of 10)	19546	NM_203444	23457	Hs.511951	NM_019624	ENSG00000150967	ABCB9	EST122234|TAPL	ATP binding cassette subfamily B member 9	protein-coding
chr1-221	chr1	19450997	19451133	+	94.0	0.724	intron (NM_001206541, intron 1 of 8)	intron (NM_001206541, intron 1 of 8)	33642	NM_001282162	832	Hs.432760	NM_004930	ENSG00000077549	CAPZB	CAPB|CAPPB|CAPZ	capping actin protein of muscle Z-line beta subunit	protein-coding
chr1-183	chr1	161225766	161225902	+	94.0	0.833	promoter-TSS (NM_032174)	promoter-TSS (NM_032174)	-105	NM_001286374	84134	Hs.321653	NM_032174	ENSG00000158882	TOMM40L	TOMM40B	translocase of outer mitochondrial membrane 40 like	protein-coding
chr1-427	chr1	26306598	26306734	+	94.0	0.752	promoter-TSS (NM_001077262)	promoter-TSS (NM_001077262)	38	NM_183008	91544	Hs.145061	NM_145345	ENSG00000158062	UBXN11	COA-1|PP2243|SOC|SOCI|UBXD5	UBX domain protein 11	protein-coding
chr19-39	chr19	4912029	4912165	+	94.0	0.650	intron (NM_013282, intron 1 of 15)	intron (NM_013282, intron 1 of 15)	1730	NM_001290052	29128	Hs.108106	NM_013282	ENSG00000276043	UHRF1	ICBP90|Np95|RNF106|TDRD22|hNP95|hUHRF1|huNp95	ubiquitin like with PHD and ring finger domains 1	protein-coding
chr1-165	chr1	9473193	9473329	+	94.0	0.769	Intergenic	Intergenic	-44265	NR_104622	100506022	Hs.131775	NR_104622		LOC100506022	-	uncharacterized LOC100506022	ncRNA
chr8-10	chr8	38660179	38660315	+	94.0	0.619	Intergenic	Intergenic	-58990	NR_003129	286140	Hs.512071	NR_003129		RNF5P1	-	ring finger protein 5 pseudogene 1	pseudo
chr11-12	chr11	43680477	43680613	+	94.0	0.685	promoter-TSS (NM_016142)	promoter-TSS (NM_016142)	-48	NM_016142	51144	Hs.132513	NM_016142	ENSG00000149084	HSD17B12	KAR|SDR12C1	hydroxysteroid 17-beta dehydrogenase 12	protein-coding
chrX-28	chrX	12610163	12610299	+	94.0	0.805	intron (NM_014728, intron 3 of 16)	intron (NM_014728, intron 3 of 16)	-181124	NM_002765	5634	Hs.654581	NM_002765	ENSG00000101911	PRPS2	PRSII	phosphoribosyl pyrophosphate synthetase 2	protein-coding
chr1-184	chr1	6601263	6601399	+	94.0	0.653	intron (NM_014851, intron 1 of 3)	intron (NM_014851, intron 1 of 3)	1567	NM_001324309	9903	Hs.7764	NM_014851	ENSG00000162413	KLHL21	-	kelch like family member 21	protein-coding
chr12-276	chr12	96219899	96220035	+	94.0	0.730	intron (NM_005230, intron 1 of 4)	intron (NM_005230, intron 1 of 4)	25585	NM_005230	2004	Hs.46523	NM_005230	ENSG00000111145	ELK3	ERP|NET|SAP-2|SAP2	ELK3, ETS transcription factor	protein-coding
chr5-101	chr5	157142820	157142956	+	94.0	0.721	promoter-TSS (NM_001100816)	promoter-TSS (NM_001100816)	22	NM_004270	9443	Hs.279902	NM_004270	ENSG00000155868	MED7	ARC34|CRSP33|CRSP9	mediator complex subunit 7	protein-coding
chr10-54	chr10	59388010	59388146	+	94.0	0.695	Intergenic	Intergenic	-24897	NM_001347842	220965	Hs.607594	NM_198215	ENSG00000148541	FAM13C	FAM13C1	family with sequence similarity 13 member C	protein-coding
chr17-60	chr17	82216834	82216970	+	94.0	0.738	Intergenic	Intergenic	-4073	NM_001316321	284001	Hs.631724	NM_152675	ENSG00000176155	CCDC57	-	coiled-coil domain containing 57	protein-coding
chr18-6	chr18	36309668	36309804	+	94.0	0.689	intron (NM_025135, intron 1 of 24)	intron (NM_025135, intron 1 of 24)	12040	NM_001281739	80206	Hs.436636	NM_025135	ENSG00000134775	FHOD3	FHOS2|Formactin2	formin homology 2 domain containing 3	protein-coding
chr1-235	chr1	201713536	201713672	+	94.0	0.812	intron (NM_020443, intron 2 of 29)	intron (NM_020443, intron 2 of 29)	-5904	NR_049823	100847050		NR_049823	ENSG00000264802	MIR5191	-	microRNA 5191	ncRNA
chr14-52	chr14	72643407	72643543	+	94.0	0.866	intron (NM_001280542, intron 8 of 10)	intron (NM_001280542, intron 8 of 10)	126655	NR_106994	102465832		NR_106994	ENSG00000273830	MIR7843	hsa-mir-7843	microRNA 7843	ncRNA
chr2-20	chr2	27799378	27799514	+	94.0	0.618	intron (NM_022128, intron 7 of 7)	intron (NM_022128, intron 7 of 7)	27729	NM_145330	9553	Hs.515879	NM_004891	ENSG00000243147	MRPL33	C2orf1|L33mt|MRP-L33|RPL33L	mitochondrial ribosomal protein L33	protein-coding
chr19-19	chr19	38850440	38850576	+	94.0	0.570	promoter-TSS (NM_001533)	promoter-TSS (NM_001533)	-531	NM_001533	3191	Hs.644906	NM_001533	ENSG00000104824	HNRNPL	HNRPL|P/OKcl.14|hnRNP-L	heterogeneous nuclear ribonucleoprotein L	protein-coding
chr16-23	chr16	88332242	88332378	+	94.0	0.723	Intergenic	Intergenic	-95161	NM_001127464	84627	Hs.54925	NM_001127464	ENSG00000225614	ZNF469	BCS|BCS1	zinc finger protein 469	protein-coding
chr3-6	chr3	141367265	141367401	+	94.0	0.609	intron (NM_001080412, intron 1 of 7)	intron (NM_001080412, intron 1 of 7)	43120	NM_001080412	253461	Hs.518301	NM_152535	ENSG00000177311	ZBTB38	CIBZ|PPP1R171|ZNF921	zinc finger and BTB domain containing 38	protein-coding
chrX-20	chrX	3184372	3184508	+	94.0	0.683	Intergenic	Intergenic	-87380	NR_038428	100129464	Hs.187816	NR_038428	ENSG00000228459	LINC01546	CXorf28	long intergenic non-protein coding RNA 1546	ncRNA
chr14-13	chr14	21269663	21269799	+	94.0	0.547	promoter-TSS (NM_001077442)	promoter-TSS (NM_001077442)	-252	NM_031314	3183	Hs.508848	NM_004500	ENSG00000092199	HNRNPC	C1|C2|HNRNP|HNRPC|SNRPC	heterogeneous nuclear ribonucleoprotein C (C1/C2)	protein-coding
chr21-34	chr21	27067339	27067475	+	94.0	0.814	Intergenic	L1PA16|LINE|L1	-100287	NM_007038	11096	Hs.58324	NM_007038	ENSG00000154736	ADAMTS5	ADAM-TS 11|ADAM-TS 5|ADAM-TS5|ADAMTS-11|ADAMTS-5|ADAMTS11|ADMP-2	ADAM metallopeptidase with thrombospondin type 1 motif 5	protein-coding
chr1-276	chr1	181937086	181937222	+	94.0	0.697	Intergenic	Intergenic	124558	NM_001009992	127665	Hs.684328	NM_001009992	ENSG00000179930	ZNF648	-	zinc finger protein 648	protein-coding
chr1-246	chr1	58755565	58755701	+	94.0	0.757	Intergenic	Intergenic	28480	NM_002228	3725	Hs.696684	NM_002228	ENSG00000177606	JUN	AP-1|AP1|c-Jun	Jun proto-oncogene, AP-1 transcription factor subunit	protein-coding
chr6-31	chr6	37134689	37134825	+	94.0	0.740	Intergenic	Intergenic	-35389	NM_002648	5292	Hs.81170	NM_002648	ENSG00000137193	PIM1	PIM	Pim-1 proto-oncogene, serine/threonine kinase	protein-coding
chr10-76	chr10	119401957	119402093	+	94.0	0.723	intron (NM_005308, intron 4 of 15)	MLT1I|LTR|ERVL-MaLR	24053	NR_039829	100616398		NR_039829	ENSG00000265719	MIR4681	-	microRNA 4681	ncRNA
chr11-34	chr11	57712368	57712504	+	94.0	0.680	promoter-TSS (NM_001317078)	promoter-TSS (NM_001317078)	-87	NM_001347890	51075	Hs.654965	NM_015959	ENSG00000213593	TMX2	CGI-31|PDIA12|PIG26|TXNDC14	thioredoxin related transmembrane protein 2	protein-coding
chr3-68	chr3	176767487	176767623	+	94.0	0.774	Intergenic	L1M1|LINE|L1	49446	NR_110819	101928684	Hs.639352	NR_110819	ENSG00000228308	LINC01209	-	long intergenic non-protein coding RNA 1209	ncRNA
chr17-126	chr17	57663016	57663152	+	94.0	0.688	intron (NM_138962, intron 11 of 13)	intron (NM_138962, intron 11 of 13)	-54672	NR_110807	101927539	Hs.680439	NR_110807	ENSG00000263499	LOC101927539	-	uncharacterized LOC101927539	ncRNA
chr17-46	chr17	76671748	76671884	+	94.0	0.722	promoter-TSS (NR_130916)	promoter-TSS (NR_130916)	-112	NR_130916	105274304	Hs.572495	NR_130916	ENSG00000261335	LOC105274304	-	uncharacterized LOC105274304	ncRNA
chr12-312	chr12	69821991	69822127	+	94.0	0.782	non-coding (NR_103519, exon 9 of 9)	non-coding (NR_103519, exon 9 of 9)	-3264	NM_182530	196446	Hs.253773	NM_182530	ENSG00000166268	MYRFL	C12orf15|C12orf28|bcm1377	myelin regulatory factor-like	protein-coding
chr3-27	chr3	194640443	194640579	+	94.0	0.672	TTS (NM_018385)	TTS (NM_018385)	-7090	NM_001166306	93109	Hs.478729	NM_138399	ENSG00000145014	TMEM44	-	transmembrane protein 44	protein-coding
chr2-12	chr2	47034425	47034561	+	94.0	0.601	intron (NM_020458, intron 15 of 19)	intron (NM_020458, intron 15 of 19)	-92638	NM_001171511	90411	Hs.662152	NM_139279	ENSG00000180398	MCFD2	F5F8D|F5F8D2|LMAN1IP|SDNSF	multiple coagulation factor deficiency 2	protein-coding
chr17-56	chr17	65390074	65390210	+	94.0	0.664	Intergenic	Intergenic	-67399	NR_131984	105827617		NR_131984	ENSG00000263520	CRAT40	-	cervical cancer-associated transcript 40	ncRNA
chr9-25	chr9	84607923	84608059	+	94.0	0.735	Intergenic	Intergenic	-60467	NM_001291937	4915	Hs.494312	NM_006180	ENSG00000148053	NTRK2	GP145-TrkB|TRKB|trk-B	neurotrophic receptor tyrosine kinase 2	protein-coding
chr1-187	chr1	20604220	20604356	+	94.0	0.588	intron (NM_001785, intron 1 of 3)	MLT1A0|LTR|ERVL-MaLR	15337	NM_001785	978	Hs.466910	NM_001785	ENSG00000158825	CDA	CDD	cytidine deaminase	protein-coding
chr3-29	chr3	115147632	115147768	+	92.9	0.586	promoter-TSS (NM_015642)	promoter-TSS (NM_015642)	-420	NM_015642	26137	Hs.202577	NM_015642	ENSG00000181722	ZBTB20	DPZF|HOF|ODA-8S|PRIMS|ZNF288	zinc finger and BTB domain containing 20	protein-coding
chr13-32	chr13	68850279	68850415	+	92.9	0.689	Intergenic	Intergenic	34978	NR_038878	338862		NR_038878	ENSG00000281778	LINC00550	-	long intergenic non-protein coding RNA 550	ncRNA
chr17-49	chr17	82003837	82003973	+	92.9	0.545	intron (NM_001330528, intron 6 of 14)	intron (NM_001330528, intron 6 of 14)	19004	NM_144998	201254	Hs.37616	NM_144998	ENSG00000169689	CENPX	CENP-X|D9|FAAP10|MHF2|STRA13	centromere protein X	protein-coding
chr2-16	chr2	9287862	9287998	+	92.9	0.631	intron (NM_003887, intron 2 of 27)	intron (NM_003887, intron 2 of 27)	81165	NM_003887	8853	Hs.555902	NM_003887	ENSG00000151693	ASAP2	AMAP2|CENTB3|DDEF2|PAG3|PAP|Pap-alpha|SHAG1	ArfGAP with SH3 domain, ankyrin repeat and PH domain 2	protein-coding
chr1-140	chr1	36149533	36149669	+	92.9	0.596	promoter-TSS (NM_001270897)	promoter-TSS (NM_001270897)	-87	NM_014408	27095	Hs.523131	NM_014408	ENSG00000054116	TRAPPC3	BET3	trafficking protein particle complex 3	protein-coding
chr7-7	chr7	80722898	80723034	+	92.9	0.694	Intergenic	Intergenic	76313	NM_001289908	948	Hs.120949	NM_000072	ENSG00000135218	CD36	BDPLT10|CHDS7|FAT|GP3B|GP4|GPIV|PASIV|SCARB3	CD36 molecule	protein-coding
chr12-212	chr12	26274840	26274976	+	92.9	0.736	Intergenic	Intergenic	79335	NM_005086	8082	Hs.183428	NM_005086	ENSG00000123096	SSPN	DAGA5|KRAG|NSPN|SPN1|SPN2	sarcospan	protein-coding
chr1-107	chr1	185734296	185734432	+	92.9	0.605	promoter-TSS (NM_031935)	promoter-TSS (NM_031935)	-187	NM_031935	83872	Hs.58877	NM_031935	ENSG00000143341	HMCN1	ARMD1|FBLN6|FIBL-6|FIBL6	hemicentin 1	protein-coding
chr17-25	chr17	49789206	49789342	+	92.9	0.635	intron (NM_001346706, intron 1 of 13)	CpG	655	NM_001346706	11143	Hs.21907	NM_007067	ENSG00000136504	KAT7	HBO1|HBOA|MYST2|ZC2HC7	lysine acetyltransferase 7	protein-coding
chr17-89	chr17	50290205	50290341	+	92.9	0.653	Intergenic	Intergenic	-2418	NR_125805	103752589	Hs.612913	NR_125805	ENSG00000251179	TMEM92-AS1	TCONS_00025237|lncRNA-508851	TMEM92 antisense RNA 1	ncRNA
chr19-111	chr19	49869504	49869640	+	92.9	0.754	3' UTR (NM_001278159, exon 5 of 5)	3' UTR (NM_001278159, exon 5 of 5)	-2007	NM_007254	11284	Hs.78016	NM_007254	ENSG00000039650	PNKP	AOA4|EIEE10|MCSZ|PNK	polynucleotide kinase 3'-phosphatase	protein-coding
chr10-74	chr10	93476065	93476201	+	92.9	0.713	intron (NM_133337, intron 1 of 52)	intron (NM_133337, intron 1 of 52)	6184	NM_133337	26509	Hs.602086	NM_013451	ENSG00000138119	MYOF	FER1L3	myoferlin	protein-coding
chr17-86	chr17	48483537	48483673	+	92.9	0.674	Intergenic	Intergenic	38772	NR_110804	101927166	Hs.149244	NR_110804		LOC101927166	-	uncharacterized LOC101927166	ncRNA
chr1-181	chr1	85276573	85276709	+	92.9	0.680	non-coding (NR_045484, exon 1 of 2)	non-coding (NR_045484, exon 1 of 2)	263	NM_003921	8915	Hs.193516	NM_003921	ENSG00000142867	BCL10	CARMEN|CIPER|CLAP|IMD37|c-E10|mE10	B-cell CLL/lymphoma 10	protein-coding
chr12-263	chr12	69497749	69497885	+	92.9	0.654	intron (NM_001278354, intron 2 of 9)	L2a|LINE|L2	27468	NM_001278355	10818	Hs.593446	NM_006654	ENSG00000166225	FRS2	FRS1A|FRS2A|FRS2alpha|SNT|SNT-1|SNT1	fibroblast growth factor receptor substrate 2	protein-coding
chr7-11	chr7	33722454	33722590	+	92.9	0.711	Intergenic	Intergenic	-182389	NM_133468	168667	Hs.660998	NM_133468	ENSG00000164619	BMPER	CRIM3|CV-2|CV2	BMP binding endothelial regulator	protein-coding
chr6-45	chr6	152095257	152095393	+	92.9	0.727	intron (NM_001122740, intron 8 of 8)	intron (NM_001122740, intron 8 of 8)	72962	NM_001347702	23345	Hs.12967	NM_015293	ENSG00000131018	SYNE1	8B|ARCA1|C6orf98|CPG2|EDMD4|MYNE1|Nesp1|SCAR8|dJ45H2.2	spectrin repeat containing nuclear envelope protein 1	protein-coding
chr11-14	chr11	64186002	64186138	+	92.9	0.622	promoter-TSS (NM_006819)	promoter-TSS (NM_006819)	-45	NM_006819	10963	Hs.337295	NM_006819	ENSG00000168439	STIP1	HEL-S-94n|HOP|IEF-SSP-3521|P60|STI1|STI1L	stress induced phosphoprotein 1	protein-coding
chrX-31	chrX	2391972	2392108	+	92.9	0.750	intron (NM_145177, intron 3 of 6)	intron (NM_145177, intron 3 of 6)	108499	NM_001171135	9189	Hs.131452	NM_004729	ENSG00000214717	ZBED1	ALTE|DREF|TRAMP|hDREF	zinc finger BED-type containing 1	protein-coding
chr19-31	chr19	11435411	11435547	+	92.9	0.656	promoter-TSS (NM_001302454)	promoter-TSS (NM_001302454)	-166	NM_002743	5589	Hs.610830	NM_002743	ENSG00000130175	PRKCSH	AGE-R2|G19P1|GIIB|PCLD|PCLD1|PKCSH|PLD1|VASAP-60	protein kinase C substrate 80K-H	protein-coding
chr11-49	chr11	65507638	65507774	+	92.9	0.629	Intergenic	Intergenic	1589	NR_144569	109136578		NR_144569		MASCRNA	-	MALAT1-associated small cytoplasmic RNA	scRNA
chr10-46	chr10	8306812	8306948	+	92.9	0.711	Intergenic	Intergenic	-38575	NR_108058	100507143	Hs.258979	NR_108058	ENSG00000232170	LINC00708	GS1-756B1.2	long intergenic non-protein coding RNA 708	ncRNA
chr1-264	chr1	27299597	27299733	+	92.9	0.737	intron (NM_015023, intron 12 of 15)	L2c|LINE|L2	-22480	NM_032125	84065	Hs.469171	NM_032125	ENSG00000186501	TMEM222	C1orf160	transmembrane protein 222	protein-coding
chr16-15	chr16	49754977	49755113	+	92.9	0.692	intron (NM_015069, intron 2 of 7)	intron (NM_015069, intron 2 of 7)	67693	NM_015069	23090	Hs.443715	NM_015069	ENSG00000102935	ZNF423	Ebfaz|JBTS19|NPHP14|OAZ|Roaz|ZFP423|Zfp104|hOAZ	zinc finger protein 423	protein-coding
chr1-199	chr1	27875322	27875458	+	92.9	0.731	intron (NM_004848, intron 1 of 4)	intron (NM_004848, intron 1 of 4)	2847	NM_001039477	9473	Hs.10649	NM_004848	ENSG00000130775	THEMIS2	C1orf38|ICB-1	thymocyte selection associated family member 2	protein-coding
chr12-288	chr12	69987863	69987999	+	92.9	0.700	Intergenic	Intergenic	162608	NM_182530	196446	Hs.253773	NM_182530	ENSG00000166268	MYRFL	C12orf15|C12orf28|bcm1377	myelin regulatory factor-like	protein-coding
chr1-233	chr1	186091467	186091603	+	92.9	0.727	intron (NM_031935, intron 64 of 106)	intron (NM_031935, intron 64 of 106)	-204738	NM_001127709	10216	Hs.647723	NM_005807	ENSG00000116690	PRG4	CACP|HAPO|JCAP|MSF|SZP	proteoglycan 4	protein-coding
chr1-250	chr1	155962076	155962212	+	92.9	0.756	exon (NM_001162383, exon 10 of 22)	exon (NM_001162383, exon 10 of 22)	-10808	NR_106796	102465442		NR_106796	ENSG00000277817	MIR6738	hsa-mir-6738	microRNA 6738	ncRNA
chr1-350	chr1	150629213	150629349	+	92.9	0.621	promoter-TSS (NM_207045)	promoter-TSS (NM_207045)	-148	NM_207047	2029	Hs.632456	NM_004436	ENSG00000143420	ENSA	ARPP-19e	endosulfine alpha	protein-coding
chr12-290	chr12	73833733	73833869	+	92.9	0.661	Intergenic	THE1C|LTR|ERVL-MaLR	458830	NR_038300	100507377	Hs.455715	NR_038300	ENSG00000251138	LOC100507377	-	uncharacterized LOC100507377	ncRNA
chr4-29	chr4	2413433	2413569	+	92.9	0.586	intron (NM_001172657, intron 1 of 6)	intron (NM_001172657, intron 1 of 6)	5142	NM_001172658	57732	Hs.292056	NM_020972	ENSG00000159733	ZFYVE28	LST2|LYST2	zinc finger FYVE-type containing 28	protein-coding
chr17-53	chr17	38752535	38752671	+	92.9	0.681	promoter-TSS (NM_002795)	promoter-TSS (NM_002795)	-110	NR_104194	5691	Hs.82793	NM_002795	ENSG00000277791	PSMB3	HC10-II	proteasome subunit beta 3	protein-coding
chr9-29	chr9	70601160	70601296	+	92.9	0.607	intron (NM_001007471, intron 19 of 24)	MIRc|SINE|MIR	-186571	NM_001206	687	Hs.150557	NM_001206	ENSG00000119138	KLF9	BTEB|BTEB1	Kruppel like factor 9	protein-coding
chr17-59	chr17	79038608	79038744	+	92.9	0.705	intron (NM_198593, intron 1 of 3)	intron (NM_198593, intron 1 of 3)	4377	NM_198593	114897	Hs.201398	NM_030968	ENSG00000173918	C1QTNF1	CTRP1|GIP|ZSIG37	C1q and tumor necrosis factor related protein 1	protein-coding
chr3-110	chr3	141738087	141738223	+	92.9	0.761	promoter-TSS (NM_183237)	promoter-TSS (NM_183237)	-54	NM_014245	9616	Hs.134623	NM_014245	ENSG00000114125	RNF7	CKBBP1|ROC2|SAG	ring finger protein 7	protein-coding
chr8-48	chr8	115219110	115219246	+	92.9	0.703	Intergenic	MIRc|SINE|MIR	448834	NM_001282902	7227	Hs.657018	NM_014112	ENSG00000104447	TRPS1	GC79|LGCR	transcriptional repressor GATA binding 1	protein-coding
chr10-67	chr10	95693975	95694111	+	92.9	0.715	promoter-TSS (NM_001143973)	promoter-TSS (NM_001143973)	100	NM_001143973	26123	Hs.438991	NM_015631	ENSG00000119977	TCTN3	C10orf61|JBTS18|OFD4|TECT3	tectonic family member 3	protein-coding
chr1-169	chr1	28235965	28236101	+	92.9	0.810	promoter-TSS (NM_178191)	promoter-TSS (NM_178191)	-58	NM_178190	93974	Hs.744914	NM_016311	ENSG00000130770	ATPIF1	ATPI|ATPIP|IP	ATPase inhibitory factor 1	protein-coding
chr1-166	chr1	9700512	9700648	+	92.9	0.657	intron (NM_005026, intron 2 of 23)	intron (NM_005026, intron 2 of 23)	-13006	NR_126368	101929074	Hs.661762	NR_126366	ENSG00000231789	PIK3CD-AS2	-	PIK3CD antisense RNA 2	ncRNA
chr22-13	chr22	37844425	37844561	+	92.9	0.650	promoter-TSS (NM_138797)	promoter-TSS (NM_138797)	-122	NR_030395	724028		NR_030395	ENSG00000100124	MIR658	MIRN658|hsa-mir-658	microRNA 658	ncRNA
chr5-88	chr5	115941169	115941305	+	92.9	0.741	Intergenic	Intergenic	-21217	NM_173800	206338	Hs.98288	NM_173800	ENSG00000172901	LVRN	APQ|AQPEP|TAQPEP	laeverin	protein-coding
chr1-171	chr1	39398706	39398842	+	92.9	0.694	intron (NM_012090, intron 52 of 92)	intron (NM_012090, intron 52 of 92)	-10730	NM_015038	643314	Hs.658760	NM_015038	ENSG00000127603	KIAA0754	-	KIAA0754	protein-coding
chr5-44	chr5	37722995	37723131	+	92.9	0.832	intron (NM_001345998, intron 15 of 17)	intron (NM_001345998, intron 15 of 17)	111759	NM_001278098	2668	Hs.248114	NM_000514	ENSG00000168621	GDNF	ATF|ATF1|ATF2|HFB1-GDNF|HSCR3	glial cell derived neurotrophic factor	protein-coding
chr17-165	chr17	42155065	42155201	+	92.9	0.725	promoter-TSS (NM_001252039)	promoter-TSS (NM_001252039)	-89	NM_004583	5878	Hs.650382	NM_004583	ENSG00000108774	RAB5C	L1880|RAB5CL|RAB5L|RABL	RAB5C, member RAS oncogene family	protein-coding
chr6-7	chr6	44058673	44058809	+	92.9	0.732	intron (NR_125864, intron 1 of 4)	intron (NR_125864, intron 1 of 4)	15911	NR_125864	101929705	Hs.670378	NR_125864	ENSG00000237686	LOC101929705	-	uncharacterized LOC101929705	ncRNA
chr7-29	chr7	37908403	37908539	+	92.9	0.674	intron (NM_003014, intron 5 of 5)	intron (NM_003014, intron 5 of 5)	8452	NM_003014	6424	Hs.658169	NM_003014	ENSG00000106483	SFRP4	FRP-4|FRPHE|PYL|sFRP-4	secreted frizzled related protein 4	protein-coding
chr15-112	chr15	40906312	40906448	+	91.8	0.683	promoter-TSS (NR_135836)	promoter-TSS (NR_135836)	-429	NR_135836	105370943	Hs.574244	NR_135836		LOC105370943	-	uncharacterized LOC105370943	ncRNA
chr8-17	chr8	109334177	109334313	+	91.8	0.692	promoter-TSS (NM_032869)	promoter-TSS (NM_032869)	-78	NR_036471	56943	Hs.492555	NM_020189	ENSG00000120533	ENY2	DC6|Sus1|e(y)2	ENY2, transcription and export complex 2 subunit	protein-coding
chr16-22	chr16	87388386	87388522	+	91.8	0.649	intron (NM_001282683, intron 2 of 9)	intron (NM_001282683, intron 2 of 9)	3653	NM_001282683	79791	Hs.567582	NM_024735	ENSG00000103264	FBXO31	FBX14|FBXO14|Fbx31|MRT45|pp2386	F-box protein 31	protein-coding
chr16-17	chr16	57735537	57735673	+	91.8	0.627	promoter-TSS (NM_005886)	promoter-TSS (NM_005886)	-143	NM_005886	10300	Hs.275675	NM_005886	ENSG00000140854	KATNB1	KAT|LIS6	katanin regulatory subunit B1	protein-coding
chr6-60	chr6	152381310	152381446	+	91.8	0.727	non-coding (NR_120501, exon 2 of 2)	non-coding (NR_120501, exon 2 of 2)	848	NR_120501	100505475	Hs.571203	NR_120501		SYNE1-AS1	-	SYNE1 antisense RNA 1	ncRNA
chr13-48	chr13	90145422	90145558	+	91.8	0.774	Intergenic	L1MEc|LINE|L1	-25773	NR_047489	100874187	Hs.564526	NR_047489	ENSG00000261446	LINC00559	-	long intergenic non-protein coding RNA 559	ncRNA
chr1-155	chr1	203663428	203663564	+	91.8	0.680	intron (NM_001684, intron 1 of 20)	intron (NM_001684, intron 1 of 20)	36709	NM_001684	493	Hs.343522	NM_001684	ENSG00000058668	ATP2B4	ATP2B2|MXRA1|PMCA4|PMCA4b|PMCA4x	ATPase plasma membrane Ca2+ transporting 4	protein-coding
chr15-106	chr15	75451949	75452085	+	91.8	0.609	promoter-TSS (NM_015477)	promoter-TSS (NM_015477)	-271	NM_001145358	25942	Hs.513039	NM_015477	ENSG00000169375	SIN3A	WITKOS	SIN3 transcription regulator family member A	protein-coding
chr17-197	chr17	75855472	75855608	+	91.8	0.775	promoter-TSS (NM_012478)	promoter-TSS (NM_012478)	-120	NM_012478	23558	Hs.514489	NM_012478	ENSG00000132471	WBP2	GRAMD6|WBP-2	WW domain binding protein 2	protein-coding
chr22-7	chr22	31102623	31102759	+	91.8	0.712	intron (NM_134269, intron 20 of 20)	intron (NM_134269, intron 20 of 20)	4896	NM_080430	140606	Hs.55940	NM_080430	ENSG00000198832	SELENOM	SELM|SEPM	selenoprotein M	protein-coding
chr14-27	chr14	73027199	73027335	+	91.8	0.718	promoter-TSS (NM_001281734)	promoter-TSS (NM_001281734)	-55	NM_001281734	53349	Hs.335106	NM_021260	ENSG00000165861	ZFYVE1	DFCP1|PPP1R172|SR3|TAFF1|ZNFN2A1	zinc finger FYVE-type containing 1	protein-coding
chr1-216	chr1	11805865	11806001	+	91.8	0.708	promoter-TSS (NR_046428)	promoter-TSS (NR_046428)	-163	NM_001256959	1185	Hs.193043	NM_001286	ENSG00000011021	CLCN6	CLC-6	chloride voltage-gated channel 6	protein-coding
chr1-120	chr1	1116183	1116319	+	91.8	0.624	5' UTR (NM_017891, exon 1 of 10)	5' UTR (NM_017891, exon 1 of 10)	105	NM_017891	54991	Hs.235095	NM_017891	ENSG00000131591	C1orf159	-	chromosome 1 open reading frame 159	protein-coding
chr11-72	chr11	9566053	9566189	+	91.8	0.575	Intergenic	Intergenic	-7560	NM_003390	7465	Hs.249441	NM_003390	ENSG00000166483	WEE1	WEE1A|WEE1hu	WEE1 G2 checkpoint kinase	protein-coding
chr17-108	chr17	21043341	21043477	+	91.8	0.664	promoter-TSS (NM_015276)	promoter-TSS (NM_015276)	-370	NM_015276	23326	Hs.462492	NM_015276	ENSG00000124422	USP22	USP3L	ubiquitin specific peptidase 22	protein-coding
chr15-102	chr15	89087915	89088051	+	91.8	0.586	promoter-TSS (NM_007011)	promoter-TSS (NM_007011)	-167	NM_007011	11057	Hs.122337	NM_007011	ENSG00000140526	ABHD2	HS1-2|LABH2|PHPS1-2	abhydrolase domain containing 2	protein-coding
chr10-64	chr10	103273167	103273303	+	91.8	0.780	Intergenic	Intergenic	-3928	NM_032727	9118	Hs.500916	NM_032727	ENSG00000148798	INA	NEF5|NF-66|TXBP-1	internexin neuronal intermediate filament protein alpha	protein-coding
chr10-117	chr10	8350485	8350621	+	91.8	0.647	Intergenic	Intergenic	-82248	NR_108058	100507143	Hs.258979	NR_108058	ENSG00000232170	LINC00708	GS1-756B1.2	long intergenic non-protein coding RNA 708	ncRNA
chr5-42	chr5	32768247	32768383	+	91.8	0.719	intron (NM_001204375, intron 3 of 7)	intron (NM_001204375, intron 3 of 7)	56983	NM_001204375	4883	Hs.13528	NM_000908	ENSG00000113389	NPR3	ANP-C|ANPR-C|ANPRC|C5orf23|GUCY2B|NPR-C|NPRC	natriuretic peptide receptor 3	protein-coding
chr16-26	chr16	3401026	3401162	+	91.8	0.702	promoter-TSS (NM_003450)	promoter-TSS (NM_003450)	-29	NM_001324345	54925	Hs.592078	NM_017810	ENSG00000140987	ZSCAN32	HCCS-5|ZNF434	zinc finger and SCAN domain containing 32	protein-coding
chr12-228	chr12	115156143	115156279	+	91.8	0.595	Intergenic	MER21C|LTR|ERVL	-472047	NM_005996	6926	Hs.744016	NM_005996	ENSG00000135111	TBX3	TBX3-ISO|UMS|XHL	T-box 3	protein-coding
chr14-12	chr14	77457646	77457782	+	91.8	0.606	promoter-TSS (NM_012111)	promoter-TSS (NM_012111)	-74	NM_001193314	63894	Hs.16157	NM_022067	ENSG00000151445	VIPAS39	C14orf133|SPE-39|SPE39|VIPAR|VPS16B|hSPE-39	VPS33B interacting protein, apical-basolateral polarity regulator, spe-39 homolog	protein-coding
chr17-82	chr17	81991665	81991801	+	91.8	0.656	intron (NM_001330528, intron 3 of 14)	intron (NM_001330528, intron 3 of 14)	14183	NM_001251888	79058	Hs.298351	NM_024083	ENSG00000169696	ASPSCR1	ASPCR1|ASPL|ASPS|RCC17|TUG|UBXD9|UBXN9	ASPSCR1, UBX domain containing tether for SLC2A4	protein-coding
chr17-57	chr17	74569660	74569796	+	91.8	0.678	Intergenic	Intergenic	-2385	NM_001324076	100130520		NM_001324073		LOC100130520	CD300H|CD300Hs	CD300c molecule-like	protein-coding
chr15-155	chr15	92012363	92012499	+	91.8	0.716	intron (NM_013272, intron 2 of 9)	intron (NM_013272, intron 2 of 9)	158131	NR_135775	28232	Hs.311187	NM_013272	ENSG00000176463	SLCO3A1	OATP-D|OATP-RP3|OATP3A1|OATPD|OATPRP3|SLC21A11	solute carrier organic anion transporter family member 3A1	protein-coding
chr3-61	chr3	198072025	198072161	+	91.8	0.911	intron (NR_003291, intron 4 of 9)	MamGypLTR3a|LTR|Gypsy	8578	NR_003291	348840	Hs.512227	NM_182631	ENSG00000226435	ANKRD18DP	-	ankyrin repeat domain 18D, pseudogene	pseudo
chr1-268	chr1	150236175	150236311	+	91.8	0.719	promoter-TSS (NM_001136478)	promoter-TSS (NM_001136478)	-87	NM_001280560	81611	Hs.656466	NM_030920	ENSG00000143401	ANP32E	LANP-L|LANPL	acidic nuclear phosphoprotein 32 family member E	protein-coding
chr1-434	chr1	44327878	44328014	+	91.8	0.669	intron (NM_001301701, intron 2 of 7)	intron (NM_001301701, intron 2 of 7)	27333	NM_001301698	79033	Hs.731413	NM_024066	ENSG00000117419	ERI3	PINT1|PRNPIP	ERI1 exoribonuclease family member 3	protein-coding
chr10-114	chr10	119597117	119597253	+	91.8	0.642	promoter-TSS (NM_003252)	promoter-TSS (NM_003252)	-156	NR_136663	7073	Hs.501203	NM_003252	ENSG00000151923	TIAL1	TCBP|TIAR	TIA1 cytotoxic granule associated RNA binding protein like 1	protein-coding
chr10-57	chr10	32980625	32980761	+	91.8	0.725	Intergenic	CpG	-22328	NM_002211	3688	Hs.643813	NM_002211	ENSG00000150093	ITGB1	CD29|FNRB|GPIIA|MDF2|MSK12|VLA-BETA|VLAB	integrin subunit beta 1	protein-coding
chr3-35	chr3	159854847	159854983	+	91.8	0.723	intron (NM_001197109, intron 1 of 6)	intron (NM_001197109, intron 1 of 6)	15054	NM_001197109	29970	Hs.134665	NM_014575	ENSG00000151967	SCHIP1	SCHIP-1	schwannomin interacting protein 1	protein-coding
chr20-45	chr20	33373792	33373928	+	91.8	0.709	intron (NM_016408, intron 9 of 13)	L2b|LINE|L2	27709	NM_016082	51654	Hs.435952	NM_016082	ENSG00000101391	CDK5RAP1	C20orf34|C42|CGI-05|HSPC167	CDK5 regulatory subunit associated protein 1	protein-coding
chr10-108	chr10	71851213	71851349	+	91.8	0.709	promoter-TSS (NM_002778)	promoter-TSS (NM_002778)	94	NM_002778	5660	Hs.523004	NM_002778	ENSG00000197746	PSAP	GLBA|SAP1	prosaposin	protein-coding
chr12-339	chr12	92628604	92628740	+	91.8	0.806	Intergenic	Intergenic	-74171	NM_001037671	338809	Hs.326303	NM_001037671	ENSG00000214215	C12orf74	-	chromosome 12 open reading frame 74	protein-coding
chr19-119	chr19	17108111	17108247	+	91.8	0.736	intron (NM_001130065, intron 2 of 39)	intron (NM_001130065, intron 2 of 39)	32398	NM_004145	4650	Hs.123198	NM_004145	ENSG00000099331	MYO9B	CELIAC4|MYR5	myosin IXB	protein-coding
chr1-151	chr1	145979526	145979662	+	91.8	0.792	TTS (NM_032305)	TTS (NM_032305)	14912	NM_032305	84265	Hs.591456	NM_032305	ENSG00000121851	POLR3GL	RPC32HOM|flj32422	RNA polymerase III subunit G like	protein-coding
chr11-156	chr11	62591681	62591817	+	91.8	0.712	promoter-TSS (NM_022830)	promoter-TSS (NM_022830)	-112	NM_022830	64852	Hs.728983	NM_022830	ENSG00000149016	TUT1	PAPD2|RBM21|STARPAP|TUTase|URLC6	terminal uridylyl transferase 1, U6 snRNA-specific	protein-coding
chr16-41	chr16	77190740	77190876	+	91.8	0.667	promoter-TSS (NM_001286639)	promoter-TSS (NM_001286639)	-111	NM_014940	22879	Hs.513743	NM_014940	ENSG00000103111	MON1B	HSRG1|SAND2|SRG1	MON1 homolog B, secretory trafficking associated	protein-coding
chr17-42	chr17	49147082	49147218	+	90.7	0.726	intron (NM_153446, intron 3 of 10)	LTR80A|LTR|ERVL	14183	NM_153446	124872	Hs.374679	NM_153446	ENSG00000167080	B4GALNT2	B4GALT|GALGT2	beta-1,4-N-acetyl-galactosaminyltransferase 2	protein-coding
chr18-16	chr18	79246658	79246794	+	90.7	0.630	intron (NM_198531, intron 11 of 29)	intron (NM_198531, intron 11 of 29)	-149046	NM_001278669	4772	Hs.534074	NM_006162	ENSG00000131196	NFATC1	NF-ATC|NF-ATc1.2|NFAT2|NFATc	nuclear factor of activated T-cells 1	protein-coding
chr19-37	chr19	45178309	45178445	+	90.7	0.625	promoter-TSS (NM_001270891)	promoter-TSS (NM_001270891)	-134	NM_001270892	79090	Hs.466929	NM_024108	ENSG00000007255	TRAPPC6A	TRS33	trafficking protein particle complex 6A	protein-coding
chr11-60	chr11	6234829	6234965	+	90.7	0.624	promoter-TSS (NM_001098794)	promoter-TSS (NM_001098794)	-186	NM_032127	84067	Hs.501793	NM_032127	ENSG00000051009	FAM160A2	C11orf56|FHIP	family with sequence similarity 160 member A2	protein-coding
chr12-300	chr12	69205665	69205801	+	90.7	0.730	Intergenic	L1MB2|LINE|L1	-33804	NM_001300947	11052	Hs.369606	NM_007007	ENSG00000111605	CPSF6	CFIM|CFIM68|HPBRII-4|HPBRII-7	cleavage and polyadenylation specific factor 6	protein-coding
chr19-62	chr19	58305243	58305379	+	90.7	0.817	promoter-TSS (NR_144445)	promoter-TSS (NR_144445)	-63	NR_144445	105372481	Hs.435404	NR_144445	ENSG00000142396	ERVK3-1	-	endogenous retrovirus group K3 member 1	ncRNA
chr10-80	chr10	126663493	126663629	+	90.7	0.740	Intergenic	Intergenic	-142120	NM_001004298	118611	Hs.587663	NM_001004298	ENSG00000154493	C10orf90	FATS|bA422P15.2	chromosome 10 open reading frame 90	protein-coding
chr1-412	chr1	62436547	62436683	+	90.7	0.639	promoter-TSS (NM_003368)	promoter-TSS (NM_003368)	-97	NM_003368	7398	Hs.35086	NM_003368	ENSG00000162607	USP1	UBP	ubiquitin specific peptidase 1	protein-coding
chr1-272	chr1	159910549	159910685	+	90.7	0.763	Intergenic	Intergenic	-10501	NM_012337	25790	Hs.647705	NM_012337	ENSG00000213085	CFAP45	CCDC19|NESG1	cilia and flagella associated protein 45	protein-coding
chr6-18	chr6	52284920	52285056	+	90.7	0.764	promoter-TSS (NM_001270472)	promoter-TSS (NM_001270472)	-107	NM_001270472	4172	Hs.179565	NM_002388	ENSG00000112118	MCM3	HCC5|P1-MCM3|P1.h|RLFB	minichromosome maintenance complex component 3	protein-coding
chr18-8	chr18	48942636	48942772	+	90.7	0.659	5' UTR (NM_001190823, exon 1 of 2)	5' UTR (NM_001190823, exon 1 of 2)	103	NM_001190823	4092	Hs.465087	NM_005904	ENSG00000101665	SMAD7	CRCS3|MADH7|MADH8	SMAD family member 7	protein-coding
chr2-18	chr2	237500749	237500885	+	90.7	0.587	intron (NM_001281474, intron 3 of 13)	L2b|LINE|L2	-10114	NR_106869	102465486		NR_106869	ENSG00000277842	MIR6811	hsa-mir-6811	microRNA 6811	ncRNA
chr6-14	chr6	1481468	1481604	+	90.7	0.714	Intergenic	MLT1O|LTR|ERVL-MaLR	-91125	NR_106778	102466720		NR_106778	ENSG00000275859	MIR6720	hsa-mir-6720|mir-6720	microRNA 6720	ncRNA
chr5-65	chr5	134503400	134503536	+	90.7	0.659	Intergenic	Intergenic	-3084	NR_105045	101927934	Hs.535775	NR_105045	ENSG00000251169	LINC01843	-	long intergenic non-protein coding RNA 1843	ncRNA
chr1-291	chr1	59601060	59601196	+	90.7	0.767	intron (NM_001278224, intron 2 of 9)	intron (NM_001278224, intron 2 of 9)	85499	NM_001278224	55277	Hs.444301	NM_018291	ENSG00000172456	FGGY	-	FGGY carbohydrate kinase domain containing	protein-coding
chr19-26	chr19	4634641	4634777	+	90.7	0.761	Intergenic	Intergenic	-4806	NM_152362	126282	Hs.465643	NM_152362	ENSG00000185361	TNFAIP8L1	TIPE1	TNF alpha induced protein 8 like 1	protein-coding
chr17-96	chr17	43170298	43170434	+	90.7	0.816	promoter-TSS (NR_110868)	promoter-TSS (NR_110868)	37	NR_110868	101929767	Hs.640892	NR_110868		LOC101929767	-	uncharacterized LOC101929767	ncRNA
chr7-6	chr7	7640598	7640734	+	90.7	0.616	promoter-TSS (NM_001302350)	promoter-TSS (NM_001302350)	30	NM_001302348	729852	Hs.652371	NM_001302348	ENSG00000219545	UMAD1	RPA3-AS1|RPA3OS	UBAP1-MVB12-associated (UMA) domain containing 1	protein-coding
chrX-46	chrX	15674796	15674932	+	90.7	0.708	promoter-TSS (NR_026551)	promoter-TSS (NR_026551)	-52	NR_026551	340591	Hs.732244	NR_026551	ENSG00000186312	CA5BP1	CA5BL|CA5BP|PRO2325	carbonic anhydrase 5B pseudogene 1	pseudo
chr11-70	chr11	71299433	71299569	+	90.7	0.794	Intergenic	Intergenic	-74705	NM_012309	22941	Hs.268726	NM_012309	ENSG00000162105	SHANK2	AUTS17|CORTBP1|CTTNBP1|ProSAP1|SHANK|SPANK-3	SH3 and multiple ankyrin repeat domains 2	protein-coding
chr17-80	chr17	76447030	76447166	+	90.7	0.704	intron (NM_022066, intron 1 of 17)	intron (NM_022066, intron 1 of 17)	6108	NM_022066	63893	Hs.16130	NM_022066	ENSG00000175931	UBE2O	E2-230K	ubiquitin conjugating enzyme E2 O	protein-coding
chr14-48	chr14	96797222	96797358	+	90.7	0.792	promoter-TSS (NM_003384)	promoter-TSS (NM_003384)	-57	NM_003384	7443	Hs.422662	NM_003384	ENSG00000100749	VRK1	PCH1|PCH1A	vaccinia related kinase 1	protein-coding
chr2-79	chr2	128306292	128306428	+	90.7	0.698	intron (NM_004807, intron 1 of 1)	intron (NM_004807, intron 1 of 1)	12237	NM_004807	9394	Hs.512841	NM_004807	ENSG00000136720	HS6ST1	HH15|HS6ST	heparan sulfate 6-O-sulfotransferase 1	protein-coding
chr17-41	chr17	43401439	43401575	+	90.7	0.809	TTS (NM_001661)	TTS (NM_001661)	2522	NM_001661	379	Hs.183153	NM_001661	ENSG00000175906	ARL4D	ARF4L|ARL6	ADP ribosylation factor like GTPase 4D	protein-coding
chr12-237	chr12	55973850	55973986	+	90.7	0.601	promoter-TSS (NM_001252036)	promoter-TSS (NM_001252036)	5	NM_001252036	5869	Hs.157659	NM_002868	ENSG00000111540	RAB5B	-	RAB5B, member RAS oncogene family	protein-coding
chr2-28	chr2	160205652	160205788	+	90.7	0.744	Intergenic	Intergenic	-5407	NM_001282388	3694	Hs.470399	NM_000888	ENSG00000115221	ITGB6	AI1H	integrin subunit beta 6	protein-coding
chr20-64	chr20	34525950	34526086	+	90.7	0.667	intron (NM_001281728, intron 2 of 4)	intron (NM_001281728, intron 2 of 4)	9634	NM_001281728	83658	Hs.593920	NM_014183	ENSG00000125971	DYNLRB1	BITH|BLP|DNCL2A|DNLC2A|ROBLD1	dynein light chain roadblock-type 1	protein-coding
chr22-57	chr22	37538900	37539036	+	90.7	0.796	Intergenic	Intergenic	-19765	NM_014550	29775	Hs.57973	NM_014550	ENSG00000100065	CARD10	BIMP1|CARMA3	caspase recruitment domain family member 10	protein-coding
chr4-61	chr4	8188218	8188354	+	90.7	0.835	Intergenic	L2b|LINE|L2	-10958	NR_134639	54436	Hs.479116	NM_018986	ENSG00000125089	SH3TC1	-	SH3 domain and tetratricopeptide repeats 1	protein-coding
chr6-21	chr6	127366392	127366528	+	90.7	0.647	Intergenic	Intergenic	-22851	NM_001105545	55862	Hs.486410	NM_018479	ENSG00000093144	ECHDC1	HEL-S-76|MMCD|dJ351K20.2	ethylmalonyl-CoA decarboxylase 1	protein-coding
chr1-262	chr1	23562420	23562556	+	90.7	0.780	Intergenic	Intergenic	-2694	NM_002167	3399	Hs.76884	NM_002167	ENSG00000117318	ID3	HEIR-1|bHLHb25	inhibitor of DNA binding 3, HLH protein	protein-coding
chr14-15	chr14	75660915	75661051	+	90.7	0.730	promoter-TSS (NM_015072)	promoter-TSS (NM_015072)	212	NM_007176	11161	Hs.15106	NM_007176	ENSG00000133935	C14orf1	ERG28|NET51	chromosome 14 open reading frame 1	protein-coding
chr19-55	chr19	11168648	11168784	+	90.7	0.642	intron (NM_001329451, intron 11 of 11)	L2a|LINE|L2	-12904	NM_182513	147841	Hs.381225	NM_182513	ENSG00000161888	SPC24	SPBC24	SPC24, NDC80 kinetochore complex component	protein-coding
chr2-59	chr2	237687801	237687937	+	90.7	0.634	intron (NM_001137550, intron 1 of 23)	intron (NM_001137550, intron 1 of 23)	-4295	NM_004735	9208	Hs.471779	NM_004735	ENSG00000124831	LRRFIP1	FLAP-1|FLAP1|FLIIAP1|GCF-2|GCF2|HUFI-1|TRIP	LRR binding FLII interacting protein 1	protein-coding
chr18-14	chr18	74148336	74148472	+	90.7	0.660	promoter-TSS (NM_152676)	promoter-TSS (NM_152676)	-107	NM_014177	29090	Hs.532835	NM_014177	ENSG00000075336	TIMM21	C18orf55|HSPC154|TIM21	translocase of inner mitochondrial membrane 21	protein-coding
chr1-213	chr1	3900711	3900847	+	90.7	0.697	promoter-TSS (NM_207356)	promoter-TSS (NM_207356)	375	NR_024455	100133612	Hs.307652	NR_024455	ENSG00000236423	LINC01134	-	long intergenic non-protein coding RNA 1134	ncRNA
chr5-71	chr5	35884220	35884356	+	90.7	0.689	Intergenic	L2c|LINE|L2	27413	NR_120485	3575	Hs.591742	NM_002185	ENSG00000168685	IL7R	CD127|CDW127|IL-7R-alpha|IL7RA|ILRA	interleukin 7 receptor	protein-coding
chr1-234	chr1	186440734	186440870	+	90.7	0.722	intron (NR_126002, intron 2 of 4)	intron (NR_126002, intron 2 of 4)	5641	NR_126002	102724919	Hs.576493	NR_126002	ENSG00000229739	LOC102724919	-	uncharacterized LOC102724919	ncRNA
chr19-14	chr19	47048663	47048799	+	90.7	0.804	promoter-TSS (NM_017854)	promoter-TSS (NM_017854)	-107	NM_017854	54958	Hs.105606	NM_017854	ENSG00000130748	TMEM160	-	transmembrane protein 160	protein-coding
chr11-45	chr11	36455908	36456044	+	89.7	0.741	intron (NM_001160168, intron 5 of 5)	intron (NM_001160168, intron 5 of 5)	54337	NM_145803	7189	Hs.444172	NM_004620	ENSG00000175104	TRAF6	MGC:3310|RNF85	TNF receptor associated factor 6	protein-coding
chr17-176	chr17	83051750	83051886	+	89.7	0.564	promoter-TSS (NM_001009905)	promoter-TSS (NM_001009905)	-8	NM_001320742	146712	Hs.607824	NM_001009905	ENSG00000175711	B3GNTL1	3-Gn-T8|B3GNT8|BGnT-8|beta-1|beta3Gn-T8|beta3GnTL1	UDP-GlcNAc:betaGal beta-1,3-N-acetylglucosaminyltransferase-like 1	protein-coding
chr21-46	chr21	33542853	33542989	+	89.7	0.679	promoter-TSS (NM_001291411)	promoter-TSS (NM_001291411)	-29	NM_001136006	2618	Hs.473648	NM_000819	ENSG00000159131	GART	AIRS|GARS|GARTF|PAIS|PGFT|PRGS	phosphoribosylglycinamide formyltransferase, phosphoribosylglycinamide synthetase, phosphoribosylaminoimidazole synthetase	protein-coding
chr17-122	chr17	40318121	40318257	+	89.7	0.815	promoter-TSS (NM_001145301)	promoter-TSS (NM_001145301)	-32	NM_001145302	5914	Hs.654583	NM_000964	ENSG00000131759	RARA	NR1B1|RAR	retinoic acid receptor alpha	protein-coding
chr15-145	chr15	95770319	95770455	+	89.7	0.837	Intergenic	Intergenic	337294	NR_027132	145820	Hs.652702	NR_027132	ENSG00000259134	LINC00924	-	long intergenic non-protein coding RNA 924	ncRNA
chr8-22	chr8	37142864	37143000	+	89.7	0.698	Intergenic	Intergenic	350981	NR_121620	100507420	Hs.105962	NR_121620		LINC01605	-	long intergenic non-protein coding RNA 1605	ncRNA
chr11-4	chr11	66052142	66052278	+	89.7	0.742	promoter-TSS (NM_006842)	promoter-TSS (NM_006842)	-135	NM_006842	10992	Hs.406423	NM_006842	ENSG00000087365	SF3B2	Cus1|SAP145|SF3B145|SF3b1|SF3b150	splicing factor 3b subunit 2	protein-coding
chr6-54	chr6	42338843	42338979	+	89.7	0.718	intron (NM_001297573, intron 3 of 17)	intron (NM_001297573, intron 3 of 17)	113140	NM_001297573	55809	Hs.485392	NM_018415	ENSG00000124496	TRERF1	BCAR2|HSA277276|RAPA|TREP132|TReP-132|dJ139D8.5	transcriptional regulating factor 1	protein-coding
chr9-47	chr9	127388416	127388552	+	89.7	0.754	intron (NM_032293, intron 25 of 27)	intron (NM_032293, intron 25 of 27)	-8654	NM_001271712	29988	Hs.179522	NM_014580	ENSG00000136856	SLC2A8	GLUT8|GLUTX1	solute carrier family 2 member 8	protein-coding
chr17-191	chr17	65359186	65359322	+	89.7	0.757	Intergenic	MER74A|LTR|ERVL	-98287	NR_131984	105827617		NR_131984	ENSG00000263520	CRAT40	-	cervical cancer-associated transcript 40	ncRNA
chr9-44	chr9	131733810	131733946	+	89.7	0.696	intron (NM_001304275, intron 1 of 23)	intron (NM_001304275, intron 1 of 23)	3660	NM_005312	2889	Hs.127897	NM_005312	ENSG00000107263	RAPGEF1	C3G|GRF2	Rap guanine nucleotide exchange factor 1	protein-coding
chr18-13	chr18	72375731	72375867	+	89.7	0.712	Intergenic	ERVL-E-int|LTR|ERVL	168689	NM_182511	147381	Hs.569851	NM_182511	ENSG00000141668	CBLN2	-	cerebellin 2 precursor	protein-coding
chr3-16	chr3	141368214	141368350	+	89.7	0.653	intron (NM_001080412, intron 1 of 7)	intron (NM_001080412, intron 1 of 7)	44069	NM_001080412	253461	Hs.518301	NM_152535	ENSG00000177311	ZBTB38	CIBZ|PPP1R171|ZNF921	zinc finger and BTB domain containing 38	protein-coding
chr2-50	chr2	173080179	173080315	+	89.7	0.611	intron (NM_133646, intron 1 of 11)	MIRb|SINE|MIR	4410	NM_016653	51776	Hs.444451	NM_016653	ENSG00000091436	MAP3K20	AZK|MLK7|MLT|MLTK|MLTKalpha|MLTKbeta|MRK|SFMMP|ZAK|mlklak|pk	mitogen-activated protein kinase kinase kinase 20	protein-coding
chr6-58	chr6	151060191	151060327	+	89.7	0.698	intron (NM_001242768, intron 26 of 27)	intron (NM_001242768, intron 26 of 27)	168198	NR_125868	102723831	Hs.684425	NR_125868		LOC102723831	-	uncharacterized LOC102723831	ncRNA
chr17-233	chr17	75633055	75633191	+	89.7	0.725	promoter-TSS (NM_001162995)	promoter-TSS (NM_001162995)	-311	NM_001162995	643008	Hs.528605	NM_001162995	ENSG00000204323	SMIM5	C17orf109|PP12104	small integral membrane protein 5	protein-coding
chr19-104	chr19	17267120	17267256	+	89.7	0.746	promoter-TSS (NM_001033549)	promoter-TSS (NM_001033549)	-188	NM_001288756	29086	Hs.190722	NM_014173	ENSG00000105393	BABAM1	C19orf62|HSPC142|MERIT40|NBA1	BRISC and BRCA1 A complex member 1	protein-coding
chr9-26	chr9	72525291	72525427	+	89.7	0.613	intron (NM_138691, intron 1 of 23)	intron (NM_138691, intron 1 of 23)	3558	NM_138691	117531	Hs.670211	NM_138691	ENSG00000165091	TMC1	DFNA36|DFNB11|DFNB7	transmembrane channel like 1	protein-coding
chr15-172	chr15	99085709	99085845	+	89.7	0.807	Intergenic	L1ME3A|LINE|L1	-19303	NM_015286	23336	Hs.207106	NM_015286	ENSG00000182253	SYNM	DMN|SYN	synemin	protein-coding
chr5-48	chr5	177426330	177426466	+	89.7	0.570	promoter-TSS (NM_002082)	promoter-TSS (NM_002082)	-288	NM_001004105	2870	Hs.235116	NM_002082	ENSG00000198055	GRK6	GPRK6	G protein-coupled receptor kinase 6	protein-coding
chr1-230	chr1	113905078	113905214	+	89.7	0.544	promoter-TSS (NM_001253852)	promoter-TSS (NM_001253852)	-22	NM_001253853	10717	Hs.515048	NM_006594	ENSG00000134262	AP4B1	BETA-4|CPSQ5|SPG47	adaptor related protein complex 4 beta 1 subunit	protein-coding
chr21-31	chr21	26967697	26967833	+	89.7	0.711	promoter-TSS (NM_007038)	promoter-TSS (NM_007038)	-645	NM_007038	11096	Hs.58324	NM_007038	ENSG00000154736	ADAMTS5	ADAM-TS 11|ADAM-TS 5|ADAM-TS5|ADAMTS-11|ADAMTS-5|ADAMTS11|ADMP-2	ADAM metallopeptidase with thrombospondin type 1 motif 5	protein-coding
chr11-24	chr11	62841366	62841502	+	89.7	0.593	Intergenic	Intergenic	-1278	NM_018093	54663	Hs.654620	NM_018093	ENSG00000133316	WDR74	-	WD repeat domain 74	protein-coding
chr5-117	chr5	146182706	146182842	+	89.7	0.687	promoter-TSS (NM_001317965)	promoter-TSS (NM_001317965)	13	NM_016460	51520	Hs.432674	NM_016460	ENSG00000133706	LARS	HSPC192|ILFS1|LARS1|LEURS|LEUS|LFIS|LRS|PIG44|RNTLS|hr025Cl	leucyl-tRNA synthetase	protein-coding
chrX-85	chrX	19991126	19991262	+	89.7	0.714	Intergenic	CpG	-1415	NR_024440	729609	Hs.554726	NR_024440		LOC729609	-	uncharacterized LOC729609	ncRNA
chr22-27	chr22	47337382	47337518	+	89.7	0.703	Intergenic	LTR33B|LTR|ERVL	-8121	NR_144462	339685	Hs.434351	NR_038922		LOC339685	-	uncharacterized LOC339685	ncRNA
chr1-309	chr1	25998121	25998257	+	89.7	0.720	promoter-TSS (NM_000437)	promoter-TSS (NM_000437)	-32	NM_000437	5051	Hs.477083	NM_000437	ENSG00000158006	PAFAH2	HSD-PLA2	platelet activating factor acetylhydrolase 2	protein-coding
chr1-391	chr1	172429486	172429622	+	89.7	0.830	intron (NM_139240, intron 1 of 6)	intron (NM_139240, intron 1 of 6)	8866	NM_139240	92346	Hs.517991	NM_139240	ENSG00000180999	C1orf105	-	chromosome 1 open reading frame 105	protein-coding
chr9-41	chr9	100099082	100099218	+	89.7	0.740	promoter-TSS (NM_014425)	promoter-TSS (NM_014425)	-35	NM_014425	27130	Hs.558477	NM_014425	ENSG00000119509	INVS	INV|NPH2|NPHP2	inversin	protein-coding
chr20-95	chr20	51327468	51327604	+	89.7	0.733	Intergenic	Intergenic	125441	NR_036162	100422889		NR_036162	ENSG00000266761	MIR3194	mir-3194	microRNA 3194	ncRNA
chr19-42	chr19	10717527	10717663	+	89.7	0.557	promoter-TSS (NM_001005360)	promoter-TSS (NM_001005360)	-458	NM_001005361	1785	Hs.211463	NM_004945	ENSG00000079805	DNM2	CMT2M|CMTDI1|CMTDIB|DI-CMTB|DYN2|DYNII|LCCS5	dynamin 2	protein-coding
chr1-198	chr1	27672253	27672389	+	89.7	0.715	promoter-TSS (NM_002038)	promoter-TSS (NM_002038)	-108	NM_002038	2537	Hs.523847	NM_002038	ENSG00000126709	IFI6	6-16|FAM14C|G1P3|IFI-6-16|IFI616	interferon alpha inducible protein 6	protein-coding
chr12-259	chr12	113221308	113221444	+	89.7	0.694	promoter-TSS (NM_138451)	promoter-TSS (NM_138451)	-62	NM_017901	53373	Hs.524763	NM_017901	ENSG00000186815	TPCN1	TPC1	two pore segment channel 1	protein-coding
chr1-156	chr1	21262837	21262973	+	88.6	0.742	intron (NM_001397, intron 4 of 18)	intron (NM_001397, intron 4 of 18)	16785	NM_001113347	1889	Hs.195080	NM_001397	ENSG00000117298	ECE1	ECE	endothelin converting enzyme 1	protein-coding
chr1-204	chr1	151311709	151311845	+	88.6	0.757	intron (NM_002651, intron 3 of 12)	intron (NM_002651, intron 3 of 12)	15938	NM_001198775	5298	Hs.632465	NM_002651	ENSG00000143393	PI4KB	NPIK|PI4K-BETA|PI4K92|PI4KBETA|PI4KIIIBETA|PIK4CB	phosphatidylinositol 4-kinase beta	protein-coding
chr7-16	chr7	17095129	17095265	+	88.6	0.629	Intergenic	Intergenic	-203455	NM_001621	196	Hs.171189	NM_001621	ENSG00000106546	AHR	bHLHe76	aryl hydrocarbon receptor	protein-coding
chr17-81	chr17	77323152	77323288	+	88.6	0.581	intron (NM_006640, intron 1 of 10)	intron (NM_006640, intron 1 of 10)	3705	NM_006640	10801	Hs.440932	NM_006640	ENSG00000184640	SEPT9	AF17q25|MSF|MSF1|NAPB|PNUTL4|SINT1|SeptD1	septin 9	protein-coding
chr5-92	chr5	154198318	154198454	+	88.6	0.667	intron (NM_198321, intron 1 of 11)	intron (NM_198321, intron 1 of 11)	7651	NM_198321	55568	Hs.631797	NM_017540	ENSG00000164574	GALNT10	GALNACT10|PPGALNACT10|PPGANTASE10	polypeptide N-acetylgalactosaminyltransferase 10	protein-coding
chr1-259	chr1	2526179	2526315	+	88.6	0.738	intron (NM_018216, intron 1 of 18).2	CpG	381	NM_018216	55229	Hs.26156	NM_018216	ENSG00000157881	PANK4	-	pantothenate kinase 4	protein-coding
chr3-41	chr3	105366673	105366809	+	88.6	0.675	promoter-TSS (NM_001627)	promoter-TSS (NM_001627)	28	NM_001243280	214	Hs.591293	NM_001627	ENSG00000170017	ALCAM	CD166|MEMD	activated leukocyte cell adhesion molecule	protein-coding
chr12-278	chr12	120230676	120230812	+	88.6	0.718	intron (NM_001080855, intron 1 of 11)	intron (NM_001080855, intron 1 of 11)	19417	NM_025157	5829	Hs.446336	NM_002859	ENSG00000089159	PXN	-	paxillin	protein-coding
chr1-511	chr1	234772552	234772688	+	88.6	0.840	Intergenic	Intergenic	48578	NR_038856	100506810	Hs.586634	NR_038856	ENSG00000227630	LINC01132	-	long intergenic non-protein coding RNA 1132	ncRNA
chr5-96	chr5	33736672	33736808	+	88.6	0.774	intron (NM_001324512, intron 3 of 21)	intron (NM_001324512, intron 3 of 21)	155452	NM_001324512	81792	Hs.12680	NM_030955	ENSG00000151388	ADAMTS12	PRO4389	ADAM metallopeptidase with thrombospondin type 1 motif 12	protein-coding
chr2-24	chr2	26785809	26785945	+	88.6	0.757	promoter-TSS (NM_001809)	promoter-TSS (NM_001809)	-137	NM_001809	1058	Hs.1594	NM_001809	ENSG00000115163	CENPA	CENP-A|CenH3	centromere protein A	protein-coding
chr11-69	chr11	68030538	68030674	+	88.6	0.757	promoter-TSS (NM_002496)	promoter-TSS (NM_002496)	-11	NM_002496	4728	Hs.90443	NM_002496	ENSG00000110717	NDUFS8	CI-23k|CI23KD|TYKY	NADH:ubiquinone oxidoreductase core subunit S8	protein-coding
chr19-51	chr19	38899606	38899742	+	88.6	0.691	promoter-TSS (NM_002503)	promoter-TSS (NM_002503)	-26	NM_001243116	4793	Hs.9731	NM_002503	ENSG00000104825	NFKBIB	IKBB|TRIP9	NFKB inhibitor beta	protein-coding
chr1-285	chr1	21931242	21931378	+	88.6	0.808	intron (NM_001291860, intron 1 of 96)	intron (NM_001291860, intron 1 of 96)	5987	NM_001291860	3339	Hs.562227	NM_005529	ENSG00000142798	HSPG2	HSPG|PLC|PRCAN|SJA|SJS|SJS1	heparan sulfate proteoglycan 2	protein-coding
chr17-98	chr17	45051522	45051658	+	88.6	0.757	promoter-TSS (NM_001288655)	promoter-TSS (NM_001288655)	71	NM_001128631	79877	Hs.463148	NM_024819	ENSG00000172992	DCAKD	-	dephospho-CoA kinase domain containing	protein-coding
chr14-49	chr14	21477015	21477151	+	88.6	0.681	promoter-TSS (NM_001163380)	promoter-TSS (NM_001163380)	-93	NM_014828	9878	Hs.555910	NM_014828	ENSG00000092203	TOX4	C14orf92|KIAA0737|LCP1|MIG7	TOX high mobility group box family member 4	protein-coding
chr3-19	chr3	186242601	186242737	+	88.6	0.699	intron (NM_001080744, intron 18 of 23)	intron (NM_001080744, intron 18 of 23)	119565	NM_001080745	1608	Hs.683449	NM_001346	ENSG00000058866	DGKG	DAGK3|DGK-GAMMA	diacylglycerol kinase gamma	protein-coding
chr12-313	chr12	83514504	83514640	+	88.6	0.835	Intergenic	Intergenic	827417	NM_001320321	160335	Hs.577775	NM_152588	ENSG00000179104	TMTC2	IBDBP1	transmembrane and tetratricopeptide repeat containing 2	protein-coding
chr17-147	chr17	1716457	1716593	+	88.6	0.619	promoter-TSS (NR_028502)	promoter-TSS (NR_028502)	2	NM_001163673	124997	Hs.234572	NM_152348	ENSG00000167716	WDR81	CAMRQ2|PPP1R166|SORF-2	WD repeat domain 81	protein-coding
chr18-18	chr18	70044748	70044884	+	88.6	0.743	intron (NM_173630, intron 40 of 48)	MER44B|DNA|TcMar-Tigger	-87640	NM_006566	10666	Hs.660130	NM_006566	ENSG00000150637	CD226	DNAM-1|DNAM1|PTA1|TLiSA1	CD226 molecule	protein-coding
chr2-133	chr2	204452507	204452643	+	88.6	0.653	Intergenic	Intergenic	-93218	NM_152526	117583	Hs.657382	NM_057177	ENSG00000116117	PARD3B	ALS2CR19|PAR3B|PAR3L|PAR3beta	par-3 family cell polarity regulator beta	protein-coding
chr19-81	chr19	16496171	16496307	+	88.6	0.669	promoter-TSS (NM_145046)	promoter-TSS (NM_145046)	-47	NM_145046	125972	Hs.304020	NM_145046	ENSG00000269058	CALR3	CMH19|CRT2|CT93	calreticulin 3	protein-coding
chr21-33	chr21	26841015	26841151	+	88.6	0.742	exon (NM_006988, exon 4 of 9)	exon (NM_006988, exon 4 of 9)	4326	NM_006988	9510	Hs.643357	NM_006988	ENSG00000154734	ADAMTS1	C3-C5|METH1	ADAM metallopeptidase with thrombospondin type 1 motif 1	protein-coding
chr1-369	chr1	16145712	16145848	+	88.6	0.680	intron (NM_001329090, intron 2 of 15)	intron (NM_001329090, intron 2 of 15)	10329	NM_001329090	1969	Hs.171596	NM_004431	ENSG00000142627	EPHA2	ARCC2|CTPA|CTPP1|CTRCT6|ECK	EPH receptor A2	protein-coding
chr14-24	chr14	75259110	75259246	+	88.6	0.632	Intergenic	CpG	-19600	NM_005252	2353	Hs.25647	NM_005252	ENSG00000170345	FOS	AP-1|C-FOS|p55	Fos proto-oncogene, AP-1 transcription factor subunit	protein-coding
chr1-625	chr1	28369619	28369755	+	88.6	0.837	5' UTR (NM_001048183, exon 1 of 14)	5' UTR (NM_001048183, exon 1 of 14)	105	NM_001048183	65979	Hs.225641	NM_023923	ENSG00000204138	PHACTR4	PPP1R124	phosphatase and actin regulator 4	protein-coding
chr20-59	chr20	41329567	41329703	+	88.6	0.645	Intergenic	Intergenic	-11218	NR_126051	64900	Hs.25897	NM_022896	ENSG00000132793	LPIN3	LIPN3L|SMP2	lipin 3	protein-coding
chr4-58	chr4	119735358	119735494	+	88.6	0.628	Intergenic	Intergenic	69089	NR_110660	101927007	Hs.143958	NR_110660	ENSG00000250772	LINC01365	-	long intergenic non-protein coding RNA 1365	ncRNA
chr7-12	chr7	47475317	47475453	+	88.6	0.733	intron (NM_022748, intron 4 of 30)	intron (NM_022748, intron 4 of 30)	106759	NM_022748	64759	Hs.520814	NM_022748	ENSG00000136205	TNS3	TEM6|TENS1	tensin 3	protein-coding
chr17-101	chr17	56915916	56916052	+	88.6	0.701	Intergenic	Intergenic	-1936	NM_005082	7706	Hs.528952	NM_005082	ENSG00000121060	TRIM25	EFP|RNF147|Z147|ZNF147	tripartite motif containing 25	protein-coding
chr22-5	chr22	21556146	21556282	+	88.6	0.796	intron (NM_001256355, intron 1 of 3)	AluJb|SINE|Alu	-4753	NM_001128633	150221	Hs.447643	NM_001128633	ENSG00000183246	RIMBP3C	RIM-BP3.3|RIMBP3.3	RIMS binding protein 3C	protein-coding
chr2-42	chr2	237227719	237227855	+	88.6	0.737	Intergenic	LTR16E2|LTR|ERVL	142346	NM_006710	10920	Hs.531713	NM_006710	ENSG00000198612	COPS8	COP9|CSN8|SGN8	COP9 signalosome subunit 8	protein-coding
chr6-67	chr6	146543583	146543719	+	87.5	0.748	promoter-TSS (NM_006834)	promoter-TSS (NM_006834)	-41	NM_006834	10981	Hs.287714	NM_006834	ENSG00000118508	RAB32	-	RAB32, member RAS oncogene family	protein-coding
chr15-90	chr15	73956836	73956972	+	87.5	0.704	Intergenic	Intergenic	-28656	NR_040069	100287616	Hs.599785	NR_040066	ENSG00000261801	LOXL1-AS1	-	LOXL1 antisense RNA 1	ncRNA
chr6-77	chr6	32128284	32128420	+	87.5	0.638	promoter-TSS (NM_001136153).3	promoter-TSS (NM_001136153).3	-112	NM_004381	1388	Hs.42853	NM_004381	ENSG00000213676	ATF6B	CREB-RP|CREBL1|G13	activating transcription factor 6 beta	protein-coding
chr14-20	chr14	96104875	96105011	+	87.5	0.680	Intergenic	Intergenic	65619	NM_001282464	56967	Hs.6434	NM_020215	ENSG00000227051	C14orf132	C14orf88	chromosome 14 open reading frame 132	protein-coding
chr10-109	chr10	72273779	72273915	+	87.5	0.736	promoter-TSS (NM_019058)	promoter-TSS (NM_019058)	-72	NM_019058	54541	Hs.744875	NM_019058	ENSG00000168209	DDIT4	Dig2|REDD-1|REDD1	DNA damage inducible transcript 4	protein-coding
chr6-74	chr6	1952884	1953020	+	87.5	0.782	intron (NM_001500, intron 6 of 10)	intron (NM_001500, intron 6 of 10)	223039	NM_001253846	2762	Hs.144496	NM_001500	ENSG00000112699	GMDS	GMD|SDR3E1	GDP-mannose 4,6-dehydratase	protein-coding
chr8-12	chr8	79021012	79021148	+	87.5	0.707	Intergenic	Intergenic	-215557	NM_000880	3574	Hs.591873	NM_000880	ENSG00000104432	IL7	IL-7	interleukin 7	protein-coding
chr4-36	chr4	110623152	110623288	+	87.5	0.778	promoter-TSS (NM_000325)	promoter-TSS (NM_000325)	-122	NM_000325	5308	Hs.643588	NM_000325	ENSG00000164093	PITX2	ARP1|Brx1|IDG2|IGDS|IGDS2|IHG2|IRID2|Otlx2|PTX2|RGS|RIEG|RIEG1|RS	paired like homeodomain 2	protein-coding
chr20-41	chr20	2237230	2237366	+	87.5	0.700	Intergenic	Intergenic	30370	NM_001287682	388780	Hs.132163	NM_001287682		LOC388780	-	uncharacterized LOC388780	protein-coding
chr17-182	chr17	40290642	40290778	+	87.5	0.758	intron (NM_001254, intron 2 of 11)	MER44B|DNA|TcMar-Tigger	2816	NM_001254	990	Hs.405958	NM_001254	ENSG00000094804	CDC6	CDC18L|HsCDC18|HsCDC6|MGORS5	cell division cycle 6	protein-coding
chr16-25	chr16	2155475	2155611	+	87.5	0.703	promoter-TSS (NR_132114)	promoter-TSS (NR_132114)	-185	NR_132114	100507303	Hs.369728	NR_132114	ENSG00000260260	SNHG19	SNORD60HG	small nucleolar RNA host gene 19	ncRNA
chr10-77	chr10	70664820	70664956	+	87.5	0.706	Intergenic	Intergenic	-7618	NM_139155	140766	Hs.352156	NM_080722	ENSG00000138316	ADAMTS14	-	ADAM metallopeptidase with thrombospondin type 1 motif 14	protein-coding
chr11-37	chr11	2400651	2400787	+	87.5	0.523	promoter-TSS (NM_001297659)	promoter-TSS (NM_001297659)	231	NM_005706	10078	Hs.523424	NM_005706	ENSG00000184281	TSSC4	-	tumor suppressing subtransferable candidate 4	protein-coding
chr1-247	chr1	113812360	113812496	+	87.5	0.667	promoter-TSS (NM_018364)	promoter-TSS (NM_018364)	48	NR_130896	54665	Hs.486285	NM_018364	ENSG00000081019	RSBN1	ROSBIN	round spermatid basic protein 1	protein-coding
chr19-32	chr19	17938271	17938407	+	87.5	0.780	intron (NM_138442, intron 2 of 4)	AluJr|SINE|Alu	3243	NM_138442	115098	Hs.100043	NM_138442	ENSG00000007080	CCDC124	-	coiled-coil domain containing 124	protein-coding
chr10-75	chr10	110919232	110919368	+	87.5	0.677	promoter-TSS (NM_001195306)	promoter-TSS (NM_001195306)	66	NM_001195304	92482	Hs.232543	NM_001195304	ENSG00000214413	BBIP1	BBIP10|BBS18|NCRNA00081|bA348N5.3	BBSome interacting protein 1	protein-coding
chr3-32	chr3	124986331	124986467	+	87.5	0.680	intron (NM_020733, intron 14 of 16)	intron (NM_020733, intron 14 of 16)	-51648	NM_033049	56667	Hs.5940	NM_033049	ENSG00000173702	MUC13	DRCC1|MUC-13	mucin 13, cell surface associated	protein-coding
chr2-30	chr2	9656479	9656615	+	87.5	0.727	Intergenic	Intergenic	-25492	NM_006826	10971	Hs.74405	NM_006826	ENSG00000134308	YWHAQ	14-3-3|1C5|HS1	tyrosine 3-monooxygenase/tryptophan 5-monooxygenase activation protein theta	protein-coding
chr17-83	chr17	5516205	5516341	+	87.5	0.610	intron (NM_033007, intron 13 of 14)	L3|LINE|CR1	-15274	NM_001162371	728392	Hs.104305	NM_001162371		LOC728392	-	uncharacterized LOC728392	protein-coding
chr2-161	chr2	85504991	85505127	+	87.5	0.775	Intergenic	MIR3|SINE|MIR	33827	NR_038942	100630918	Hs.66049	NR_038942		PARTICL	PARTICLE	promoter of MAT2A antisense radiation-induced circulating long non-coding RNA	ncRNA
chr17-114	chr17	47970875	47971011	+	87.5	0.598	promoter-TSS (NM_001278198)	promoter-TSS (NM_001278198)	-13	NM_001278198	80279	Hs.20157	NM_025197	ENSG00000108465	CDK5RAP3	C53|HSF-27|IC53|LZAP|MST016|OK/SW-cl.114|PP1553	CDK5 regulatory subunit associated protein 3	protein-coding
chr12-246	chr12	55721179	55721315	+	87.5	0.627	exon (NM_001199771, exon 2 of 5)	exon (NM_001199771, exon 2 of 5)	880	NM_001199771	5959	Hs.600940	NM_002905	ENSG00000135437	RDH5	9cRDH|HSD17B9|RDH1|SDR9C5	retinol dehydrogenase 5	protein-coding
chr1-297	chr1	212486057	212486193	+	87.5	0.692	Intergenic	Intergenic	53238	NM_013349	29937	Hs.461787	NM_013349	ENSG00000117691	NENF	CIR2|SCIRP10|SPUF	neudesin neurotrophic factor	protein-coding
chr20-57	chr20	14566685	14566821	+	87.5	0.702	intron (NR_104193, intron 1 of 4)	LTR16|LTR|ERVL	12369	NR_104193	140848	Hs.570367	NR_104193	ENSG00000227927	MACROD2-IT1	C20orf68|NCRNA00227|bA467D7.4	MACROD2 intronic transcript 1	ncRNA
chr16-55	chr16	66873266	66873402	+	87.5	0.669	Intergenic	CpG	-7027	NM_001329929	57546	Hs.632214	NM_020786	ENSG00000172840	PDP2	PDPC 2|PPM2B|PPM2C2	pyruvate dehyrogenase phosphatase catalytic subunit 2	protein-coding
chr20-72	chr20	1399842	1399978	+	87.5	0.802	Intergenic	HERVK3-int|LTR|ERVK	-6738	NM_000801	2280	Hs.471933	NM_000801	ENSG00000088832	FKBP1A	FKBP-12|FKBP-1A|FKBP1|FKBP12|PKC12|PKCI2|PPIASE	FK506 binding protein 1A	protein-coding
chr10-84	chr10	88152883	88153019	+	87.5	0.759	Intergenic	Intergenic	289513	NM_000314	5728	Hs.500466	NM_000314	ENSG00000171862	PTEN	10q23del|BZS|CWS1|DEC|GLM2|MHAM|MMAC1|PTEN1|TEP1	phosphatase and tensin homolog	protein-coding
chr5-132	chr5	179559529	179559665	+	87.5	0.717	promoter-TSS (NM_001040451)	promoter-TSS (NM_001040451)	-95	NM_001040451	80230	Hs.306769	NM_025158	ENSG00000176783	RUFY1	RABIP4|ZFYVE12	RUN and FYVE domain containing 1	protein-coding
chr10-111	chr10	97882542	97882678	+	87.5	0.764	intron (NM_001206528, intron 13 of 14)	intron (NM_001206528, intron 13 of 14)	32372	NM_001010917	401647	Hs.567524	NM_001010917	ENSG00000155265	GOLGA7B	C10orf132|C10orf133|bA451M19.3|bA459F3.4	golgin A7 family member B	protein-coding
chr1-244	chr1	20411293	20411429	+	87.5	0.807	intron (NR_033887, intron 1 of 11)	intron (NR_033887, intron 1 of 11)	17433	NR_033887	339505	Hs.633269	NR_033887		LINC01141	-	long intergenic non-protein coding RNA 1141	ncRNA
chr12-296	chr12	120087112	120087248	+	87.5	0.670	intron (NM_207311, intron 7 of 8)	CpG	29659	NM_001167606	11021	Hs.524788	NM_006861	ENSG00000111737	RAB35	H-ray|RAB1C|RAY	RAB35, member RAS oncogene family	protein-coding
chr2-84	chr2	236770104	236770240	+	87.5	0.560	Intergenic	Intergenic	200435	NM_020311	57007	Hs.471751	NM_020311	ENSG00000144476	ACKR3	CMKOR1|CXC-R7|CXCR-7|CXCR7|GPR159|RDC-1|RDC1	atypical chemokine receptor 3	protein-coding
chr19-38	chr19	45995175	45995311	+	87.5	0.653	promoter-TSS (NM_001267723)	promoter-TSS (NM_001267723)	-218	NM_001267723	729440	Hs.515479	NM_001080402	ENSG00000104983	CCDC61	-	coiled-coil domain containing 61	protein-coding
chr20-51	chr20	50980214	50980350	+	87.5	0.621	Intergenic	Intergenic	21468	NM_014484	27304	Hs.159410	NM_014484	ENSG00000124217	MOCS3	UBA4	molybdenum cofactor synthesis 3	protein-coding
chr1-226	chr1	58784180	58784316	+	87.5	0.618	promoter-TSS (NR_034014)	promoter-TSS (NR_034014)	-135	NM_002228	3725	Hs.696684	NM_002228	ENSG00000177606	JUN	AP-1|AP1|c-Jun	Jun proto-oncogene, AP-1 transcription factor subunit	protein-coding
chr17-105	chr17	82267675	82267811	+	87.5	0.656	intron (NM_001893, intron 1 of 8)	intron (NM_001893, intron 1 of 8)	5975	NM_139062	1453	Hs.631725	NM_001893	ENSG00000141551	CSNK1D	ASPS|CKIdelta|FASPS2|HCKID	casein kinase 1 delta	protein-coding
chr12-267	chr12	31006059	31006195	+	87.5	0.702	Intergenic	Intergenic	-67718	NM_004399	1663	Hs.443960	NM_004399	ENSG00000013573	DDX11	CHL1|CHLR1|KRG2|WABS	DEAD/H-box helicase 11	protein-coding
chr9-35	chr9	129080958	129081094	+	87.5	0.698	promoter-TSS (NM_001135917)	promoter-TSS (NM_001135917)	-78	NM_020438	57171	Hs.21701	NM_020438	ENSG00000167130	DOLPP1	LSFR2	dolichyldiphosphatase 1	protein-coding
chr15-325	chr15	98659358	98659494	+	87.5	0.819	intron (NM_001291858, intron 1 of 20)	intron (NM_001291858, intron 1 of 20)	-8205	NR_126453	104472848	Hs.349049	NR_126453		IRAIN	IGF1R-AS	IGF1R antisense imprinted non-protein coding RNA	ncRNA
chr7-4	chr7	4745034	4745170	+	87.5	0.654	intron (NM_001037165, intron 2 of 8)	intron (NM_001037165, intron 2 of 8)	-30529	NM_014855	9907	Hs.558440	NM_014855	ENSG00000242802	AP5Z1	KIAA0415|SPG48|zeta	adaptor related protein complex 5 zeta 1 subunit	protein-coding
chr11-17	chr11	9759814	9759950	+	87.5	0.595	promoter-TSS (NR_033972)	promoter-TSS (NR_033972)	-349	NR_033972	440028	Hs.677541	NR_033972	ENSG00000245522	LOC440028	-	uncharacterized LOC440028	ncRNA
chr1-424	chr1	12153534	12153670	+	87.5	0.688	Intergenic	Intergenic	-13341	NR_107000	102465836		NR_107000	ENSG00000028137	MIR7846	hsa-mir-7846	microRNA 7846	ncRNA
chr17-199	chr17	77002293	77002429	+	87.5	0.675	Intergenic	Intergenic	-33162	NR_136416	105371899	Hs.634683	NR_136416	ENSG00000267568	LOC105371899	-	uncharacterized LOC105371899	ncRNA
chr14-18	chr14	91060608	91060744	+	87.5	0.603	promoter-TSS (NM_001322238)	promoter-TSS (NM_001322238)	-27	NM_004755	9252	Hs.510225	NM_004755	ENSG00000100784	RPS6KA5	MSK1|MSPK1|RLPK	ribosomal protein S6 kinase A5	protein-coding
chr13-43	chr13	89156973	89157109	+	87.5	0.891	Intergenic	Intergenic	-78250	NR_047025	100874172	Hs.569291	NR_047025		LINC00440	-	long intergenic non-protein coding RNA 440	ncRNA
chr4-80	chr4	28225135	28225271	+	87.5	0.804	Intergenic	Intergenic	-594379	NR_036237	100422937		NR_036237	ENSG00000283275	MIR4275	-	microRNA 4275	ncRNA
chr8-31	chr8	26451256	26451392	+	87.5	0.648	Intergenic	Intergenic	60934	NM_001330491	665	Hs.131226	NM_004331	ENSG00000104765	BNIP3L	BNIP3a|NIX	BCL2 interacting protein 3 like	protein-coding
chr5-110	chr5	142215929	142216065	+	87.5	0.617	Intergenic	Intergenic	102325	NR_131221	100642175	Hs.684549	NR_131221	ENSG00000281881	SPRY4-IT1	SPRIGHTLY	SPRY4 intronic transcript 1	ncRNA
chr2-58	chr2	207239342	207239478	+	87.5	0.686	intron (NR_110283, intron 2 of 3)	intron (NR_110283, intron 2 of 3)	14906	NR_110283	101927865	Hs.574609	NR_110283		LOC101927865	-	uncharacterized LOC101927865	ncRNA
chr14-46	chr14	71143495	71143631	+	86.4	0.642	Intergenic	Intergenic	236158	NM_001308160	22990	Hs.446559	NM_014982	ENSG00000100731	PCNX1	PCNX|PCNXL1|pecanex	pecanex homolog 1 (Drosophila)	protein-coding
chr3-18	chr3	157081708	157081844	+	86.4	0.734	promoter-TSS (NR_135546)	promoter-TSS (NR_135546)	-65	NR_135546	105374177	Hs.634263	NR_135546	ENSG00000241544	LINC02029	-	long intergenic non-protein coding RNA 2029	ncRNA
chr16-42	chr16	2882675	2882811	+	86.4	0.712	promoter-TSS (NM_001142499)	promoter-TSS (NM_001142499)	-452	NM_001142499	114984	Hs.534525	NM_138439	ENSG00000162076	FLYWCH2	-	FLYWCH family member 2	protein-coding
chr12-254	chr12	65670818	65670954	+	86.4	0.610	Intergenic	MLT1D|LTR|ERVL-MaLR	-28514	NR_120431	100507065	Hs.591038	NR_120431		LOC100507065	-	uncharacterized LOC100507065	ncRNA
chr4-30	chr4	51842915	51843051	+	86.4	0.642	promoter-TSS (NM_001040402)	promoter-TSS (NM_001040402)	-17	NM_001287757	23142	Hs.605388	NM_015115	ENSG00000109184	DCUN1D4	-	defective in cullin neddylation 1 domain containing 4	protein-coding
chr12-261	chr12	55817918	55818054	+	86.4	0.603	promoter-TSS (NR_026722)	promoter-TSS (NR_026722)	-36	NM_014182	29095	Hs.534450	NM_014182	ENSG00000123353	ORMDL2	HSPC160|MST095|MSTP095|adoplin-2	ORMDL sphingolipid biosynthesis regulator 2	protein-coding
chr12-373	chr12	69500758	69500894	+	86.4	0.837	intron (NM_001278354, intron 2 of 9)	intron (NM_001278354, intron 2 of 9)	30477	NM_001278355	10818	Hs.593446	NM_006654	ENSG00000166225	FRS2	FRS1A|FRS2A|FRS2alpha|SNT|SNT-1|SNT1	fibroblast growth factor receptor substrate 2	protein-coding
chr2-53	chr2	11744152	11744288	+	86.4	0.866	intron (NM_001261427, intron 2 of 20)	intron (NM_001261427, intron 2 of 20)	-2376	NM_145693	23175	Hs.467740	NM_145693	ENSG00000134324	LPIN1	PAP1	lipin 1	protein-coding
chr2-80	chr2	135741673	135741809	+	86.4	0.720	5' UTR (NM_014607, exon 1 of 13)	5' UTR (NM_014607, exon 1 of 13)	122	NM_014607	23190	Hs.591242	NM_014607	ENSG00000144224	UBXN4	UBXD2|UBXDC1|erasin	UBX domain protein 4	protein-coding
chr1-294	chr1	147167533	147167669	+	86.4	0.699	intron (NR_103871, intron 2 of 6)	intron (NR_103871, intron 2 of 6)	4988	NR_103871	5565	Hs.50732	NM_005399	ENSG00000131791	PRKAB2	-	protein kinase AMP-activated non-catalytic subunit beta 2	protein-coding
chr11-57	chr11	64917312	64917448	+	86.4	0.714	promoter-TSS (NM_015104)	promoter-TSS (NM_015104)	-130	NM_015104	23130	Hs.370671	NM_015104	ENSG00000110046	ATG2A	-	autophagy related 2A	protein-coding
chr14-17	chr14	74620630	74620766	+	86.4	0.696	Intergenic	MIRb|SINE|MIR	-8367	NM_000428	4053	Hs.512776	NM_000428	ENSG00000119681	LTBP2	C14orf141|GLC3D|LTBP3|MSPKA|MSTP031|WMS3	latent transforming growth factor beta binding protein 2	protein-coding
chr12-365	chr12	56128033	56128169	+	86.4	0.584	promoter-TSS (NM_001184796)	promoter-TSS (NM_001184796)	-101	NM_015292	23344	Hs.632729	NM_015292	ENSG00000139641	ESYT1	FAM62A|MBC2	extended synaptotagmin 1	protein-coding
chr1-163	chr1	1079615	1079751	+	86.4	0.606	Intergenic	Intergenic	-5376	NM_001205252	401934	Hs.568137	NM_001205252	ENSG00000237330	RNF223	-	ring finger protein 223	protein-coding
chr19-50	chr19	29687635	29687771	+	86.4	0.692	Intergenic	L1MB7|LINE|L1	22283	NM_024310	79156	Hs.466383	NM_024310	ENSG00000166289	PLEKHF1	APPD|LAPF|PHAFIN1|ZFYVE15	pleckstrin homology and FYVE domain containing 1	protein-coding
chr17-63	chr17	59844095	59844231	+	86.4	0.504	Intergenic	AluJb|SINE|Alu	2897	NR_029493	406991	Hs.444569	NR_029493	ENSG00000062716	MIR21	MIRN21|hsa-mir-21|miR-21|miRNA21	microRNA 21	ncRNA
chr21-41	chr21	37564534	37564670	+	86.4	0.651	Intergenic	Intergenic	144303	NM_130438	1859	Hs.368240	NM_001396	ENSG00000157540	DYRK1A	DYRK|DYRK1|HP86|MNB|MNBH|MRD7	dual specificity tyrosine phosphorylation regulated kinase 1A	protein-coding
chr4-34	chr4	474186	474322	+	86.4	0.766	promoter-TSS (NR_002451)	promoter-TSS (NR_002451)	-45	NR_002451	79963	Hs.677493	NM_024903	ENSG00000251595	ABCA11P	ABCA11|EST1133530	ATP binding cassette subfamily A member 11, pseudogene	pseudo
chr9-39	chr9	80842609	80842745	+	86.4	0.727	Intergenic	Intergenic	846858	NM_001303104	7088	Hs.197320	NM_005077	ENSG00000196781	TLE1	ESG|ESG1|GRG1	transducin like enhancer of split 1	protein-coding
chr2-47	chr2	74845549	74845685	+	86.4	0.823	intron (NM_000189, intron 1 of 17)	intron (NM_000189, intron 1 of 17)	12962	NM_000189	3099	Hs.406266	NM_000189	ENSG00000159399	HK2	HKII|HXK2	hexokinase 2	protein-coding
chr6-72	chr6	151452193	151452329	+	86.4	0.752	promoter-TSS (NM_001271937)	promoter-TSS (NM_001271937)	3	NM_001286562	79624	Hs.15929	NM_024573	ENSG00000146476	ARMT1	C6orf211	acidic residue methyltransferase 1	protein-coding
chr5-75	chr5	134554565	134554701	+	86.4	0.774	intron (NM_015288, intron 4 of 10)	intron (NM_015288, intron 4 of 10)	28525	NM_015288	23338	Hs.732155	NM_015288	ENSG00000043143	JADE2	JADE-2|PHF15	jade family PHD finger 2	protein-coding
chr10-71	chr10	10872153	10872289	+	86.4	0.693	intron (NM_001326325, intron 2 of 15)	intron (NM_001326325, intron 2 of 15)	73510	NM_001326327	10659	Hs.309288	NM_006561	ENSG00000048740	CELF2	BRUNOL3|CELF-2|CUG-BP2|CUGBP2|ETR-3|ETR3|NAPOR	CUGBP, Elav-like family member 2	protein-coding
chr19-7	chr19	14136684	14136820	+	86.4	0.567	promoter-TSS (NM_018154)	promoter-TSS (NM_018154)	-124	NM_018154	55723	Hs.26516	NM_018154	ENSG00000105011	ASF1B	CIA-II	anti-silencing function 1B histone chaperone	protein-coding
chr17-54	chr17	40521690	40521826	+	86.4	0.625	Intergenic	Intergenic	-20156	NM_032865	84951	Hs.438292	NM_032865	ENSG00000131746	TNS4	CTEN|PP14434	tensin 4	protein-coding
chrX-23	chrX	23781544	23781680	+	86.4	0.681	Intergenic	Intergenic	-1546	NM_002970	6303	Hs.28491	NM_002970	ENSG00000130066	SAT1	DC21|KFSD|KFSDX|SAT|SSAT|SSAT-1	spermidine/spermine N1-acetyltransferase 1	protein-coding
chr12-269	chr12	56104329	56104465	+	86.4	0.726	promoter-TSS (NM_006191)	promoter-TSS (NM_006191)	78	NM_006191	5036	Hs.524498	NM_006191	ENSG00000170515	PA2G4	EBP1|HG4-1|p38-2G4	proliferation-associated 2G4	protein-coding
chr1-347	chr1	58618340	58618476	+	86.4	0.730	Intergenic	MLT1J|LTR|ERVL-MaLR	-40914	NM_002353	4070	Hs.23582	NM_002353	ENSG00000184292	TACSTD2	EGP-1|EGP1|GA733-1|GA7331|GP50|M1S1|TROP2	tumor-associated calcium signal transducer 2	protein-coding
chr17-141	chr17	67491143	67491279	+	86.4	0.722	intron (NM_181671, intron 1 of 9)	intron (NM_181671, intron 1 of 9)	-19626	NR_030385	693131		NR_030385	ENSG00000263690	MIR548D2	MIRN548D2	microRNA 548d-2	ncRNA
chr11-62	chr11	43831001	43831137	+	86.4	0.682	intron (NM_016142, intron 7 of 10)	intron (NM_016142, intron 7 of 10)	-49738	NM_139178	221120	Hs.720708	NM_139178	ENSG00000166199	ALKBH3	ABH3|DEPC-1|DEPC1|PCA1|hABH3	alkB homolog 3, alpha-ketoglutaratedependent dioxygenase	protein-coding
chr4-27	chr4	12579303	12579439	+	86.4	0.728	Intergenic	Intergenic	355920	NR_125910	101929019	Hs.434234	NR_125910	ENSG00000251210	LOC101929019	-	uncharacterized LOC101929019	ncRNA
chr12-260	chr12	54411398	54411534	+	86.4	0.667	intron (NR_120486, intron 3 of 3)	L2b|LINE|L2	7800	NM_002205	3678	Hs.505654	NM_002205	ENSG00000161638	ITGA5	CD49e|FNRA|VLA-5|VLA5A	integrin subunit alpha 5	protein-coding
chr9-57	chr9	98056425	98056561	+	86.4	0.664	promoter-TSS (NM_018946)	promoter-TSS (NM_018946)	-184	NM_018946	54187	Hs.522310	NM_018946	ENSG00000095380	NANS	HEL-S-100|SAS|SEMDCG|SEMDG	N-acetylneuraminate synthase	protein-coding
chr4-56	chr4	52712209	52712345	+	86.4	0.717	promoter-TSS (NR_039651)	promoter-TSS (NR_039651)	-117	NR_024031	57291	Hs.744077	NR_024031	ENSG00000226950	DANCR	AGU2|ANCR|KIAA0114|SNHG13|lncRNA-ANCR	differentiation antagonizing non-protein coding RNA	ncRNA
chr12-284	chr12	53727566	53727702	+	86.4	0.746	promoter-TSS (NM_020898)	promoter-TSS (NM_020898)	-111	NM_001143682	57658	Hs.156667	NM_020898	ENSG00000012822	CALCOCO1	Cocoa|PP13275|calphoglin	calcium binding and coiled-coil domain 1	protein-coding
chr10-99	chr10	70656621	70656757	+	86.4	0.683	Intergenic	MIR3|SINE|MIR	-15817	NM_139155	140766	Hs.352156	NM_080722	ENSG00000138316	ADAMTS14	-	ADAM metallopeptidase with thrombospondin type 1 motif 14	protein-coding
chr2-52	chr2	234258330	234258466	+	86.4	0.716	Intergenic	Intergenic	207696	NM_006944	6694	Hs.444488	NM_006944	ENSG00000072080	SPP2	SPP-24|SPP24	secreted phosphoprotein 2	protein-coding
chr10-73	chr10	79440862	79440998	+	86.4	0.739	intron (NM_153367, intron 1 of 3)	intron (NM_153367, intron 1 of 3)	4697	NM_153367	219654	Hs.523080	NM_153367	ENSG00000165424	ZCCHC24	C10orf56|Z3CXXC8	zinc finger CCHC-type containing 24	protein-coding
chr20-67	chr20	1343576	1343712	+	86.4	0.819	intron (NR_040047, intron 1 of 2)	intron (NR_040047, intron 1 of 2)	-14409	NM_080489	27111	Hs.657015	NM_015685	ENSG00000125775	SDCBP2	SITAC|SITAC18|ST-2	syndecan binding protein 2	protein-coding
chr21-36	chr21	29130364	29130500	+	86.4	0.619	promoter-TSS (NM_001286620)	promoter-TSS (NM_001286620)	-53	NM_001286620	56911	Hs.222802	NM_020152	ENSG00000156265	MAP3K7CL	C21orf7|HC21ORF7|TAK1L|TAKL|TAKL-1|TAKL-2|TAKL-4	MAP3K7 C-terminal like	protein-coding
chr14-31	chr14	76953570	76953706	+	86.4	0.742	Intergenic	Intergenic	-6000	NR_133913	105370578	Hs.574184	NR_133913	ENSG00000258602	LINC01629	linc-KIAA1737-2	long intergenic non-protein coding RNA 1629	ncRNA
chr15-132	chr15	78931122	78931258	+	86.4	0.719	intron (NM_004390, intron 7 of 11)	intron (NM_004390, intron 7 of 11)	13908	NM_004390	1512	Hs.148641	NM_004390	ENSG00000103811	CTSH	ACC-4|ACC-5|ACC4|ACC5|CPSB	cathepsin H	protein-coding
chr17-69	chr17	78933532	78933668	+	86.4	0.740	Intergenic	Intergenic	-8210	NM_003255	7077	Hs.633514	NM_003255	ENSG00000035862	TIMP2	CSC-21K|DDC8	TIMP metallopeptidase inhibitor 2	protein-coding
chr5-130	chr5	169696309	169696445	+	85.3	0.721	intron (NM_004946, intron 10 of 51)	intron (NM_004946, intron 10 of 51)	59130	NM_004946	1794	Hs.586174	NM_004946	ENSG00000134516	DOCK2	IMD40	dedicator of cytokinesis 2	protein-coding
chr1-337	chr1	27772958	27773094	+	85.3	0.543	promoter-TSS (NM_177424)	promoter-TSS (NM_177424)	-157	NM_177424	23673	Hs.523855	NM_177424	ENSG00000117758	STX12	STX13|STX14	syntaxin 12	protein-coding
chr17-95	chr17	31596706	31596842	+	85.3	0.724	Intergenic	Intergenic	21363	NR_029856	100126356		NR_029856	ENSG00000228768	MIR365B	MIR365-2|MIRN365-2|hsa-mir-365b|mir-365b	microRNA 365b	ncRNA
chr17-77	chr17	47240100	47240236	+	85.3	0.653	Intergenic	Intergenic	-13674	NM_000212	3690	Hs.218040	NM_000212	ENSG00000259207	ITGB3	BDPLT16|BDPLT2|CD61|GP3A|GPIIIa|GT	integrin subunit beta 3	protein-coding
chr11-39	chr11	13118413	13118549	+	85.3	0.641	Intergenic	FordPrefect|DNA|hAT-Tip100	109058	NM_001080521	644943	Hs.134650	NM_001080521	ENSG00000189431	RASSF10	-	Ras association domain family member 10	protein-coding
chr11-7	chr11	59615896	59616032	+	85.3	0.548	5' UTR (NM_002556, exon 1 of 14)	5' UTR (NM_002556, exon 1 of 14)	180	NM_002556	5007	Hs.597091	NM_002556	ENSG00000110048	OSBP	OSBP1	oxysterol binding protein	protein-coding
chr12-280	chr12	6216120	6216256	+	85.3	0.732	intron (NM_001769, intron 1 of 7)	intron (NM_001769, intron 1 of 7)	15872	NM_001769	928	Hs.114286	NM_001769	ENSG00000010278	CD9	BTCC-1|DRAP-27|MIC3|MRP-1|TSPAN-29|TSPAN29	CD9 molecule	protein-coding
chr16-59	chr16	56607381	56607517	+	85.3	0.718	Intergenic	Intergenic	-1117	NM_005953	4502	Hs.534330	NM_005953	ENSG00000125148	MT2A	MT2	metallothionein 2A	protein-coding
chr11-8	chr11	65382434	65382570	+	85.3	0.602	promoter-TSS (NM_001278250)	promoter-TSS (NM_001278250)	-116	NM_001278250	283130	Hs.661604	NM_182556	ENSG00000162241	SLC25A45	-	solute carrier family 25 member 45	protein-coding
chr17-138	chr17	48892511	48892647	+	85.3	0.629	promoter-TSS (NM_001002027)	promoter-TSS (NM_001002027)	-207	NM_001002027	516	Hs.80986	NM_005175	ENSG00000159199	ATP5G1	ATP5A|ATP5G	ATP synthase, H+ transporting, mitochondrial Fo complex subunit C1 (subunit 9)	protein-coding
chr2-21	chr2	62705307	62705443	+	85.3	0.624	promoter-TSS (NM_001142616)	promoter-TSS (NM_001142616)	-491	NM_015252	23301	Hs.271667	NM_015252	ENSG00000115504	EHBP1	HPC12|NACSIN	EH domain binding protein 1	protein-coding
chr10-52	chr10	8159912	8160048	+	85.3	0.715	Intergenic	Intergenic	105276	NM_001002295	2625	Hs.524134	NM_002051	ENSG00000107485	GATA3	HDR|HDRS	GATA binding protein 3	protein-coding
chr8-9	chr8	9088793	9088929	+	85.3	0.642	Intergenic	Intergenic	40416	NR_039804	100616350		NR_039804	ENSG00000263407	MIR4660	-	microRNA 4660	ncRNA
chr1-360	chr1	201275422	201275558	+	85.3	0.689	Intergenic	Intergenic	-7962	NM_001005337	5317	Hs.497350	NM_000299	ENSG00000081277	PKP1	B6P	plakophilin 1	protein-coding
chr17-117	chr17	68312715	68312851	+	85.3	0.741	intron (NM_001267727, intron 2 of 11)	intron (NM_001267727, intron 2 of 11)	21288	NM_001267727	22901	Hs.437249	NM_014960	ENSG00000141337	ARSG	-	arylsulfatase G	protein-coding
chr5-77	chr5	1332662	1332798	+	85.3	0.669	intron (NM_030782, intron 7 of 16)	MER44A|DNA|TcMar-Tigger	12340	NM_030782	81037	Hs.444673	NM_030782	ENSG00000049656	CLPTM1L	CRR9	CLPTM1 like	protein-coding
chr5-50	chr5	38783324	38783460	+	85.3	0.675	intron (NR_109951, intron 2 of 3)	MIR3|SINE|MIR	62437	NR_109951	101929768	Hs.546623	NR_109951		OSMR-AS1	CTD-2127H9.1	OSMR antisense RNA 1 (head to head)	ncRNA
chr9-61	chr9	126791486	126791622	+	85.3	0.712	Intergenic	Intergenic	-13452	NM_014007	23099	Hs.355581	NM_014007	ENSG00000169155	ZBTB43	ZBTB22B|ZNF-X|ZNF297B	zinc finger and BTB domain containing 43	protein-coding
chr1-296	chr1	188062774	188062910	+	85.3	0.670	Intergenic	L1PA15|LINE|L1	619214	NR_132374	106144535	Hs.568709	NR_132374	ENSG00000231599	LINC01037	-	long intergenic non-protein coding RNA 1037	ncRNA
chr16-34	chr16	1782689	1782825	+	85.3	0.699	promoter-TSS (NM_080861)	promoter-TSS (NM_080861)	-166	NR_104318	10101	Hs.256549	NM_012225	ENSG00000095906	NUBP2	CFD1|NBP 2|NUBP1	nucleotide binding protein 2	protein-coding
chr17-232	chr17	72716319	72716455	+	85.3	0.798	intron (NM_139177, intron 7 of 9)	intron (NM_139177, intron 7 of 9)	-75915	NR_033876	400619	Hs.447555	NR_033876	ENSG00000227036	LINC00511	LCAL5|onco-lncRNA-12	long intergenic non-protein coding RNA 511	ncRNA
chr5-83	chr5	167699542	167699678	+	85.3	0.667	intron (NM_001122679, intron 2 of 28)	intron (NM_001122679, intron 2 of 28)	-55326	NM_001080428	57451	Hs.631957	NM_001080428	ENSG00000145934	TENM2	ODZ2|TEN-M2|TNM2|ten-2	teneurin transmembrane protein 2	protein-coding
chr17-38	chr17	75941079	75941215	+	85.3	0.769	TTS (NM_001185039)	TTS (NM_001185039)	-2915	NM_001319193	85302	Hs.720068	NM_001080542	ENSG00000188878	FBF1	Alb|FBF-1	Fas binding factor 1	protein-coding
chr10-98	chr10	58435350	58435486	+	85.3	0.726	Intergenic	Intergenic	50275	NM_001270782	7019	Hs.594250	NM_003201	ENSG00000108064	TFAM	MTDPS15|MTTF1|MTTFA|TCF6|TCF6L1|TCF6L2|TCF6L3	transcription factor A, mitochondrial	protein-coding
chr1-174	chr1	171999834	171999970	+	85.3	0.737	intron (NM_015569, intron 4 of 20)	MLT1C|LTR|ERVL-MaLR	135710	NR_046845	100874284		NR_046845	ENSG00000233540	DNM3-IT1	-	DNM3 intronic transcript 1	ncRNA
chr2-93	chr2	120559509	120559645	+	85.3	0.647	Intergenic	MLT1B|LTR|ERVL-MaLR	-93228	NR_027181	84931	Hs.334519	NM_032845	ENSG00000280409	LINC01101	-	long intergenic non-protein coding RNA 1101	ncRNA
chr5-68	chr5	169350839	169350975	+	85.3	0.622	Intergenic	Intergenic	-49778	NM_003062	6586	Hs.552087	NM_003062	ENSG00000184347	SLIT3	MEGF5|SLIL2|SLIT1|Slit-3|slit2	slit guidance ligand 3	protein-coding
chrX-40	chrX	16185749	16185885	+	85.3	0.876	Intergenic	Intergenic	18336	NM_001277307	645864	Hs.632792	NM_001277307	ENSG00000182798	MAGEB17	-	MAGE family member B17	protein-coding
chr2-77	chr2	109614051	109614187	+	85.3	0.709	promoter-TSS (NM_001321514)	promoter-TSS (NM_001321514)	87	NM_001321498	151011	Hs.469615	NM_144710	ENSG00000186522	SEPT10	-	septin 10	protein-coding
chr12-349	chr12	49741351	49741487	+	85.3	0.632	promoter-TSS (NM_003217)	promoter-TSS (NM_003217)	-91	NM_003217	7009	Hs.743965	NM_003217	ENSG00000139644	TMBIM6	BAXI1|BI-1|TEGT	transmembrane BAX inhibitor motif containing 6	protein-coding
chr11-46	chr11	57778629	57778765	+	85.3	0.695	intron (NM_001085467, intron 1 of 16)	intron (NM_001085467, intron 1 of 16)	16935	NM_001085467	1500	Hs.166011	NM_001331	ENSG00000198561	CTNND1	CAS|CTNND|P120CAS|P120CTN|p120|p120(CAS)|p120(CTN)	catenin delta 1	protein-coding
chr1-571	chr1	24683767	24683903	+	85.3	0.775	Intergenic	LTR23|LTR|ERV1	40276	NM_001303449	10250	Hs.18192	NM_005839	ENSG00000133226	SRRM1	160-KD|POP101|SRM160	serine and arginine repetitive matrix 1	protein-coding
chr3-80	chr3	186570499	186570635	+	85.3	0.626	promoter-TSS (NM_001134415)	promoter-TSS (NM_001134415)	-24	NM_001286749	55171	Hs.518469	NM_018138	ENSG00000113838	TBCCD1	-	TBCC domain containing 1	protein-coding
chr12-229	chr12	48682275	48682411	+	85.3	0.701	promoter-TSS (NM_017822)	promoter-TSS (NM_017822)	-91	NM_017822	54934	Hs.505412	NM_017822	ENSG00000139620	KANSL2	C12orf41|NSL2	KAT8 regulatory NSL complex subunit 2	protein-coding
chr1-245	chr1	45687100	45687236	+	85.3	0.738	promoter-TSS (NM_021639)	promoter-TSS (NM_021639)	-538	NM_021639	60313	Hs.238432	NM_021639	ENSG00000159592	GPBP1L1	SP192	GC-rich promoter binding protein 1 like 1	protein-coding
chr18-12	chr18	79485313	79485449	+	85.3	0.701	intron (NM_001278672, intron 8 of 8)	intron (NM_001278672, intron 8 of 8)	85107	NM_172389	4772	Hs.534074	NM_006162	ENSG00000131196	NFATC1	NF-ATC|NF-ATc1.2|NFAT2|NFATc	nuclear factor of activated T-cells 1	protein-coding
chr17-301	chr17	17028254	17028390	+	85.3	0.748	Intergenic	Intergenic	-14438	NM_201274	23164	Hs.462341	NM_015134	ENSG00000133030	MPRIP	M-RIP|MRIP|RHOIP3|RIP3|p116Rip	myosin phosphatase Rho interacting protein	protein-coding
chr16-37	chr16	89301695	89301831	+	85.3	0.603	intron (NR_045839, intron 5 of 9)	intron (NR_045839, intron 5 of 9)	5635	NR_136339	105371414	Hs.657381	NR_136339		LOC105371414	-	uncharacterized LOC105371414	ncRNA
chr15-108	chr15	75666780	75666916	+	85.3	0.699	Intergenic	Intergenic	17841	NM_001318146	257364	Hs.8705	NM_153271	ENSG00000173548	SNX33	SH3PX3|SH3PXD3C|SNX30	sorting nexin 33	protein-coding
chr10-106	chr10	30736891	30737027	+	85.3	0.659	Intergenic	Intergenic	13740	NR_134497	105376480	Hs.461867	NR_134497	ENSG00000230720	LOC105376480	-	uncharacterized LOC105376480	ncRNA
chr5-104	chr5	38720011	38720147	+	85.3	0.788	intron (NR_104631, intron 1 of 4)	intron (NR_104631, intron 1 of 4)	194	NR_104631	101926904	Hs.634191	NR_104631	ENSG00000249740	LINC01265	-	long intergenic non-protein coding RNA 1265	ncRNA
chr7-40	chr7	66628765	66628901	+	85.3	0.641	promoter-TSS (NM_001167961)	promoter-TSS (NM_001167961)	-48	NM_001167961	154881	Hs.546627	NM_153033	ENSG00000243335	KCTD7	CLN14|EPM3	potassium channel tetramerization domain containing 7	protein-coding
chr17-208	chr17	43361041	43361177	+	85.3	0.643	Intergenic	CpG	27789	NR_027412	100130581	Hs.546897	NR_027412	ENSG00000188825	LINC00910	-	long intergenic non-protein coding RNA 910	ncRNA
chr12-235	chr12	94954318	94954454	+	85.3	0.767	Intergenic	Intergenic	49327	NM_018838	55967	Hs.506374	NM_018838	ENSG00000184752	NDUFA12	B17.2|DAP13	NADH:ubiquinone oxidoreductase subunit A12	protein-coding
chr22-10	chr22	39961520	39961656	+	85.3	0.676	intron (NM_001291828, intron 2 of 4)	intron (NM_001291828, intron 2 of 4)	14771	NM_001291825	9402	Hs.517499	NM_004810	ENSG00000100351	GRAP2	GADS|GRAP-2|GRB2L|GRBLG|GRID|GRPL|GrbX|Grf40|Mona|P38	GRB2-related adaptor protein 2	protein-coding
chr17-288	chr17	75154561	75154697	+	85.3	0.752	promoter-TSS (NM_001288609)	promoter-TSS (NM_001288609)	54	NM_016185	51155	Hs.532803	NM_016185	ENSG00000189159	HN1	ARM2|HN1A	hematological and neurological expressed 1	protein-coding
chr7-23	chr7	30469428	30469564	+	85.3	0.784	intron (NM_006092, intron 1 of 13)	intron (NM_006092, intron 1 of 13)	9281	NM_006092	10392	Hs.405153	NM_006092	ENSG00000106100	NOD1	CARD4|CLR7.1|NLRC1	nucleotide binding oligomerization domain containing 1	protein-coding
chr10-405	chr10	9402257	9402393	+	85.3	0.942	Intergenic	LTR13|LTR|ERVK	-106732	NR_120635	101928272	Hs.650697	NR_120635		LOC101928272	-	uncharacterized LOC101928272	ncRNA
chr11-9	chr11	67239853	67239989	+	85.3	0.634	promoter-TSS (NM_001256405)	promoter-TSS (NM_001256405)	-114	NM_001256405	22992	Hs.124147	NM_012308	ENSG00000173120	KDM2A	CXXC8|FBL11|FBL7|FBXL11|JHDM1A|LILINA	lysine demethylase 2A	protein-coding
chr19-88	chr19	54137185	54137321	+	85.3	0.620	promoter-TSS (NM_014516).2	promoter-TSS (NM_014516).2	-467	NM_014516	4849	Hs.343571	NM_014516	ENSG00000088038	CNOT3	LENG2|NOT3|NOT3H	CCR4-NOT transcription complex subunit 3	protein-coding
chr1-364	chr1	8005198	8005334	+	85.3	0.732	Intergenic	Intergenic	21067	NM_018948	54206	Hs.605445	NM_018948	ENSG00000116285	ERRFI1	GENE-33|MIG-6|MIG6|RALT	ERBB receptor feedback inhibitor 1	protein-coding
chr11-33	chr11	34654147	34654283	+	85.3	0.708	intron (NM_012153, intron 6 of 8)	intron (NM_012153, intron 6 of 8)	21751	NM_001206616	26298	Hs.653859	NM_012153	ENSG00000135373	EHF	ESE3|ESE3B|ESEJ	ETS homologous factor	protein-coding
chr10-115	chr10	119667767	119667903	+	84.3	0.692	intron (NM_004281, intron 1 of 3)	intron (NM_004281, intron 1 of 3)	16465	NM_004281	9531	Hs.523309	NM_004281	ENSG00000151929	BAG3	BAG-3|BIS|CAIR-1|MFM6	BCL2 associated athanogene 3	protein-coding
chr12-320	chr12	70691431	70691567	+	84.3	0.796	intron (NM_002849, intron 8 of 13)	L2c|LINE|L2	-54059	NM_001109754	5787	Hs.201030	NM_002837	ENSG00000127329	PTPRB	HPTP-BETA|HPTPB|PTPB|R-PTP-BETA|VEPTP	protein tyrosine phosphatase, receptor type B	protein-coding
chr2-38	chr2	102227775	102227911	+	84.3	0.661	intron (NM_003854, intron 9 of 11)	(TCTC)n|Simple_repeat|Simple_repeat	40870	NM_003854	8808	Hs.659863	NM_003854	ENSG00000115598	IL1RL2	IL-1Rrp2|IL-36R|IL1R-rp2|IL1RRP2	interleukin 1 receptor like 2	protein-coding
chr6-16	chr6	43014061	43014197	+	84.3	0.634	promoter-TSS (NM_014623)	promoter-TSS (NM_014623)	26	NM_057161	116138	Hs.412468	NM_057161	ENSG00000124702	KLHDC3	PEAS|dJ20C7.3	kelch domain containing 3	protein-coding
chr9-52	chr9	127838521	127838657	+	84.3	0.629	intron (NM_001114753, intron 2 of 14)	intron (NM_001114753, intron 2 of 14)	8578	NM_001278138	2022	Hs.76753	NM_000118	ENSG00000106991	ENG	END|HHT1|ORW1	endoglin	protein-coding
chr11-53	chr11	14892237	14892373	+	84.3	0.691	promoter-TSS (NM_024514)	promoter-TSS (NM_024514)	-100	NM_024514	120227	Hs.371427	NM_024514	ENSG00000186104	CYP2R1	-	cytochrome P450 family 2 subfamily R member 1	protein-coding
chr5-94	chr5	33312023	33312159	+	84.3	0.811	Intergenic	MARNA|DNA|TcMar-Mariner	-128605	NM_001258437	6897	Hs.481860	NM_152295	ENSG00000113407	TARS	ThrRS	threonyl-tRNA synthetase	protein-coding
chr1-217	chr1	12019240	12019376	+	84.3	0.640	promoter-TSS (NM_021933)	promoter-TSS (NM_021933)	66	NM_021933	60672	Hs.8595	NM_021933	ENSG00000116691	MIIP	IIP45	migration and invasion inhibitory protein	protein-coding
chr11-30	chr11	65570303	65570439	+	84.3	0.678	promoter-TSS (NR_038923)	promoter-TSS (NR_038923)	42	NR_038923	254100	Hs.595927	NR_038923		SSSCA1-AS1	-	SSSCA1 antisense RNA 1 (head to head)	ncRNA
chr1-342	chr1	43206963	43207099	+	84.3	0.691	intron (NM_001195831, intron 10 of 23)	intron (NM_001195831, intron 10 of 23)	-34461	NM_001159936	10969	Hs.346868	NM_006824	ENSG00000117395	EBNA1BP2	EBP2|NOBP|P40	EBNA1 binding protein 2	protein-coding
chr4-67	chr4	113468416	113468552	+	84.3	0.773	intron (NM_172129, intron 15 of 17)	intron (NM_172129, intron 15 of 17)	293443	NM_172127	817	Hs.144114	NM_001221	ENSG00000145349	CAMK2D	CAMKD	calcium/calmodulin dependent protein kinase II delta	protein-coding
chr1-335	chr1	26233902	26234038	+	84.3	0.678	promoter-TSS (NM_001281517)	promoter-TSS (NM_001281517)	-183	NM_022778	64793	Hs.63795	NM_022778	ENSG00000130695	CEP85	CCDC21	centrosomal protein 85	protein-coding
chr22-9	chr22	21074240	21074376	+	84.3	0.787	Intergenic	Intergenic	28348	NR_110991	400891	Hs.291198	NM_001013675	ENSG00000187905	LRRC74B	-	leucine rich repeat containing 74B	protein-coding
chr12-268	chr12	53379480	53379616	+	84.3	0.667	promoter-TSS (NM_001251825)	promoter-TSS (NM_001251825)	-647	NM_138473	6667	Hs.620754	NM_003109	ENSG00000185591	SP1	-	Sp1 transcription factor	protein-coding
chr12-255	chr12	70366224	70366360	+	84.3	0.616	promoter-TSS (NM_014505)	promoter-TSS (NM_014505)	10	NM_014505	27345	Hs.525529	NM_014505	ENSG00000135643	KCNMB4	-	potassium calcium-activated channel subfamily M regulatory beta subunit 4	protein-coding
chr5-51	chr5	73115503	73115639	+	84.3	0.634	Intergenic	Intergenic	-4990	NM_001161342	134285	Hs.162246	NM_173490	ENSG00000157111	TMEM171	PRP2	transmembrane protein 171	protein-coding
chr7-14	chr7	47786711	47786847	+	84.3	0.695	intron (NM_138295, intron 56 of 56)	intron (NM_138295, intron 56 of 56)	-8512	NM_025031	80099	Hs.287647	NM_025031		C7orf69	-	chromosome 7 open reading frame 69	protein-coding
chr6-78	chr6	113995875	113996011	+	84.3	0.702	non-coding (NR_125845, exon 4 of 10)	non-coding (NR_125845, exon 4 of 10)	-24748	NR_033441	3066	Hs.3352	NM_001527	ENSG00000196591	HDAC2	HD2|RPD3|YAF1	histone deacetylase 2	protein-coding
chr21-38	chr21	41634985	41635121	+	84.3	0.762	Intergenic	MIR3|SINE|MIR	-44249	NR_024367	54090	Hs.570442	NR_024367		LINC00111	C21orf21|NCRNA00111	long intergenic non-protein coding RNA 111	ncRNA
chr16-71	chr16	66618678	66618814	+	84.3	0.765	3' UTR (NM_181521, exon 4 of 4)	3' UTR (NM_181521, exon 4 of 4)	14015	NR_037619	123920	Hs.298198	NM_144601	ENSG00000140931	CMTM3	BNAS2|CKLFSF3	CKLF like MARVEL transmembrane domain containing 3	protein-coding
chr19-75	chr19	48469189	48469325	+	84.3	0.561	promoter-TSS (NM_004228)	promoter-TSS (NM_004228)	49	NM_017457	9266	Hs.144011	NM_004228	ENSG00000105443	CYTH2	ARNO|CTS18|CTS18.1|PSCD2|PSCD2L|SEC7L|Sec7p-L|Sec7p-like|cytohesin-2	cytohesin 2	protein-coding
chr5-98	chr5	38468399	38468535	+	84.3	0.800	Intergenic	MIRc|SINE|MIR	22991	NM_182801	133584	Hs.20103	NM_152403	ENSG00000164318	EGFLAM	AGRINL|AGRNL|PIKA	EGF like, fibronectin type III and laminin G domains	protein-coding
chr2-218	chr2	238439497	238439633	+	84.3	0.632	intron (NM_001040445, intron 3 of 4)	intron (NM_001040445, intron 3 of 4)	12637	NM_001040445	51665	Hs.516788	NM_016114	ENSG00000065802	ASB1	ASB-1	ankyrin repeat and SOCS box containing 1	protein-coding
chr9-42	chr9	124393030	124393166	+	84.3	0.664	intron (NM_002799, intron 5 of 7)	intron (NM_002799, intron 5 of 7)	22375	NM_002799	5695	Hs.213470	NM_002799	ENSG00000136930	PSMB7	Z	proteasome subunit beta 7	protein-coding
chr7-109	chr7	993231	993367	+	84.3	0.833	Intergenic	Intergenic	10100	NM_017781	54905	Hs.272795	NM_017781	ENSG00000073067	CYP2W1	-	cytochrome P450 family 2 subfamily W member 1	protein-coding
chr8-30	chr8	141026817	141026953	+	84.3	0.687	Intergenic	MLT1M|LTR|ERVL-MaLR	-25572	NM_001316342	5747	Hs.395482	NM_005607	ENSG00000169398	PTK2	FADK|FAK|FAK1|FRNK|PPP1R71|p125FAK|pp125FAK	protein tyrosine kinase 2	protein-coding
chr12-274	chr12	75345639	75345775	+	84.3	0.769	intron (NM_152779, intron 2 of 4)	intron (NM_152779, intron 2 of 4)	11068	NM_001304964	256710	Hs.567788	NM_152779	ENSG00000173401	GLIPR1L1	ALKN2972|PRO7434	GLI pathogenesis related 1 like 1	protein-coding
chr6-15	chr6	52352560	52352696	+	84.3	0.673	Intergenic	Intergenic	-9500	NM_133367	85315	Hs.239388	NM_133367	ENSG00000170915	PAQR8	C6orf33|LMPB1|MPRB	progestin and adipoQ receptor family member 8	protein-coding
chr3-36	chr3	172711159	172711295	+	84.3	0.615	promoter-TSS (NM_001146276)	promoter-TSS (NM_001146276)	-9	NM_001146277	57552	Hs.444099	NM_020792	ENSG00000144959	NCEH1	AADACL1|NCEH	neutral cholesterol ester hydrolase 1	protein-coding
chr7-8	chr7	39949598	39949734	+	84.3	0.662	promoter-TSS (NM_031267)	promoter-TSS (NM_031267)	-694	NM_031267	8621	Hs.233552	NM_003718	ENSG00000065883	CDK13	CDC2L|CDC2L5|CHED|hCDK13	cyclin dependent kinase 13	protein-coding
chr16-44	chr16	69726427	69726563	+	84.3	0.661	5' UTR (NM_000903, exon 1 of 6)	5' UTR (NM_000903, exon 1 of 6)	135	NM_001025434	1728	Hs.406515	NM_000903	ENSG00000181019	NQO1	DHQU|DIA4|DTD|NMOR1|NMORI|QR1	NAD(P)H quinone dehydrogenase 1	protein-coding
chr6-27	chr6	158031472	158031608	+	84.3	0.705	intron (NM_001178088, intron 2 of 25)	intron (NM_001178088, intron 2 of 25)	14492	NM_001178088	8871	Hs.434494	NM_003898	ENSG00000078269	SYNJ2	INPP5H	synaptojanin 2	protein-coding
chr3-25	chr3	132136049	132136185	+	84.3	0.715	Intergenic	Intergenic	-96511	NM_153429	131034	Hs.199877	NM_130808	ENSG00000196353	CPNE4	COPN4|CPN4	copine 4	protein-coding
chr9-40	chr9	83430830	83430966	+	84.3	0.782	intron (NM_174938, intron 1 of 13)	MER102a|DNA|hAT-Charlie	36844	NM_001244960	257019	Hs.127535	NM_174938	ENSG00000172159	FRMD3	4.1O|EPB41L4O|EPB41LO|P410	FERM domain containing 3	protein-coding
chr1-348	chr1	100622084	100622220	+	84.3	0.651	Intergenic	Intergenic	24852	NR_038914	100128787	Hs.536050	NR_038914		LINC01349	-	long intergenic non-protein coding RNA 1349	ncRNA
chr12-358	chr12	75459928	75460064	+	84.3	0.778	Intergenic	L1PA15-16|LINE|L1	-20737	NM_006851	11010	Hs.205558	NM_006851	ENSG00000139278	GLIPR1	CRISP7|GLIPR|RTVP1	GLI pathogenesis related 1	protein-coding
chr8-32	chr8	65634180	65634316	+	84.3	0.779	promoter-TSS (NM_001286702)	promoter-TSS (NM_001286702)	-31	NM_018120	55156	Hs.269542	NM_018120	ENSG00000104442	ARMC1	Arcp	armadillo repeat containing 1	protein-coding
chr20-70	chr20	54132849	54132985	+	84.3	0.622	Intergenic	Intergenic	41060	NM_000782	1591	Hs.89663	NM_000782	ENSG00000019186	CYP24A1	CP24|CYP24|HCAI|HCINF1|P450-CC24	cytochrome P450 family 24 subfamily A member 1	protein-coding
chr12-199	chr12	14803579	14803715	+	84.3	0.724	promoter-TSS (NM_016312)	promoter-TSS (NM_016312)	75	NM_175874	144608	Hs.659951	NM_175874	ENSG00000182993	C12orf60	-	chromosome 12 open reading frame 60	protein-coding
chr5-61	chr5	109410087	109410223	+	84.3	0.612	promoter-TSS (NM_014819)	promoter-TSS (NM_014819)	-181	NM_014819	9867	Hs.483036	NM_014819	ENSG00000198961	PJA2	Neurodap1|RNF131	praja ring finger ubiquitin ligase 2	protein-coding
chr10-78	chr10	97689810	97689946	+	84.3	0.628	Intergenic	Intergenic	-2620	NM_021732	60370	Hs.23918	NM_021732	ENSG00000119986	AVPI1	PP5395|VIP32|VIT32	arginine vasopressin induced 1	protein-coding
chr3-23	chr3	121749778	121749914	+	84.3	0.730	promoter-TSS (NM_001256487)	promoter-TSS (NM_001256487)	-79	NM_001256486	2804	Hs.213389	NM_004487	ENSG00000173230	GOLGB1	GCP|GCP372|GOLIM1	golgin B1	protein-coding
chr17-125	chr17	47279356	47279492	+	84.3	0.690	intron (NM_000212, intron 2 of 14)	intron (NM_000212, intron 2 of 14)	25582	NM_000212	3690	Hs.218040	NM_000212	ENSG00000259207	ITGB3	BDPLT16|BDPLT2|CD61|GP3A|GPIIIa|GT	integrin subunit beta 3	protein-coding
chr1-229	chr1	100249836	100249972	+	84.3	0.732	promoter-TSS (NM_001918)	promoter-TSS (NM_001918)	-51	NM_001918	1629	Hs.709187	NM_001918	ENSG00000137992	DBT	BCATE2|BCKAD-E2|BCKADE2|BCOADC-E2|E2|E2B	dihydrolipoamide branched chain transacylase E2	protein-coding
chr4-38	chr4	28686779	28686915	+	84.3	0.774	Intergenic	Charlie17b|DNA|hAT-Charlie	-132735	NR_036237	100422937		NR_036237	ENSG00000283275	MIR4275	-	microRNA 4275	ncRNA
chr12-245	chr12	45415573	45415709	+	84.3	0.626	intron (NM_001142678, intron 16 of 19)	intron (NM_001142678, intron 16 of 19)	122958	NM_001142678	196527	Hs.505339	NM_001025356	ENSG00000177119	ANO6	BDPLT7|SCTS|TMEM16F	anoctamin 6	protein-coding
chr17-90	chr17	51057107	51057243	+	84.3	0.632	intron (NM_003971, intron 2 of 28)	intron (NM_003971, intron 2 of 28)	-10207	NM_001251971	9043	Hs.463439	NM_003971	ENSG00000008294	SPAG9	CT89|HLC-6|HLC4|HLC6|JIP-4|JIP4|JLP|PHET|PIG6	sperm associated antigen 9	protein-coding
chr2-29	chr2	207711428	207711564	+	84.3	0.777	promoter-TSS (NM_001142300)	promoter-TSS (NM_001142300)	-44	NM_001142300	151195	Hs.471234	NM_152523	ENSG00000163249	CCNYL1	-	cyclin Y like 1	protein-coding
chr19-101	chr19	13853496	13853632	+	84.3	0.793	Intergenic	Tigger7|DNA|TcMar-Tigger	-16905	NR_029495	407010		NR_029495	ENSG00000207980	MIR23A	MIRN23A|hsa-mir-23a|miRNA23A|mir-23a	microRNA 23a	ncRNA
chr5-62	chr5	132094880	132095016	+	84.3	0.569	Intergenic	Intergenic	21156	NM_000758	1437	Hs.1349	NM_000758	ENSG00000164400	CSF2	GMCSF	colony stimulating factor 2	protein-coding
chr6-145	chr6	150069177	150069313	+	84.3	0.661	promoter-TSS (NM_024518)	promoter-TSS (NM_024518)	-98	NM_024518	79465	Hs.15422	NM_024518	ENSG00000131019	ULBP3	N2DL-3|NKG2DL3|RAET1N	UL16 binding protein 3	protein-coding
chr5-63	chr5	173888098	173888234	+	84.3	0.634	promoter-TSS (NM_001308191)	promoter-TSS (NM_001308191)	-162	NM_001308191	80315	Hs.127126	NM_030627	ENSG00000113742	CPEB4	CPE-BP4|hCPEB-4	cytoplasmic polyadenylation element binding protein 4	protein-coding
chr5-102	chr5	172740920	172741056	+	84.3	0.802	Intergenic	Intergenic	-14515	NM_001287812	101928093	Hs.646902	NM_001287812		LOC101928093	-	uncharacterized LOC101928093	protein-coding
chr2-129	chr2	127508715	127508851	+	84.3	0.661	intron (NM_017969, intron 2 of 13)	intron (NM_017969, intron 2 of 13)	17728	NM_017969	55677	Hs.469879	NM_017969	ENSG00000163166	IWS1	-	IWS1, SUPT6H interacting protein	protein-coding
chrX-22	chrX	29663152	29663288	+	84.3	0.554	intron (NM_014271, intron 5 of 10)	intron (NM_014271, intron 5 of 10)	88942	NR_049877	100847047		NR_049877	ENSG00000264090	MIR4666B	-	microRNA 4666b	ncRNA
chr19-29	chr19	48875262	48875398	+	84.3	0.725	intron (NM_014330, intron 2 of 2)	intron (NM_014330, intron 2 of 2)	2938	NM_014330	23645	Hs.631593	NM_014330	ENSG00000087074	PPP1R15A	GADD34	protein phosphatase 1 regulatory subunit 15A	protein-coding
chr1-265	chr1	28648843	28648979	+	84.3	0.590	TTS (NR_004407)	TTS (NR_004407)	311	NR_004407	26824	Hs.640266	NR_004407	ENSG00000270103	RNU11	RNU11-1|U11	RNA, U11 small nuclear	snRNA
chr7-32	chr7	56051545	56051681	+	84.3	0.697	promoter-TSS (NM_004577)	promoter-TSS (NM_004577)	-38	NM_004577	5723	Hs.512656	NM_004577	ENSG00000146733	PSPH	PSP|PSPHD	phosphoserine phosphatase	protein-coding
chr20-44	chr20	31596174	31596310	+	84.3	0.664	Intergenic	Intergenic	-9041	NM_181353	3397	Hs.504609	NM_002165	ENSG00000125968	ID1	ID|bHLHb24	inhibitor of DNA binding 1, HLH protein	protein-coding
chr8-21	chr8	23345501	23345637	+	84.3	0.697	intron (NM_002318, intron 3 of 13)	intron (NM_002318, intron 3 of 13)	9361	NR_038323	100507156	Hs.661130	NR_038323	ENSG00000253837	LOC100507156	-	uncharacterized LOC100507156	ncRNA
chr17-73	chr17	40287689	40287825	+	84.3	0.701	promoter-TSS (NM_001254)	promoter-TSS (NM_001254)	-137	NM_001254	990	Hs.405958	NM_001254	ENSG00000094804	CDC6	CDC18L|HsCDC18|HsCDC6|MGORS5	cell division cycle 6	protein-coding
chr12-314	chr12	2613771	2613907	+	83.2	0.696	intron (NM_001129830, intron 29 of 47)	intron (NM_001129830, intron 29 of 47)	58381	NR_046579	100874235	Hs.667644	NR_046579	ENSG00000256271	CACNA1C-AS2	-	CACNA1C antisense RNA 2	ncRNA
chr1-197	chr1	24911193	24911329	+	83.2	0.753	intron (NM_001031680, intron 4 of 5)	L3|LINE|CR1	8155	NR_106789	102465437		NR_106789	ENSG00000278034	MIR6731	hsa-mir-6731	microRNA 6731	ncRNA
chr3-49	chr3	172153395	172153531	+	83.2	0.685	intron (NM_001135095, intron 3 of 25)	intron (NM_001135095, intron 3 of 25)	112909	NM_001135095	64778	Hs.744888	NM_022763	ENSG00000075420	FNDC3B	FAD104|PRO4979|YVTM2421	fibronectin type III domain containing 3B	protein-coding
chr20-69	chr20	50725024	50725160	+	83.2	0.738	Intergenic	L2c|LINE|L2	-6452	NM_032521	84612	Hs.589848	NM_032521	ENSG00000124171	PARD6B	PAR6B	par-6 family cell polarity regulator beta	protein-coding
chr16-246	chr16	24669593	24669729	+	83.2	0.745	intron (NR_122072, intron 1 of 2)	intron (NR_122072, intron 1 of 2)	1401	NR_122072	400511	Hs.592028	NR_122072	ENSG00000224310	LINC01567	-	long intergenic non-protein coding RNA 1567	ncRNA
chr1-182	chr1	93738507	93738643	+	83.2	0.571	intron (NM_001261408, intron 2 of 13)	intron (NM_001261408, intron 2 of 13)	-56737	NM_003567	8412	Hs.36958	NM_003567	ENSG00000137936	BCAR3	NSP2|SH2D3B	breast cancer anti-estrogen resistance 3	protein-coding
chr12-262	chr12	58537454	58537590	+	83.2	0.762	Intergenic	Intergenic	-54180	NR_126341	100506869	Hs.290456	NR_126341	ENSG00000258231	LOC100506869	-	uncharacterized LOC100506869	ncRNA
chr8-27	chr8	144104270	144104406	+	83.2	0.720	promoter-TSS (NM_030974)	promoter-TSS (NM_030974)	-64	NM_032272	84232	Hs.19673	NM_032272	ENSG00000179632	MAF1	-	MAF1 homolog, negative regulator of RNA polymerase III	protein-coding
chr20-49	chr20	35884091	35884227	+	83.2	0.594	intron (NM_016436, intron 9 of 17)	intron (NM_016436, intron 9 of 17)	70467	NM_033630	51282	Hs.584909	NM_016558	ENSG00000171222	SCAND1	RAZ1|SDP1	SCAN domain containing 1	protein-coding
chr16-31	chr16	69073443	69073579	+	83.2	0.854	intron (NM_024562, intron 17 of 17)	L2c|LINE|L2	-32053	NM_001199280	3038	Hs.592069	NM_005329	ENSG00000103044	HAS3	-	hyaluronan synthase 3	protein-coding
chr19-73	chr19	32373866	32374002	+	83.2	0.670	intron (NM_001136156, intron 5 of 6)	Tigger6a|DNA|TcMar-Tigger	28326	NM_001136156	22847	Hs.205392	NM_014910	ENSG00000168813	ZNF507	-	zinc finger protein 507	protein-coding
chr6-55	chr6	48827465	48827601	+	83.2	0.701	Intergenic	MER54B|LTR|ERVL	635795	NM_000255	4594	Hs.485527	NM_000255	ENSG00000146085	MUT	MCM	methylmalonyl-CoA mutase	protein-coding
chr14-16	chr14	63641933	63642069	+	83.2	0.573	promoter-TSS (NM_001008726)	promoter-TSS (NM_001008726)	-78	NM_080666	112840	Hs.655666	NM_080666	ENSG00000140006	WDR89	C14orf150|MSTP050	WD repeat domain 89	protein-coding
chr16-13	chr16	53503507	53503643	+	83.2	0.545	promoter-TSS (NM_001308325)	promoter-TSS (NM_001308325)	-271	NM_001012398	64400	Hs.380897	NM_022476	ENSG00000166971	AKTIP	FT1|FTS	AKT interacting protein	protein-coding
chr20-37	chr20	51366317	51366453	+	83.2	0.597	Intergenic	Intergenic	86592	NR_036162	100422889		NR_036162	ENSG00000266761	MIR3194	mir-3194	microRNA 3194	ncRNA
chr5-199	chr5	138464182	138464318	+	83.2	0.722	Intergenic	CpG	-1242	NM_001964	1958	Hs.326035	NM_001964	ENSG00000120738	EGR1	AT225|G0S30|KROX-24|NGFI-A|TIS8|ZIF-268|ZNF225	early growth response 1	protein-coding
chr17-279	chr17	44795128	44795264	+	83.2	0.635	Intergenic	Intergenic	35043	NM_005497	10052	Hs.712052	NM_005497	ENSG00000182963	GJC1	CX45|GJA7	gap junction protein gamma 1	protein-coding
chr10-50	chr10	102245437	102245573	+	83.2	0.694	promoter-TSS (NM_004193)	promoter-TSS (NM_004193)	7	NM_001199379	8729	Hs.290243	NM_004193	ENSG00000107862	GBF1	ARF1GEF	golgi brefeldin A resistant guanine nucleotide exchange factor 1	protein-coding
chr1-378	chr1	45583474	45583610	+	83.2	0.780	promoter-TSS (NM_001195193)	promoter-TSS (NM_001195193)	-446	NM_152298	4678	Hs.319334	NM_002482	ENSG00000132780	NASP	FLB7527|HMDRA1|PRO1999	nuclear autoantigenic sperm protein	protein-coding
chr16-35	chr16	31052266	31052402	+	83.2	0.800	Intergenic	MLT1J|LTR|ERVL-MaLR	12754	NM_001172670	79759	Hs.102928	NM_024706	ENSG00000167394	ZNF668	-	zinc finger protein 668	protein-coding
chr17-370	chr17	43579730	43579866	+	83.2	0.705	Intergenic	Intergenic	-33366	NM_001079675	2118	Hs.434059	NM_001986	ENSG00000175832	ETV4	E1A-F|E1AF|PEA3|PEAS3	ETS variant 4	protein-coding
chrX-14	chrX	318993	319129	+	83.2	0.664	promoter-TSS (NR_027232)	promoter-TSS (NR_027232)	-84	NR_027231	283981	Hs.575741	NR_027231		LINC00685	CXYorf10|NCRNA00107|PPP2R3B-AS1	long intergenic non-protein coding RNA 685	ncRNA
chr19-36	chr19	44890801	44890937	+	83.2	0.573	promoter-TSS (NM_001128916)	promoter-TSS (NM_001128916)	-351	NM_001128917	10452	Hs.655909	NM_006114	ENSG00000130204	TOMM40	C19orf1|D19S1177E|PER-EC1|PEREC1|TOM40	translocase of outer mitochondrial membrane 40	protein-coding
chr12-377	chr12	103560706	103560842	+	83.2	0.734	TTS (NR_110103)	TTS (NR_110103)	12980	NR_110103	101929084	Hs.440981	NR_110103	ENSG00000257762	LOC101929084	-	uncharacterized LOC101929084	ncRNA
chrX-19	chrX	2552660	2552796	+	83.2	0.736	Intergenic	Intergenic	-51754	NM_145177	207063	Hs.131452	NM_145177	ENSG00000169084	DHRSX	CXorf11|DHRS5X|DHRS5Y|DHRSXY|DHRSY|SDR46C1|SDR7C6	dehydrogenase/reductase X-linked	protein-coding
chr19-67	chr19	35748344	35748480	+	83.2	0.681	promoter-TSS (NM_019104)	promoter-TSS (NM_019104)	51	NM_019104	55957	Hs.529100	NM_019104	ENSG00000267796	LIN37	F25965|ZK418.4|lin-37	lin-37 DREAM MuvB core complex component	protein-coding
chr1-281	chr1	6579917	6580053	+	83.2	0.750	promoter-TSS (NM_001278648)	promoter-TSS (NM_001278648)	-6	NM_001278648	3104	Hs.502330	NM_005341	ENSG00000204859	ZBTB48	HKR3|ZNF855|pp9964	zinc finger and BTB domain containing 48	protein-coding
chr16-18	chr16	66525959	66526095	+	83.2	0.709	intron (NM_001172643, intron 6 of 9)	intron (NM_001172643, intron 6 of 9)	23798	NM_001272050	7084	Hs.512619	NM_004614	ENSG00000166548	TK2	MTDPS2|MTTK|PEOB3|SCA31	thymidine kinase 2, mitochondrial	protein-coding
chr1-261	chr1	21149964	21150100	+	83.2	0.679	intron (NM_001198803, intron 1 of 12)	intron (NM_001198803, intron 1 of 12)	18007	NM_001198803	8672	Hs.467084	NM_003760	ENSG00000075151	EIF4G3	eIF-4G 3|eIF4G 3|eIF4GII	eukaryotic translation initiation factor 4 gamma 3	protein-coding
chr6-68	chr6	149032134	149032270	+	83.2	0.737	intron (NR_134599, intron 1 of 1)	intron (NR_134599, intron 1 of 1)	459	NR_134599	105378047	Hs.659484	NR_134599		LOC105378047	-	uncharacterized LOC105378047	ncRNA
chr12-281	chr12	13196503	13196639	+	83.2	0.676	promoter-TSS (NM_001423)	promoter-TSS (NM_001423)	-97	NM_001423	2012	Hs.719042	NM_001423	ENSG00000134531	EMP1	CL-20|EMP-1|TMP	epithelial membrane protein 1	protein-coding
chr1-310	chr1	26907673	26907809	+	83.2	0.710	Intergenic	Intergenic	6335	NM_021969	8431	Hs.427055	NM_021969	ENSG00000131910	NR0B2	SHP|SHP1	nuclear receptor subfamily 0 group B member 2	protein-coding
chr6-120	chr6	27132734	27132870	+	83.2	0.720	promoter-TSS (NM_021058)	promoter-TSS (NM_021058)	-6	NM_021058	8970	Hs.591807	NM_021058	ENSG00000124635	HIST1H2BJ	H2B/r|H2BFR|H2BJ	histone cluster 1 H2B family member j	protein-coding
chr1-745	chr1	32133551	32133687	+	83.2	0.750	intron (NM_012316, intron 1 of 13)	AluJo|SINE|Alu	25576	NM_012316	23633	Hs.470588	NM_012316	ENSG00000025800	KPNA6	IPOA7|KPNA7	karyopherin subunit alpha 6	protein-coding
chr4-43	chr4	28469544	28469680	+	83.2	0.808	Intergenic	Intergenic	-349970	NR_036237	100422937		NR_036237	ENSG00000283275	MIR4275	-	microRNA 4275	ncRNA
chr22-33	chr22	42090772	42090908	+	83.2	0.661	promoter-TSS (NR_034118)	promoter-TSS (NR_034118)	-93	NR_034118	100132273	Hs.709677	NR_034118	ENSG00000237037	NDUFA6-AS1	-	NDUFA6 antisense RNA 1 (head to head)	ncRNA
chr1-286	chr1	22750395	22750531	+	83.2	0.769	intron (NM_001309192, intron 1 of 13)	intron (NM_001309192, intron 1 of 13)	30946	NR_039832	100616391		NR_039832	ENSG00000265422	MIR4684	-	microRNA 4684	ncRNA
chr12-391	chr12	71045926	71046062	+	83.2	0.611	Intergenic	Intergenic	112005	NM_004616	7103	Hs.170563	NM_004616	ENSG00000127324	TSPAN8	CO-029|TM4SF3	tetraspanin 8	protein-coding
chr10-88	chr10	58856640	58856776	+	83.2	0.820	Intergenic	(GAATG)n|Simple_repeat|Simple_repeat	141693	NR_027508	728640	Hs.729209	NR_027508		FAM133CP	-	family with sequence similarity 133, member A pseudogene	pseudo
chr17-153	chr17	69608813	69608949	+	83.2	0.685	intron (NR_109972, intron 2 of 4)	intron (NR_109972, intron 2 of 4)	14894	NR_109972	101928122	Hs.579342	NR_109971	ENSG00000227517	LINC01483	-	long intergenic non-protein coding RNA 1483	ncRNA
chr17-85	chr17	46194007	46194143	+	83.2	0.711	intron (NR_034172, intron 1 of 1)	CpG	502	NR_034172	644246	Hs.644600	NR_034172	ENSG00000214401	KANSL1-AS1	-	KANSL1 antisense RNA 1	ncRNA
chrX-13	chrX	2707462	2707598	+	83.2	0.661	intron (NM_001122898, intron 1 of 8)	intron (NM_001122898, intron 1 of 8)	16397	NM_001321370	4267	Hs.653349	NM_002414	ENSG00000002586	CD99	HBA71|MIC2|MIC2X|MIC2Y|MSK5X	CD99 molecule	protein-coding
chr22-21	chr22	40498608	40498744	+	83.2	0.667	intron (NM_020831, intron 3 of 14)	intron (NM_020831, intron 3 of 14)	-23124	NR_109965	101927257	Hs.662725	NR_109965	ENSG00000232564	LOC101927257	-	uncharacterized LOC101927257	ncRNA
chr2-45	chr2	54723321	54723457	+	83.2	0.682	Intergenic	CpG	-1623	NM_001039753	400954	Hs.656692	NM_001039753	ENSG00000214595	EML6	-	echinoderm microtubule associated protein like 6	protein-coding
chr1-241	chr1	7470978	7471114	+	83.2	0.746	intron (NM_015215, intron 6 of 22)	intron (NM_015215, intron 6 of 22)	-300223	NM_004781	9341	Hs.66708	NM_004781	ENSG00000049245	VAMP3	CEB	vesicle associated membrane protein 3	protein-coding
chr8-16	chr8	66123936	66124072	+	83.2	0.616	Intergenic	MIR3|SINE|MIR	-3039	NM_184085	84675	Hs.85524	NM_033058	ENSG00000147573	TRIM55	MURF-2|RNF29|muRF2	tripartite motif containing 55	protein-coding
chr15-138	chr15	99198000	99198136	+	83.2	0.723	intron (NM_001288616, intron 7 of 11)	L2|LINE|L2	51551	NM_001288615	64927	Hs.513195	NM_022905	ENSG00000103852	TTC23	HCC-8	tetratricopeptide repeat domain 23	protein-coding
chr10-58	chr10	63700249	63700385	+	83.2	0.648	Intergenic	Intergenic	-178242	NM_001322258	221037	Hs.413416	NM_004241	ENSG00000171988	JMJD1C	KDM3C|TRIP-8|TRIP8	jumonji domain containing 1C	protein-coding
chr8-79	chr8	140591452	140591588	+	83.2	0.800	intron (NM_001164623, intron 1 of 17)	intron (NM_001164623, intron 1 of 17)	44027	NM_012154	27161	Hs.743313	NM_012154	ENSG00000123908	AGO2	EIF2C2|Q10	argonaute 2, RISC catalytic component	protein-coding
chr20-110	chr20	37295062	37295198	+	83.2	0.734	intron (NM_001003897, intron 1 of 2)	intron (NM_001003897, intron 1 of 2)	5482	NM_022077	63905	Hs.6126	NM_022077	ENSG00000101363	MANBAL	-	mannosidase beta like	protein-coding
chr16-47	chr16	327401	327537	+	82.1	0.660	intron (NR_134879, intron 2 of 8)	intron (NR_134879, intron 2 of 8)	25207	NM_003502	8312	Hs.592082	NM_003502	ENSG00000103126	AXIN1	AXIN|PPP1R49	axin 1	protein-coding
chr4-87	chr4	145735328	145735464	+	82.1	0.729	Intergenic	Intergenic	55192	NM_001080531	646603	Hs.452865	NM_001080531	ENSG00000237136	C4orf51	-	chromosome 4 open reading frame 51	protein-coding
chr8-47	chr8	98826024	98826160	+	82.1	0.745	promoter-TSS (NM_001256313)	promoter-TSS (NM_001256313)	-411	NM_006281	6788	Hs.492333	NM_006281	ENSG00000104375	STK3	KRS1|MST2	serine/threonine kinase 3	protein-coding
chr17-121	chr17	39485744	39485880	+	82.1	0.692	intron (NM_016507, intron 2 of 13)	AluJr|SINE|Alu	24301	NM_015083	51755	Hs.345028	NM_015083	ENSG00000167258	CDK12	CRK7|CRKR|CRKRS	cyclin dependent kinase 12	protein-coding
chr18-10	chr18	62715010	62715146	+	82.1	0.713	promoter-TSS (NM_194449)	promoter-TSS (NM_194449)	-361	NM_194449	23239	Hs.465337	NM_194449	ENSG00000081913	PHLPP1	PHLPP|PLEKHE1|PPM3A|SCOP	PH domain and leucine rich repeat protein phosphatase 1	protein-coding
chr17-152	chr17	63433351	63433487	+	82.1	0.625	3' UTR (NM_001017917, exon 6 of 6)	3' UTR (NM_001017917, exon 6 of 6)	6792	NM_001330421	1534	Hs.355264	NM_001915	ENSG00000008283	CYB561	CYB561A1|FRRS2	cytochrome b561	protein-coding
chr8-62	chr8	42152736	42152872	+	82.1	0.592	promoter-TSS (NM_001134296)	promoter-TSS (NM_001134296)	-142	NM_001134296	10947	Hs.654529	NM_006803	ENSG00000070718	AP3M2	AP47B|CLA20|P47B	adaptor related protein complex 3 mu 2 subunit	protein-coding
chr3-30	chr3	129485733	129485869	+	82.1	0.677	intron (NM_001280541, intron 15 of 29)	intron (NM_001280541, intron 15 of 29)	-42838	NM_000539	6010	Hs.247565	NM_000539	ENSG00000163914	RHO	CSNBAD1|OPN2|RP4	rhodopsin	protein-coding
chr1-564	chr1	17128542	17128678	+	82.1	0.673	Intergenic	LTR24B|LTR|ERV1	-9157	NM_007365	11240	Hs.33455	NM_007365	ENSG00000117115	PADI2	PAD-H19|PAD2|PDI2	peptidyl arginine deiminase 2	protein-coding
chr4-93	chr4	28710101	28710237	+	82.1	0.698	Intergenic	Intergenic	-109413	NR_036237	100422937		NR_036237	ENSG00000283275	MIR4275	-	microRNA 4275	ncRNA
chr11-25	chr11	65615336	65615472	+	82.1	0.643	promoter-TSS (NM_032223)	promoter-TSS (NM_032223)	-908	NM_032223	399909	Hs.380801	NM_032223	ENSG00000197136	PCNX3	PCNXL3	pecanex homolog 3 (Drosophila)	protein-coding
chr19-61	chr19	53867556	53867692	+	82.1	0.720	promoter-TSS (NM_001020819)	promoter-TSS (NM_001020819)	-241	NM_001290191	91663	Hs.380906	NM_138373	ENSG00000179820	MYADM	SB135	myeloid associated differentiation marker	protein-coding
chr1-338	chr1	28153290	28153426	+	82.1	0.787	intron (NM_001164722, intron 1 of 1)	intron (NM_001164722, intron 1 of 1)	23586	NM_000952	5724	Hs.77542	NM_000952	ENSG00000169403	PTAFR	PAFR	platelet activating factor receptor	protein-coding
chr1-178	chr1	212470097	212470233	+	82.1	0.704	Intergenic	Intergenic	37278	NM_013349	29937	Hs.461787	NM_013349	ENSG00000117691	NENF	CIR2|SCIRP10|SPUF	neudesin neurotrophic factor	protein-coding
chr2-51	chr2	197453389	197453525	+	82.1	0.604	promoter-TSS (NM_025147)	promoter-TSS (NM_025147)	34	NM_025147	80219	Hs.606592	NM_025147	ENSG00000115520	COQ10B	-	coenzyme Q10B	protein-coding
chr17-62	chr17	45371853	45371989	+	82.1	0.654	Intergenic	Intergenic	53725	NM_199282	201176	Hs.205326	NM_174919	ENSG00000159314	ARHGAP27	CAMGAP1|PP905|SH3D20|SH3P20	Rho GTPase activating protein 27	protein-coding
chr10-85	chr10	6275331	6275467	+	82.1	0.649	Intergenic	Intergenic	-51145	NR_040079	399715		NR_040079	ENSG00000215244	LOC399715	-	uncharacterized LOC399715	ncRNA
chr12-266	chr12	123043652	123043788	+	82.1	0.692	intron (NM_001300801, intron 1 of 24)	intron (NM_001300801, intron 1 of 24)	-32992	NR_036187	100422931		NR_036187	ENSG00000265526	MIR4304	-	microRNA 4304	ncRNA
chr19-13	chr19	18204268	18204404	+	82.1	0.764	promoter-TSS (NR_134910)	promoter-TSS (NR_134910)	-272	NM_002866	5864	Hs.27744	NM_002866	ENSG00000105649	RAB3A	-	RAB3A, member RAS oncogene family	protein-coding
chr17-150	chr17	42133146	42133282	+	82.1	0.762	intron (NM_001252039, intron 1 of 6)	intron (NM_001252039, intron 1 of 6)	10476	NM_033194	94086	Hs.620611	NM_033194	ENSG00000260325	HSPB9	CT51	heat shock protein family B (small) member 9	protein-coding
chr2-23	chr2	88691495	88691631	+	82.1	0.651	promoter-TSS (NM_144563)	promoter-TSS (NM_144563)	-95	NM_144563	22934	Hs.469264	NM_144563	ENSG00000153574	RPIA	RPI|RPIAD	ribose 5-phosphate isomerase A	protein-coding
chr2-65	chr2	172442170	172442306	+	82.1	0.684	intron (NM_001079818, intron 1 of 24)	intron (NM_001079818, intron 1 of 24)	14683	NM_001079818	3655	Hs.133397	NM_000210	ENSG00000091409	ITGA6	CD49f|ITGA6B|VLA-6	integrin subunit alpha 6	protein-coding
chr5-135	chr5	43997864	43998000	+	82.1	0.644	Intergenic	Penelope1_Vert|LINE|Penelope	390750	NM_004465	2255	Hs.248049	NM_004465	ENSG00000070193	FGF10	-	fibroblast growth factor 10	protein-coding
chr15-207	chr15	73951265	73951401	+	82.1	0.806	intron (NM_005576, intron 6 of 6)	intron (NM_005576, intron 6 of 6)	-23085	NR_040069	100287616	Hs.599785	NR_040066	ENSG00000261801	LOXL1-AS1	-	LOXL1 antisense RNA 1	ncRNA
chr3-88	chr3	157128344	157128480	+	82.1	0.643	Intergenic	Intergenic	-5410	NR_034007	339894	Hs.478050	NR_034007	ENSG00000243629	LINC00880	-	long intergenic non-protein coding RNA 880	ncRNA
chr17-277	chr17	43483819	43483955	+	82.1	0.670	promoter-TSS (NM_001322216)	promoter-TSS (NM_001322216)	22	NM_001322216	1659	Hs.463105	NM_004941	ENSG00000067596	DHX8	DDX8|HRH1|PRP22|PRPF22	DEAH-box helicase 8	protein-coding
chr5-76	chr5	150036645	150036781	+	82.1	0.719	exon (NM_014983, exon 12 of 20)	exon (NM_014983, exon 12 of 20)	-35546	NM_030953	81789	Hs.169333	NM_030953	ENSG00000164296	TIGD6	-	tigger transposable element derived 6	protein-coding
chr19-72	chr19	2168980	2169116	+	82.1	0.617	intron (NM_032482, intron 1 of 27)	intron (NM_032482, intron 1 of 27)	4899	NM_032482	84444	Hs.713641	NM_032482	ENSG00000104885	DOT1L	DOT1|KMT4	DOT1 like histone lysine methyltransferase	protein-coding
chr19-24	chr19	18193036	18193172	+	82.1	0.675	promoter-TSS (NM_032683)	promoter-TSS (NM_032683)	-126	NM_032683	84769	Hs.515254	NM_032683	ENSG00000254858	MPV17L2	FKSG24	MPV17 mitochondrial inner membrane protein like 2	protein-coding
chr1-210	chr1	221098019	221098155	+	82.1	0.661	Intergenic	Intergenic	-217947	NR_046901	100873924	Hs.645593	NR_046901	ENSG00000257551	HLX-AS1	-	HLX antisense RNA 1	ncRNA
chr16-61	chr16	67018056	67018192	+	82.1	0.809	Intergenic	Intergenic	-11023	NM_001755	865	Hs.460988	NM_001755	ENSG00000067955	CBFB	PEBP2B	core-binding factor beta subunit	protein-coding
chr11-47	chr11	63872070	63872206	+	82.1	0.683	intron (NM_004954, intron 1 of 16)	intron (NM_004954, intron 1 of 16)	-16377	NM_017490	2011	Hs.567261	NM_004954	ENSG00000072518	MARK2	EMK-1|EMK1|PAR-1|Par-1b|Par1b	microtubule affinity regulating kinase 2	protein-coding
chr1-205	chr1	154974491	154974627	+	82.1	0.723	promoter-TSS (NM_001202859)	promoter-TSS (NM_001202859)	-76	NM_003029	6464	Hs.433795	NM_003029	ENSG00000160691	SHC1	SHC|SHCA	SHC adaptor protein 1	protein-coding
chr12-329	chr12	56224173	56224309	+	82.1	0.637	promoter-TSS (NM_024068)	promoter-TSS (NM_024068)	-100	NM_024068	79035	Hs.240170	NM_024068	ENSG00000139579	NABP2	OBFC2B|SOSS-B1|SSB1|hSSB1	nucleic acid binding protein 2	protein-coding
chr17-113	chr17	44587481	44587617	+	82.1	0.830	Intergenic	Intergenic	30105	NM_001466	2535	Hs.142912	NM_001466	ENSG00000180340	FZD2	Fz2|fz-2|fzE2|hFz2	frizzled class receptor 2	protein-coding
chr16-30	chr16	67311817	67311953	+	82.1	0.736	intron (NM_001100915, intron 2 of 15)	intron (NM_001100915, intron 2 of 15)	14873	NM_001100915	146212	Hs.299127	NM_001100915	ENSG00000168676	KCTD19	-	potassium channel tetramerization domain containing 19	protein-coding
chr4-31	chr4	147578132	147578268	+	82.1	0.710	Intergenic	MLT1N2|LTR|ERVL-MaLR	-39188	NM_018241	55751	Hs.203896	NM_018241	ENSG00000164168	TMEM184C	TMEM34	transmembrane protein 184C	protein-coding
chr14-60	chr14	102524696	102524832	+	82.1	0.633	Intergenic	MLT1M|LTR|ERVL-MaLR	-14880	NR_036192	100422954		NR_036192	ENSG00000266015	MIR4309	-	microRNA 4309	ncRNA
chr19-47	chr19	58327232	58327368	+	82.1	0.657	promoter-TSS (NR_144444)	promoter-TSS (NR_144444)	-52	NR_144444	105372480	Hs.659382	NR_144444		LOC105372480	-	uncharacterized LOC105372480	ncRNA
chr10-101	chr10	77513890	77514026	+	82.1	0.768	intron (NM_001322832, intron 1 of 27)	intron (NM_001322832, intron 1 of 27)	123861	NM_001322837	3778	Hs.144795	NM_002247	ENSG00000156113	KCNMA1	BKTM|KCa1.1|MaxiK|SAKCA|SLO|SLO-ALPHA|SLO1|bA205K10.1|hSlo|mSLO1	potassium calcium-activated channel subfamily M alpha 1	protein-coding
chr4-33	chr4	121668382	121668518	+	82.1	0.688	3' UTR (NM_001154, exon 13 of 13)	3' UTR (NM_001154, exon 13 of 13)	28542	NM_001154	308	Hs.480653	NM_001154	ENSG00000164111	ANXA5	ANX5|ENX2|HEL-S-7|PP4|RPRGL3	annexin A5	protein-coding
chr6-35	chr6	17962576	17962712	+	82.1	0.740	intron (NM_001243423, intron 2 of 2)	intron (NM_001243423, intron 2 of 2)	24979	NM_001105568	63971	Hs.94499	NM_022113	ENSG00000137177	KIF13A	RBKIN|bA500C11.2	kinesin family member 13A	protein-coding
chr6-69	chr6	159790352	159790488	+	82.1	0.705	promoter-TSS (NM_030752)	promoter-TSS (NM_030752)	-26	NM_014161	29074	Hs.416998	NM_014161	ENSG00000112110	MRPL18	HSPC071|L18mt|MRP-L18	mitochondrial ribosomal protein L18	protein-coding
chr5-66	chr5	146203429	146203565	+	82.1	0.706	promoter-TSS (NM_018989)	promoter-TSS (NM_018989)	-103	NM_018989	54439	Hs.61441	NM_018989	ENSG00000091009	RBM27	ARRS1|Psc1|ZC3H18|ZC3H20	RNA binding motif protein 27	protein-coding
chr10-97	chr10	16817486	16817622	+	82.1	0.664	promoter-TSS (NM_012425)	promoter-TSS (NM_012425)	-100	NM_012425	6251	Hs.524161	NM_012425	ENSG00000148484	RSU1	RSP-1	Ras suppressor protein 1	protein-coding
chr10-210	chr10	122301226	122301362	+	82.1	0.608	intron (NM_144587, intron 9 of 15)	intron (NM_144587, intron 9 of 15)	29998	NM_144587	118663	Hs.422466	NM_144587	ENSG00000138152	BTBD16	C10orf87	BTB domain containing 16	protein-coding
chr3-33	chr3	128123812	128123948	+	82.1	0.670	promoter-TSS (NM_001319084)	promoter-TSS (NM_001319084)	7	NM_001319084	8607	Hs.272822	NM_003707	ENSG00000175792	RUVBL1	ECP-54|ECP54|INO80H|NMP 238|NMP238|PONTIN|Pontin52|RVB1|TIH1|TIP49|TIP49A	RuvB like AAA ATPase 1	protein-coding
chr20-58	chr20	35339180	35339316	+	82.1	0.633	intron (NM_018244, intron 7 of 9)	intron (NM_018244, intron 7 of 9)	-46826	NM_178468	128876	Hs.592149	NM_178468	ENSG00000125998	FAM83C	C20orf128|dJ614O4.7	family with sequence similarity 83 member C	protein-coding
chr14-21	chr14	20461532	20461668	+	82.1	0.614	promoter-TSS (NM_001100814)	promoter-TSS (NM_001100814)	12	NM_144568	90809	Hs.7001	NM_144568	ENSG00000165782	TMEM55B	C14orf9	transmembrane protein 55B	protein-coding
chr5-87	chr5	36242173	36242309	+	82.1	0.642	promoter-TSS (NM_001287341)	promoter-TSS (NM_001287341)	38	NM_001287341	133686	Hs.81907	NM_153013	ENSG00000152620	NADK2	C5orf33|DECRD|MNADK|NADKD1	NAD kinase 2, mitochondrial	protein-coding
chr6-62	chr6	169070651	169070787	+	82.1	0.673	Intergenic	Intergenic	2933	NR_134619	102724357	Hs.129310	NR_134619	ENSG00000234519	LOC102724357	-	uncharacterized LOC102724357	ncRNA
chr2-39	chr2	132416432	132416568	+	82.1	0.589	promoter-TSS (NM_001508)	promoter-TSS (NM_001508)	-74	NM_001508	2863	Hs.432395	NM_001508	ENSG00000183840	GPR39	-	G protein-coupled receptor 39	protein-coding
chr9-69	chr9	76658695	76658831	+	82.1	0.656	intron (NR_131751, intron 8 of 15)	intron (NR_131751, intron 8 of 15)	33652	NM_001330680	158471	Hs.262857	NM_015225	ENSG00000106772	PRUNE2	BMCC1|BNIPXL|C9orf65|KIAA0367	prune homolog 2	protein-coding
chr1-605	chr1	235917588	235917724	+	82.1	0.702	Intergenic	Intergenic	-33948	NM_001301365	1130	Hs.532411	NM_000081	ENSG00000143669	LYST	CHS|CHS1	lysosomal trafficking regulator	protein-coding
chr12-311	chr12	69196483	69196619	+	82.1	0.750	Intergenic	Intergenic	-42986	NM_001300947	11052	Hs.369606	NM_007007	ENSG00000111605	CPSF6	CFIM|CFIM68|HPBRII-4|HPBRII-7	cleavage and polyadenylation specific factor 6	protein-coding
chr18-7	chr18	22467949	22468085	+	82.1	0.633	Intergenic	MER44B|DNA|TcMar-Tigger	-50102	NM_172241	64693	Hs.406709	NM_022663	ENSG00000212710	CTAGE1	CT21.1|CT21.2|CTAGE|CTAGE-1|CTAGE-2	cutaneous T-cell lymphoma-associated antigen 1	protein-coding
chr5-82	chr5	151745343	151745479	+	82.1	0.670	intron (NM_004045, intron 3 of 3)	intron (NM_004045, intron 3 of 3)	13238	NM_004045	475	Hs.125213	NM_004045	ENSG00000177556	ATOX1	ATX1|HAH1	antioxidant 1 copper chaperone	protein-coding
chr6-29	chr6	159984335	159984471	+	82.1	0.681	intron (NM_000876, intron 1 of 47)	Tigger3c|DNA|TcMar-Tigger	15304	NM_000876	3482	Hs.487062	NM_000876	ENSG00000197081	IGF2R	CD222|CI-M6PR|CIMPR|M6P-R|M6P/IGF2R|MPR 300|MPR1|MPR300|MPRI	insulin like growth factor 2 receptor	protein-coding
chr11-43	chr11	35082436	35082572	+	82.1	0.760	Intergenic	Intergenic	55528	NR_120528	100507144	Hs.673491	NR_120528	ENSG00000255521	LOC100507144	-	uncharacterized LOC100507144	ncRNA
chr10-59	chr10	3313920	3314056	+	82.1	0.764	Intergenic	Intergenic	-4707	NR_131187	105376360	Hs.212226	NR_131187		LOC105376360	-	uncharacterized LOC105376360	ncRNA
chr1-343	chr1	47314234	47314370	+	82.1	0.602	promoter-TSS (NM_003035)	promoter-TSS (NM_003035)	-155	NM_001282937	6491	Hs.525198	NM_003035	ENSG00000123473	STIL	MCPH7|SIL	SCL/TAL1 interrupting locus	protein-coding
chr8-28	chr8	40208409	40208545	+	82.1	0.686	Intergenic	Intergenic	55009	NM_020130	56892	Hs.591849	NM_020130	ENSG00000176907	C8orf4	TC-1|TC1	chromosome 8 open reading frame 4	protein-coding
chr10-81	chr10	8396826	8396962	+	82.1	0.648	Intergenic	Tigger19a|DNA|TcMar-Tigger	-128589	NR_108058	100507143	Hs.258979	NR_108058	ENSG00000232170	LINC00708	GS1-756B1.2	long intergenic non-protein coding RNA 708	ncRNA
chr17-93	chr17	82494555	82494691	+	82.1	0.689	Intergenic	Intergenic	-25095	NM_004514	3607	Hs.591140	NM_004514	ENSG00000141568	FOXK2	ILF|ILF-1|ILF1	forkhead box K2	protein-coding
chr20-97	chr20	5066062	5066198	+	82.1	0.748	Intergenic	Intergenic	46957	NM_001330986	29058	Hs.472024	NM_014145	ENSG00000089063	TMEM230	C20orf30|HSPC274|dJ1116H23.2.1	transmembrane protein 230	protein-coding
chr15-123	chr15	74179574	74179710	+	81.0	0.713	3' UTR (NM_001142619, exon 19 of 19)	3' UTR (NM_001142619, exon 19 of 19)	5078	NM_201526	3671	Hs.699822	NM_005545	ENSG00000129009	ISLR	HsT17563|Meflin	immunoglobulin superfamily containing leucine rich repeat	protein-coding
chr22-32	chr22	41403940	41404076	+	81.0	0.790	Intergenic	Intergenic	22079	NM_003216	7008	Hs.181159	NM_003216	ENSG00000167074	TEF	-	TEF, PAR bZIP transcription factor	protein-coding
chr17-242	chr17	81395346	81395482	+	81.0	0.618	Intergenic	CpG	-4307	NM_001291324	57597	Hs.514580	NM_024696	ENSG00000266074	BAHCC1	BAHD2	BAH domain and coiled-coil containing 1	protein-coding
chr12-250	chr12	81668615	81668751	+	81.0	0.798	intron (NM_001220474, intron 2 of 30)	intron (NM_001220474, intron 2 of 30)	-70312	NM_001220478	8499	Hs.506216	NM_003625	ENSG00000139220	PPFIA2	-	PTPRF interacting protein alpha 2	protein-coding
chrX-62	chrX	2677894	2678030	+	81.0	0.811	Intergenic	MLT1H|LTR|ERVL-MaLR	-13171	NM_001321367	4267	Hs.653349	NM_002414	ENSG00000002586	CD99	HBA71|MIC2|MIC2X|MIC2Y|MSK5X	CD99 molecule	protein-coding
chr10-105	chr10	8628450	8628586	+	81.0	0.762	Intergenic	Intergenic	-34127	NR_134492	105376398	Hs.63158	NR_134492		LOC105376398	-	uncharacterized LOC105376398	ncRNA
chr4-49	chr4	88284679	88284815	+	81.0	0.730	promoter-TSS (NM_152542)	promoter-TSS (NM_152542)	84	NM_152542	152926	Hs.43744	NM_152542	ENSG00000163644	PPM1K	BDP|MSUDMV|PP2Ckappa|PP2Cm|PTMP|UG0882E07	protein phosphatase, Mg2+/Mn2+ dependent 1K	protein-coding
chr1-445	chr1	171226883	171227019	+	81.0	0.798	Intergenic	Intergenic	-21520	NM_002021	2326	Hs.1424	NM_002021	ENSG00000010932	FMO1	-	flavin containing monooxygenase 1	protein-coding
chr17-33	chr17	47941411	47941547	+	81.0	0.694	promoter-TSS (NR_103856)	promoter-TSS (NR_103856)	-44	NM_018129	55163	Hs.631742	NM_018129	ENSG00000108439	PNPO	HEL-S-302|PDXPO	pyridoxamine 5'-phosphate oxidase	protein-coding
chr10-69	chr10	104300933	104301069	+	81.0	0.724	Intergenic	Intergenic	-22363	NR_120622	101927472	Hs.670333	NR_120622		LOC101927472	-	uncharacterized LOC101927472	ncRNA
chr17-160	chr17	17972460	17972596	+	81.0	0.639	promoter-TSS (NM_001033551)	promoter-TSS (NM_001033551)	-58	NM_001288789	146691	Hs.462379	NM_144678	ENSG00000175662	TOM1L2	-	target of myb1 like 2 membrane trafficking protein	protein-coding
chr10-56	chr10	25016489	25016625	+	81.0	0.697	promoter-TSS (NM_024838)	promoter-TSS (NM_024838)	-22	NM_024838	79896	Hs.645274	NM_024838	ENSG00000185875	THNSL1	TSH1	threonine synthase like 1	protein-coding
chr8-63	chr8	54629428	54629564	+	81.0	0.750	exon (NM_006269, exon 4 of 4)	exon (NM_006269, exon 4 of 4)	13429	NM_006269	6101	Hs.732820	NM_006269	ENSG00000104237	RP1	DCDC4A|ORP1	RP1, axonemal microtubule associated	protein-coding
chr15-117	chr15	63097192	63097328	+	81.0	0.716	Intergenic	Intergenic	-24540	NM_032857	114294	Hs.410388	NM_032857	ENSG00000103642	LACTB	G24|MRPL56	lactamase beta	protein-coding
chr1-191	chr1	59151113	59151249	+	81.0	0.632	Intergenic	Intergenic	-4374	NR_027120	729467	Hs.662291	NR_027120	ENSG00000224609	HSD52	-	uncharacterized LOC729467	ncRNA
chr1-251	chr1	166906081	166906217	+	81.0	0.641	Intergenic	Intergenic	-29732	NM_053053	117143	Hs.435967	NM_053053	ENSG00000152382	TADA1	ADA1|HFI1|STAF42|TADA1L|hADA1	transcriptional adaptor 1	protein-coding
chr3-43	chr3	140941687	140941823	+	81.0	0.781	promoter-TSS (NM_001104647)	promoter-TSS (NM_001104647)	-65	NM_018155	55186	Hs.144130	NM_018155	ENSG00000114120	SLC25A36	PNC2	solute carrier family 25 member 36	protein-coding
chr1-222	chr1	21586951	21587087	+	81.0	0.643	Intergenic	Intergenic	64836	NM_001145658	5909	Hs.148178	NM_002885	ENSG00000076864	RAP1GAP	RAP1GA1|RAP1GAP1|RAP1GAPII|RAPGAP	RAP1 GTPase activating protein	protein-coding
chr17-172	chr17	72684098	72684234	+	81.0	0.679	intron (NM_139177, intron 7 of 9)	intron (NM_139177, intron 7 of 9)	-43694	NR_033876	400619	Hs.447555	NR_033876	ENSG00000227036	LINC00511	LCAL5|onco-lncRNA-12	long intergenic non-protein coding RNA 511	ncRNA
chr15-163	chr15	84797363	84797499	+	81.0	0.720	intron (NM_014630, intron 5 of 10)	intron (NM_014630, intron 5 of 10)	-19249	NM_020778	57538	Hs.459183	NM_020778	ENSG00000136383	ALPK3	MAK|MIDORI	alpha kinase 3	protein-coding
chr5-167	chr5	34626179	34626315	+	81.0	0.856	Intergenic	Tigger3b|DNA|TcMar-Tigger	-30081	NM_015577	26064	Hs.431400	NM_015577	ENSG00000039560	RAI14	NORPEG|RAI13	retinoic acid induced 14	protein-coding
chr16-66	chr16	15482360	15482496	+	81.0	0.739	intron (NM_033201, intron 1 of 5)	intron (NM_033201, intron 1 of 5)	-19838	NM_001142469	89927	Hs.401798	NM_033201	ENSG00000166780	C16orf45	MINP	chromosome 16 open reading frame 45	protein-coding
chr8-26	chr8	127852172	127852308	+	81.0	0.682	intron (NR_003367, intron 1 of 8)	intron (NR_003367, intron 1 of 8)	56278	NR_031609	100302185		NR_031609	ENSG00000249859	MIR1204	hsa-mir-1204	microRNA 1204	ncRNA
chr12-294	chr12	112125415	112125551	+	81.0	0.755	promoter-TSS (NM_006700)	promoter-TSS (NM_006700)	-62	NM_001143906	10906	Hs.5148	NM_006700	ENSG00000135148	TRAFD1	FLN29	TRAF-type zinc finger domain containing 1	protein-coding
chr16-133	chr16	75254519	75254655	+	81.0	0.758	intron (NM_001170720, intron 1 of 7)	(CA)n|Simple_repeat|Simple_repeat	-2959	NM_014567	9564	Hs.479747	NM_014567	ENSG00000050820	BCAR1	CAS|CAS1|CASS1|CRKAS|P130Cas	BCAR1, Cas family scaffolding protein	protein-coding
chr8-20	chr8	125430240	125430376	+	81.0	0.639	promoter-TSS (NM_025195)	promoter-TSS (NM_025195)	-13	NM_025195	10221	Hs.444947	NM_025195	ENSG00000173334	TRIB1	C8FW|GIG-2|GIG2|SKIP1|TRB-1|TRB1	tribbles pseudokinase 1	protein-coding
chr6-42	chr6	84764695	84764831	+	81.0	0.705	promoter-TSS (NM_001080508)	promoter-TSS (NM_001080508)	-527	NM_001080508	9096	Hs.251830	NM_001080508	ENSG00000112837	TBX18	CAKUT2	T-box 18	protein-coding
chr11-75	chr11	46920881	46921017	+	81.0	0.697	Intergenic	Intergenic	-2327	NM_002334	4038	Hs.4930	NM_002334	ENSG00000134569	LRP4	CLSS|CMS17|LRP-4|LRP10|MEGF7|SOST2	LDL receptor related protein 4	protein-coding
chr11-20	chr11	64335170	64335306	+	81.0	0.738	Intergenic	Intergenic	-4980	NM_032251	283234	Hs.98564	NM_032251	ENSG00000168071	CCDC88B	BRLZ|CCDC88|HKRP3|gipie	coiled-coil domain containing 88B	protein-coding
chr3-129	chr3	149225306	149225442	+	81.0	0.654	Intergenic	Intergenic	-3329	NR_046371	1356	Hs.558314	NM_000096	ENSG00000047457	CP	CP-2	ceruloplasmin	protein-coding
chr2-160	chr2	85433809	85433945	+	81.0	0.842	intron (NM_201594, intron 14 of 20)	intron (NM_201594, intron 14 of 20)	14946	NM_201594	284948	Hs.209542	NM_198482	ENSG00000152292	SH2D6	-	SH2 domain containing 6	protein-coding
chr10-82	chr10	12191003	12191139	+	81.0	0.783	intron (NM_001321647, intron 1 of 8)	intron (NM_001321647, intron 1 of 8)	-4891	NM_006023	8872	Hs.412842	NM_006023	ENSG00000151465	CDC123	C10orf7|D123	cell division cycle 123	protein-coding
chr10-93	chr10	114306708	114306844	+	81.0	0.754	intron (NM_032550, intron 10 of 18)	intron (NM_032550, intron 10 of 18)	67162	NM_001320804	340706	Hs.197741	NM_198496	ENSG00000165816	VWA2	AMACO|CCSP-2|NET42	von Willebrand factor A domain containing 2	protein-coding
chr9-45	chr9	83327358	83327494	+	81.0	0.760	intron (NM_174938, intron 6 of 13)	intron (NM_174938, intron 6 of 13)	4535	NM_001244961	257019	Hs.127535	NM_174938	ENSG00000172159	FRMD3	4.1O|EPB41L4O|EPB41LO|P410	FERM domain containing 3	protein-coding
chr10-90	chr10	93445668	93445804	+	81.0	0.669	intron (NM_133337, intron 3 of 52)	intron (NM_133337, intron 3 of 52)	36581	NM_133337	26509	Hs.602086	NM_013451	ENSG00000138119	MYOF	FER1L3	myoferlin	protein-coding
chr8-34	chr8	133000250	133000386	+	81.0	0.767	intron (NM_003235, intron 35 of 47)	intron (NM_003235, intron 35 of 47)	46263	NR_107002	102466865		NR_107002	ENSG00000276961	MIR7848	hsa-mir-7848	microRNA 7848	ncRNA
chr6-37	chr6	45655894	45656030	+	81.0	0.626	Intergenic	Intergenic	233385	NM_001278478	860	Hs.535845	NM_004348	ENSG00000124813	RUNX2	AML3|CBF-alpha-1|CBFA1|CCD|CCD1|CLCD|OSF-2|OSF2|PEA2aA|PEBP2aA	runt related transcription factor 2	protein-coding
chr16-29	chr16	56451441	56451577	+	81.0	0.732	promoter-TSS (NM_007006)	promoter-TSS (NM_007006)	-3	NM_018233	55239	Hs.231883	NM_018233	ENSG00000087263	OGFOD1	TPA1	2-oxoglutarate and iron dependent oxygenase domain containing 1	protein-coding
chr2-54	chr2	24015732	24015868	+	81.0	0.718	intron (NM_001346880, intron 2 of 13)	intron (NM_001346880, intron 2 of 13)	5713	NM_001346880	388931	Hs.407482	NM_001080473	ENSG00000205639	MFSD2B	-	major facilitator superfamily domain containing 2B	protein-coding
chr17-130	chr17	71412910	71413046	+	81.0	0.708	Intergenic	Intergenic	-210799	NR_104152	101928165	Hs.407613	NR_104152	ENSG00000260785	CASC17	LINC00600	cancer susceptibility candidate 17 (non-protein coding)	ncRNA
chr17-107	chr17	7572527	7572663	+	81.0	0.672	promoter-TSS (NM_001416)	promoter-TSS (NM_001416)	-111	NM_001416	1973	Hs.129673	NM_001416	ENSG00000161960	EIF4A1	DDX2A|EIF-4A|EIF4A|eIF-4A-I|eIF4A-I	eukaryotic translation initiation factor 4A1	protein-coding
chr2-85	chr2	237703762	237703898	+	81.0	0.779	intron (NM_001137551, intron 1 of 11)	intron (NM_001137551, intron 1 of 11)	11666	NM_001137553	9208	Hs.471779	NM_004735	ENSG00000124831	LRRFIP1	FLAP-1|FLAP1|FLIIAP1|GCF-2|GCF2|HUFI-1|TRIP	LRR binding FLII interacting protein 1	protein-coding
chr10-152	chr10	110651658	110651794	+	81.0	0.765	intron (NM_001134363, intron 1 of 13)	intron (NM_001134363, intron 1 of 13)	7329	NM_001134363	282996	Hs.116630	NM_001134363	ENSG00000203867	RBM20	-	RNA binding motif protein 20	protein-coding
chr11-41	chr11	62556298	62556434	+	81.0	0.735	Intergenic	Intergenic	3940	NR_037427	100500804		NR_037427		MIR3654	-	microRNA 3654	ncRNA
chr4-45	chr4	152352792	152352928	+	81.0	0.796	promoter-TSS (NM_018315)	promoter-TSS (NM_018315)	98	NM_018315	55294	Hs.561245	NM_018315	ENSG00000109670	FBXW7	AGO|CDC4|FBW6|FBW7|FBX30|FBXO30|FBXW6|SEL-10|SEL10|hAgo|hCdc4	F-box and WD repeat domain containing 7	protein-coding
chr7-104	chr7	74079298	74079434	+	81.0	0.791	Intergenic	Intergenic	-4411	NM_002314	3984	Hs.647035	NM_002314	ENSG00000106683	LIMK1	LIMK|LIMK-1	LIM domain kinase 1	protein-coding
chr1-432	chr1	41003747	41003883	+	81.0	0.805	intron (NM_001301237, intron 8 of 14)	MLT1H2|LTR|ERVL-MaLR	-10775	NR_037868	100507178	Hs.660056	NR_037868	ENSG00000281207	SLFNL1-AS1	-	SLFNL1 antisense RNA 1	ncRNA
chr14-40	chr14	62957731	62957867	+	81.0	0.839	intron (NM_172375, intron 6 of 9)	MLT1H|LTR|ERVL-MaLR	87439	NM_172375	27133	Hs.27043	NM_139318	ENSG00000140015	KCNH5	EAG2|H-EAG2|Kv10.2|hEAG2	potassium voltage-gated channel subfamily H member 5	protein-coding
chr15-104	chr15	38398337	38398473	+	81.0	0.676	Intergenic	Intergenic	-55722	NM_173611	283742	Hs.6799	NM_173611	ENSG00000171262	FAM98B	-	family with sequence similarity 98 member B	protein-coding
chr14-35	chr14	101073333	101073469	+	81.0	0.767	TTS (NR_047664)	TTS (NR_047664)	3490	NR_047664	100507257	Hs.301755	NR_047664	ENSG00000223403	MEG9	LINC00584	maternally expressed 9 (non-protein coding)	ncRNA
chr15-166	chr15	92904214	92904350	+	81.0	0.655	promoter-TSS (NR_036136)	promoter-TSS (NR_036136)	-117	NR_036136	100422995		NR_036136	ENSG00000173575	MIR3175	mir-3175	microRNA 3175	ncRNA
chr1-227	chr1	59678966	59679102	+	81.0	0.763	intron (NM_001278224, intron 8 of 9)	intron (NM_001278224, intron 8 of 9)	54262	NR_039861	100616409		NR_039861	ENSG00000266150	MIR4711	-	microRNA 4711	ncRNA
chr17-76	chr17	45161751	45161887	+	81.0	0.679	promoter-TSS (NM_001303440)	promoter-TSS (NM_001303440)	-26	NM_001303441	124790	Hs.56382	NM_144608	ENSG00000168517	HEXIM2	L3	hexamethylene bisacetamide inducible 2	protein-coding
chr9-31	chr9	116549438	116549574	+	81.0	0.750	intron (NR_033973, intron 8 of 11)	intron (NR_033973, intron 8 of 11)	45223	NR_033973	100128505	Hs.675821	NR_033973	ENSG00000229105	ASTN2-AS1	-	ASTN2 antisense RNA 1	ncRNA
chr4-35	chr4	47349550	47349686	+	81.0	0.642	intron (NM_000812, intron 5 of 8)	MER44B|DNA|TcMar-Tigger	114112	NM_017845	54951	Hs.23956	NM_017845	ENSG00000169019	COMMD8	-	COMM domain containing 8	protein-coding
chr22-14	chr22	41286296	41286432	+	81.0	0.741	promoter-TSS (NM_002883)	promoter-TSS (NM_002883)	-113	NM_002883	5905	Hs.183800	NM_002883	ENSG00000100401	RANGAP1	Fug1|RANGAP|SD	Ran GTPase activating protein 1	protein-coding
chr2-101	chr2	27370298	27370434	+	81.0	0.632	promoter-TSS (NM_001318965)	promoter-TSS (NM_001318965)	-37	NM_001318966	8890	Hs.169474	NM_015636	ENSG00000115211	EIF2B4	EIF-2B|EIF2B|EIF2Bdelta	eukaryotic translation initiation factor 2B subunit delta	protein-coding
chr14-11	chr14	74084529	74084665	+	81.0	0.627	promoter-TSS (NM_001278593)	promoter-TSS (NM_001278593)	-104	NM_001278593	4329	Hs.293970	NM_005589	ENSG00000119711	ALDH6A1	MMSADHA|MMSDH	aldehyde dehydrogenase 6 family member A1	protein-coding
chr5-91	chr5	151686920	151687056	+	81.0	0.740	promoter-TSS (NM_001309444)	promoter-TSS (NM_001309444)	66	NM_003118	6678	Hs.111779	NM_003118	ENSG00000113140	SPARC	BM-40|OI17|ON	secreted protein acidic and cysteine rich	protein-coding
chr12-283	chr12	50111932	50112068	+	81.0	0.640	promoter-TSS (NM_001257133)	promoter-TSS (NM_001257133)	19	NM_001257133	84987	Hs.388645	NM_032901	ENSG00000178449	COX14	C12orf62|PCAG1	COX14, cytochrome c oxidase assembly factor	protein-coding
chr22-12	chr22	36462256	36462392	+	81.0	0.763	Intergenic	Intergenic	19316	NM_012473	25828	Hs.211929	NM_012473	ENSG00000100348	TXN2	COXPD29|MT-TRX|MTRX|TRX2	thioredoxin 2	protein-coding
chr15-175	chr15	48680952	48681088	+	79.9	0.700	Intergenic	Tigger3b|DNA|TcMar-Tigger	-35232	NM_000138	2200	Hs.591133	NM_000138	ENSG00000166147	FBN1	ACMICD|ECTOL1|FBN|GPHYSD2|MASS|MFLS|MFS1|OCTD|SGS|SSKS|WMS|WMS2	fibrillin 1	protein-coding
chr19-27	chr19	17560318	17560454	+	79.9	0.806	exon (NM_024656, exon 3 of 12)	exon (NM_024656, exon 3 of 12)	4792	NM_024656	79709	Hs.418795	NM_024656	ENSG00000130309	COLGALT1	GLT25D1	collagen beta(1-O)galactosyltransferase 1	protein-coding
chr19-23	chr19	6425025	6425161	+	79.9	0.658	promoter-TSS (NM_003685)	promoter-TSS (NM_003685)	-282	NM_003685	8570	Hs.727344	NM_003685	ENSG00000088247	KHSRP	FBP2|FUBP2|KSRP	KH-type splicing regulatory protein	protein-coding
chr2-31	chr2	11374640	11374776	+	79.9	0.670	Intergenic	Intergenic	-19273	NR_047499	100874055	Hs.102428	NR_047499	ENSG00000224177	LINC00570	ncRNA-a5	long intergenic non-protein coding RNA 570	ncRNA
chr1-231	chr1	154983142	154983278	+	79.9	0.737	promoter-TSS (NM_001184892)	promoter-TSS (NM_001184892)	-84	NM_001184891	80308	Hs.118666	NM_025207	ENSG00000160688	FLAD1	FAD1|FADS|LSMFLAD|PP591	flavin adenine dinucleotide synthetase 1	protein-coding
chr2-41	chr2	236642715	236642851	+	79.9	0.656	Intergenic	MER5A|DNA|hAT-Charlie	73046	NM_020311	57007	Hs.471751	NM_020311	ENSG00000144476	ACKR3	CMKOR1|CXC-R7|CXCR-7|CXCR7|GPR159|RDC-1|RDC1	atypical chemokine receptor 3	protein-coding
chr4-23	chr4	73661653	73661789	+	79.9	0.670	Intergenic	Intergenic	-41090	NM_001270392	166824	Hs.529677	NM_177532	ENSG00000169435	RASSF6	-	Ras association domain family member 6	protein-coding
chr17-207	chr17	42267015	42267151	+	79.9	0.733	intron (NM_012448, intron 1 of 18)	Tigger3b|DNA|TcMar-Tigger	9323	NM_012448	6777	Hs.595276	NM_012448	ENSG00000173757	STAT5B	STAT5	signal transducer and activator of transcription 5B	protein-coding
chr1-351	chr1	150629634	150629770	+	79.9	0.779	promoter-TSS (NM_207045)	promoter-TSS (NM_207045)	-80	NM_207042	2029	Hs.632456	NM_004436	ENSG00000143420	ENSA	ARPP-19e	endosulfine alpha	protein-coding
chr1-332	chr1	9719201	9719337	+	79.9	0.729	intron (NM_005026, intron 9 of 23)	intron (NM_005026, intron 9 of 23)	-31695	NR_126368	101929074	Hs.661762	NR_126366	ENSG00000231789	PIK3CD-AS2	-	PIK3CD antisense RNA 2	ncRNA
chr2-162	chr2	117856674	117856810	+	79.9	0.719	Intergenic	LTR40c|LTR|ERVL	42063	NM_006773	8886	Hs.744922	NM_006773	ENSG00000088205	DDX18	MrDb	DEAD-box helicase 18	protein-coding
chr22-11	chr22	29799370	29799506	+	79.9	0.692	intron (NM_001242906, intron 14 of 18)	intron (NM_001242906, intron 14 of 18)	32069	NM_001003684	29796	Hs.284292	NM_013387	ENSG00000184076	UQCR10	HSPC051|HSPC119|HSPC151|QCR9|UCCR7.2|UCRC	ubiquinol-cytochrome c reductase, complex III subunit X	protein-coding
chr10-104	chr10	8131106	8131242	+	79.9	0.592	Intergenic	Intergenic	76470	NM_001002295	2625	Hs.524134	NM_002051	ENSG00000107485	GATA3	HDR|HDRS	GATA binding protein 3	protein-coding
chr19-46	chr19	47719170	47719306	+	79.9	0.657	intron (NM_014601, intron 3 of 5)	intron (NM_014601, intron 3 of 5)	5894	NM_014601	30846	Hs.744963	NM_014601	ENSG00000024422	EHD2	PAST2	EH domain containing 2	protein-coding
chr11-28	chr11	34344988	34345124	+	79.9	0.585	intron (NM_145804, intron 1 of 16)	L2a|LINE|L2	12952	NM_145804	25841	Hs.23361	NM_145804	ENSG00000166016	ABTB2	ABTB2A|BTBD22	ankyrin repeat and BTB domain containing 2	protein-coding
chr18-21	chr18	362075	362211	+	79.9	0.670	intron (NM_130386, intron 2 of 9)	intron (NM_130386, intron 2 of 9)	-94084	NM_005131	9984	Hs.712543	NM_005131	ENSG00000079134	THOC1	HPR1|P84|P84N5	THO complex 1	protein-coding
chr11-61	chr11	13668482	13668618	+	79.9	0.639	promoter-TSS (NM_032228)	promoter-TSS (NM_032228)	-109	NM_032228	84188	Hs.501991	NM_032228	ENSG00000197601	FAR1	MLSTD2|PFCRD|SDR10E1	fatty acyl-CoA reductase 1	protein-coding
chr20-109	chr20	35312414	35312550	+	79.9	0.882	intron (NM_199487, intron 7 of 8)	intron (NM_199487, intron 7 of 8)	-20060	NM_178468	128876	Hs.592149	NM_178468	ENSG00000125998	FAM83C	C20orf128|dJ614O4.7	family with sequence similarity 83 member C	protein-coding
chr19-20	chr19	42243185	42243321	+	79.9	0.638	promoter-TSS (NM_019884)	promoter-TSS (NM_019884)	-669	NM_019884	2931	Hs.466828	NM_019884	ENSG00000105723	GSK3A	-	glycogen synthase kinase 3 alpha	protein-coding
chr19-113	chr19	1812764	1812900	+	79.9	0.623	promoter-TSS (NM_001178002)	promoter-TSS (NM_001178002)	-556	NM_138813	148229	Hs.306212	NM_138813	ENSG00000130270	ATP8B3	ATPIK	ATPase phospholipid transporting 8B3	protein-coding
chr1-626	chr1	28392099	28392235	+	79.9	0.777	intron (NM_001048183, intron 1 of 13)	MER44C|DNA|TcMar-Tigger	22585	NM_001048183	65979	Hs.225641	NM_023923	ENSG00000204138	PHACTR4	PPP1R124	phosphatase and actin regulator 4	protein-coding
chr18-58	chr18	54776352	54776488	+	79.9	0.723	Intergenic	LTR84b|LTR|ERVL	-52057	NM_004163	5874	Hs.25318	NM_004163	ENSG00000041353	RAB27B	C25KG	RAB27B, member RAS oncogene family	protein-coding
chr4-57	chr4	53476661	53476797	+	79.9	0.724	intron (NM_001126328, intron 9 of 10)	intron (NM_001126328, intron 9 of 10)	-23348	NR_046622	100873939	Hs.662372	NR_046622	ENSG00000250930	LNX1-AS1	-	LNX1 antisense RNA 1	ncRNA
chr17-211	chr17	56787051	56787187	+	79.9	0.667	Intergenic	MER44C|DNA|TcMar-Tigger	46776	NM_001085430	339210	Hs.658949	NM_001085430	ENSG00000214226	C17orf67	-	chromosome 17 open reading frame 67	protein-coding
chr17-148	chr17	7404160	7404296	+	79.9	0.667	promoter-TSS (NR_037719)	promoter-TSS (NR_037719)	-97	NM_152766	254863	Hs.730789	NM_152766	ENSG00000205544	TMEM256	C17orf61	transmembrane protein 256	protein-coding
chr1-390	chr1	155308609	155308745	+	79.9	0.650	promoter-TSS (NM_001135822)	promoter-TSS (NM_001135822)	-71	NM_001242824	2224	Hs.335918	NM_002004	ENSG00000160752	FDPS	FPPS|FPS|POROK9	farnesyl diphosphate synthase	protein-coding
chr1_KI270713v1_random-1	chr1_KI270713v1_random	21687	21823	+	79.9	0.960	TTS (NR_004408).4	TTS (NR_004408).4	269	NR_004400	26863		NR_004400	ENSG00000206737	RNVU1-18	RNU1-25|RNU1-25P|RNU1-5|RNU1P1|RNU1P9|U1.15|U1P101|U1P15|vU1.18	RNA, variant U1 small nuclear 18	snRNA
chr1-295	chr1	186618595	186618731	+	79.9	0.720	Intergenic	Intergenic	61764	NM_000963	5743	Hs.196384	NM_000963	ENSG00000073756	PTGS2	COX-2|COX2|GRIPGHS|PGG/HS|PGHS-2|PHS-2|hCox-2	prostaglandin-endoperoxide synthase 2	protein-coding
chr17-213	chr17	69655055	69655191	+	79.9	0.809	intron (NR_109972, intron 3 of 4)	intron (NR_109972, intron 3 of 4)	61136	NR_109972	101928122	Hs.579342	NR_109971	ENSG00000227517	LINC01483	-	long intergenic non-protein coding RNA 1483	ncRNA
chr2-33	chr2	175168385	175168521	+	79.9	0.588	promoter-TSS (NM_001256090)	promoter-TSS (NM_001256090)	-247	NM_001880	1386	Hs.592510	NM_001880	ENSG00000115966	ATF2	CRE-BP1|CREB-2|CREB2|HB16|TREB7	activating transcription factor 2	protein-coding
chr19-156	chr19	58362501	58362637	+	79.9	0.618	promoter-TSS (NR_136527)	promoter-TSS (NR_136527)	-57	NR_136527	105372483	Hs.616656	NR_136527	ENSG00000269054	LOC105372483	-	uncharacterized LOC105372483	ncRNA
chr5-84	chr5	174533895	174534031	+	79.9	0.672	Intergenic	Intergenic	-190609	NM_002449	4488	Hs.89404	NM_002449	ENSG00000120149	MSX2	CRS2|FPP|HOX8|MSH|PFM|PFM1	msh homeobox 2	protein-coding
chr3-72	chr3	88058972	88059108	+	79.9	0.699	promoter-TSS (NM_001008390)	promoter-TSS (NM_001008390)	-44	NM_003663	8545	Hs.444818	NM_003663	ENSG00000163320	CGGBP1	CGGBP|p20-CGGBP	CGG triplet repeat binding protein 1	protein-coding
chr5-108	chr5	61301860	61301996	+	79.9	0.682	Intergenic	Intergenic	-30345	NM_020928	57688	Hs.744939	NM_020928	ENSG00000130449	ZSWIM6	AFND	zinc finger SWIM-type containing 6	protein-coding
chr17-51	chr17	66952143	66952279	+	79.9	0.740	Intergenic	Intergenic	-12653	NM_014405	27092	Hs.514423	NM_014405	ENSG00000075461	CACNG4	-	calcium voltage-gated channel auxiliary subunit gamma 4	protein-coding
chr16-36	chr16	75245553	75245689	+	79.9	0.681	intron (NM_001170715, intron 1 of 6)	intron (NM_001170715, intron 1 of 6)	2705	NM_001170719	9564	Hs.479747	NM_014567	ENSG00000050820	BCAR1	CAS|CAS1|CASS1|CRKAS|P130Cas	BCAR1, Cas family scaffolding protein	protein-coding
chr2-35	chr2	31401621	31401757	+	79.9	0.642	intron (NM_000379, intron 3 of 35)	intron (NM_000379, intron 3 of 35)	13056	NM_000379	7498	Hs.250	NM_000379	ENSG00000158125	XDH	XAN1|XO|XOR	xanthine dehydrogenase	protein-coding
chr19-35	chr19	38711833	38711969	+	79.9	0.760	intron (NM_001322033, intron 8 of 20)	intron (NM_001322033, intron 8 of 20)	32573	NM_144691	147968	Hs.731775	NM_144691	ENSG00000182472	CAPN12	-	calpain 12	protein-coding
chr7-43	chr7	25862420	25862556	+	79.9	0.616	Intergenic	Intergenic	87498	NR_029597	406940		NR_029597	ENSG00000199085	MIR148A	MIRN148|MIRN148A|hsa-mir-148|mir-148a	microRNA 148a	ncRNA
chr2-69	chr2	10936360	10936496	+	79.9	0.655	Intergenic	Intergenic	24491	NM_002236	3754	Hs.23735	NM_002236	ENSG00000162975	KCNF1	IK8|KCNF|KV5.1|kH1	potassium voltage-gated channel modifier subfamily F member 1	protein-coding
chr18-37	chr18	36850660	36850796	+	79.9	0.835	intron (NM_020776, intron 4 of 9)	MER44B|DNA|TcMar-Tigger	-21512	NM_015476	25941	Hs.436636	NM_015476	ENSG00000134779	TPGS2	C18orf10|HMFN0601|L17|PGs2	tubulin polyglutamylase complex subunit 2	protein-coding
chr4-54	chr4	13921016	13921152	+	79.9	0.734	intron (NR_121681, intron 3 of 3)	intron (NR_121681, intron 3 of 3)	-190884	NR_033931	152742	Hs.135435	NR_033931	ENSG00000248698	LINC01085	-	long intergenic non-protein coding RNA 1085	ncRNA
chr1-270	chr1	155262264	155262400	+	79.9	0.736	promoter-TSS (NM_052837)	promoter-TSS (NM_052837)	53	NM_052837	10067	Hs.200600	NM_005698	ENSG00000116521	SCAMP3	C1orf3	secretory carrier membrane protein 3	protein-coding
chr17-79	chr17	63550157	63550293	+	79.9	0.623	promoter-TSS (NM_005828)	promoter-TSS (NM_005828)	-210	NM_005828	10238	Hs.410596	NM_005828	ENSG00000136485	DCAF7	AN11|HAN11|SWAN-1|WDR68	DDB1 and CUL4 associated factor 7	protein-coding
chr16-40	chr16	57300035	57300171	+	79.9	0.611	Intergenic	Intergenic	-15431	NM_015993	51090	Hs.632215	NM_015993	ENSG00000102934	PLLP	PMLP|TM4SF11	plasmolipin	protein-coding
chr2-43	chr2	238684575	238684711	+	79.9	0.759	Intergenic	Intergenic	-129144	NR_037809	151171	Hs.652076	NR_037809	ENSG00000225493	LINC01107	-	long intergenic non-protein coding RNA 1107	ncRNA
chr10-107	chr10	68901146	68901282	+	79.9	0.688	promoter-TSS (NM_024045)	promoter-TSS (NM_024045)	-64	NM_024045	79009	Hs.522984	NM_024045	ENSG00000107625	DDX50	GU2|GUB|RH-II/GuB|mcdrh	DExD-box helicase 50	protein-coding
chr11-16	chr11	9460727	9460863	+	79.9	0.600	promoter-TSS (NR_036539)	promoter-TSS (NR_036539)	-97	NR_036539	644656	Hs.597846	NR_036539	ENSG00000268403	LOC644656	-	uncharacterized LOC644656	ncRNA
chr19-54	chr19	5680551	5680687	+	79.9	0.689	promoter-TSS (NM_001267868)	promoter-TSS (NM_001267868)	-146	NM_198533	374875	Hs.631840	NM_198533	ENSG00000167733	HSD11B1L	11-DH3|11-beta-HSD3|HSD3|SCDR10|SCDR10B|SDR26C2	hydroxysteroid 11-beta dehydrogenase 1 like	protein-coding
chr2-40	chr2	229489125	229489261	+	79.9	0.701	intron (NM_139072, intron 6 of 12)	intron (NM_139072, intron 6 of 12)	-217852	NM_001100818	55022	Hs.745038	NM_017933	ENSG00000153823	PID1	HMFN2073|NYGGF4|P-CLI1|PCLI1	phosphotyrosine interaction domain containing 1	protein-coding
chr18-4	chr18	79791608	79791744	+	79.9	0.659	Intergenic	Intergenic	-71992	NM_012283	26251	Hs.247905	NM_012283	ENSG00000178342	KCNG2	KCNF2|KV6.2	potassium voltage-gated channel modifier subfamily G member 2	protein-coding
chr11-40	chr11	61297864	61298000	+	79.9	0.690	Intergenic	MER134|DNA?|DNA?	-2616	NM_152718	220001	Hs.60640	NM_152718	ENSG00000167992	VWCE	URG11|VWC1	von Willebrand factor C and EGF domains	protein-coding
chr6-90	chr6	47168262	47168398	+	79.9	0.675	Intergenic	Intergenic	-125967	NM_153840	266977	Hs.733762	NM_025048	ENSG00000153292	ADGRF1	GPR110|KPG_012|PGR19|hGPCR36	adhesion G protein-coupled receptor F1	protein-coding
chr1-267	chr1	110339246	110339382	+	79.9	0.554	promoter-TSS (NM_022768)	promoter-TSS (NM_022768)	-9	NM_001201545	64783	Hs.435947	NM_022768	ENSG00000162775	RBM15	OTT|OTT1|SPEN	RNA binding motif protein 15	protein-coding
chr9-91	chr9	70902752	70902888	+	79.9	0.777	intron (NM_001007471, intron 1 of 24)	intron (NM_001007471, intron 1 of 24)	-33762	NM_001007470	80036	Hs.47288	NM_020952	ENSG00000083067	TRPM3	GON-2|LTRPC3|MLSN2	transient receptor potential cation channel subfamily M member 3	protein-coding
chr16-33	chr16	48964322	48964458	+	79.9	0.643	Intergenic	L2b|LINE|L2	317441	NM_004352	869	Hs.458423	NM_004352	ENSG00000102924	CBLN1	-	cerebellin 1 precursor	protein-coding
chr1-228	chr1	85298309	85298445	+	79.9	0.620	Intergenic	Intergenic	-21473	NM_001320715	8915	Hs.193516	NM_003921	ENSG00000142867	BCL10	CARMEN|CIPER|CLAP|IMD37|c-E10|mE10	B-cell CLL/lymphoma 10	protein-coding
chr19-95	chr19	37371002	37371138	+	79.9	0.743	promoter-TSS (NM_032453)	promoter-TSS (NM_032453)	-87	NM_032453	84503	Hs.590940	NM_032453	ENSG00000189164	ZNF527	-	zinc finger protein 527	protein-coding
chr2-92	chr2	109171899	109172035	+	79.9	0.630	intron (NM_001099289, intron 1 of 9)	intron (NM_001099289, intron 1 of 9)	-30379	NR_036223	100422863		NR_036223	ENSG00000264934	MIR4265	-	microRNA 4265	ncRNA
chr11-26	chr11	66616452	66616588	+	79.9	0.670	promoter-TSS (NM_001198836)	promoter-TSS (NM_001198836)	-62	NM_001198846	100526737	Hs.523822	NM_001198845	ENSG00000248643	RBM14-RBM4	COAZ	RBM14-RBM4 readthrough	protein-coding
chr17-120	chr17	28318936	28319072	+	79.9	0.794	promoter-TSS (NM_014573)	promoter-TSS (NM_014573)	-91	NM_014573	27346	Hs.199695	NM_014573	ENSG00000109084	TMEM97	MAC30	transmembrane protein 97	protein-coding
chr7-52	chr7	43648058	43648194	+	79.9	0.595	intron (NM_018224, intron 2 of 5)	intron (NM_018224, intron 2 of 5)	65033	NM_004760	9263	Hs.709489	NM_004760	ENSG00000164543	STK17A	DRAK1	serine/threonine kinase 17a	protein-coding
chr19-15	chr19	7479499	7479635	+	79.9	0.764	intron (NM_080662, intron 3 of 4)	intron (NM_080662, intron 3 of 4)	-6206	NR_024491	100128573	Hs.465761	NR_024491		LOC100128573	-	uncharacterized LOC100128573	ncRNA
chr10-72	chr10	25493187	25493323	+	79.9	0.752	intron (NM_020752, intron 5 of 10)	intron (NM_020752, intron 5 of 10)	-158457	NR_108068	101929052	Hs.128298	NR_108067	ENSG00000280809	LINC00836	-	long intergenic non-protein coding RNA 836	ncRNA
chr9-60	chr9	120842996	120843132	+	79.9	0.731	promoter-TSS (NR_024408)	promoter-TSS (NR_024408)	22	NR_024408	253039	Hs.594170	NR_024408		PSMD5-AS1	-	PSMD5 antisense RNA 1 (head to head)	ncRNA
chr12-297	chr12	12820067	12820203	+	79.9	0.670	intron (NM_201224, intron 2 of 10)	intron (NM_201224, intron 2 of 10)	6789	NM_201224	51202	Hs.719938	NM_016355	ENSG00000213782	DDX47	E4-DBP|HQ0256|MSTP162|RRP3	DEAD-box helicase 47	protein-coding
chr15-230	chr15	99019690	99019826	+	79.9	0.885	intron (NR_126487, intron 1 of 3)	MER44C|DNA|TcMar-Tigger	5054	NR_126487	104564224	Hs.32769	NR_126487		LUNAR1	-	leukemia-associated non-coding IGF1R activator RNA 1	ncRNA
chr2-244	chr2	219279149	219279285	+	79.9	0.685	promoter-TSS (NM_001039550)	promoter-TSS (NM_001039550)	-101	NM_001039550	3300	Hs.77768	NM_006736	ENSG00000135924	DNAJB2	CMT2T|DSMA5|HSJ-1|HSJ1|HSPF3	DnaJ heat shock protein family (Hsp40) member B2	protein-coding
chr16-60	chr16	58629987	58630123	+	79.9	0.718	promoter-TSS (NM_001265612)	promoter-TSS (NM_001265612)	-169	NM_016284	23019	Hs.460923	NM_016284	ENSG00000125107	CNOT1	AD-005|CDC39|NOT1|NOT1H	CCR4-NOT transcription complex subunit 1	protein-coding
chr22-26	chr22	43789539	43789675	+	79.9	0.696	intron (NM_022785, intron 2 of 31)	intron (NM_022785, intron 2 of 31)	22730	NM_022785	64800	Hs.658996	NM_022785	ENSG00000186976	EFCAB6	DJBP|HSCBCIP1|dJ185D5.1	EF-hand calcium binding domain 6	protein-coding
chr22-6	chr22	35589359	35589495	+	79.9	0.673	Intergenic	Intergenic	27910	NM_005368	4151	Hs.517586	NM_005368	ENSG00000198125	MB	PVALB|myoglobgin	myoglobin	protein-coding
chr1-211	chr1	225777684	225777820	+	79.9	0.790	promoter-TSS (NM_001130440)	promoter-TSS (NM_001130440)	-61	NM_003133	6726	Hs.511425	NM_003133	ENSG00000143742	SRP9	ALURBP	signal recognition particle 9	protein-coding
chr12-310	chr12	66145218	66145354	+	79.9	0.745	intron (NM_016056, intron 5 of 6)	intron (NM_016056, intron 5 of 6)	-14533	NM_032338	84298	Hs.504820	NM_032338	ENSG00000139233	LLPH	C12orf31|hLLP	LLP homolog, long-term synaptic facilitation	protein-coding
chr17-154	chr17	73291557	73291693	+	78.9	0.635	intron (NM_012121, intron 1 of 1)	intron (NM_012121, intron 1 of 1)	20379	NM_012121	23580	Hs.3903	NM_012121	ENSG00000179604	CDC42EP4	BORG4|CEP4|KAIA1777	CDC42 effector protein 4	protein-coding
chr22-19	chr22	37658463	37658599	+	78.9	0.713	promoter-TSS (NM_020315)	promoter-TSS (NM_020315)	-154	NR_109952	101927051		NR_109952	ENSG00000233360	LOC101927051	-	uncharacterized LOC101927051	ncRNA
chr6-28	chr6	158060925	158061061	+	78.9	0.697	intron (NM_001178088, intron 6 of 25)	intron (NM_001178088, intron 6 of 25)	43945	NM_001178088	8871	Hs.434494	NM_003898	ENSG00000078269	SYNJ2	INPP5H	synaptojanin 2	protein-coding
chr15-203	chr15	44728930	44729066	+	78.9	0.728	promoter-TSS (NR_125376)	promoter-TSS (NR_125376)	10	NR_125376	100419583	Hs.489254	NR_125376		LOC100419583	-	ring finger protein 4 pseudogene	pseudo
chr14-36	chr14	104973307	104973443	+	78.9	0.655	intron (NM_138420, intron 1 of 6)	intron (NM_138420, intron 1 of 6)	4982	NM_138420	113146	Hs.441783	NM_138420	ENSG00000185567	AHNAK2	C14orf78	AHNAK nucleoprotein 2	protein-coding
chr17-352	chr17	76540918	76541054	+	78.9	0.745	intron (NM_001077620, intron 2 of 4)	intron (NM_001077620, intron 2 of 4)	947	NM_001077620	768206	Hs.634380	NM_001077620	ENSG00000214140	PRCD	RP36	progressive rod-cone degeneration	protein-coding
chr5-73	chr5	109865830	109865966	+	78.9	0.670	intron (NM_002372, intron 21 of 21)	intron (NM_002372, intron 21 of 21)	-17284	NR_033175	100289673	Hs.368405	NR_033175		LINC01848	-	long intergenic non-protein coding RNA 1848	pseudo
chr1-279	chr1	234975301	234975437	+	78.9	0.774	Intergenic	Intergenic	-11370	NR_125945	101927851	Hs.520684	NR_125945	ENSG00000238005	LOC101927851	-	uncharacterized LOC101927851	ncRNA
chr2-76	chr2	109351346	109351482	+	78.9	0.622	intron (NM_001099289, intron 2 of 9)	intron (NM_001099289, intron 2 of 9)	-37789	NR_036224	100423027		NR_036224	ENSG00000265965	MIR4266	-	microRNA 4266	ncRNA
chr5-105	chr5	40518515	40518651	+	78.9	0.854	Intergenic	Intergenic	-161347	NM_000958	5734	Hs.199248	NM_000958	ENSG00000171522	PTGER4	EP4|EP4R	prostaglandin E receptor 4	protein-coding
chr16-50	chr16	46884158	46884294	+	78.9	0.610	promoter-TSS (NM_133443)	promoter-TSS (NM_133443)	-154	NM_133443	84706	Hs.460693	NM_133443	ENSG00000166123	GPT2	ALT2|GPT 2|MRT49	glutamic--pyruvic transaminase 2	protein-coding
[truncated: 76,850 more rows]
