# Supplementary material for: Promoter G-quadruplexes and transcription factors cooperate to shape the cell type-specific transcriptome
Source: Nat Commun. 2021 Jun 23;12:3885. doi: 10.1038/s41467-021-24198-2 (PMC8222265; doi:10.1038/s41467-021-24198-2)
Supplement: Supplementary file 7 — Supplementary Data 4 [file 41467_2021_24198_MOESM7_ESM.txt]

gene_id	TPM.r1	TPM.r2	TPM.r3	TPM.r4	TPM
1	A1BG	0.12	0.14	0.14	0.27	0.1675
2	A1BG-AS1	0	0.14	0.37	0	0.1275
3	A1CF	0	0	0	0	0
4	A2M	0	0	0	0	0
5	A2M-AS1	0	0	0	0	0
6	A2ML1	0.04	0.06	0.13	0.04	0.0675
7	A2MP1	0	0	0	0	0
8	A3GALT2	0	0	0	0	0
9	A4GALT	0.92	0.57	0.82	2.35	1.165
10	A4GNT	0	0	0	0	0
11	AA06	0	0	0	0	0
12	AAAS	71.06	68.88	62.92	67.58	67.61
13	AACS	35.44	35.05	30.95	32.88	33.58
14	AACSP1	0.1	0.11	0	0	0.0525
15	AADAC	0.13	0.15	0	0.29	0.1425
16	AADACL2	0	0	0	0	0
17	AADACL2-AS1	0	0	0	0	0
18	AADACL3	0	0	0	0	0
19	AADACL4	0	0	0	0	0
20	AADACP1	0.85	1.7	1.76	1.67	1.495
21	AADAT	6.81	7.55	5.28	6.88	6.63
22	AAED1	40.39	41.46	37.78	47.07	41.675
23	AAGAB	72.44	70.3	66.33	71.72	70.1975
24	AAK1	7.13	7.05	8.06	7.62	7.465
25	AAMDC	7.21	12.27	11.6	6.82	9.475
26	AAMP	162.83	151.34	152.93	147.62	153.68
27	AANAT	0.43	0.24	0	0	0.1675
28	AAR2	72.21	77.25	70.25	70.3	72.5025
29	AARD	0	0	0	0	0
30	AARS	161.42	163.07	154.98	148.56	157.0075
31	AARS2	12.11	11.65	12.47	12.27	12.125
32	AARSD1	45.01	48.56	49.73	46.72	47.505
33	AASDH	5.56	5.07	5.77	6.47	5.7175
34	AASDHPPT	51.82	53.76	61.21	58.88	56.4175
35	AASS	0.5	0.75	1.15	0.7	0.775
36	AATBC	0	0.05	0.05	0.1	0.05
37	AATF	218.69	217.34	208.29	205.86	212.545
38	AATK	0.04	0.05	0.05	0.05	0.0475
39	AATK-AS1	0	0	0	0	0
40	ABALON	6.13	4.93	9.23	8.65	7.235
41	ABAT	8.63	8.08	9.47	9	8.795
42	ABCA1	0.55	0.42	0.36	0.5	0.4575
43	ABCA10	0.07	0.04	0.11	0	0.055
44	ABCA11P	4.15	3.46	4.18	2.88	3.6675
45	ABCA12	1.3	1.17	1.11	1.21	1.1975
46	ABCA13	1.06	1.01	0.86	0.9	0.9575
47	ABCA17P	0	0.11	0	0	0.0275
48	ABCA2	13.53	13.57	12.64	12.44	13.045
49	ABCA3	0.06	0	0	0.03	0.0225
50	ABCA4	0.09	0.06	0.07	0.09	0.0775
51	ABCA5	1.84	1.78	1.73	1.87	1.805
52	ABCA6	0	0	0	0	0
53	ABCA7	3.98	3.44	3.63	3.88	3.7325
54	ABCA8	0	0	0	0	0
55	ABCA9	0	0	0	0	0
56	ABCA9-AS1	0	0	0	0	0
57	ABCB1	1.2	0.94	0.72	1.07	0.9825
58	ABCB10	31.07	30.75	32.79	29	30.9025
59	ABCB11	0.09	0	0	0.1	0.0475
60	ABCB4	0	0	0	0	0
61	ABCB5	0	0	0	0	0
62	ABCB6	36.21	34.06	35.67	35.81	35.4375
63	ABCB7	25.01	24.87	26.29	24.02	25.0475
64	ABCB8	22.5	19.71	19.78	20.64	20.6575
65	ABCB9	4.42	4.12	5.12	4.34	4.5
66	ABCC1	60.94	57.28	53.75	53.4	56.3425
67	ABCC10	14.41	12.31	12.74	14.25	13.4275
68	ABCC11	0	0.05	0	0	0.0125
69	ABCC12	0	0	0	0	0
70	ABCC13	0	0	0.32	0	0.08
71	ABCC2	0.81	0.77	0.97	0.84	0.8475
72	ABCC3	30.65	28.26	28.99	28.68	29.145
73	ABCC4	20.69	20.9	23.03	23.41	22.0075
74	ABCC5	48.06	42.48	44.86	44.11	44.8775
75	ABCC5-AS1	0	0	0	0	0
76	ABCC6	0.08	0.09	0.05	0.04	0.065
77	ABCC6P1	0	0	0	0	0
78	ABCC6P2	0	0	0	0	0
79	ABCC8	0	0	0	0	0
80	ABCC9	0	0	0	0	0
81	ABCD1	0.92	1.15	0.73	0.69	0.8725
82	ABCD2	0	0	0	0	0
83	ABCD3	51.87	52.86	56.48	56.69	54.475
84	ABCD4	17.56	17.2	14.95	16.04	16.4375
85	ABCE1	111.23	118.4	130.11	124.32	121.015
86	ABCF1	91.51	96.38	89.99	88.56	91.61
87	ABCF2	120.72	122.09	122.13	111.63	119.1425
88	ABCF3	66	58.51	61.06	57.83	60.85
89	ABCG1	1.22	0.72	0.5	0.87	0.8275
90	ABCG2	15.93	17.01	17.72	17.62	17.07
91	ABCG4	0	0.13	0.07	0.06	0.065
92	ABCG5	0	0	0	0	0
93	ABCG8	0	0	0	0	0
94	ABHD1	0.15	0.17	0.17	0	0.1225
95	ABHD10	37.55	40.37	37.79	40.48	39.0475
96	ABHD11	37.89	33.92	36.9	33.08	35.4475
97	ABHD11-AS1	0	0	0	0	0
98	ABHD12	79.36	74.1	78.85	80.07	78.095
99	ABHD12B	0.88	0.16	0	0.32	0.34
100	ABHD13	8.97	8.91	10.09	10.19	9.54
101	ABHD14A	5.72	5.54	5.27	4.37	5.225
102	ABHD14A-ACY1	2.91	1.9	0.05	0	1.215
103	ABHD14B	29.83	29.57	30.54	29.47	29.8525
104	ABHD15	23.93	22.59	23.68	22.57	23.1925
105	ABHD16A	30.17	35.38	31.76	32.38	32.4225
106	ABHD16B	3.88	2.29	3.91	2.92	3.25
107	ABHD17A	61.33	65.33	68.46	65.19	65.0775
108	ABHD17B	32.66	34.41	34.87	36.49	34.6075
109	ABHD17C	64.35	67.15	67.14	64.78	65.855
110	ABHD2	35.32	36.75	34.56	36.1	35.6825
111	ABHD3	23.34	23.17	25.04	23.37	23.73
112	ABHD4	37.5	32.98	30.93	33.28	33.6725
113	ABHD5	6.77	6.95	6.84	7.4	6.99
114	ABHD6	12.03	11.28	10.96	12.56	11.7075
115	ABHD8	10.25	9.79	10.84	11.09	10.4925
116	ABI1	43.73	41.96	44.18	43.52	43.3475
117	ABI2	14.02	12.45	12.84	13.58	13.2225
118	ABI3	0	0	0	0	0
119	ABI3BP	0	0.05	0	0	0.0125
120	ABL1	55.48	56.92	55.45	51.23	54.77
121	ABL2	9.46	9.35	10.18	10.21	9.8
122	ABLIM1	78.02	77.41	79.33	78.79	78.3875
123	ABLIM2	0.37	0.37	0.5	0.18	0.355
124	ABLIM3	1.16	1.49	1.69	1.7	1.51
125	ABO	12.77	11.74	11.52	10.35	11.595
126	ABR	19.92	18.26	18.02	16.42	18.155
127	ABRA	0	0	0	0	0
128	ABRACL	72.08	87.19	80.12	78.17	79.39
129	ABT1	35.01	39.2	34.84	32.9	35.4875
130	ABTB1	4.94	5.35	4.56	4.63	4.87
131	ABTB2	11.64	12.54	11.46	10.28	11.48
132	ACAA1	27.98	26.58	26.74	22.41	25.9275
133	ACAA2	1	1.48	1.41	0.73	1.155
134	ACACA	43.96	41.01	42.72	43.11	42.7
135	ACACB	0.65	0.85	0.41	0.62	0.6325
136	ACAD10	9.53	12.15	8.7	10.04	10.105
137	ACAD11	5.82	6.14	5.64	5.65	5.8125
138	ACAD8	14.86	11.22	12.4	13.48	12.99
139	ACAD9	83.44	75.24	81.25	75.93	78.965
140	ACADL	0	0	0	0	0
141	ACADM	26.75	29.48	26.94	28.83	28
142	ACADS	2.98	4.41	5.33	5.58	4.575
143	ACADSB	2.43	2.35	3.04	3	2.705
144	ACADVL	167.09	174.33	156.41	158.38	164.0525
145	ACAN	0	0	0	0	0
146	ACAP1	0.34	0.09	0.49	0.19	0.2775
147	ACAP2	23.12	22.73	26.05	26.21	24.5275
148	ACAP3	16.03	12.45	12.64	13.78	13.725
149	ACAT1	71.11	70.17	67.93	70.57	69.945
150	ACAT2	46.55	46.8	52.76	45.8	47.9775
151	ACBD3	42.96	45.35	47.37	46.94	45.655
152	ACBD4	2.72	1.79	3.14	2.9	2.6375
153	ACBD5	17.05	16.42	17.54	17.71	17.18
154	ACBD6	47.7	44.64	52.08	46.55	47.7425
155	ACBD7	0	0.35	0.14	0	0.1225
156	ACCS	5.16	5.86	4.48	4.01	4.8775
157	ACCSL	0	0	0	0	0
158	ACD	45.02	42.5	41.4	41.7	42.655
159	ACE	0.08	0	0.05	0	0.0325
160	ACE2	3.25	3.68	4.5	3.35	3.695
161	ACER1	0	0	0	0	0
162	ACER2	3.2	3.14	3.42	3.58	3.335
163	ACER3	18.12	18.09	19.77	18.29	18.5675
164	ACHE	0.09	0	0.08	0	0.0425
165	ACIN1	111.46	106.31	103.1	100.55	105.355
166	ACKR1	0	0	0	0	0
167	ACKR2	0.07	0.08	0.08	0	0.0575
168	ACKR3	59.76	57.08	58.75	60.17	58.94
169	ACKR4	0.08	0.19	0	0.1	0.0925
170	ACLY	180.66	174.75	175.79	173.73	176.2325
171	ACMSD	0	0	0	0.19	0.0475
172	ACO1	12.25	12.22	12.31	11.24	12.005
173	ACO2	127.24	129.75	125.38	117.07	124.86
174	ACOT1	2.54	4.89	3.54	2.15	3.28
175	ACOT11	34.23	33.69	34.51	35.8	34.5575
176	ACOT12	0	0	0	0	0
177	ACOT13	12.96	11.74	12.92	13.39	12.7525
178	ACOT2	24.71	22.94	19.19	25.02	22.965
179	ACOT4	0.53	0.74	0.31	0.14	0.43
180	ACOT6	0	0	0	0.24	0.06
181	ACOT7	149.24	148.79	145.4	141.16	146.1475
182	ACOT8	42.67	35.82	42.01	35.96	39.115
183	ACOT9	60.29	58.19	61.1	60.43	60.0025
184	ACOX1	10.13	10.43	11.03	11.75	10.835
185	ACOX2	0.46	0.41	0.64	0.3	0.4525
186	ACOX3	7.26	6.55	6.75	8.47	7.2575
187	ACOXL	2.34	2.3	2.48	2.85	2.4925
188	ACP1	155.84	168.36	158.78	166.23	162.3025
189	ACP2	24.01	22.17	23.12	25.69	23.7475
190	ACP5	0	0.16	0	0	0.04
191	ACP6	32.65	32.42	29.19	33.33	31.8975
192	ACPP	1.6	2.17	1.37	1.19	1.5825
193	ACPT	0.16	0	0	0	0.04
194	ACR	0	0	0	0	0
195	ACRBP	0	0	0	0	0
196	ACRC	0.47	0.52	0.69	0.51	0.5475
197	ACRV1	0.23	0.49	0.76	0.22	0.425
198	ACSBG1	0.21	0.08	0.25	0.31	0.2125
199	ACSBG2	0	0	0.1	0.09	0.0475
200	ACSF2	9.18	7.19	9.75	6.96	8.27
201	ACSF3	18.51	17.06	17.68	17.65	17.725
202	ACSL1	16.39	15.27	15.62	15.91	15.7975
203	ACSL3	85.63	94.03	93.14	96.24	92.26
204	ACSL4	28.39	28.33	26.98	27.24	27.735
205	ACSL5	14.47	12.94	14.71	13.21	13.8325
206	ACSL6	0	0	0	0	0
207	ACSM1	0.1	0	0.12	0.11	0.0825
208	ACSM2A	0	0	0	0	0
209	ACSM2B	0	0	0	0	0
210	ACSM3	0.25	0.31	0	0	0.14
211	ACSM4	0	0	0	0	0
212	ACSM5	0	0	0	0	0
213	ACSM6	0	0	0	0	0
214	ACSS1	4.98	5.09	5.73	4.68	5.12
215	ACSS2	26.45	26.46	25.44	23.54	25.4725
216	ACSS3	0.07	0.08	0.16	0.23	0.135
217	ACTA1	0	0	0	0	0
218	ACTA2	1.36	0.96	1.08	0.8	1.05
219	ACTA2-AS1	0.13	0.29	0	0	0.105
220	ACTB	7803.15	7546.94	7701.7	7527.99	7644.945
221	ACTBL2	0.15	0.25	0.17	0.17	0.185
222	ACTC1	0	0.06	0	0	0.015
223	ACTG1	4214.71	4144.89	4107.93	4182.59	4162.53
224	ACTG1P17	0	0	0.15	0	0.0375
225	ACTG1P20	0.72	0.45	0.55	0.7	0.605
226	ACTG1P4	0	0.12	0	0.12	0.06
227	ACTG2	0.18	0	0.21	0.2	0.1475
228	ACTL10	4.12	5.75	4.13	4.74	4.685
229	ACTL6A	148.94	151.32	152.63	147.53	150.105
230	ACTL6B	0	0	0	0	0
231	ACTL7A	0	0	0	0	0
232	ACTL7B	0	0	0	0	0
233	ACTL8	0	0.13	0.13	0.51	0.1925
234	ACTL9	0	0	0	0	0
235	ACTN1	408.83	393.99	393.95	375.3	393.0175
236	ACTN1-AS1	0	0	0	0	0
237	ACTN2	0	0	0	0	0
238	ACTN3	0	0	0	0	0
239	ACTN4	333.35	322.56	315.91	302.13	318.4875
240	ACTR10	41.37	39.94	43.56	43.77	42.16
241	ACTR1A	104.96	97.79	98.64	99.52	100.2275
242	ACTR1B	65.46	63.35	63.75	59.12	62.92
243	ACTR2	236.34	247.69	257.85	248.61	247.6225
244	ACTR3	104.1	110.36	110.34	108.63	108.3575
245	ACTR3B	13.02	11.51	13.73	12.57	12.7075
246	ACTR3BP2	0	0	0	0	0
247	ACTR3BP5	0	0	0	0	0
248	ACTR3C	4.63	5.59	5.06	7.31	5.6475
249	ACTR5	24.14	22.42	19.96	21.31	21.9575
250	ACTR6	19.73	25.69	24.63	22.37	23.105
251	ACTR8	12.09	11.62	9.96	11.49	11.29
252	ACTRT1	0	0	0	0	0
253	ACTRT2	0	0	0	0	0
254	ACTRT3	1.71	1.43	1.97	1.76	1.7175
255	ACVR1	15.03	14.32	15.41	14.16	14.73
256	ACVR1B	13.58	13.75	13.96	12.47	13.44
257	ACVR1C	0	0	0	0	0
258	ACVR2A	2.94	2.97	3.5	2.9	3.0775
259	ACVR2B	1.06	1.3	1.26	1.24	1.215
260	ACVR2B-AS1	0.25	0.28	0.58	0.37	0.37
261	ACVRL1	0	0	0	0	0
262	ACY1	48.29	46.4	46.2	48.72	47.4025
263	ACY3	0	0	0	0	0
264	ACYP1	21.4	18.02	22.34	21.27	20.7575
265	ACYP2	3.42	4.2	4.14	4.92	4.17
266	ADA	6.52	6.45	7.66	6.5	6.7825
267	ADAD1	0	0	0	0	0
268	ADAD2	0.37	0.12	0.32	0.2	0.2525
269	ADAL	6.14	5.1	5.43	4.57	5.31
270	ADAM10	100.97	106.12	107.64	104.04	104.6925
271	ADAM11	0.29	0.32	0.33	0.21	0.2875
272	ADAM12	0	0.07	0.03	0	0.025
273	ADAM15	169.67	150.38	159.41	156.27	158.9325
274	ADAM17	34.43	34.88	37.62	31.98	34.7275
275	ADAM18	0	0	0	0	0
276	ADAM19	41	38.28	41.15	37.77	39.55
277	ADAM1A	0.9	0.25	0.77	0.16	0.52
278	ADAM2	0	0	0	0	0
279	ADAM20	0	0	0	0	0
280	ADAM20P1	0	0	0	0	0
281	ADAM21	0	0	0	0	0
282	ADAM21P1	0	0	0	0	0
283	ADAM22	1	0.63	2.2	1.59	1.355
284	ADAM23	4.37	3.95	4.52	3.63	4.1175
285	ADAM28	0	0.03	0.13	0.33	0.1225
286	ADAM29	0	0	0	0	0
287	ADAM30	0	0	0	0	0
288	ADAM32	0	0	0	0	0
289	ADAM33	0	0	0	0	0
290	ADAM3A	0	0	0	0	0
291	ADAM5	0	0	0	0	0
292	ADAM6	0	0	0	0	0
293	ADAM7	0	0	0	0	0
294	ADAM8	34.8	29.85	33.35	32.39	32.5975
295	ADAM9	121.68	121.79	127.18	121.11	122.94
296	ADAMDEC1	0	0	0	0	0
297	ADAMTS1	10.11	9.78	9.34	8.93	9.54
298	ADAMTS10	0	0	0	0	0
299	ADAMTS12	5.16	5.92	6.04	6.15	5.8175
300	ADAMTS13	0.14	0	0	0.09	0.0575
301	ADAMTS14	0.04	0.04	0.05	0.04	0.0425
302	ADAMTS15	1.73	1.31	1.48	1.37	1.4725
303	ADAMTS16	0.13	0.14	0.15	0	0.105
304	ADAMTS17	0	0	0	0	0
305	ADAMTS18	0	0	0	0	0
306	ADAMTS19	0	0	0	0	0
307	ADAMTS19-AS1	0	0	0	0	0
308	ADAMTS2	0	0	0	0	0
309	ADAMTS20	0	0	0	0	0
310	ADAMTS3	0	0	0	0	0
311	ADAMTS4	0	0.05	0	0	0.0125
312	ADAMTS5	0.28	0.07	0.2	0.16	0.1775
313	ADAMTS6	1.01	0.83	1.02	1.07	0.9825
314	ADAMTS7	0.04	0	0	0.13	0.0425
315	ADAMTS7P1	0	0	0	0	0
316	ADAMTS8	0	0	0	0	0
317	ADAMTS9	0	0.03	0.03	0	0.015
318	ADAMTS9-AS1	0	0	0	0	0
319	ADAMTS9-AS2	0	0	0	0	0
320	ADAMTSL1	0	0	0	0	0
321	ADAMTSL2	0	0	0	0	0
322	ADAMTSL3	0.37	0.32	0.43	0.56	0.42
323	ADAMTSL4	3.61	4.31	3.87	4.72	4.1275
324	ADAMTSL4-AS1	0	0	0	0.47	0.1175
325	ADAMTSL5	3.19	2.56	3.07	2.92	2.935
326	ADAP1	69.81	62.94	64.02	64.13	65.225
327	ADAP2	0	0.09	0	0	0.0225
328	ADAR	129.96	127.89	121.61	125.02	126.12
329	ADARB1	0.47	0.83	0.94	1.16	0.85
330	ADARB2	0	0	0	0	0
331	ADARB2-AS1	0	0	0	0	0
332	ADAT1	22.62	23.44	22.63	23.61	23.075
333	ADAT2	2.48	2.21	2.48	2.84	2.5025
334	ADAT3	5.06	5.91	5.82	7.13	5.98
335	ADCK1	14.26	10.94	11.78	10.73	11.9275
336	ADCK2	38.52	34.07	36.94	36.87	36.6
337	ADCK3	22.18	20.61	18.26	22.89	20.985
338	ADCK4	9.33	6.99	10.45	8.57	8.835
339	ADCK5	8.42	8.75	9.81	9.91	9.2225
340	ADCY1	1.02	0.81	1.32	1.2	1.0875
341	ADCY10	0	0	0	0	0
342	ADCY10P1	0.18	0.1	0.05	0.1	0.1075
343	ADCY2	0	0	0	0	0
344	ADCY3	77.93	74.9	73.95	72.68	74.865
345	ADCY4	0	0	0	0	0
346	ADCY5	0.12	0.05	0	0.04	0.0525
347	ADCY6	3.46	4.57	4.38	3.74	4.0375
348	ADCY7	27.25	25.23	25.69	25.45	25.905
349	ADCY8	0	0	0	0	0
350	ADCY9	7.48	7.65	7.26	7.11	7.375
351	ADCYAP1	0.07	0	0	0.15	0.055
352	ADCYAP1R1	0	0	0	0	0
353	ADD1	62.69	60.48	56.89	56.04	59.025
354	ADD2	0.39	0.49	0.13	0.3	0.3275
355	ADD3	8.67	8.51	7.37	8.17	8.18
356	ADD3-AS1	0.18	0	0	0	0.045
357	ADGB	0	0	0	0	0
358	ADGRA1	0	0	0	0	0
359	ADGRA1-AS1	0	0	0	0	0
360	ADGRA2	0.14	0.31	0.2	0.27	0.23
361	ADGRA3	23.36	23.34	25.07	21.65	23.355
362	ADGRB1	0	0	0	0	0
363	ADGRB2	0.55	0.9	0.99	1.2	0.91
364	ADGRB3	0	0	0	0	0
365	ADGRD1	0	0	0	0	0
366	ADGRE1	0	0	0	0	0
367	ADGRE2	1.31	1.55	1.87	1.35	1.52
368	ADGRE3	0	0	0	0	0
369	ADGRE4P	0	0	0	0	0
370	ADGRE5	50.36	48.56	42.17	46.7	46.9475
371	ADGRF1	14.37	15.08	16.52	14.57	15.135
372	ADGRF2	0	0	0	0	0
373	ADGRF3	0.35	0.26	0.23	0.23	0.2675
374	ADGRF4	7.69	8.25	8.85	9.87	8.665
375	ADGRF5	0	0	0	0	0
376	ADGRG1	89.93	87.71	80.39	80.09	84.53
377	ADGRG2	0.13	0.15	0	0.1	0.095
378	ADGRG3	0	0	0	0	0
379	ADGRG4	0	0	0	0	0
380	ADGRG5	0	0.07	0	0	0.0175
381	ADGRG6	20.31	20.46	22.72	21.53	21.255
382	ADGRG7	0	0.1	0	0	0.025
383	ADGRL1	1.4	1.44	1.22	1.1	1.29
384	ADGRL2	8.81	7.4	9.44	7.45	8.275
385	ADGRL3	0	0	0	0	0
386	ADGRL3-AS1	0	0	0	0	0
387	ADGRL4	0	0	0	0	0
388	ADGRV1	0.01	0.04	0	0	0.0125
389	ADH1A	0	0	0	0	0
390	ADH1B	0	0	0	0	0
391	ADH1C	0.86	1.23	0.71	1.34	1.035
392	ADH4	0	0	0	0	0
393	ADH5	87.71	84.4	82.15	88.03	85.5725
394	ADH6	0.31	0	0	0	0.0775
395	ADH7	0.71	0.79	0.35	0.22	0.5175
396	ADHFE1	0	0.13	0	0	0.0325
397	ADI1	143.71	145	146.44	149.83	146.245
398	ADIG	0	0	0	0	0
399	ADIPOQ	0	0	0	0	0
400	ADIPOQ-AS1	0	0	0	0	0
401	ADIPOR1	132.32	133.34	138.92	133.81	134.5975
402	ADIPOR2	46.19	47.53	45.8	47.57	46.7725
403	ADIRF	393.85	400.18	375.07	379.37	387.1175
404	ADK	130.83	136.02	141.85	137.87	136.6425
405	ADM	61.87	55.09	62.22	53.9	58.27
406	ADM2	1.36	1.45	1.62	1.14	1.3925
407	ADM5	2.23	1.8	1.17	1.44	1.66
408	ADNP	63.5	64.7	61.37	62.33	62.975
409	ADNP-AS1	2.43	2.41	1.99	3.19	2.505
410	ADNP2	26.13	25.7	27.23	27.74	26.7
411	ADO	31.41	33.57	35.74	35.19	33.9775
412	ADORA1	0	0	0	0.08	0.02
413	ADORA2A	2.61	4.91	3.33	0.81	2.915
414	ADORA2A-AS1	0.09	0	0	0	0.0225
415	ADORA2B	100.62	109.08	110.34	107.44	106.87
416	ADORA3	0	0	0	0	0
417	ADPGK	68.92	62.23	63.59	69.45	66.0475
418	ADPGK-AS1	0	0	0	0	0
419	ADPRH	0	0.07	0	0	0.0175
420	ADPRHL1	1.16	1.4	0.79	1.88	1.3075
421	ADPRHL2	40.89	45.55	39.23	42.72	42.0975
422	ADPRM	4.58	5.56	4.28	5.32	4.935
423	ADRA1A	0	0	0	0	0
424	ADRA1B	7.68	6.31	5.34	3.52	5.7125
425	ADRA1D	0.48	0.62	0.46	0.17	0.4325
426	ADRA2A	0	0	0	0	0
427	ADRA2B	0	0	0	0	0
428	ADRA2C	0	0	0	0	0
429	ADRB1	0.22	0	0.26	0.32	0.2
430	ADRB2	64.25	65.64	63.99	57.01	62.7225
431	ADRB3	0	0	0	0	0
432	ADRBK1	89.38	83.67	80.16	75.89	82.275
433	ADRBK2	0.05	0.05	0	0	0.025
434	ADRM1	358.7	371.14	353.03	338.55	355.355
435	ADSL	168.22	148.07	159.01	145.97	155.3175
436	ADSS	82.78	81.76	82.74	84.19	82.8675
437	ADSSL1	1.11	1.09	1.27	0.81	1.07
438	ADTRP	1.43	1.67	1.92	1.39	1.6025
439	AEBP1	0.21	0.06	0.06	0.06	0.0975
440	AEBP2	20.36	21.15	24.8	20.37	21.67
441	AEN	42.58	40.65	40.22	37.47	40.23
442	AES	208.41	204.45	213.6	214.9	210.34
443	AFAP1	19.73	18.12	17.74	18.22	18.4525
444	AFAP1-AS1	0	0	0.19	0.14	0.0825
445	AFAP1L1	12.63	11.7	11.66	11.18	11.7925
446	AFAP1L2	61.4	62.47	62.28	57.71	60.965
447	AFF1	6.35	7.67	7.13	7.6	7.1875
448	AFF2	0	0.02	0	0	0.005
449	AFF3	0	0.03	0	0	0.0075
450	AFF4	22.06	23.39	24.44	24.43	23.58
451	AFG3L1P	7.65	9.05	8.23	8.69	8.405
452	AFG3L2	56.75	59.33	64.13	56.27	59.12
453	AFM	0	0	0	0	0
454	AFMID	19.13	17.38	19.46	19.77	18.935
455	AFP	0	0	0	0	0
456	AFTPH	32.28	30.97	33.89	35.3	33.11
457	AGA	11.72	13.58	11.6	16.92	13.455
458	AGAP1	8.99	7.35	7.04	6.05	7.3575
459	AGAP1-IT1	1.05	0.78	0	0	0.4575
460	AGAP11	0.82	1.03	0.96	0.85	0.915
461	AGAP2	0.09	0.22	0.06	0.11	0.12
462	AGAP2-AS1	31.03	30.77	31.29	33.11	31.55
463	AGAP3	72.72	70.89	70.51	67.67	70.4475
464	AGAP4	1.26	2.63	1.8	2.43	2.03
465	AGAP5	2.27	0	1.76	0.72	1.1875
466	AGAP6	2.98	2.79	3.89	4.09	3.4375
467	AGAP7P	0.7	0.37	1.14	0	0.5525
468	AGAP9	2.48	1.9	2.29	2.55	2.305
469	AGBL1	0	0	0	0	0
470	AGBL1-AS1	0.25	0.55	0.57	0.27	0.41
471	AGBL2	0.23	0.39	0.34	0.38	0.335
472	AGBL3	0	0.07	0.14	0.13	0.085
473	AGBL4	0	0	0	0	0
474	AGBL4-IT1	0	0	0	0	0
475	AGBL5	42.23	42.88	45.1	40.45	42.665
476	AGBL5-AS1	0	0	0	0	0
477	AGER	1.68	1.12	2.08	1.81	1.6725
478	AGFG1	26.84	28.52	26.72	27.85	27.4825
479	AGFG2	8.9	9.98	8.63	8.63	9.035
480	AGGF1	22.78	24.73	25.61	25.1	24.555
481	AGK	28.55	27.85	28.5	27	27.975
482	AGL	15.3	16.95	16.11	14.83	15.7975
483	AGMAT	0.07	0.07	0	0	0.035
484	AGMO	0.09	0.1	0.1	0.28	0.1425
485	AGO1	15.63	13.76	14.5	16.07	14.99
486	AGO2	26.35	27.12	26.63	26.29	26.5975
487	AGO3	8.39	10.73	10.05	7.46	9.1575
488	AGO4	2.69	2.56	2.35	2.78	2.595
489	AGPAT1	35.59	31.36	30.91	30.73	32.1475
490	AGPAT2	241.41	225.32	214.88	229.19	227.7
491	AGPAT3	29.49	30.19	30.55	31.26	30.3725
492	AGPAT4	0.29	0.29	0.37	0.14	0.2725
493	AGPAT4-IT1	0	0	0	0	0
494	AGPAT5	48.68	53.14	50.88	56.05	52.1875
495	AGPS	52.74	54.98	56.68	56.35	55.1875
496	AGR2	3.41	2.78	3.66	4.97	3.705
497	AGR3	0	0	0	0.33	0.0825
498	AGRN	144.24	136.76	138.23	140.31	139.885
499	AGRP	0	0	0	0	0
500	AGT	0	0	0	0	0
501	AGTPBP1	7.28	6.45	7.15	6.67	6.8875
502	AGTR1	0	0	0	0	0
503	AGTR2	0	0	0	0	0
504	AGTRAP	64.63	55.52	52.84	57.39	57.595
505	AGXT	0	0	0	0	0
506	AGXT2	0	0	0	0	0
507	AHCTF1	52.21	54.31	57.81	54.83	54.79
508	AHCTF1P1	1.01	0.97	1.02	0.8	0.95
509	AHCY	541.53	524.5	513.18	524.17	525.845
510	AHCYL1	94.46	95.25	95.14	92.33	94.295
511	AHCYL2	5.59	6.34	6.28	6.61	6.205
512	AHDC1	9.34	8.11	9.11	8.37	8.7325
513	AHI1	4.6	4.64	5.75	5.49	5.12
514	AHNAK	149.45	158.17	153.66	137.8	149.77
515	AHNAK2	10.12	11.09	10.94	10.2	10.5875
516	AHR	50.54	55.9	55.85	51.63	53.48
517	AHRR	0.04	0.17	0.21	0.08	0.125
518	AHSA1	335.14	331.88	341.88	332.47	335.3425
519	AHSA2	3.77	2.87	4.74	3.36	3.685
520	AHSG	0	0	0	0	0
521	AHSP	0	0	0	0	0
522	AICDA	0	0	0	0	0
523	AIDA	75.18	79.43	76.09	77.68	77.095
524	AIF1	0	0	0	0	0
525	AIF1L	10.44	7.91	11.23	9.6	9.795
526	AIFM1	69.71	71.39	76	70.41	71.8775
527	AIFM2	25.13	26.82	26.36	24.33	25.66
528	AIFM3	0.19	0	0	0.2	0.0975
529	AIG1	24.59	26.32	23.71	27.43	25.5125
530	AIM1	62.74	64.83	66.34	65.65	64.89
531	AIM1L	2.88	2.97	3.17	3.1	3.03
532	AIM2	1.76	1.14	1.35	1.44	1.4225
533	AIMP1	48.42	54.62	49.58	53.28	51.475
534	AIMP2	204.05	197.96	204.4	220.18	206.6475
535	AIP	74.37	78.45	80.83	78.95	78.15
536	AIPL1	0	0	0	0	0
537	AIRE	0	0	0	0	0
538	AIRN	0	0	0	0	0
539	AJAP1	1.58	1.5	2.08	1.47	1.6575
540	AJUBA	142.04	137.98	137.63	133.1	137.6875
541	AK1	70.78	69.92	62.76	61.58	66.26
542	AK2	179.11	175.2	167.57	173.93	173.9525
543	AK3	17.72	17.54	18.09	16.85	17.55
544	AK4	73.77	73.17	76.38	72.14	73.865
545	AK5	0	0	0	0	0
546	AK6	34.28	42.02	42.2	34.96	38.365
547	AK7	0.19	0.07	0.29	0.21	0.19
548	AK8	0.81	0.34	0.35	0.78	0.57
549	AK9	1.08	1.2	0.96	1.64	1.22
550	AKAP1	66.51	59.52	58.82	56.64	60.3725
551	AKAP10	20.57	20.83	19.72	19.44	20.14
552	AKAP11	17.58	17.36	20.03	18.39	18.34
553	AKAP12	0.44	0.76	0.66	0.97	0.7075
554	AKAP13	17.96	17.99	18.57	17.25	17.9425
555	AKAP14	0	0	0.6	0	0.15
556	AKAP17A	14.38	16	15.51	13.91	14.95
557	AKAP2	32.1	30.2	32.76	30.75	31.4525
558	AKAP3	0	0	0.15	0	0.0375
559	AKAP4	0	0	0	0	0
560	AKAP5	0	0.04	0.22	0.18	0.11
561	AKAP6	0.4	0.38	0.55	0.26	0.3975
562	AKAP7	1.08	1.28	0.66	1.1	1.03
563	AKAP8	29.3	28.04	28.01	25.83	27.795
564	AKAP8L	30.66	32.02	29.4	27.4	29.87
565	AKAP9	7.05	7.39	8.23	7.2	7.4675
566	AKIP1	58.13	55.38	52.71	58.63	56.2125
567	AKIRIN1	56.88	61.86	65.61	60.01	61.09
568	AKIRIN2	55.04	59.4	56.65	55.04	56.5325
569	AKNA	6.28	5.87	5.88	5.84	5.9675
570	AKNAD1	0.07	0.08	0.08	0	0.0575
571	AKR1A1	138	132.51	130.31	133.48	133.575
572	AKR1B1	200.51	200.33	186.45	204.93	198.055
573	AKR1B10	9.19	10.7	8.7	12.01	10.15
574	AKR1B15	0.7	0.3	0.66	0.3	0.49
575	AKR1C1	88.47	101.9	92.06	97.89	95.08
576	AKR1C2	73.48	74.25	70.35	73.05	72.7825
577	AKR1C3	51.42	50.46	51.77	51.97	51.405
578	AKR1C4	0	0	0	0	0
579	AKR1C6P	0	0	0	0	0
580	AKR1C8P	0	0	0	0	0
581	AKR1D1	0.16	0	0.09	0.09	0.085
582	AKR1E2	0.13	0.16	0	0.15	0.11
583	AKR7A2	53.64	52.19	52.83	48.94	51.9
584	AKR7A2P1	0.33	0	0.19	0.36	0.22
585	AKR7A3	0.56	0.42	0	0.21	0.2975
586	AKR7L	0	0	0.33	0.23	0.14
587	AKT1	152.03	150.97	142.8	140.1	146.475
588	AKT1S1	93.74	88.16	83.89	85.87	87.915
589	AKT2	36.28	34.04	33.71	34.56	34.6475
590	AKT3	1.51	1.83	1.21	1.05	1.4
591	AKTIP	15.4	15.18	15.11	13.48	14.7925
592	ALAD	26.98	25.31	21.7	26.57	25.14
593	ALAS1	39.59	41.43	35.23	39.49	38.935
594	ALAS2	0.11	0	0	0	0.0275
595	ALB	0	0	0	0	0
596	ALCAM	133.85	129.39	141.17	136.95	135.34
597	ALDH16A1	37.68	35.87	36.83	39.76	37.535
598	ALDH18A1	113.28	111	116.16	108.53	112.2425
599	ALDH1A1	0.18	0.5	0.1	0.2	0.245
600	ALDH1A2	0	0	0	0	0
601	ALDH1A3	399.47	402.38	404.38	403.16	402.3475
602	ALDH1B1	41.03	37.53	40.45	40.01	39.755
603	ALDH1L1	0.07	0.16	0	0	0.0575
604	ALDH1L1-AS1	0	0	0	0	0
605	ALDH1L1-AS2	0	0	0	0	0
606	ALDH1L2	0.08	0	0	0.03	0.0275
607	ALDH2	10.19	10.28	12.56	9.77	10.7
608	ALDH3A1	89.67	82.18	73.87	79.01	81.1825
609	ALDH3A2	137.34	130.82	134.57	133.22	133.9875
610	ALDH3B1	12.53	10.29	8.76	9.6	10.295
611	ALDH3B2	1.57	1.52	1.49	1.59	1.5425
612	ALDH4A1	28.95	25.41	26.99	28.42	27.4425
613	ALDH5A1	0	0	0	0	0
614	ALDH6A1	2.3	2.49	2.36	1.81	2.24
615	ALDH7A1	17.38	19.02	17.54	17.74	17.92
616	ALDH8A1	0	0	0	0	0
617	ALDH9A1	55.61	56.56	54.85	55.46	55.62
618	ALDOA	1912.14	1790.46	1808.62	1775.21	1821.6075
619	ALDOB	0.09	0	0	0	0.0225
620	ALDOC	7.99	5.82	6.78	5.44	6.5075
621	ALG1	28.68	29.27	28.52	29.72	29.0475
622	ALG10	9.18	8.82	9.59	8.63	9.055
623	ALG10B	2.96	3	3.56	2.33	2.9625
624	ALG11	8.46	9.05	8.72	8.13	8.59
625	ALG12	22.11	21.56	22.53	23.47	22.4175
626	ALG13	10.31	11.03	11.59	11.8	11.1825
627	ALG14	18.71	19.37	21.27	20.67	20.005
628	ALG1L	11.83	8.42	9.56	7.74	9.3875
629	ALG1L2	0	0	0	0.26	0.065
630	ALG1L9P	0	0.1	0.52	0	0.155
631	ALG2	59.69	56.88	59.56	59.9	59.0075
632	ALG3	170.8	156.01	157.77	157.3	160.47
633	ALG5	45.16	48.75	42.76	45.19	45.465
634	ALG6	11.72	11.41	13.12	11.64	11.9725
635	ALG8	68.19	62.59	60.82	73.05	66.1625
636	ALG9	9.38	9.67	9.29	10.9	9.81
637	ALK	0	0	0	0	0
638	ALKBH1	17.28	15.99	16.09	17.35	16.6775
639	ALKBH2	38.99	33.47	48.24	33.42	38.53
640	ALKBH3	39.25	44.51	36.08	39.56	39.85
641	ALKBH3-AS1	0	0.12	0	0	0.03
642	ALKBH4	13.52	11.61	13.98	14.8	13.4775
643	ALKBH5	112	108.88	114.94	109.47	111.3225
644	ALKBH6	13.54	9.73	12.22	11	11.6225
645	ALKBH7	20.54	16.43	18.15	20.47	18.8975
646	ALKBH8	12.26	12.41	11.78	12.27	12.18
647	ALLC	0	0	0	0	0
648	ALMS1	11.35	10.84	11.5	10.35	11.01
649	ALMS1-IT1	0.49	0.82	0.56	0.27	0.535
650	ALMS1P	0	0	0.16	0	0.04
651	ALOX12	0.36	1.11	1.46	0.69	0.905
652	ALOX12-AS1	0.72	1.59	1.24	0.39	0.985
653	ALOX12B	0.17	0	0.2	0.09	0.115
654	ALOX12P2	2.36	2.97	1.44	1.74	2.1275
655	ALOX15	0	0	0	0	0
656	ALOX15B	0	0	0	0	0
657	ALOX15P1	0	0	0	0	0
658	ALOX5	3.21	1.78	2.56	3.02	2.6425
659	ALOX5AP	0.25	0	0	0.27	0.13
660	ALOXE3	0.72	0.51	0.6	0.64	0.6175
661	ALPI	0	0	0	0	0
662	ALPK1	0.47	0.52	0.81	0.63	0.6075
663	ALPK2	0	0	0	0	0
664	ALPK3	0.38	0.57	0.44	0.52	0.4775
665	ALPL	0.37	0.31	0.75	0.6	0.5075
666	ALPP	114.26	109.06	106.25	108.42	109.4975
667	ALPPL2	8.01	7.58	8.3	7.32	7.8025
668	ALS2	14.17	13.94	13	13.24	13.5875
669	ALS2CL	10.73	9.09	9.54	9.07	9.6075
670	ALS2CR11	0	0	0	0	0
671	ALS2CR12	0.12	0	0	0	0.03
672	ALX1	0	0	0	0	0
673	ALX3	2.5	1.96	2.2	2.57	2.3075
674	ALX4	0	0	0	0	0
675	ALYREF	212.25	221.82	207.64	203.67	211.345
676	AMACR	6.31	7.07	8.23	7.85	7.365
677	AMBN	0	0	0	0	0
678	AMBP	0	0	0	0	0
679	AMBRA1	23.17	21.13	22.89	20.77	21.99
680	AMD1	85.47	80.97	86.27	93.26	86.4925
681	AMDHD1	0.3	0.67	0.58	0.66	0.5525
682	AMDHD2	11.49	13.6	10.06	13.45	12.15
683	AMELX	0	0	0	0	0
684	AMELY	0	0	0	0	0
685	AMER1	10.32	10.31	9.48	9.17	9.82
686	AMER2	0	0	0	0	0
687	AMER3	0	0	0	0	0
688	AMFR	51.68	48.93	48.99	50.77	50.0925
689	AMH	0.32	0.47	0.24	0	0.2575
690	AMHR2	0	0	0	0	0
691	AMICA1	0	0	0	0	0
692	AMIGO1	2.24	2.3	2.38	2.17	2.2725
693	AMIGO2	85.1	87.97	88.72	91.99	88.445
694	AMIGO3	1.85	0.87	1.15	1.4	1.3175
695	AMMECR1	18.37	20.35	21.38	19.09	19.7975
696	AMMECR1L	23.17	25.62	23.15	23.51	23.8625
697	AMN	1.81	1.7	2.24	1.22	1.7425
698	AMN1	2.44	2.05	2	2.35	2.21
699	AMOT	3.56	3.9	3.83	3.63	3.73
700	AMOTL1	45.06	44.14	44.86	42.78	44.21
701	AMOTL2	77.97	74.91	75.76	71.71	75.0875
702	AMPD1	0	0	0	0	0
703	AMPD2	35	31.63	31.08	30.01	31.93
704	AMPD3	4.84	6.1	5.17	5.53	5.41
705	AMPH	0	0	0	0.07	0.0175
706	AMT	0.21	0	0	0.12	0.0825
707	AMTN	0.89	2.46	2.05	0.97	1.5925
708	AMY1A	0	0	0	0	0
709	AMY1B	0	0	0	0	0
710	AMY1C	0	0	0	0	0
711	AMY2A	0	0	0	0	0
712	AMY2B	0.29	0	0.11	0.1	0.125
713	AMZ1	0.05	0.06	0	0	0.0275
714	AMZ2	63.74	69.59	67.78	66.42	66.8825
715	AMZ2P1	1.05	1.03	0.65	1.08	0.9525
716	ANAPC1	54.82	56.41	53.66	55.92	55.2025
717	ANAPC10	9.96	12.13	9.9	10.8	10.6975
718	ANAPC11	125.51	114.41	124.56	133.54	124.505
719	ANAPC13	70.76	75.27	81.36	85.6	78.2475
720	ANAPC15	146.58	129.7	125.66	133.53	133.8675
721	ANAPC16	44.47	43.73	45.62	41.91	43.9325
722	ANAPC1P1	0	0	0	0	0
723	ANAPC2	58.53	55.13	55.37	51.15	55.045
724	ANAPC4	16.54	18.89	16.83	15.72	16.995
725	ANAPC5	125.43	125.86	127.4	129.5	127.0475
726	ANAPC7	51.12	54.24	58.1	57.92	55.345
727	ANG	1.55	2.75	2.13	2.03	2.115
728	ANGEL1	26.66	22.85	24.54	23.88	24.4825
729	ANGEL2	14.95	14.75	14.94	13.16	14.45
730	ANGPT1	0.73	0.54	0.84	0.79	0.725
731	ANGPT2	0	0.05	0.05	0.04	0.035
732	ANGPT4	0.11	0	0	0.24	0.0875
733	ANGPTL1	0	0	0	0	0
734	ANGPTL2	0	0.07	0.07	0	0.035
735	ANGPTL3	0	0	0.08	0	0.02
736	ANGPTL4	2.17	2.41	3.32	4.07	2.9925
737	ANGPTL5	0	0	0	0	0
738	ANGPTL6	0.15	0	0	0	0.0375
739	ANGPTL7	0	0	0	0	0
740	ANHX	0	0	0	0	0
741	ANK1	1.41	1.49	1.61	1.45	1.49
742	ANK2	0	0	0.02	0	0.005
743	ANK3	5.54	5.78	6.25	6.11	5.92
744	ANKAR	0.67	0.37	0.49	0.68	0.5525
745	ANKDD1A	0.2	0.23	0.23	0.3	0.24
746	ANKDD1B	0	0	0	0	0
747	ANKEF1	18.03	16.78	21.18	17.6	18.3975
748	ANKFN1	0	0.1	0.1	0.1	0.075
749	ANKFY1	35.95	36.28	34.4	33.22	34.9625
750	ANKH	10.33	9.5	10.08	10.22	10.0325
751	ANKHD1	27.14	19.54	26.04	21.25	23.4925
752	ANKHD1-EIF4EBP3	10.24	14.58	10.26	10.68	11.44
753	ANKIB1	21.29	22.04	21.87	23.52	22.18
754	ANKK1	0.17	0	0.29	0.18	0.16
755	ANKLE1	0.21	0.16	0.25	0	0.155
756	ANKLE2	28.92	31.49	30.62	30.93	30.49
757	ANKMY1	4.2	3.27	2.57	4.27	3.5775
758	ANKMY2	17.15	18.31	16.86	18.65	17.7425
759	ANKRA2	5.16	4.54	4.47	5.1	4.8175
760	ANKRD1	5.44	6.4	3.88	6.53	5.5625
761	ANKRD10	30.41	31.22	33.69	33.55	32.2175
762	ANKRD11	29.85	28.7	30.74	25.13	28.605
763	ANKRD12	3.36	3.04	3.17	2.67	3.06
764	ANKRD13A	20.64	21.48	20.45	18.13	20.175
765	ANKRD13B	41.67	34.43	36.95	37.66	37.6775
766	ANKRD13C	12.89	12.06	13.21	11.58	12.435
767	ANKRD13D	21.62	24.49	22.68	23.71	23.125
768	ANKRD16	15.29	12.58	13.86	15.82	14.3875
769	ANKRD17	28.02	30.17	31.52	29.59	29.825
770	ANKRD18A	0.85	1.44	1.5	1.6	1.3475
771	ANKRD18B	2.41	2.12	2.83	2.39	2.4375
772	ANKRD18DP	0	0	0	0	0
773	ANKRD19P	0.93	1.03	0.22	1.01	0.7975
774	ANKRD2	5.46	8.62	5.62	4.71	6.1025
775	ANKRD20A1	0	0.67	0	0.1	0.1925
776	ANKRD20A11P	0	0	0	0	0
777	ANKRD20A12P	0	0	0	0	0
778	ANKRD20A19P	0.08	0.14	0.09	0.09	0.1
779	ANKRD20A2	1.32	0	0	0.34	0.415
780	ANKRD20A3	0	0	0.41	0.54	0.2375
781	ANKRD20A4	0	0.66	0.36	0	0.255
782	ANKRD20A5P	0	0	0	0	0
783	ANKRD20A8P	0	0	0	0	0
784	ANKRD20A9P	0.01	0.01	0	0.01	0.0075
785	ANKRD22	5.23	6.16	5.53	5.6	5.63
786	ANKRD23	0.25	0.55	0.47	0.9	0.5425
787	ANKRD24	0.21	0.12	0.06	0	0.0975
788	ANKRD26	3.88	3.59	3.12	3.81	3.6
789	ANKRD26P1	0	0	0	0	0
790	ANKRD26P3	0	0	0	0	0
791	ANKRD27	26.42	24.52	23.44	25.62	25
792	ANKRD28	12.98	14.38	14.85	15.58	14.4475
793	ANKRD29	2.59	3.93	4.03	2.8	3.3375
794	ANKRD30A	0	0	0	0	0
795	ANKRD30B	0	0	0	0	0
796	ANKRD30BL	0	0	0	0	0
797	ANKRD30BP2	0	0	0	0	0
798	ANKRD30BP3	0	0	0	0	0
799	ANKRD31	0.03	0.04	0	0.04	0.0275
800	ANKRD33	0	0	0	0	0
801	ANKRD33B	2.68	2.16	2.46	2.66	2.49
802	ANKRD34A	0.23	0.19	0.07	0.19	0.17
803	ANKRD34B	0	0	0	0	0
804	ANKRD34C	0	0	0	0	0
805	ANKRD34C-AS1	0	0	0	0	0
806	ANKRD35	0	0	0	0	0
807	ANKRD36	1.1	1.09	0.69	0.69	0.8925
808	ANKRD36B	1.14	0.93	1.3	0.82	1.0475
809	ANKRD36BP1	17.8	22.74	21	23.13	21.1675
810	ANKRD36BP2	0	0	0	0	0
811	ANKRD36C	0.4	0.36	0.41	0.24	0.3525
812	ANKRD37	0.61	2.08	2.05	3.4	2.035
813	ANKRD39	21.06	23.39	22.2	20.82	21.8675
814	ANKRD40	45.2	47.12	48.39	46.19	46.725
815	ANKRD42	12.9	11.06	13.83	12.68	12.6175
816	ANKRD44	0.03	0.15	0.15	0	0.0825
817	ANKRD44-IT1	0.21	0	0	0	0.0525
818	ANKRD45	0	0	0	0	0
819	ANKRD46	5.56	7.43	6.56	5.66	6.3025
820	ANKRD49	12.98	14.03	14.01	17.01	14.5075
821	ANKRD50	9.92	11.28	11.47	10.82	10.8725
822	ANKRD52	35.75	32.7	33.69	33.64	33.945
823	ANKRD53	0.11	0.12	0.12	0	0.0875
824	ANKRD54	23.58	23.79	25.23	21.19	23.4475
825	ANKRD55	0	0	0	0	0
826	ANKRD6	0.04	0	0.15	0.05	0.06
827	ANKRD60	0	0	0	0	0
828	ANKRD61	0.77	0.85	1.23	0.33	0.795
829	ANKRD62	0	0	0	0	0
830	ANKRD62P1-PARP4P3	0	0	0	0	0
831	ANKRD63	0	0	0	0	0
832	ANKRD65	7.9	7.17	7.53	7.83	7.6075
833	ANKRD66	0	0	0	0	0
834	ANKRD7	0	0	0	0	0
835	ANKRD9	15.04	15.37	15.92	15.42	15.4375
836	ANKS1A	22.45	21.42	20.1	20.14	21.0275
837	ANKS1B	0	0	0	0	0
838	ANKS3	3.76	3.6	3.36	2.7	3.355
839	ANKS4B	0	0	0	0	0
840	ANKS6	37.7	36.31	35.42	36.07	36.375
841	ANKUB1	0.09	0	0	0	0.0225
842	ANKZF1	17.17	16.13	16.12	18.84	17.065
843	ANLN	263.84	259.54	271.29	273.89	267.14
844	ANO1	242.17	229.61	225.99	222.56	230.0825
845	ANO1-AS2	0.85	0.31	0.33	1.24	0.6825
846	ANO10	9.01	10.25	9.89	10.52	9.9175
847	ANO2	0	0.06	0.07	0	0.0325
848	ANO3	0	0	0	0	0
849	ANO4	0.33	0.49	0.38	0.67	0.4675
850	ANO5	0	0	0	0	0
851	ANO6	44.7	46.15	49.38	44.73	46.24
852	ANO7	0.1	0.06	0.06	0.06	0.07
853	ANO8	2.94	2.42	2.68	2.6	2.66
854	ANO9	5.46	5.82	6.62	5.4	5.825
855	ANOS1	8.41	9.27	9.29	9.33	9.075
856	ANP32A	165.69	176.39	180.92	170.34	173.335
857	ANP32A-IT1	0.13	0	0.15	0.14	0.105
858	ANP32AP1	3	2.44	1.64	2.02	2.275
859	ANP32B	581.74	610.8	592.76	572.82	589.53
860	ANP32C	0	0	0	0	0
861	ANP32D	0	0	0	0	0
862	ANP32E	68.89	76.68	76.06	73.5	73.7825
863	ANPEP	0	0.06	0	0.13	0.0475
864	ANTXR1	26.9	28.98	27.47	29.3	28.1625
865	ANTXR2	4.72	5.23	4.95	4.86	4.94
866	ANTXRL	0	0	0	0	0
867	ANTXRLP1	0	0	0	0	0
868	ANXA1	1348.4	1364.88	1351.64	1384.35	1362.3175
869	ANXA10	11.89	11.53	13.67	14.47	12.89
870	ANXA11	202.58	204.94	200.21	206.73	203.615
871	ANXA13	0.15	0	0.17	0.16	0.12
872	ANXA2	2993.9	2950.93	2896.24	2863.79	2926.215
873	ANXA2P1	0.34	0.39	0.2	1.32	0.5625
874	ANXA2P2	90.91	97.69	95.81	93.37	94.445
875	ANXA2P3	0.49	0	0.19	0.35	0.2575
876	ANXA2R	1.21	0.58	0.8	0.76	0.8375
877	ANXA3	114.54	116.8	115.57	122.08	117.2475
878	ANXA4	148.65	154	157.52	146.92	151.7725
879	ANXA5	415.5	439.63	437.34	428.82	430.3225
880	ANXA6	0	0	0	0.08	0.02
881	ANXA7	178.17	179.53	184.99	182.64	181.3325
882	ANXA8	334.26	336.92	321.14	318.15	327.6175
883	ANXA8L1	244.05	237.31	241.11	229.1	237.8925
884	ANXA9	1.77	1.97	2.44	1.93	2.0275
885	AOAH	0.36	0.2	0.1	0	0.165
886	AOAH-IT1	0	0	0	0	0
887	AOC1	38.5	33.69	33.06	33.75	34.75
888	AOC2	0.9	0.64	0.66	0.27	0.6175
889	AOC3	0.11	0.24	0.31	0.19	0.2125
890	AOC4P	0	0	0	0	0
891	AOX1	0.72	0.33	0.59	0.84	0.62
892	AOX2P	0	0	0	0	0
893	AP1AR	18.62	21.04	18.69	21.9	20.0625
894	AP1B1	137.05	125.32	129.26	118.12	127.4375
895	AP1B1P1	0	0	0	0	0
896	AP1G1	51.7	52.72	53.27	53.34	52.7575
897	AP1G2	50.14	50.85	49.39	46.02	49.1
898	AP1M1	58.93	52.26	52.5	52.32	54.0025
899	AP1M2	112	103.19	112.68	108.11	108.995
900	AP1S1	95.11	90.43	90.34	83.43	89.8275
901	AP1S2	31.35	29.39	39.31	35.07	33.78
902	AP1S3	29.98	29.73	34.84	32.76	31.8275
903	AP2A1	88.59	86.69	77.4	79.31	82.9975
904	AP2A2	29.86	31.42	30.29	34.06	31.4075
905	AP2B1	342.76	342.22	334.34	337.1	339.105
906	AP2M1	559.14	550.68	528.93	543.38	545.5325
907	AP2S1	229.57	215.21	220.23	228.74	223.4375
908	AP3B1	43.22	47.36	44.31	44.26	44.7875
909	AP3B2	0.29	0.06	0.33	0.31	0.2475
910	AP3D1	90.94	85.35	89.32	86.46	88.0175
911	AP3M1	30.48	30.04	33.03	32.56	31.5275
912	AP3M2	17.91	17.16	16	17.1	17.0425
913	AP3S1	67.85	70.25	73.33	69.86	70.3225
914	AP3S2	15.83	14.78	14.98	17.21	15.7
915	AP4B1	12.11	10.48	11.48	10.17	11.06
916	AP4B1-AS1	0.22	0.67	0.91	0.24	0.51
917	AP4E1	13.72	15.14	15.64	13.13	14.4075
918	AP4M1	12.47	8.75	12.61	10.97	11.2
919	AP4S1	5.46	4.51	4.83	6.38	5.295
920	AP5B1	19.55	18.09	19.02	20.39	19.2625
921	AP5M1	32.48	29.7	33.58	31.38	31.785
922	AP5S1	21.48	21.34	20.25	26.4	22.3675
923	AP5Z1	12.37	13.91	13.44	13.56	13.32
924	APAF1	12.32	10.95	11.3	12.4	11.7425
925	APBA1	0	0.04	0.04	0	0.02
926	APBA2	0	0	0	0	0
927	APBA3	15.27	14.31	11.17	13.97	13.68
928	APBB1	0.32	0.13	0.12	0	0.1425
929	APBB1IP	0	0	0	0	0
930	APBB2	3.46	3.25	3.87	3.54	3.53
931	APBB3	2.61	2.45	2.31	2.19	2.39
932	APC	8.42	8.65	8.85	9.67	8.8975
933	APC2	0.04	0.14	0.19	0.2	0.1425
934	APCDD1	25.91	21.58	23.3	24.59	23.845
935	APCDD1L	5.12	4.72	5.6	5.59	5.2575
936	APCDD1L-AS1	0.31	0.11	0.35	0	0.1925
937	APCS	0	0	0	0	0
938	APEH	117.15	116	105.61	111.35	112.5275
939	APELA	0	0	0	0	0
940	APEX1	451.39	445.94	438.11	437.1	443.135
941	APEX2	72.58	67.51	64.54	67.4	68.0075
942	APH1A	189.2	184.54	169.28	176.4	179.855
943	APH1B	0.05	0.29	0.18	0.11	0.1575
944	API5	148.38	158.88	168.22	158.93	158.6025
945	APIP	49.05	46.72	45.8	49.27	47.71
946	APITD1	28.73	29.11	33.32	31.7	30.715
947	APITD1-CORT	2.42	1.79	2.02	1.97	2.05
948	APLF	1.31	1.64	1.51	1.32	1.445
949	APLN	0.33	0.07	0.15	0.21	0.19
950	APLNR	0	0	0	0	0
951	APLP1	0.44	0.39	0.4	0.29	0.38
952	APLP2	388.83	392.66	378.66	377.37	384.38
953	APMAP	200.25	199.52	193.33	191.88	196.245
954	APOA1	0	0	0	0	0
955	APOA1-AS	0	0	0	0	0
956	APOA1BP	177	158	152.27	162.99	162.565
957	APOA2	0	0	0	0	0
958	APOA4	0	0	0	0	0
959	APOA5	0	0	0	0	0
960	APOB	0	0	0	0.03	0.0075
961	APOBEC1	0	0	0	0	0
962	APOBEC2	0.13	0	0.15	0	0.07
963	APOBEC3A	0	0	0	0.2	0.05
964	APOBEC3A_B	0.33	0	0	0	0.0825
965	APOBEC3B	135.3	127.1	132.47	139.25	133.53
966	APOBEC3B-AS1	1.35	8.51	2.77	6.25	4.72
967	APOBEC3C	92.08	93.08	97.47	93.78	94.1025
968	APOBEC3D	0.88	0.33	0.48	0.22	0.4775
969	APOBEC3F	11.46	13.61	12.14	13.69	12.725
970	APOBEC3G	0.13	0.14	0	0.13	0.1
971	APOBEC3H	0.43	0	0	0	0.1075
972	APOBEC4	0	0	0.09	0	0.0225
973	APOBR	0.06	0.06	0	0.12	0.06
974	APOC1	0.53	1.19	0.61	0.58	0.7275
975	APOC1P1	0	0	0	0	0
976	APOC2	0	0	0	0	0
977	APOC3	0	0	0	0	0
978	APOC4	0	0	0	0	0
979	APOC4-APOC2	0	0	0	0	0
980	APOD	0	0.43	0	0	0.1075
981	APOE	0	0.21	0.22	0.21	0.16
982	APOF	0	0	0	0	0
983	APOH	0	0	0	0	0
984	APOL1	32.95	33.73	34.54	34.78	34
985	APOL2	36.2	35.7	31.63	30.97	33.625
986	APOL3	8.19	8.24	10.72	8.88	9.0075
987	APOL4	0	0	0.08	0	0.02
988	APOL5	0	0	0	0	0
989	APOL6	37.71	40.58	40.48	38.82	39.3975
990	APOLD1	2.26	1.71	1.98	1.93	1.97
991	APOM	4.48	3.12	2.03	3.91	3.385
992	APOO	30.57	34.59	37.26	34.77	34.2975
993	APOOL	10.63	11.23	12.08	11.05	11.2475
994	APOOP5	0	0.25	0	0.24	0.1225
995	APOPT1	58.12	55.67	58.09	51.84	55.93
996	APP	185.28	183.1	181.71	176.17	181.565
997	APPBP2	8.84	9.82	10.02	10.36	9.76
998	APPL1	11.8	12.76	13.34	12.9	12.7
999	APPL2	14.89	17.72	17.63	16.23	16.6175
1000	APRT	321.75	343.29	353.03	341.82	339.9725
1001	APTR	4.08	3.67	4.4	3.98	4.0325
1002	APTX	35.16	34.73	30.95	36.79	34.4075
1003	AQP1	0.35	0.1	0.35	0.17	0.2425
1004	AQP10	0.24	0.4	0.28	0.26	0.295
1005	AQP11	1.09	0.55	1.03	1.19	0.965
1006	AQP12A	0	0	0	0	0
1007	AQP12B	0	0	0	0	0
1008	AQP2	0	0	0	0	0
1009	AQP3	72.89	76.35	73.25	67.2	72.4225
1010	AQP4	0.08	0	0.05	0	0.0325
1011	AQP4-AS1	0	0	0	0	0
1012	AQP5	0	0	0	0	0
1013	AQP6	0.08	0.27	0	0.17	0.13
1014	AQP7	0.17	0.19	0	0	0.09
1015	AQP7P1	0	0	0	0	0
1016	AQP7P3	0	0	0	0	0
1017	AQP8	0	0	0	0	0
1018	AQP9	0	0	0	0	0
1019	AQR	38.55	39.83	39.82	39	39.3
1020	AR	0.9	1.17	0.98	1.1	1.0375
1021	ARAF	77.04	80.08	72.64	74.09	75.9625
1022	ARAP1	58.33	57.12	57.74	54.08	56.8175
1023	ARAP2	4.45	5.07	5.54	5.88	5.235
1024	ARAP3	18.52	17.56	16.85	16.93	17.465
1025	ARC	0.14	0	0	0	0.035
1026	ARCN1	127.46	126.56	128.48	127.18	127.42
1027	AREG	41.94	39.32	39.73	48.08	42.2675
1028	AREL1	28.23	28.32	26.94	26.98	27.6175
1029	ARF1	547.37	538.48	537.59	546.7	542.535
1030	ARF3	186.13	182.2	167.96	170.59	176.72
1031	ARF4	134.92	146.12	146.32	153.51	145.2175
1032	ARF5	208.21	202.5	202.96	191.72	201.3475
1033	ARF6	144.38	141.23	145.82	148.46	144.9725
1034	ARFGAP1	47.74	50.42	49.57	47.27	48.75
1035	ARFGAP2	54.31	54.87	51.95	54.21	53.835
1036	ARFGAP3	14.23	15.11	16.53	14.15	15.005
1037	ARFGEF1	22.91	24.38	23.46	24.94	23.9225
1038	ARFGEF2	33.68	35.2	35.07	33.72	34.4175
1039	ARFGEF3	2.13	2.08	2.17	2.2	2.145
1040	ARFIP1	25.14	26.14	25.14	24.43	25.2125
1041	ARFIP2	57.22	53	53.13	52.12	53.8675
1042	ARFRP1	37.74	41.65	37.36	43.02	39.9425
1043	ARG1	0	0	0	0	0
1044	ARG2	6.91	8.83	6.22	6.6	7.14
1045	ARGFX	0	0	0	0	0
1046	ARGFXP2	0	0	0	0.2	0.05
1047	ARGLU1	44.35	50.35	44.91	50.34	47.4875
1048	ARHGAP1	101.52	100.09	98.86	103.16	100.9075
1049	ARHGAP10	12.89	14.31	14.02	12.04	13.315
1050	ARHGAP11A	70.09	68.77	72.32	75.56	71.685
1051	ARHGAP11B	15.5	11.71	24.03	8.06	14.825
1052	ARHGAP12	16.98	16.66	18.26	18.17	17.5175
1053	ARHGAP15	0	0	0	0	0
1054	ARHGAP17	22.87	22.64	21.78	24.44	22.9325
1055	ARHGAP18	17.01	18.56	18.66	19.51	18.435
1056	ARHGAP19	19.36	19.68	18.39	18.51	18.985
1057	ARHGAP19-SLIT1	0	0	0	0	0
1058	ARHGAP20	0.04	0	0	0	0.01
1059	ARHGAP21	39.35	38.82	40.7	37.11	38.995
1060	ARHGAP22	8.9	7.54	7.31	7.73	7.87
1061	ARHGAP23	196.86	190.61	184.11	180.1	187.92
1062	ARHGAP24	0.16	0.4	0.05	0.25	0.215
1063	ARHGAP25	7.31	6.32	5.69	7.59	6.7275
1064	ARHGAP26	2.91	3.39	3.9	3.46	3.415
1065	ARHGAP26-AS1	0	0	0	0	0
1066	ARHGAP26-IT1	0	0	0	0	0
1067	ARHGAP27	30.38	28.5	28.14	26.58	28.4
1068	ARHGAP28	0.42	0.55	0.87	0.33	0.5425
1069	ARHGAP29	43.34	42.98	45.17	45.38	44.2175
1070	ARHGAP30	0.06	0.25	0	0.18	0.1225
1071	ARHGAP31	0.13	0.11	0.18	0.06	0.12
1072	ARHGAP31-AS1	0	0	0	0	0
1073	ARHGAP32	20.5	20.31	21.61	20.71	20.7825
1074	ARHGAP33	1.26	0.9	1.27	1.06	1.1225
1075	ARHGAP35	46.39	46.26	45.99	44.02	45.665
1076	ARHGAP36	0	0	0	0	0
1077	ARHGAP39	12.04	10.42	9.69	10.6	10.6875
1078	ARHGAP4	0.33	0	0.15	0.14	0.155
1079	ARHGAP40	0	0	0	0	0
1080	ARHGAP42	4.37	5.49	5.33	4.73	4.98
1081	ARHGAP44	1.04	0.44	1.53	1.03	1.01
1082	ARHGAP5	27.53	27.69	28.82	27.12	27.79
1083	ARHGAP5-AS1	4.11	4.56	5.12	3.55	4.335
1084	ARHGAP6	0	0	0	0	0
1085	ARHGAP8	26.65	26.33	22.54	24.32	24.96
1086	ARHGAP9	0	0	0	0	0
1087	ARHGDIA	491.15	463.17	468.98	455.25	469.6375
1088	ARHGDIB	272.99	272.84	265.48	262.5	268.4525
1089	ARHGDIG	0	0	0	0	0
1090	ARHGEF1	53.83	50.2	51.75	49.67	51.3625
1091	ARHGEF10	21.94	21.93	18.81	18.95	20.4075
1092	ARHGEF10L	6.63	7.23	5.73	6.15	6.435
1093	ARHGEF11	13.97	14.12	14.23	12.88	13.8
1094	ARHGEF12	22.75	25.06	26.13	24.43	24.5925
1095	ARHGEF15	0	0	0	0	0
1096	ARHGEF16	12.05	10.78	10.16	11.25	11.06
1097	ARHGEF17	5.77	5.4	5.19	5.48	5.46
1098	ARHGEF18	34.78	33.41	34.22	29.68	33.0225
1099	ARHGEF19	10.7	12.35	11.58	11.46	11.5225
1100	ARHGEF2	23.79	23.94	25.16	24.5	24.3475
1101	ARHGEF25	0.48	0.53	0.19	0.46	0.415
1102	ARHGEF26	3.48	4.12	4.27	3.05	3.73
1103	ARHGEF26-AS1	0.08	0	0	0	0.02
1104	ARHGEF28	8.51	8.05	8.78	8.24	8.395
1105	ARHGEF3	32.6	32.95	33.45	33.48	33.12
1106	ARHGEF3-AS1	0	0	0	0	0
1107	ARHGEF33	0	0	0	0	0
1108	ARHGEF34P	3.78	3.75	5.44	5.11	4.52
1109	ARHGEF35	24.42	25.58	22.92	21.04	23.49
1110	ARHGEF37	12.12	11.92	12.65	12.3	12.2475
1111	ARHGEF38	0.04	0	0	0	0.01
1112	ARHGEF38-IT1	0	0	0	0	0
1113	ARHGEF39	11.08	15	12.6	11.86	12.635
1114	ARHGEF4	28.21	27.96	32.11	27.73	29.0025
1115	ARHGEF40	9.64	8.73	10.03	10.62	9.755
1116	ARHGEF5	21.47	22	20.06	19.47	20.75
1117	ARHGEF6	2.01	1.89	1.2	1.33	1.6075
1118	ARHGEF7	19.83	18.4	21.21	19.69	19.7825
1119	ARHGEF7-AS1	0	0	0	0	0
1120	ARHGEF7-AS2	0	0	0	0	0
1121	ARHGEF9	0	0	0	0	0
1122	ARHGEF9-IT1	0	0	0	0	0
1123	ARID1A	29.95	31.14	28.73	26.95	29.1925
1124	ARID1B	10.69	11.27	11.32	10.07	10.8375
1125	ARID2	10.71	11.35	11.47	10.89	11.105
1126	ARID3A	3.1	2.6	3.47	4.37	3.385
1127	ARID3B	3.64	2.95	3.34	3.17	3.275
1128	ARID3C	0	0.2	0	0.19	0.0975
1129	ARID4A	5.08	5.92	7.18	5.8	5.995
1130	ARID4B	12	12.4	12.65	13.5	12.6375
1131	ARID5A	11.73	10.33	9.03	10.91	10.5
1132	ARID5B	5.28	5.22	5.47	5.7	5.4175
1133	ARIH1	40.67	37.72	42.22	39.29	39.975
1134	ARIH2	39.58	39.12	37	39.73	38.8575
1135	ARIH2OS	0.41	0	0.78	0.6	0.4475
1136	ARL1	33.01	29.92	34.51	32.57	32.5025
1137	ARL10	5.5	5.51	6.01	6.49	5.8775
1138	ARL11	0	0	0	0	0
1139	ARL13A	0	0.47	0	0	0.1175
1140	ARL13B	11.88	13.08	11.66	11.3	11.98
1141	ARL14	6.13	9.83	4.89	6.51	6.84
1142	ARL14EP	17.31	16.73	19.9	17.73	17.9175
1143	ARL14EPL	0	0	0	0	0
1144	ARL15	7.11	9.42	9.46	8.42	8.6025
1145	ARL16	21.88	20.66	26.84	21.32	22.675
1146	ARL17A	5.5	4.73	5.16	4.92	5.0775
1147	ARL17B	6.53	7.89	6.25	7.27	6.985
1148	ARL2	190.57	180.57	170.11	169.78	177.7575
1149	ARL2-SNX15	0	0	0	0	0
1150	ARL2BP	99.93	100.9	100.27	95.6	99.175
1151	ARL3	9.41	10.02	9.25	10.34	9.755
1152	ARL4A	22.97	22.45	24.22	23.48	23.28
1153	ARL4C	69.48	73.05	71.95	65.24	69.93
1154	ARL4D	54.55	49.81	54.09	47.21	51.415
1155	ARL5A	29.64	27.98	35.59	32.22	31.3575
1156	ARL5B	10.29	12.47	12.23	12.27	11.815
1157	ARL5C	0	0	0	0	0
1158	ARL6	10.29	11.91	10.99	10.9	11.0225
1159	ARL6IP1	422.25	414.25	442.97	451.46	432.7325
1160	ARL6IP4	131.89	120.28	128.96	119.99	125.28
1161	ARL6IP5	45.16	50.04	52.29	55.17	50.665
1162	ARL6IP6	26.38	22.5	26.75	28.04	25.9175
1163	ARL8A	34.81	35.6	32.63	33.58	34.155
1164	ARL8B	44	47.29	47.67	50.79	47.4375
1165	ARL9	0	0.3	0	0.3	0.15
1166	ARMC1	51.61	51.18	54.28	55.75	53.205
1167	ARMC10	59.95	56.58	62.39	56.34	58.815
1168	ARMC12	0	0	0	0	0
1169	ARMC2	0.45	0.94	1.04	0.68	0.7775
1170	ARMC2-AS1	0	0	0	0	0
1171	ARMC3	0	0	0	0	0
1172	ARMC4	0	0	0	0	0
1173	ARMC5	10.84	8.74	9.42	8.98	9.495
1174	ARMC6	70.83	69.01	62.65	67.16	67.4125
1175	ARMC7	14.4	13.17	14.02	13.03	13.655
1176	ARMC8	20.25	22.73	22.28	20.25	21.3775
1177	ARMC9	11.88	12.17	12.55	12.94	12.385
1178	ARMCX1	0	0	0.23	0.11	0.085
1179	ARMCX2	0.23	0.25	0	0	0.12
1180	ARMCX3	1.88	2.62	1.73	2.4	2.1575
1181	ARMCX4	0.48	0.54	0.47	0.49	0.495
1182	ARMCX5	12.46	12.69	11.78	13.77	12.675
1183	ARMCX5-GPRASP2	1.33	0.76	2.2	2.07	1.59
1184	ARMCX6	28.01	32.65	29.01	25.69	28.84
1185	ARMS2	0	0	0	0	0
1186	ARMT1	26.71	23.68	27.34	29.19	26.73
1187	ARNT	13.89	14	12.46	14.77	13.78
1188	ARNT2	0.41	1.03	0.4	0.52	0.59
1189	ARNTL	7.14	6.05	5.59	4.9	5.92
1190	ARNTL2	37.7	39.04	38.65	37.96	38.3375
1191	ARNTL2-AS1	0.84	0.62	0.32	0.31	0.5225
1192	ARPC1A	179.51	188.73	177.77	177.73	180.935
1193	ARPC1B	230.62	208.39	225.19	209.09	218.3225
1194	ARPC2	608.96	608.41	624.17	624.39	616.4825
1195	ARPC3	352.73	364.05	390.22	372.54	369.885
1196	ARPC4	136.93	133.82	145.47	140.85	139.2675
1197	ARPC4-TTLL3	0	0.15	0	0.65	0.2
1198	ARPC5	144.38	148.09	148.13	150.78	147.845
1199	ARPC5L	215.72	210.62	211.11	215.53	213.245
1200	ARPIN	8.68	10.11	9.88	9.79	9.615
1201	ARPP19	86.01	83.45	88.06	84.71	85.5575
1202	ARPP21	0	0	0	0	0
1203	ARR3	0	0	0	0.18	0.045
1204	ARRB1	1.86	1.89	1.38	1.55	1.67
1205	ARRB2	32.82	33.95	28.95	29.57	31.3225
1206	ARRDC1	100.45	97.56	99.93	96.87	98.7025
1207	ARRDC1-AS1	18.31	16.39	21.48	18.37	18.6375
1208	ARRDC2	10.78	10.59	12.88	12.05	11.575
1209	ARRDC3	10.46	12.18	13.2	11.49	11.8325
1210	ARRDC3-AS1	0.6	0.76	0.78	0.84	0.745
1211	ARRDC4	5.38	5.46	5.71	4.97	5.38
1212	ARRDC5	0	0.15	0.15	0	0.075
1213	ARSA	7.35	6.98	6.22	6.87	6.855
1214	ARSB	6.86	5.66	6.29	5.68	6.1225
1215	ARSD	0	0	0	0	0
1216	ARSE	0	0	0	0	0
1217	ARSF	0	0	0	0	0
1218	ARSG	0.38	0.45	0.26	0.09	0.295
1219	ARSH	0	0	0	0	0
1220	ARSI	49.96	48	44.25	47	47.3025
1221	ARSJ	8.35	9.32	9.34	8.53	8.885
1222	ARSK	4.67	4.21	5.01	3.73	4.405
1223	ART1	0	0	0	0	0
1224	ART3	0	0	0	0	0
1225	ART4	0	0	0	0	0
1226	ART5	0	0	0	0	0
1227	ARTN	18.27	19.14	20.18	21.49	19.77
1228	ARV1	35.11	31.63	39.51	36.72	35.7425
1229	ARVCF	7.88	6.54	7.32	7.18	7.23
1230	ARX	0	0	0	0	0
1231	AS3MT	0	0	0	0	0
1232	ASAH1	84.6	89.93	91.31	92.3	89.535
1233	ASAH2	0.25	0.13	0.43	0.14	0.2375
1234	ASAH2B	0.82	2.67	3.68	2.21	2.345
1235	ASAP1	35.9	39.94	39.75	36.37	37.99
1236	ASAP1-IT1	0	0	0	0	0
1237	ASAP1-IT2	0	0	0.12	0	0.03
1238	ASAP2	39.09	40.25	40.36	41.13	40.2075
1239	ASAP3	6.62	7.19	5.63	7.74	6.795
1240	ASB1	6.14	6.48	6.26	5.78	6.165
1241	ASB10	0	0	0	0	0
1242	ASB11	0	0	0	0	0
1243	ASB12	0	0	0	0	0
1244	ASB13	41.8	34.84	33.85	36.37	36.715
1245	ASB14	0.3	0.11	0.11	0	0.13
1246	ASB15	0	0	0	0	0
1247	ASB16	0.75	0.12	1.11	0.6	0.645
1248	ASB16-AS1	8.56	10.2	8.34	6.35	8.3625
1249	ASB17	0	0	0	0	0
1250	ASB18	0	0	0	0	0
1251	ASB2	0.23	0.51	0.18	0.25	0.2925
1252	ASB3	15.54	12.37	13.41	12.74	13.515
1253	ASB4	0	0	0	0	0
1254	ASB5	0	0	0	0	0
1255	ASB6	33.04	30.08	29.91	30.24	30.8175
1256	ASB7	13.95	13.36	12.81	12.88	13.25
1257	ASB8	19.2	21.33	21.8	17.07	19.85
1258	ASB9	5.71	8.69	7.81	8.35	7.64
1259	ASB9P1	0.26	0.15	0	0.15	0.14
1260	ASCC1	26.81	27.02	24.86	27.34	26.5075
1261	ASCC2	70.41	65.01	57.98	63.48	64.22
1262	ASCC3	37.04	39.41	39.91	39.81	39.0425
1263	ASCL1	0	0	0	0	0
1264	ASCL2	0	0	0.13	0	0.0325
1265	ASCL3	0	0	0	0	0
1266	ASCL4	0	0	0	0	0
1267	ASCL5	0	0.17	0	0	0.0425
1268	ASF1A	18.93	19.7	21.28	19.38	19.8225
1269	ASF1B	129.54	123.38	124.89	118.11	123.98
1270	ASGR1	0	0.17	0	0	0.0425
1271	ASGR2	0	0	0	0	0
1272	ASH1L	12.09	12.36	13.48	11.93	12.465
1273	ASH1L-AS1	2.22	1.89	1.29	2.98	2.095
1274	ASH2L	36.51	37.68	39.7	36.03	37.48
1275	ASIC1	1.58	1.15	1.44	1.55	1.43
1276	ASIC2	0.37	0.26	0.07	0.07	0.1925
1277	ASIC3	0.1	0.22	0.11	0.33	0.19
1278	ASIC4	0	0	0	0	0
1279	ASIC5	0	0	0	0	0
1280	ASIP	0.41	0.45	0	0	0.215
1281	ASL	26.41	26.49	24.11	24.97	25.495
1282	ASMT	0	0	0	0	0
1283	ASMTL	6.52	7.09	6.58	7.66	6.9625
1284	ASMTL-AS1	0.33	0.21	0	0.32	0.215
1285	ASNA1	155.55	145.35	144.41	144.69	147.5
1286	ASNS	47.85	49.27	50.43	52.49	50.01
1287	ASNSD1	47.32	44.32	44.31	48.31	46.065
1288	ASPA	0	0	0	0	0
1289	ASPDH	0	0	0	0	0
1290	ASPG	0	0	0	0	0
1291	ASPH	125.11	133.28	132.81	131.16	130.59
1292	ASPHD1	0.59	0.98	0.17	0.8	0.635
1293	ASPHD2	2.68	2.98	2.35	2.51	2.63
1294	ASPM	55	57.43	63.11	60.79	59.0825
1295	ASPN	0	0	0	0	0
1296	ASPRV1	0.29	0.33	0.57	0.21	0.35
1297	ASPSCR1	21.72	22.18	18.29	19.27	20.365
1298	ASRGL1	0.88	0.61	1.32	0.6	0.8525
1299	ASS1	235.72	247.14	227.9	237.87	237.1575
1300	ASTE1	12.33	11.97	13.11	8.86	11.5675
1301	ASTL	0	0	0	0	0
1302	ASTN1	0	0	0	0	0
1303	ASTN2	0.12	0.14	0.14	0	0.1
1304	ASTN2-AS1	0	0	0	0	0
1305	ASUN	57.38	63.49	63.29	62.77	61.7325
1306	ASXL1	46.15	43.29	44.08	40.54	43.515
1307	ASXL2	21.13	21.94	21.08	21.21	21.34
1308	ASXL3	0	0	0	0	0
1309	ASZ1	0	0	0	0	0
1310	ATAD1	47.81	48.21	51.77	54.98	50.6925
1311	ATAD2	84.03	86.85	88.2	85.98	86.265
1312	ATAD2B	5.28	5.09	5.16	5.47	5.25
1313	ATAD3A	68.13	70.41	69.71	69.24	69.3725
1314	ATAD3B	44.71	41.9	42.51	43.14	43.065
1315	ATAD3C	0	0.13	0	0.06	0.0475
1316	ATAD5	9.13	9.53	10.6	11.87	10.2825
1317	ATAT1	4.67	5.72	3.97	3.61	4.4925
1318	ATCAY	0	0	0	0	0
1319	ATE1	24.11	25.37	26.55	26.43	25.615
1320	ATE1-AS1	0	0	0	0	0
1321	ATF1	29.06	29.64	32.06	30.55	30.3275
1322	ATF2	19.47	19.08	22.15	20.32	20.255
1323	ATF3	136.65	125.08	124.89	127.38	128.5
1324	ATF4	431.1	395.23	398.53	412.09	409.2375
1325	ATF5	34.43	33.53	35.53	33.14	34.1575
1326	ATF6	21.84	22.08	21.24	20.6	21.44
1327	ATF6B	65.36	60.14	54.42	54.36	58.57
1328	ATF7	16.11	16.64	20.7	23.38	19.2075
1329	ATF7IP	24.85	24.14	23.3	22.61	23.725
1330	ATF7IP2	0.49	0.34	0.64	0.47	0.485
1331	ATG10	2.9	4.25	4.32	2.95	3.605
1332	ATG101	87.59	80.58	78.27	80.7	81.785
1333	ATG12	14.84	16.07	17.3	16.79	16.25
1334	ATG13	31.65	31.39	32.1	31.39	31.6325
1335	ATG14	8.05	8.89	7.07	7.06	7.7675
1336	ATG16L1	29.86	28.68	28.04	28.48	28.765
1337	ATG16L2	2.19	1.44	1.49	1.63	1.6875
1338	ATG2A	14.82	14.86	13.32	14.44	14.36
1339	ATG2B	10.08	10.2	9.46	11.3	10.26
1340	ATG3	115.94	124.74	114.88	123.21	119.6925
1341	ATG4A	8.02	7.58	9.33	6.75	7.92
1342	ATG4B	33.64	36.66	36.35	37.65	36.075
1343	ATG4C	10.95	10.08	8.56	8.67	9.565
1344	ATG4D	28.73	28.28	25.38	28.58	27.7425
1345	ATG5	24.84	27.08	24.29	27.21	25.855
1346	ATG7	8	8.94	8.22	8.19	8.3375
1347	ATG9A	41.31	39.11	37.19	37.02	38.6575
1348	ATG9B	0.11	0	0	0	0.0275
1349	ATHL1	3.75	3.52	3.2	3.32	3.4475
1350	ATIC	226.02	236.18	240.44	220.34	230.745
1351	ATL1	0.89	1.44	1.49	1.24	1.265
1352	ATL2	121.23	128.84	123.35	125.49	124.7275
1353	ATL3	29.3	31.45	27.96	30.6	29.8275
1354	ATM	5.14	5.93	5.89	5.68	5.66
1355	ATMIN	51.26	51.02	51.96	55.99	52.5575
1356	ATN1	56.37	54.92	51.03	56.09	54.6025
1357	ATOH1	0	0	0	0	0
1358	ATOH7	0	0	0	0	0
1359	ATOH8	0	0	0.04	0	0.01
1360	ATOX1	146.36	146.51	122.52	123.47	134.715
1361	ATP10A	0	0	0	0	0
1362	ATP10B	0	0.03	0	0	0.0075
1363	ATP10D	10.88	10.77	9.72	10.74	10.5275
1364	ATP11A	10.95	10.27	9.64	9.94	10.2
1365	ATP11A-AS1	0	0	0	0	0
1366	ATP11AUN	0	0	0	0	0
1367	ATP11B	23.86	25.36	25.48	26.88	25.395
1368	ATP11C	14.94	17.39	17.06	16.51	16.475
1369	ATP12A	0	0	0	0	0
1370	ATP13A1	15.48	15.92	16.11	14.12	15.4075
1371	ATP13A2	48.37	45.31	43.47	47.33	46.12
1372	ATP13A3	48.02	49.88	51.92	51.28	50.275
1373	ATP13A4	0	0	0	0	0
1374	ATP13A4-AS1	0	0	0	0	0
1375	ATP13A5	0	0.06	0	0	0.015
1376	ATP13A5-AS1	0	0	0	0	0
1377	ATP1A1	419.02	410	402.15	411.09	410.565
1378	ATP1A1-AS1	14.76	13.6	14.62	17.6	15.145
1379	ATP1A2	0	0	0	0	0
1380	ATP1A3	0.06	0	0	0.07	0.0325
1381	ATP1A4	0	0	0	0	0
1382	ATP1B1	75.74	75.43	86.17	74.82	78.04
1383	ATP1B2	0.08	0	0.09	0.18	0.0875
1384	ATP1B3	445.48	476.81	450.35	479.76	463.1
1385	ATP1B4	0	0	0	0	0
1386	ATP2A1	0.27	0.15	0.08	0.07	0.1425
1387	ATP2A1-AS1	5.75	5.04	6.57	4.64	5.5
1388	ATP2A2	187.44	191.34	180.04	184.82	185.91
1389	ATP2A3	0.18	0.1	0.17	0.05	0.125
1390	ATP2B1	16.08	17.79	17.15	15.69	16.6775
1391	ATP2B2	0	0	0.03	0	0.0075
1392	ATP2B2-IT2	0	0	0	0	0
1393	ATP2B3	0	0	0	0	0
1394	ATP2B4	17.9	17.21	17.54	17.19	17.46
1395	ATP2C1	124.87	123.1	120.62	125.11	123.425
1396	ATP2C2	2.57	2.98	2.42	2.32	2.5725
1397	ATP4A	0	0	0	0	0
1398	ATP4B	0	0	0	0	0
1399	ATP5A1	712.63	717.55	678.26	727.66	709.025
1400	ATP5B	1321.69	1297.66	1240.37	1306.03	1291.4375
1401	ATP5C1	345.34	360.73	373.88	367.53	361.87
1402	ATP5D	287.9	294.34	276.94	283.68	285.715
1403	ATP5E	865.1	940.27	918.69	945.41	917.3675
1404	ATP5EP2	0.71	0.79	0.82	1.55	0.9675
1405	ATP5F1	240.2	234.01	240.54	246.34	240.2725
1406	ATP5G1	421.86	405.01	387.78	368.82	395.8675
1407	ATP5G2	299.69	294.32	275.73	285.09	288.7075
1408	ATP5G3	170.2	159.69	155.13	161.78	161.7
1409	ATP5H	422.87	471.18	436.49	421.39	437.9825
1410	ATP5I	253.94	264.78	241.39	243.43	250.885
1411	ATP5J	151.15	165.51	153.11	168.13	159.475
1412	ATP5J2	453.78	455.82	413.12	410.23	433.2375
1413	ATP5J2-PTCD1	0	2.89	0	0	0.7225
1414	ATP5L	177.35	170.81	177.31	175.62	175.2725
1415	ATP5L2	0.28	0	0.33	0	0.1525
1416	ATP5O	233.97	244.8	233.7	241.77	238.56
1417	ATP5S	8.46	7.73	10.38	9.31	8.97
1418	ATP5SL	43.58	47.18	47.11	42.38	45.0625
1419	ATP6AP1	84.74	81.54	78.93	78.77	80.995
1420	ATP6AP1L	0	0	0	0	0
1421	ATP6AP2	93.3	103.38	101.85	100.33	99.715
1422	ATP6V0A1	14.43	12.89	13.19	12.69	13.3
1423	ATP6V0A2	10.48	10.86	11.65	10.51	10.875
1424	ATP6V0A4	0	0	0.16	0.08	0.06
1425	ATP6V0B	138.29	133.44	125.61	125.37	130.6775
1426	ATP6V0C	215.3	211.22	218.28	217.15	215.4875
1427	ATP6V0CP3	0	0	0	0	0
1428	ATP6V0D1	84.53	75.33	80.09	83.02	80.7425
1429	ATP6V0D2	0.54	0.4	0.72	0.59	0.5625
1430	ATP6V0E1	164.15	161.57	150.26	174.89	162.7175
1431	ATP6V0E2	19.24	18.92	19.06	18.89	19.0275
1432	ATP6V0E2-AS1	0.21	0.62	0.32	0.45	0.4
1433	ATP6V1A	55.96	55.04	56.36	55.2	55.64
1434	ATP6V1B1	4.43	3.69	3.95	3.27	3.835
1435	ATP6V1B1-AS1	0.28	0.31	0.97	0.31	0.4675
1436	ATP6V1B2	83.89	86.06	90.16	87.1	86.8025
1437	ATP6V1C1	26.68	27.35	28.49	26.98	27.375
1438	ATP6V1C2	1.42	2.1	1.24	2	1.69
1439	ATP6V1D	56.3	62.79	63.79	61.52	61.1
1440	ATP6V1E1	202.24	189.48	193.9	204.16	197.445
1441	ATP6V1E2	3.69	4.22	3.49	4.38	3.945
1442	ATP6V1F	189.5	180.83	189.81	167.84	181.995
1443	ATP6V1G1	152.43	146.74	150.1	154.5	150.9425
1444	ATP6V1G2	0	0	0.17	0.16	0.0825
1445	ATP6V1G2-DDX39B	0	0	0	0	0
1446	ATP6V1G3	0	0	0	0	0
1447	ATP6V1H	77.2	77.16	79.23	81.11	78.675
1448	ATP7A	3.54	4.86	3.7	4.09	4.0475
1449	ATP7B	0.97	0.46	0.69	0.87	0.7475
1450	ATP8A1	1.42	1.18	1.05	0.91	1.14
1451	ATP8A2	0.5	0.19	0.29	0.23	0.3025
1452	ATP8B1	30.6	28.69	30.57	30.66	30.13
1453	ATP8B2	1.79	2.26	2.51	2.15	2.1775
1454	ATP8B3	0.17	0.37	0.24	0.05	0.2075
1455	ATP8B4	0.11	0.04	0.09	0	0.06
1456	ATP8B5P	0	0	0	0	0
1457	ATP9A	20.47	21.58	21.69	20.22	20.99
1458	ATP9B	5.15	4.14	4.24	5.02	4.6375
1459	ATPAF1	65.21	68.88	67.77	60.73	65.6475
1460	ATPAF2	25.16	29.18	26.04	28.56	27.235
1461	ATPIF1	305.52	292.2	317	295.04	302.44
1462	ATR	29.69	32.21	32.17	30.37	31.11
1463	ATRAID	216.93	221.7	217.44	218.51	218.645
1464	ATRIP	15.68	15.67	14.19	14.26	14.95
1465	ATRN	49.54	50.02	48.84	49.78	49.545
1466	ATRNL1	0	0	0	0	0
1467	ATRX	14.76	16.6	17.09	16.51	16.24
1468	ATXN1	2.95	3.64	3.13	2.92	3.16
1469	ATXN10	102.85	107.6	104.35	111.62	106.605
1470	ATXN1L	24.83	23.73	24.36	24.07	24.2475
1471	ATXN2	17.82	19.11	18.31	17.17	18.1025
1472	ATXN2L	93.57	91.09	93.75	85.94	91.0875
1473	ATXN3	7.95	7.58	7.29	8.17	7.7475
1474	ATXN3L	0	0	0	0	0
1475	ATXN7	6.3	6.69	6.21	7.01	6.5525
1476	ATXN7L1	4.88	3.71	4.58	4.81	4.495
1477	ATXN7L2	7.79	7.36	5.97	6.85	6.9925
1478	ATXN7L3	44.76	44.85	42.94	39.35	42.975
1479	ATXN7L3B	50.56	49.86	45.04	47.42	48.22
1480	ATXN8OS	0	0	0	0	0
1481	AUH	16.8	18.09	16.48	16.55	16.98
1482	AUNIP	24.19	26.54	20.77	30.43	25.4825
1483	AUP1	214.2	200.17	192.83	192.28	199.87
1484	AURKA	248.09	247.22	253.29	258.37	251.7425
1485	AURKAIP1	210	199.29	188.97	194.25	198.1275
1486	AURKAPS1	1.31	0.64	1.51	0.16	0.905
1487	AURKB	293.84	262.21	276.31	260.93	273.3225
1488	AURKC	0.2	0.22	0	0	0.105
1489	AUTS2	11.36	11.45	11.93	10.79	11.3825
1490	AVEN	19.57	18.42	16.31	20.3	18.65
1491	AVIL	0.35	0.63	0.82	0.39	0.5475
1492	AVL9	16.1	15.1	14.75	17.05	15.75
1493	AVP	0	0	0	0	0
1494	AVPI1	69.91	65.8	67.78	70.56	68.5125
1495	AVPR1A	0	0	0	0	0
1496	AVPR1B	0	0	0	0	0
1497	AVPR2	0	0.15	0	0	0.0375
1498	AWAT1	0	0	0	0	0
1499	AWAT2	0	0	0	0	0
1500	AXDND1	0	0	0	0.07	0.0175
1501	AXIN1	38.96	37.89	36.1	39.49	38.11
1502	AXIN2	0.05	0.11	0.17	0.22	0.1375
1503	AXL	31.56	30.42	30.79	31.17	30.985
1504	AZGP1	0	0	0	0	0
1505	AZGP1P1	0	0	0	0	0
1506	AZI2	15.45	14.46	17.64	16.23	15.945
1507	AZIN1	117.89	117.4	127.48	122.9	121.4175
1508	AZIN1-AS1	0.28	0	0.97	0.31	0.39
1509	AZIN2	2.62	2.67	2.37	2.19	2.4625
1510	AZU1	0	0	0	0	0
1511	B2M	1428.53	1495.02	1517.45	1495.82	1484.205
1512	B3GALNT1	0.33	0.29	0.38	0.43	0.3575
1513	B3GALNT2	38.27	40.28	39.93	39.19	39.4175
1514	B3GALT1	0	0	0	0	0
1515	B3GALT2	0	0.07	0	0.06	0.0325
1516	B3GALT4	0.9	0.85	0.59	1.4	0.935
1517	B3GALT5	0.49	0.99	0.47	0.09	0.51
1518	B3GALT5-AS1	0.65	0.5	0.19	0.71	0.5125
1519	B3GALT6	16.49	16.04	17.13	19.52	17.295
1520	B3GAT1	0.24	0.13	0.14	0.07	0.145
1521	B3GAT2	0	0	0	0	0
1522	B3GAT3	27.6	22.78	27.05	23.19	25.155
1523	B3GLCT	7.09	7.76	7.69	7.04	7.395
1524	B3GNT2	23.79	25.65	28.69	25.91	26.01
1525	B3GNT3	0.16	0.09	0	0	0.0625
1526	B3GNT4	1.16	0.48	0.83	1.26	0.9325
1527	B3GNT5	39.65	39.84	41.19	40.92	40.4
1528	B3GNT6	0	0	0	0	0
1529	B3GNT7	1.05	1.1	0.74	0.83	0.93
1530	B3GNT8	0.23	0.51	1.06	0.13	0.4825
1531	B3GNT9	5.94	7.24	7	5.59	6.4425
1532	B3GNTL1	1.89	1.58	1.45	1.03	1.4875
1533	B4GALNT1	0.32	0.12	0.5	0	0.235
1534	B4GALNT2	0	0	0	0	0
1535	B4GALNT3	1.72	1.09	0.92	1.88	1.4025
1536	B4GALNT4	1.28	1.09	1.27	1.2	1.21
1537	B4GALT1	58.25	59.79	61.34	58.28	59.415
1538	B4GALT1-AS1	0.57	0	0.98	0.93	0.62
1539	B4GALT2	103.22	88.6	90.83	98.39	95.26
1540	B4GALT3	41.72	40.02	41.51	41.01	41.065
1541	B4GALT4	43.6	46.32	45.47	43.4	44.6975
1542	B4GALT4-AS1	0.44	0.49	0	0	0.2325
1543	B4GALT5	93.02	90.63	94.77	94.02	93.11
1544	B4GALT6	3.09	2.76	2.91	2.24	2.75
1545	B4GALT7	27.37	30.95	28.6	24.44	27.84
1546	B4GAT1	26.5	27.82	26.66	26.58	26.89
1547	B9D1	49.52	48.92	37.71	45.13	45.32
1548	B9D2	5.61	5.4	6.21	5.62	5.71
1549	BAALC	0.37	0.53	0.6	0.57	0.5175
1550	BAALC-AS1	0	0	0.36	0.35	0.1775
1551	BAALC-AS2	0	0	0	0	0
1552	BAAT	0	0.07	0	0	0.0175
1553	BABAM1	73.36	77.23	74.3	78.65	75.885
1554	BACE1	10.13	11.01	10.78	11.3	10.805
1555	BACE1-AS	1.41	0.64	2.05	1.94	1.51
1556	BACE2	13.37	13.74	13.8	13.95	13.715
1557	BACH1	9.37	8.56	9.51	8.04	8.87
1558	BACH1-IT2	0	0	0	0	0
1559	BACH2	0	0.1	0.05	0.02	0.0425
1560	BAD	71.87	59.7	62.62	66.06	65.0625
1561	BAG1	35.46	33.76	36.34	33.87	34.8575
1562	BAG2	20.99	20.88	26.19	24.99	23.2625
1563	BAG3	157.33	149.9	158.75	145.84	152.955
1564	BAG4	18.51	18.73	19.27	20.93	19.36
1565	BAG5	44.66	47.51	47.8	44.73	46.175
1566	BAG6	164.53	157.94	149.26	153.2	156.2325
1567	BAGE	0	0	0	0	0
1568	BAGE2	0	0	0	0	0
1569	BAGE3	0	0	0	0	0
1570	BAGE4	0	0	0	0	0
1571	BAGE5	0	0	0	0	0
1572	BAHCC1	5.51	4.29	4.99	4.37	4.79
1573	BAHD1	33.16	28.63	28.03	30.42	30.06
1574	BAIAP2	61.23	54.98	62.15	56.9	58.815
1575	BAIAP2-AS1	2.14	2.11	2.08	2.13	2.115
1576	BAIAP2L1	31.31	32.16	33.63	30.95	32.0125
1577	BAIAP2L2	0.5	0.78	0.57	0.54	0.5975
1578	BAIAP3	0.14	0.48	0.33	0.21	0.29
1579	BAK1	66.4	58.8	60.1	59.23	61.1325
1580	BAMBI	12.02	9.73	7.49	8.89	9.5325
1581	BANCR	0	0	0	0.38	0.095
1582	BANF1	441.95	421.56	429.09	416.26	427.215
1583	BANF2	0	0	0	0	0
1584	BANK1	0.07	0.15	0	0	0.055
1585	BANP	13.15	13.83	15.13	12.67	13.695
1586	BAP1	44.37	46.12	45.4	43.75	44.91
1587	BARD1	12.02	12.67	12.1	11.73	12.13
1588	BARHL1	0	0	0	0	0
1589	BARHL2	0	0	0	0	0
1590	BARX1	0	0.16	0	0	0.04
1591	BARX2	38.81	35.64	34.1	34.67	35.805
1592	BASP1	23.03	26.04	27.25	27.5	25.955
1593	BASP1P1	0	0	0	0	0
1594	BATF	0	0.26	0	0	0.065
1595	BATF2	0.11	0.37	0.13	0	0.1525
1596	BATF3	0.23	0.25	0.26	0	0.185
1597	BAX	150.27	156.42	135.91	136.8	144.85
1598	BAZ1A	38.04	42.09	42.08	38.32	40.1325
1599	BAZ1B	59.13	58.83	60.45	56.05	58.615
1600	BAZ2A	35.84	35.16	34.2	30.85	34.0125
1601	BAZ2B	2.03	2.29	2.16	2.69	2.2925
1602	BBC3	2.92	3.42	4.29	2.31	3.235
1603	BBIP1	7.03	10.12	8.39	8.26	8.45
1604	BBOX1	1.71	1.14	0.66	0.87	1.095
1605	BBOX1-AS1	0	0	0	0	0
1606	BBS1	15.11	12.25	13.48	12.81	13.4125
1607	BBS10	9.13	8.17	10.5	7.2	8.75
1608	BBS12	2.22	2.24	2.17	2.49	2.28
1609	BBS2	22.09	18.17	23.85	22.74	21.7125
1610	BBS4	6.73	7.68	6.57	6.17	6.7875
1611	BBS5	4.29	4.39	3.19	3.44	3.8275
1612	BBS7	9.95	10.42	7.95	10.03	9.5875
1613	BBS9	4.54	6	4.22	4.49	4.8125
1614	BBX	34.89	32.89	36.93	35.49	35.05
1615	BCAM	124.29	114.21	121.13	110.39	117.505
1616	BCAN	1.71	2.23	1.96	2.11	2.0025
1617	BCAP29	15.74	14.82	15.42	15.33	15.3275
1618	BCAP31	371	367.36	337.9	363.43	359.9225
1619	BCAR1	102.56	92.89	95.17	90.9	95.38
1620	BCAR3	71.99	74.98	65.27	72.46	71.175
1621	BCAR4	0	0	0.19	0	0.0475
1622	BCAS1	0	0.07	0.14	0	0.0525
1623	BCAS2	81.16	92.19	88.11	81.13	85.6475
1624	BCAS3	3.72	6.18	4.15	4.98	4.7575
1625	BCAS4	33.04	38	33.86	38.71	35.9025
1626	BCAT1	21.71	22.73	23.29	22.41	22.535
1627	BCAT2	45.49	47.81	45.47	43.38	45.5375
1628	BCCIP	144.39	152.75	153.51	158.68	152.3325
1629	BCDIN3D	3.38	3.55	2.46	2.98	3.0925
1630	BCDIN3D-AS1	0	0.29	0.24	0.23	0.19
1631	BCHE	0.09	0	0.1	0.1	0.0725
1632	BCKDHA	22.97	19.57	20.82	17.79	20.2875
1633	BCKDHB	9.16	8.56	7.17	8.05	8.235
1634	BCKDK	58.91	59.58	61.67	61.85	60.5025
1635	BCL10	25.56	28.16	28.37	25.98	27.0175
1636	BCL11A	12.74	12.48	13.76	11.99	12.7425
1637	BCL11B	0.67	0.56	0.83	0.61	0.6675
1638	BCL2	1.48	0.61	1.08	1.07	1.06
1639	BCL2A1	0	0	0	0	0
1640	BCL2L1	129.85	128.77	121.76	121.04	125.355
1641	BCL2L10	0.71	0.78	1.01	0.19	0.6725
1642	BCL2L11	17.43	15.82	17.05	18.23	17.1325
1643	BCL2L12	42.53	40.08	44.16	40.32	41.7725
1644	BCL2L13	59.4	58.27	53.86	56.23	56.94
1645	BCL2L14	0	0	0	0.25	0.0625
1646	BCL2L15	0.08	0	0	0	0.02
1647	BCL2L2	28.04	24.21	26.55	25.28	26.02
1648	BCL2L2-PABPN1	128.53	132.38	136.29	125.82	130.755
1649	BCL3	22.97	25.76	23.36	24.72	24.2025
1650	BCL6	9.65	8.97	10.47	7.95	9.26
1651	BCL6B	0	0	0	0.07	0.0175
1652	BCL7A	15.19	17.93	15.7	13.81	15.6575
1653	BCL7B	56.93	63.36	63.63	62.86	61.695
1654	BCL7C	84.88	81.9	75.18	76.5	79.615
1655	BCL9	7.23	7.05	6.45	6.12	6.7125
1656	BCL9L	42.05	37.51	39.65	36.96	39.0425
1657	BCLAF1	57.93	63.71	66.55	60.78	62.2425
1658	BCO1	0.18	0.1	0.71	0.38	0.3425
1659	BCO2	0.57	0.57	0.75	0.72	0.6525
1660	BCOR	25.41	23.19	24.04	24.21	24.2125
1661	BCORL1	2.64	2.49	2.32	2.45	2.475
1662	BCORP1	0	0	0	0	0
1663	BCR	67.33	67.49	66.45	65.27	66.635
1664	BCRP2	0.3	0	0.11	0.44	0.2125
1665	BCRP3	0	0	0	0	0
1666	BCS1L	56.29	61.85	61.64	60.52	60.075
1667	BCYRN1	13.12	10.93	26.4	17.92	17.0925
1668	BDH1	3.8	3	3.15	3.81	3.44
1669	BDH2	1.09	1.13	0.83	1.19	1.06
1670	BDKRB1	2.69	3.93	2.9	2.76	3.07
1671	BDKRB2	9.17	8.74	9.22	8.38	8.8775
1672	BDNF	1.06	0.35	0.84	0.8	0.7625
1673	BDNF-AS	0	0.23	0	0	0.0575
1674	BDP1	8.41	7.65	9.03	8.93	8.505
1675	BEAN1	0.38	0.08	0	0	0.115
1676	BEAN1-AS1	0	0	0	0	0
1677	BECN1	61.57	59.86	64.19	61.62	61.81
1678	BECN2	0	0	0	0	0
1679	BEGAIN	0.16	0.26	0	0.17	0.1475
1680	BEND2	0	0	0	0	0
1681	BEND3	6.34	5.54	6.75	6.03	6.165
1682	BEND3P3	0.88	0.51	1.02	0.46	0.7175
1683	BEND4	0	0	0	0	0
1684	BEND5	0	0	0	0	0
1685	BEND6	0.24	0.7	0.18	0.69	0.4525
1686	BEND7	0.9	1.5	1.69	1.88	1.4925
1687	BEST1	0.35	0.85	1.02	0.97	0.7975
1688	BEST2	0	0	0	0	0
1689	BEST3	0	0	0	0	0
1690	BEST4	0	0	0.24	0.11	0.0875
1691	BET1	11.62	9.99	12.17	14.43	12.0525
1692	BET1L	56.59	55.41	51.77	53.72	54.3725
1693	BEX1	0	0	0	0	0
1694	BEX2	1.37	0.91	0.95	0.9	1.0325
1695	BEX4	0	0	0.21	0.2	0.1025
1696	BEX5	0.28	1.54	1.28	0.3	0.85
1697	BFAR	42.79	42.58	44.17	46.61	44.0375
1698	BFSP1	0.42	1.51	1.2	1.14	1.0675
1699	BFSP2	0	0	0	0	0
1700	BGLAP	0	0	0	0	0
1701	BGLT3	0	0	0	0	0
1702	BGN	0.17	0	0.2	0.19	0.14
1703	BHLHA15	0	0	0	0	0
1704	BHLHA9	0	0	0	0	0
1705	BHLHB9	2.76	3.64	2.9	3.8	3.275
1706	BHLHE22	0	0	0	0	0
1707	BHLHE23	0	0	0	0	0
1708	BHLHE40	67.84	60.77	62.61	60.02	62.81
1709	BHLHE40-AS1	0.1	0.43	1	0.47	0.5
1710	BHLHE41	15.22	17.77	18.53	16.51	17.0075
1711	BHMG1	0.08	0	0	0	0.02
1712	BHMT	0	0	0	0	0
1713	BHMT2	0	0	0	0	0
1714	BICC1	2.26	2.34	1.63	1.97	2.05
1715	BICD1	5.5	5.07	4.96	5.43	5.24
1716	BICD2	106.85	106.45	107.99	106.55	106.96
1717	BID	64.71	65.83	69.43	69.78	67.4375
1718	BIK	41.84	44.37	38.38	44.94	42.3825
1719	BIN1	20.42	17.42	20.2	20.28	19.58
1720	BIN2	0	0	0	0	0
1721	BIN3	35.01	37.85	36.79	36.35	36.5
1722	BIN3-IT1	0	0	0	0	0
1723	BIRC2	29.32	31.76	28.34	30.8	30.055
1724	BIRC3	3.66	3.81	4.11	4.26	3.96
1725	BIRC5	197.05	197.35	192.07	202.62	197.2725
1726	BIRC6	14.79	15.87	17	15.77	15.8575
1727	BIRC6-AS2	0	0	0	0	0
1728	BIRC7	0	0	0	0	0
1729	BIRC8	0	0	0	0	0
1730	BISPR	0.68	0.36	0.43	0.67	0.535
1731	BIVM	8.8	8.21	9.11	10.46	9.145
1732	BIVM-ERCC5	5.99	10.15	6.66	4.12	6.73
1733	BLACAT1	0.33	0.36	0.56	0.27	0.38
1734	BLACE	0	0	0	0	0
1735	BLCAP	284.73	278.68	284.59	282.42	282.605
1736	BLID	0	0	0.3	0	0.075
1737	BLK	0	0	0	0	0
1738	BLM	24.24	27.32	27.74	26.28	26.395
1739	BLMH	61.48	62.23	62.03	61.5	61.81
1740	BLNK	0.71	0.61	0.68	0.77	0.6925
1741	BLOC1S1	99.55	88.12	78.01	79.64	86.33
1742	BLOC1S1-RDH5	2.12	0.78	1.63	1.8	1.5825
1743	BLOC1S2	25.22	25.01	25.21	28.37	25.9525
1744	BLOC1S3	14.14	14.16	13.26	15.19	14.1875
1745	BLOC1S4	14.32	12.47	15.01	15.03	14.2075
1746	BLOC1S5	0.35	0	4.49	2.35	1.7975
1747	BLOC1S5-TXNDC5	5.85	15.23	7.09	24.1	13.0675
1748	BLOC1S6	27.62	29.38	29.32	29.38	28.925
1749	BLVRA	77.56	72.02	76.01	68.16	73.4375
1750	BLVRB	86.65	81.27	77.48	81.69	81.7725
1751	BLZF1	18.89	20.57	19.71	19.23	19.6
1752	BMF	0.93	0.77	0.77	0.91	0.845
1753	BMI1	18.77	12.33	18.06	12.07	15.3075
1754	BMP1	54.11	55.71	52.81	48.85	52.87
1755	BMP10	0	0	0	0	0
1756	BMP15	0	0	0	0	0
1757	BMP2	18.4	18.5	21.86	19.3	19.515
1758	BMP2K	6.99	6.62	8.18	7.52	7.3275
1759	BMP3	3.36	3.53	3.74	4.19	3.705
1760	BMP4	6.23	7.33	6.05	5.99	6.4
1761	BMP5	0	0	0	0	0
1762	BMP6	0.07	0.08	0.25	0.08	0.12
1763	BMP7	16.03	15.48	14.41	16.54	15.615
1764	BMP7-AS1	0	0	0	0	0
1765	BMP8A	0.11	0.1	0.04	0.18	0.1075
1766	BMP8B	0.39	0.34	0.77	0.22	0.43
1767	BMPER	2.46	1.85	3.12	2.28	2.4275
1768	BMPR1A	22.57	26.17	25.83	25.3	24.9675
1769	BMPR1B	1.05	1.09	0.61	0.99	0.935
1770	BMPR1B-AS1	0	0	0	0	0
1771	BMPR2	11.75	11.95	11.94	11.95	11.8975
1772	BMS1	34	32.63	31.61	32.17	32.6025
1773	BMS1P17	0	0	0	0	0
1774	BMS1P18	0	0	0	0	0
1775	BMS1P20	11.33	13.12	12.08	12.48	12.2525
1776	BMS1P21	0	0	0	0	0
1777	BMS1P4	0.26	0.53	1.2	1.06	0.7625
1778	BMS1P5	1.5	1.63	1.8	1.24	1.5425
1779	BMS1P6	0.95	1.02	1.26	0.99	1.055
1780	BMX	0.25	0	0.1	0.09	0.11
1781	BNC1	57.24	56.25	56.71	57.32	56.88
1782	BNC2	0	0.02	0.02	0	0.01
1783	BNIP1	12.75	12.58	12.02	13.21	12.64
1784	BNIP2	63.59	65.93	62.73	66.44	64.6725
1785	BNIP3	7.69	8.54	6.71	8.83	7.9425
1786	BNIP3L	17.79	21.97	21.22	21.41	20.5975
1787	BNIPL	0.4	0.66	0.34	0.54	0.485
1788	BOC	0	0.05	0	0	0.0125
1789	BOD1	65.2	64.38	65.83	65.92	65.3325
1790	BOD1L1	7.44	7.72	7.97	7.35	7.62
1791	BOD1L2	0	0	0	0	0
1792	BOK	34.69	33.61	34.91	35.44	34.6625
1793	BOK-AS1	0.28	0.32	0	0	0.15
1794	BOLA1	17.94	16.7	14.26	20.47	17.3425
1795	BOLA2	73.64	71.81	82.46	76	75.9775
1796	BOLA2B	73.64	71.81	82.46	76	75.9775
1797	BOLA3	139.88	131.52	132.83	150.07	138.575
1798	BOLA3-AS1	0.26	0.17	0.41	0.39	0.3075
1799	BOLL	0	0	0	0	0
1800	BOP1	173.23	171.03	171.76	164.43	170.1125
1801	BORA	27.42	30.74	24.11	27.51	27.445
1802	BPESC1	0	0	0	0	0
1803	BPGM	14.7	14.68	15.7	17.11	15.5475
1804	BPHL	13.1	16.07	16.53	16.12	15.455
1805	BPI	0	0	0	0	0
1806	BPIFA1	0	0	0	0	0
1807	BPIFA2	0	0	0	0	0
1808	BPIFA3	0	0	0	0	0
1809	BPIFA4P	0	0	0	0	0
1810	BPIFB1	0.62	0.83	0.14	0.27	0.465
1811	BPIFB2	0	0	0	0	0
1812	BPIFB3	0	0	0	0	0
1813	BPIFB4	0	0	0	0	0
1814	BPIFB6	0	0	0	0	0
1815	BPIFC	0	0	0	0	0
1816	BPNT1	32.31	29.15	33.54	31.18	31.545
1817	BPTF	10.76	11.74	11.68	11.62	11.45
1818	BPY2	0	0	0	0	0
1819	BPY2B	0	0	0	0	0
1820	BPY2C	0	0	0	0	0
1821	BRAF	7.48	5.51	6.78	7.55	6.83
1822	BRAP	17.16	14.59	16.31	16.64	16.175
1823	BRAT1	63.9	64.09	58.61	60.75	61.8375
1824	BRCA1	31.71	30.37	33.37	29.22	31.1675
1825	BRCA2	5.04	4.83	4.6	4.33	4.7
1826	BRCAT107	0	0	0	0	0
1827	BRCAT54	0	0.18	0	0	0.045
1828	BRCC3	36.97	45.63	42.23	41.28	41.5275
1829	BRD1	19.03	21.47	22.79	19.69	20.745
1830	BRD2	95.96	102.97	95.39	91.69	96.5025
1831	BRD3	25.87	25.22	25.16	24.9	25.2875
1832	BRD4	48.93	47.22	47.45	45.23	47.2075
1833	BRD7	64.2	65.67	64.71	62.09	64.1675
1834	BRD7P3	0.09	0	0	0.09	0.045
1835	BRD8	39.28	41.41	38.35	38.97	39.5025
1836	BRD9	25.25	25.85	25.42	25.15	25.4175
1837	BRDT	0	0	0	0	0
1838	BRDTP1	0	0	0	0	0
1839	BRE	41.81	43.73	50.52	43.07	44.7825
1840	BRE-AS1	0	0.14	0	0	0.035
1841	BREA2	0.22	0.25	0.26	0.24	0.2425
1842	BRF1	23.44	25.81	22.6	22	23.4625
1843	BRF2	14.48	12.99	16.65	14.06	14.545
1844	BRI3	82.7	86.72	72.9	77.13	79.8625
1845	BRI3BP	34.56	34.84	43.91	38.83	38.035
1846	BRICD5	0.22	0	0.76	0.5	0.37
1847	BRINP1	0	0	0	0	0
1848	BRINP2	0	0	0	0.06	0.015
1849	BRINP3	0	0	0	0	0
1850	BRIP1	5.31	6.29	6.28	5.89	5.9425
1851	BRIX1	134.23	138.16	151.2	142.14	141.4325
1852	BRK1	104.8	107.43	106.73	110.61	107.3925
1853	BRMS1	202.16	201.33	199.18	191.12	198.4475
1854	BRMS1L	18.52	20.38	19.78	19.97	19.6625
1855	BROX	58.43	61.75	64.4	62.8	61.845
1856	BRPF1	10.7	9.24	9.36	9.3	9.65
1857	BRPF3	13.86	13.04	13.5	13.93	13.5825
1858	BRS3	0	0	0	0	0
1859	BRSK1	0	0	0	0	0
1860	BRSK2	0.05	0.06	0.06	0.06	0.0575
1861	BRWD1	7.48	7.08	7.51	7.64	7.4275
1862	BRWD1-AS1	0	0	0	0	0
1863	BRWD1-IT2	0.66	0.25	0	0.24	0.2875
1864	BRWD3	5.99	6.58	6.18	6.25	6.25
1865	BSCL2	57.94	57.8	52.34	46.94	53.755
1866	BSDC1	22.26	20.99	19.1	21.59	20.985
1867	BSG	1002.95	949.58	961.6	966.25	970.095
1868	BSN	0.14	0.22	0.1	0.27	0.1825
1869	BSN-AS2	0	0	0	0	0
1870	BSND	0	0	0	0	0
1871	BSPH1	0	0	0	0	0
1872	BSPRY	1.36	1.61	1.36	1.29	1.405
1873	BST1	0	0.16	0	0	0.04
1874	BST2	4.59	4.61	4.53	3.34	4.2675
1875	BSX	0	0	0	0	0
1876	BTAF1	12.52	13.31	11.98	14.23	13.01
1877	BTBD1	62.57	64.49	72.7	69.21	67.2425
1878	BTBD10	57.86	59.69	59.12	57.22	58.4725
1879	BTBD11	9.77	9.36	9.32	9.26	9.4275
1880	BTBD16	0.35	0.26	0.13	0	0.185
1881	BTBD17	0	0	0	0	0
1882	BTBD18	0	0.08	0.08	0	0.04
1883	BTBD19	0.28	0.15	0	0.6	0.2575
1884	BTBD2	169.48	160.72	158.21	163.71	163.03
1885	BTBD3	18.31	18.96	21.3	19.7	19.5675
1886	BTBD6	96.39	96.58	95.05	92.84	95.215
1887	BTBD7	15.98	16.06	16.78	16.49	16.3275
1888	BTBD8	0.15	0.33	0.17	0.16	0.2025
1889	BTBD9	1.69	1.73	1.18	1.28	1.47
1890	BTC	0.33	0.37	0	0.18	0.22
1891	BTD	6.82	5.35	6.75	7.46	6.595
1892	BTF3	946.25	958.9	1013.33	988.46	976.735
1893	BTF3L4	30.54	33.4	33.9	32.52	32.59
1894	BTF3P11	0	0	0	0	0
1895	BTG1	22.29	22.96	23.52	23.28	23.0125
1896	BTG2	46.69	46.98	47.66	49.14	47.6175
1897	BTG3	19.13	19.33	20.01	20.13	19.65
1898	BTG4	0	0	0	0	0
1899	BTK	0	0	0.11	0.21	0.08
1900	BTLA	0.07	0	0	0.08	0.0375
1901	BTN1A1	0	0	0.09	0	0.0225
1902	BTN2A1	7.22	6.03	6.51	6.37	6.5325
1903	BTN2A2	3.94	3.96	3.28	3.44	3.655
1904	BTN2A3P	0.51	0.48	0.49	0.56	0.51
1905	BTN3A1	11.32	10.88	12.65	11.97	11.705
1906	BTN3A2	17.65	17.1	17.39	18.74	17.72
1907	BTN3A3	9.34	9.66	8.49	7.73	8.805
1908	BTNL10	0	0	0	0	0
1909	BTNL2	0	0	0	0	0
1910	BTNL3	0	0	0	0	0
1911	BTNL8	0	0	0	0	0
1912	BTNL9	0	0.07	0	0	0.0175
1913	BTRC	10.84	9.84	11.86	12.63	11.2925
1914	BUB1	118.38	127.78	121.27	124.21	122.91
1915	BUB1B	83.42	88.91	91.28	83.13	86.685
1916	BUB3	226.78	218.1	221.09	215.89	220.465
1917	BUD13	26.26	28.73	27.75	28.59	27.8325
1918	BUD31	133.38	132.21	132.6	140.08	134.5675
1919	BVES	0	0	0	0	0
1920	BVES-AS1	0	0	0	0	0
1921	BYSL	67.82	64.67	58.04	64.33	63.715
1922	BZRAP1	0	0	0	0	0
1923	BZRAP1-AS1	0	0.11	0	0.21	0.08
1924	BZW1	333.13	365.3	348.44	364.28	352.7875
1925	BZW2	257.75	280.52	259.3	279.03	269.15
1926	C10orf10	1.56	0.92	2.03	1.25	1.44
1927	C10orf105	0.09	0.05	0.15	0	0.0725
1928	C10orf107	0	0	0	0.19	0.0475
1929	C10orf11	0	0	0	0	0
1930	C10orf111	0.26	0.28	0.44	0.14	0.28
1931	C10orf113	0	0	0	0	0
1932	C10orf12	4.99	6.06	6.11	4.39	5.3875
1933	C10orf120	0	0	0	0	0
1934	C10orf126	0	0	0	0	0
1935	C10orf128	0	0	0	0	0
1936	C10orf131	0.75	0	0	0	0.1875
1937	C10orf142	0	0	0	0	0
1938	C10orf2	30.36	32.31	31.91	30.94	31.38
1939	C10orf25	0.25	0.23	0.08	0.22	0.195
1940	C10orf32	7.57	7.09	7.73	8.51	7.725
1941	C10orf32-ASMT	0	0.1	0.1	0	0.05
1942	C10orf35	11.75	11.45	8.77	12.62	11.1475
1943	C10orf53	0	0	0	0	0
1944	C10orf54	37.23	33	35.79	34.48	35.125
1945	C10orf55	0.91	1.67	0.7	1.21	1.1225
1946	C10orf62	0	0	0	0	0
1947	C10orf67	1.22	2.16	1.16	1.65	1.5475
1948	C10orf71	0	0	0	0	0
1949	C10orf71-AS1	0	0	0	0	0
1950	C10orf76	17.65	18.12	16.7	17.04	17.3775
1951	C10orf82	0	0.25	0	0.25	0.125
1952	C10orf88	5.55	6.09	5.6	5.69	5.7325
1953	C10orf90	0	0	0	0	0
1954	C10orf91	4.04	1.38	2.5	2.38	2.575
1955	C10orf95	0.84	0.99	1.52	1.96	1.3275
1956	C10orf99	3.29	0.91	2.52	2.1	2.205
1957	C11orf1	17.96	20.88	18.82	20.86	19.63
1958	C11orf16	0	0	0.13	0.12	0.0625
1959	C11orf21	0	0	0	0	0
1960	C11orf24	58.85	57.73	61.39	56.04	58.5025
1961	C11orf30	10.14	11.6	11.03	10.73	10.875
1962	C11orf31	87.38	93.47	100.69	93.99	93.8825
1963	C11orf39	0	0	0	0	0
1964	C11orf40	0	0	0	0	0
1965	C11orf42	0.77	0	0	0	0.1925
1966	C11orf44	0.12	0.07	0.21	0	0.1
1967	C11orf45	0.64	1.25	0.89	0.65	0.8575
1968	C11orf49	23.02	21.23	24.86	22.19	22.825
1969	C11orf52	1.55	1.29	0.89	1.27	1.25
1970	C11orf53	0	0	0	0	0
1971	C11orf54	11.07	13.78	11.6	12.6	12.2625
1972	C11orf57	20.32	21.55	23.51	20.79	21.5425
1973	C11orf58	91.82	90.87	92.89	93.33	92.2275
1974	C11orf63	1.77	2.63	1.63	1.03	1.765
1975	C11orf65	0.22	0.24	0.25	0.94	0.4125
1976	C11orf68	31.25	29.41	30.74	29.86	30.315
1977	C11orf70	0	0	0	0	0
1978	C11orf71	5.56	5.52	2.69	4.76	4.6325
1979	C11orf72	0	0	0	0.1	0.025
1980	C11orf73	73.34	86.96	102.6	89.4	88.075
1981	C11orf74	2.55	2.9	4.4	4.4	3.5625
1982	C11orf80	18.58	15.77	15	16.56	16.4775
1983	C11orf84	39.97	41.82	44.88	40	41.6675
1984	C11orf85	0	0	0	0	0
1985	C11orf86	0.19	0	0	0.2	0.0975
1986	C11orf87	0	0	0	0	0
1987	C11orf88	0	0	0	0	0
1988	C11orf91	0.25	1.94	0.86	0.82	0.9675
1989	C11orf94	0	0	0	0	0
1990	C11orf95	10.73	9.46	10.78	9.39	10.09
1991	C11orf96	0	0	0	0	0
1992	C11orf97	0	0	0	0	0
1993	C11orf98	231.56	225.14	216.96	211.05	221.1775
1994	C12orf10	93.25	93.71	88.92	89.03	91.2275
1995	C12orf29	22.14	22.19	24.09	23.57	22.9975
1996	C12orf4	9.33	9.88	9.66	8.64	9.3775
1997	C12orf40	0	0	0	0	0
1998	C12orf42	0	0	0	0	0
1999	C12orf43	27.04	26.08	23.58	24.56	25.315
[truncated: 24,476 more rows]
