# Supplementary material for: Promoter G-quadruplexes and transcription factors cooperate to shape the cell type-specific transcriptome
Source: Nat Commun. 2021 Jun 23;12:3885. doi: 10.1038/s41467-021-24198-2 (PMC8222265; doi:10.1038/s41467-021-24198-2)
Supplement: Supplementary file 8 — Supplementary Data 5 [file 41467_2021_24198_MOESM8_ESM.txt]

PeakID (cmd=annotatePeaks.pl ATAC_HaCaT_all_reps_merged.bed hg38)	Chr	Start	End	Strand	Peak Score	Focus Ratio/Region Size	Annotation	Detailed Annotation	Distance to TSS	Nearest PromoterID	Entrez ID	Nearest Unigene	Nearest Refseq	Nearest Ensembl	Gene Name	Gene Alias	Gene Description	Gene Type
13666	chr18	59864507	59864622	+	0	NA	Intergenic	Intergenic	-35396	NM_021127	5366	Hs.96	NM_021127	ENSG00000141682	PMAIP1	APR|NOXA	phorbol-12-myristate-13-acetate-induced protein 1	protein-coding
8563	chr13	106348074	106348264	+	0	NA	Intergenic	Intergenic	-28394	NR_034119	728192	Hs.559194	NR_034119		LINC00460	-	long intergenic non-protein coding RNA 460	ncRNA
28336	chr8	101437177	101437333	+	0	NA	Intergenic	Intergenic	-55184	NM_001330593	79977	Hs.661088	NM_024915	ENSG00000083307	GRHL2	BOM|DFNA28|ECTDS|TFCP2L3	grainyhead like transcription factor 2	protein-coding
28801	chr8	143026450	143026554	+	0	NA	Intergenic	Intergenic	8017	NM_002346	4061	Hs.521903	NM_002346	ENSG00000160932	LY6E	RIG-E|RIGE|SCA-2|SCA2|TSA-1	lymphocyte antigen 6 complex, locus E	protein-coding
8434	chr13	87356456	87356532	+	0	NA	Intergenic	Intergenic	262246	NR_039722	100616182		NR_039722	ENSG00000266052	MIR4500	-	microRNA 4500	ncRNA
5006	chr11	22153245	22153349	+	0	NA	Intergenic	MER102c|DNA|hAT-Charlie	-39879	NM_213599	203859	Hs.154329	NM_213599	ENSG00000171714	ANO5	GDD1|LGMD2L|TMEM16E	anoctamin 5	protein-coding
29429	chr9	85743302	85743410	+	0	NA	Intergenic	Intergenic	-1327	NM_015239	23287	Hs.719980	NM_015239	ENSG00000135049	AGTPBP1	CCP1|NNA1	ATP/GTP binding protein 1	protein-coding
27850	chr8	54135223	54135327	+	0	NA	promoter-TSS (NM_014175)	promoter-TSS (NM_014175)	54	NM_014175	29088	Hs.18349	NM_014175	ENSG00000137547	MRPL15	HSPC145|L15mt|MRP-L15|MRP-L7|RPML7	mitochondrial ribosomal protein L15	protein-coding
10309	chr15	66460053	66460157	+	0	NA	intron (NM_002755, intron 5 of 10)	intron (NM_002755, intron 5 of 10)	36929	NR_039737	100616149		NR_039737	ENSG00000266589	MIR4512	-	microRNA 4512	ncRNA
3509	chr10	30152182	30152230	+	0	NA	Intergenic	L1PB1|LINE|L1	-59646	NR_120653	101929279	Hs.559153	NR_120653		LOC101929279	-	uncharacterized LOC101929279	ncRNA
27587	chr8	26628789	26628850	+	0	NA	intron (NM_001386, intron 7 of 13)	intron (NM_001386, intron 7 of 13)	50414	NM_001244604	1808	Hs.593187	NM_001386	ENSG00000092964	DPYSL2	CRMP-2|CRMP2|DHPRP2|DRP-2|DRP2|N2A3|ULIP-2|ULIP2	dihydropyrimidinase like 2	protein-coding
18581	chr21	43768272	43768376	+	0	NA	Intergenic	Intergenic	8051	NM_000100	1476	Hs.695	NM_000100	ENSG00000160213	CSTB	CPI-B|CST6|EPM1|EPM1A|PME|STFB|ULD	cystatin B	protein-coding
10122	chr15	52568952	52568957	+	0	NA	promoter-TSS (NM_001330309)	promoter-TSS (NM_001330309)	-122	NM_001330309	10776	Hs.512908	NM_006628	ENSG00000128989	ARPP19	ARPP-16|ARPP-19|ARPP16|ENSAL	cAMP regulated phosphoprotein 19	protein-coding
14308	chr19	20052187	20052321	+	0	NA	Intergenic	CpG	-12786	NM_033196	91120	Hs.306298	NM_033196	ENSG00000197124	ZNF682	BC39498_3	zinc finger protein 682	protein-coding
7652	chr12	110545436	110545476	+	0	NA	intron (NR_138550, intron 2 of 4)	intron (NR_138550, intron 2 of 4)	37803	NM_139283	160760	Hs.13854	NM_139283	ENSG00000196850	PPTC7	TA-PP2C|TAPP2C	PTC7 protein phosphatase homolog	protein-coding
22537	chr5	54744546	54744650	+	0	NA	promoter-TSS (NR_104658)	promoter-TSS (NR_104658)	-340	NR_104658	102467080	Hs.637409	NR_104658		LOC102467080	-	uncharacterized LOC102467080	ncRNA
1387	chr1	98794367	98794518	+	0	NA	Intergenic	Intergenic	132762	NM_152238	51375	Hs.197015	NM_015976	ENSG00000162627	SNX7	-	sorting nexin 7	protein-coding
17773	chr20	23100510	23100675	+	0	NA	Intergenic	Intergenic	-14252	NM_012072	22918	Hs.97199	NM_012072	ENSG00000125810	CD93	C1QR1|C1qR(P)|C1qRP|CDw93|ECSM3|MXRA4|dJ737E23.1	CD93 molecule	protein-coding
12798	chr17	60392233	60392435	+	0	NA	promoter-TSS (NM_032582)	promoter-TSS (NM_032582)	-109	NM_032582	84669	Hs.132868	NM_032582	ENSG00000170832	USP32	NY-REN-60|USP10	ubiquitin specific peptidase 32	protein-coding
2634	chr1	212477298	212477398	+	0	NA	Intergenic	Intergenic	44461	NM_013349	29937	Hs.461787	NM_013349	ENSG00000117691	NENF	CIR2|SCIRP10|SPUF	neudesin neurotrophic factor	protein-coding
1785	chr1	154272389	154272526	+	0	NA	promoter-TSS (NM_001018837)	promoter-TSS (NM_001018837)	-106	NM_006118	10456	Hs.199625	NM_006118	ENSG00000143575	HAX1	HCLSBP1|HS1BP1|SCN3	HCLS1 associated protein X-1	protein-coding
8419	chr13	79810718	79810822	+	0	NA	Intergenic	Intergenic	6384	NR_125785	102724076	Hs.208617	NR_125785	ENSG00000229011	LINC01038	-	long intergenic non-protein coding RNA 1038	ncRNA
30266	chr9	130941208	130941301	+	0	NA	Intergenic	Intergenic	-2186	NM_001145106	84929	Hs.133205	NM_032843	ENSG00000130720	FIBCD1	-	fibrinogen C domain containing 1	protein-coding
24114	chr6	16769229	16769306	+	0	NA	Intergenic	Intergenic	-7777	NM_000332	6310	Hs.434961	NM_000332	ENSG00000124788	ATXN1	ATX1|D6S504E|SCA1	ataxin 1	protein-coding
18471	chr21	31659580	31659727	+	0	NA	promoter-TSS (NM_000454)	promoter-TSS (NM_000454)	31	NM_000454	6647	Hs.443914	NM_000454	ENSG00000142168	SOD1	ALS|ALS1|HEL-S-44|IPOA|SOD|hSod1|homodimer	superoxide dismutase 1, soluble	protein-coding
9363	chr14	73950232	73950336	+	0	NA	promoter-TSS (NM_182476)	promoter-TSS (NM_182476)	32	NM_182476	51004	Hs.131555	NM_182476	ENSG00000119723	COQ6	CGI-10|CGI10|COQ10D6	coenzyme Q6, monooxygenase	protein-coding
18324	chr20	58102343	58102447	+	0	NA	Intergenic	Intergenic	-48532	NM_178456	128602	Hs.43977	NM_178456	ENSG00000124237	C20orf85	LLC1|bA196N14.1	chromosome 20 open reading frame 85	protein-coding
17145	chr2	221444244	221444299	+	0	NA	intron (NM_001304536, intron 10 of 18)	intron (NM_001304536, intron 10 of 18)	128087	NM_001304537	2043	Hs.371218	NM_004438	ENSG00000116106	EPHA4	HEK8|SEK|TYRO1	EPH receptor A4	protein-coding
26844	chr7	113099389	113099483	+	0	NA	Intergenic	Intergenic	-11658	NM_001146265	54329	Hs.152009	NM_018970	ENSG00000164604	GPR85	SREB|SREB2	G protein-coupled receptor 85	protein-coding
16590	chr2	164910249	164910353	+	0	NA	intron (NM_173512, intron 8 of 9)	intron (NM_173512, intron 8 of 9)	45224	NM_001199148	151258	Hs.658702	NM_173512	ENSG00000169507	SLC38A11	AVT2	solute carrier family 38 member 11	protein-coding
29030	chr9	33025066	33025220	+	0	NA	promoter-TSS (NM_001314039)	promoter-TSS (NM_001314039)	-60	NM_001314039	3301	Hs.445203	NM_001539	ENSG00000086061	DNAJA1	DJ-2|DjA1|HDJ2|HSDJ|HSJ-2|HSJ2|HSPF4|NEDD7|hDJ-2	DnaJ heat shock protein family (Hsp40) member A1	protein-coding
27480	chr8	19326076	19326307	+	0	NA	intron (NM_022071, intron 2 of 9)	MIRb|SINE|MIR	12215	NM_001174159	63898	Hs.303208	NM_022071	ENSG00000104611	SH2D4A	PPP1R38|SH2A	SH2 domain containing 4A	protein-coding
19092	chr3	4986904	4987008	+	0	NA	Intergenic	CpG	-6995	NR_037903	100507582	Hs.434505	NR_037903	ENSG00000235831	BHLHE40-AS1	-	BHLHE40 antisense RNA 1	ncRNA
18860	chr22	37197834	37197864	+	0	NA	Intergenic	MIRb|SINE|MIR	-9559	NM_031910	114904	Hs.22011	NM_031910	ENSG00000133466	C1QTNF6	CTFP6|CTRP6|ZACRP6	C1q and tumor necrosis factor related protein 6	protein-coding
4893	chr11	14499820	14499938	+	0	NA	promoter-TSS (NM_016451)	promoter-TSS (NM_016451)	-10	NM_001144062	1315	Hs.339278	NM_016451	ENSG00000129083	COPB1	COPB	coatomer protein complex subunit beta 1	protein-coding
14392	chr19	36214615	36214692	+	0	NA	promoter-TSS (NM_001099639)	promoter-TSS (NM_001099639)	20	NM_152477	147929	Hs.596338	NM_152477	ENSG00000196357	ZNF565	-	zinc finger protein 565	protein-coding
16309	chr2	129193059	129193085	+	0	NA	Intergenic	MER77|LTR|ERVL	80819	NR_122041	151121	Hs.531687	NM_001033657	ENSG00000204460	LINC01854	-	long intergenic non-protein coding RNA 1854	ncRNA
24783	chr6	71489889	71490025	+	0	NA	Intergenic	Intergenic	68930	NR_121615	102724000	Hs.145785	NR_121615		LINC01626	-	long intergenic non-protein coding RNA 1626	ncRNA
19720	chr3	97914558	97914643	+	0	NA	intron (NM_153605, intron 16 of 21)	MIR|SINE|MIR	57851	NM_001261829	84864	Hs.570562	NM_032778	ENSG00000170854	RIOX2	JMJD10|MDIG|MINA|MINA53|NO52|ROX	ribosomal oxygenase 2	protein-coding
3497	chr10	29479158	29479332	+	0	NA	intron (NM_003174, intron 27 of 35)	MIR|SINE|MIR	65852	NR_030335	693189		NR_030335	ENSG00000207612	MIR604	MIRN604|hsa-mir-604	microRNA 604	ncRNA
6531	chr12	6766903	6767027	+	0	NA	intron (NM_002824, intron 1 of 4)	CpG	648	NM_001330333	5763	Hs.504613	NM_002824	ENSG00000159335	PTMS	ParaT	parathymosin	protein-coding
12093	chr17	9676832	9676996	+	0	NA	intron (NM_153210, intron 5 of 14)	intron (NM_153210, intron 5 of 14)	31377	NM_001267576	124739	Hs.709621	NM_153210	ENSG00000154914	USP43	-	ubiquitin specific peptidase 43	protein-coding
16355	chr2	134450969	134451120	+	0	NA	3' UTR (NM_002410, exon 16 of 16)	3' UTR (NM_002410, exon 16 of 16)	196785	NM_002410	4249	Hs.4988	NM_002410	ENSG00000152127	MGAT5	GNT-V|GNT-VA	mannosyl (alpha-1,6-)-glycoprotein beta-1,6-N-acetyl-glucosaminyltransferase	protein-coding
7022	chr12	52176103	52176209	+	0	NA	intron (NM_182507, intron 4 of 8)	MamGypsy2-I|LTR|Gypsy	15844	NM_182507	144501	Hs.140978	NM_182507	ENSG00000167767	KRT80	KB20	keratin 80	protein-coding
3919	chr10	75192174	75192319	+	0	NA	Intergenic	Intergenic	-17908	NM_001184783	7417	Hs.355927	NM_003375	ENSG00000165637	VDAC2	POR	voltage dependent anion channel 2	protein-coding
1244	chr1	87331322	87331426	+	0	NA	intron (NM_006769, intron 1 of 4)	(CTCCCGT)n|Simple_repeat|Simple_repeat	2906	NM_006769	8543	Hs.436792	NM_006769	ENSG00000143013	LMO4	-	LIM domain only 4	protein-coding
29393	chr9	83956609	83956701	+	0	NA	promoter-TSS (NM_032307)	promoter-TSS (NM_032307)	87	NM_032307	84267	Hs.208914	NM_032307	ENSG00000165118	C9orf64	-	chromosome 9 open reading frame 64	protein-coding
27084	chr7	138460223	138460327	+	0	NA	promoter-TSS (NM_003852)	promoter-TSS (NM_003852)	-59	NM_003852	8805	Hs.490287	NM_003852	ENSG00000122779	TRIM24	PTC6|RNF82|TF1A|TIF1|TIF1A|TIF1ALPHA|hTIF1	tripartite motif containing 24	protein-coding
1638	chr1	145927424	145927528	+	0	NA	promoter-TSS (NM_005105)	promoter-TSS (NM_005105)	60	NM_005105	9939	Hs.591455	NM_005105	ENSG00000265241	RBM8A	BOV-1A|BOV-1B|BOV-1C|C1DELq21.1|DEL1q21.1|MDS014|RBM8|RBM8B|TAR|Y14|ZNRP|ZRNP1	RNA binding motif protein 8A	protein-coding
25953	chr7	29287526	29287630	+	0	NA	intron (NM_001293072, intron 1 of 12)	MIR|SINE|MIR	-78608	NR_120522	102724484	Hs.638665	NR_120522		LOC102724484	-	uncharacterized LOC102724484	ncRNA
7816	chr12	122966674	122966746	+	0	NA	promoter-TSS (NM_203444)	promoter-TSS (NM_203444)	-201	NM_001243013	23457	Hs.511951	NM_019624	ENSG00000150967	ABCB9	EST122234|TAPL	ATP binding cassette subfamily B member 9	protein-coding
21836	chr4	140308642	140308746	+	0	NA	intron (NR_033939, intron 2 of 4)	intron (NR_033939, intron 2 of 4)	-34749	NM_001153446	60592	Hs.480815	NM_032547	ENSG00000153130	SCOC	HRIHFB2072|SCOCO|UNC-69	short coiled-coil protein	protein-coding
1969	chr1	164613281	164613444	+	0	NA	intron (NM_001204963, intron 2 of 8)	L2b|LINE|L2	54002	NM_002585	5087	Hs.557097	NM_002585	ENSG00000185630	PBX1	-	PBX homeobox 1	protein-coding
28005	chr8	71059191	71059307	+	0	NA	Intergenic	Intergenic	297262	NM_172059	2138	Hs.444971	NM_000503	ENSG00000104313	EYA1	BOP|BOR|BOS1|OFC1	EYA transcriptional coactivator and phosphatase 1	protein-coding
2203	chr1	183060498	183060650	+	0	NA	intron (NM_002293, intron 1 of 27)	L2c|LINE|L2	37114	NM_002293	3915	Hs.609663	NM_002293	ENSG00000135862	LAMC1	LAMB2	laminin subunit gamma 1	protein-coding
22305	chr5	18969150	18969254	+	0	NA	Intergenic	Tigger3b|DNA|TcMar-Tigger	917070	NM_001291957	1016	Hs.317632	NM_004934	ENSG00000145526	CDH18	CDH14|CDH14L|CDH24	cadherin 18	protein-coding
21215	chr4	17614522	17614676	+	0	NA	promoter-TSS (NM_025205)	promoter-TSS (NM_025205)	-29	NM_025205	80306	Hs.731966	NM_025205	ENSG00000118579	MED28	1500003D12Rik|EG1|magicin	mediator complex subunit 28	protein-coding
4358	chr10	110918552	110918669	+	0	NA	promoter-TSS (NM_001269039)	promoter-TSS (NM_001269039)	326	NM_001195306	92482	Hs.232543	NM_001195304	ENSG00000214413	BBIP1	BBIP10|BBS18|NCRNA00081|bA348N5.3	BBSome interacting protein 1	protein-coding
14729	chr19	50922343	50922519	+	0	NA	Intergenic	Intergenic	-11693	NM_001302961	9622	Hs.218366	NM_004917	ENSG00000167749	KLK4	AI2A1|ARM1|EMSP|EMSP1|KLK-L1|PRSS17|PSTS|kallikrein	kallikrein related peptidase 4	protein-coding
16410	chr2	143730228	143730332	+	0	NA	intron (NM_018460, intron 13 of 13)	intron (NM_018460, intron 13 of 13)	-206787	NR_110237	101928386	Hs.668251	NR_110237	ENSG00000232377	LOC101928386	-	uncharacterized LOC101928386	ncRNA
28828	chr8	144078554	144078675	+	0	NA	promoter-TSS (NM_019037)	promoter-TSS (NM_019037)	-5	NM_019037	54512	Hs.632041	NM_019037	ENSG00000178896	EXOSC4	RRP41|RRP41A|Rrp41p|SKI6|Ski6p|hRrp41p|p12A	exosome component 4	protein-coding
15101	chr2	17616049	17616153	+	0	NA	intron (NM_003385, intron 2 of 3)	intron (NM_003385, intron 2 of 3)	75561	NM_003385	7447	Hs.444212	NM_003385	ENSG00000163032	VSNL1	HLP3|HPCAL3|HUVISL1|VILIP|VILIP-1	visinin like 1	protein-coding
4003	chr10	84264722	84264826	+	0	NA	Intergenic	Intergenic	-15206	NR_038220	170425	Hs.434131	NR_038220	ENSG00000229404	LINC00858	-	long intergenic non-protein coding RNA 858	ncRNA
16622	chr2	169012260	169012435	+	0	NA	intron (NM_003742, intron 5 of 27)	intron (NM_003742, intron 5 of 27)	18976	NM_003742	8647	Hs.658439	NM_003742	ENSG00000073734	ABCB11	ABC16|BRIC2|BSEP|PFIC-2|PFIC2|PGY4|SPGP	ATP binding cassette subfamily B member 11	protein-coding
11648	chr16	75267974	75268108	+	0	NA	promoter-TSS (NM_001170715)	promoter-TSS (NM_001170715)	12	NM_001170715	9564	Hs.479747	NM_014567	ENSG00000050820	BCAR1	CAS|CAS1|CASS1|CRKAS|P130Cas	BCAR1, Cas family scaffolding protein	protein-coding
25867	chr7	23760199	23760353	+	0	NA	intron (NM_032944, intron 10 of 23)	intron (NM_032944, intron 10 of 23)	49950	NM_001260504	56164	Hs.309767	NM_031414	ENSG00000196335	STK31	SGK396|TDRD8	serine/threonine kinase 31	protein-coding
23788	chr5	177389896	177390053	+	0	NA	3' UTR (NM_001167579, exon 9 of 9)	3' UTR (NM_001167579, exon 9 of 9)	5543	NM_001167579	6569	Hs.936	NM_003052	ENSG00000131183	SLC34A1	FRTS2|HCINF2|NAPI-3|NPHLOP1|NPT2|NPTIIa|SLC11|SLC17A2	solute carrier family 34 member 1	protein-coding
10233	chr15	61879453	61879557	+	0	NA	intron (NM_018080, intron 71 of 79)	intron (NM_018080, intron 71 of 79)	180960	NM_017684	54832	Hs.511668	NM_017684	ENSG00000129003	VPS13C	PARK23	vacuolar protein sorting 13 homolog C	protein-coding
4836	chr11	12066213	12066292	+	0	NA	Intergenic	MLT1F2|LTR|ERVL-MaLR	35377	NR_135109	105376554	Hs.523483	NR_135109	ENSG00000254486	LOC105376554	-	uncharacterized LOC105376554	ncRNA
20398	chr3	150738506	150738610	+	0	NA	intron (NR_121657, intron 1 of 2)	intron (NR_121657, intron 1 of 2)	427	NR_121657	101928105		NR_121657		LOC101928105	-	uncharacterized LOC101928105	ncRNA
13334	chr18	23871495	23871599	+	0	NA	exon (NM_198129, exon 38 of 75)	exon (NM_198129, exon 38 of 75)	-1473	NM_001127718	3909	Hs.436367	NM_000227	ENSG00000053747	LAMA3	BM600|E170|LAMNA|LOCS	laminin subunit alpha 3	protein-coding
21363	chr4	52722279	52722429	+	0	NA	Intergenic	CpG	9105	NR_003016	677810	Hs.635034	NR_003016	ENSG00000212588	SNORA26	HBI-6	small nucleolar RNA, H/ACA box 26	snoRNA
12242	chr17	27353763	27353925	+	0	NA	Intergenic	CpG	59764	NM_134265	26118	Hs.446017	NM_015626	ENSG00000109046	WSB1	SWIP1|WSB-1	WD repeat and SOCS box containing 1	protein-coding
14610	chr19	47113186	47113287	+	0	NA	intron (NM_015168, intron 1 of 14)	intron (NM_015168, intron 1 of 14)	516	NM_015168	23211	Hs.104661	NM_015168	ENSG00000130749	ZC3H4	C19orf7	zinc finger CCCH-type containing 4	protein-coding
11427	chr16	57536027	57536131	+	0	NA	intron (NM_033212, intron 1 of 8)	CpG	486	NM_033212	92922	Hs.644611	NM_033212	ENSG00000135736	CCDC102A	-	coiled-coil domain containing 102A	protein-coding
22961	chr5	103258552	103258695	+	0	NA	promoter-TSS (NM_001316968)	promoter-TSS (NM_001316968)	-79	NM_033211	90355	Hs.482976	NM_033211	ENSG00000181751	C5orf30	-	chromosome 5 open reading frame 30	protein-coding
15874	chr2	82993736	82993889	+	0	NA	Intergenic	Intergenic	137009	NR_033423	1720	Hs.169235	NR_033423		DHFRP3	-	dihydrofolate reductase pseudogene 3	pseudo
13766	chr18	71037011	71037068	+	0	NA	Intergenic	Intergenic	-386182	NM_001278515	220158	Hs.448217	NM_178506		GTSCR1	-	Gilles de la Tourette syndrome chromosome region, candidate 1 (non-protein coding)	protein-coding
18647	chr22	20393902	20394055	+	0	NA	promoter-TSS (NM_001256523)	promoter-TSS (NM_001256523)	-137	NM_003426	7625	Hs.517418	NM_003426	ENSG00000185252	ZNF74	COS52|ZFP520|ZNF520|hZNF7	zinc finger protein 74	protein-coding
26831	chr7	112420413	112420517	+	0	NA	Intergenic	L2a|LINE|L2	-2679	NM_001007245	3475	Hs.7879	NM_001550	ENSG00000006652	IFRD1	PC4|TIS7	interferon related developmental regulator 1	protein-coding
31038	chrX	123960310	123960453	+	0	NA	promoter-TSS (NM_001042749)	promoter-TSS (NM_001042749)	-179	NM_001042749	10735	Hs.496710	NM_006603	ENSG00000101972	STAG2	SA-2|SA2|SCC3B|bA517O1.1	stromal antigen 2	protein-coding
20962	chr3	191329259	191329378	+	0	NA	5' UTR (NM_174908, exon 1 of 11)	5' UTR (NM_174908, exon 1 of 11)	233	NM_174908	152137	Hs.478682	NM_174908	ENSG00000152492	CCDC50	C3orf6|DFNA44|YMER	coiled-coil domain containing 50	protein-coding
27275	chr7	155951778	155951943	+	0	NA	Intergenic	Intergenic	-9359	NR_144629	389602	Hs.583071	NM_001291913		LOC389602	-	uncharacterized LOC389602	protein-coding
1322	chr1	93775355	93775489	+	0	NA	intron (NM_001261408, intron 2 of 13)	intron (NM_001261408, intron 2 of 13)	-71410	NR_030621	100126348		NR_030621	ENSG00000211575	MIR760	MIRN760|hsa-mir-760|mir-760	microRNA 760	ncRNA
30706	chrX	49123785	49123889	+	0	NA	promoter-TSS (NM_015698)	promoter-TSS (NM_015698)	-36	NM_015698	27238	Hs.503666	NM_015698	ENSG00000068394	GPKOW	GPATC5|GPATCH5|Spp2|T54	G-patch domain and KOW motifs	protein-coding
5804	chr11	86720147	86720224	+	0	NA	Intergenic	Intergenic	-47549	NM_001161586	10873	Hs.199743	NM_006680	ENSG00000151376	ME3	NADP-ME	malic enzyme 3	protein-coding
30604	chrX	37317895	37317999	+	0	NA	Intergenic	MER39|LTR|ERV1	-31328	NM_000950	5638	Hs.190341	NM_000950	ENSG00000130962	PRRG1	PRGP1	proline rich and Gla domain 1	protein-coding
26317	chr7	55571804	55571837	+	0	NA	promoter-TSS (NM_001321250)	promoter-TSS (NM_001321250)	48	NM_001321250	81552	Hs.488307	NM_030796	ENSG00000154978	VOPP1	ECOP|GASP	vesicular, overexpressed in cancer, prosurvival protein 1	protein-coding
9968	chr15	42057642	42057742	+	0	NA	Intergenic	Intergenic	-6989	NM_001206670	123745	Hs.668060	NM_001080490	ENSG00000188089	PLA2G4E	-	phospholipase A2 group IVE	protein-coding
26707	chr7	100586321	100586465	+	0	NA	promoter-TSS (NM_002319)	promoter-TSS (NM_002319)	60	NM_033506	26261	Hs.283764	NM_012172	ENSG00000106336	FBXO24	FBX24	F-box protein 24	protein-coding
1259	chr1	88595429	88595533	+	0	NA	intron (NR_110682, intron 1 of 3)	intron (NR_110682, intron 1 of 3)	-88663	NM_001320709	5586	Hs.440833	NM_006256	ENSG00000065243	PKN2	PAK2|PRK2|PRKCL2|PRO2042|Pak-2|STK7	protein kinase N2	protein-coding
26002	chr7	32942761	32942801	+	0	NA	intron (NR_003500, intron 1 of 5)	CpG	389	NR_003500	441212	Hs.648086	NM_001039754	ENSG00000205763	RP9P	-	retinitis pigmentosa 9 pseudogene	pseudo
9961	chr15	41774383	41774469	+	0	NA	promoter-TSS (NM_001128608)	promoter-TSS (NM_001128608)	-8	NM_001128608	23005	Hs.513661	NM_014994	ENSG00000137802	MAPKBP1	JNKBP-1|JNKBP1	mitogen-activated protein kinase binding protein 1	protein-coding
8694	chr14	22159159	22159263	+	0	NA	Intergenic	MLT2E|LTR|ERVL	430026	NM_001344	1603	Hs.82890	NM_001344	ENSG00000129562	DAD1	OST2	defender against cell death 1	protein-coding
5464	chr11	65150863	65150938	+	0	NA	Intergenic	Intergenic	-16368	NM_172230	84447	Hs.75859	NM_032431	ENSG00000162298	SYVN1	DER3|HRD1	synoviolin 1	protein-coding
25747	chr7	16916270	16916374	+	0	NA	Intergenic	LTR78|LTR|ERV1	-34333	NM_176813	155465	Hs.100686	NM_176813	ENSG00000173467	AGR3	AG-3|AG3|BCMP11|HAG3|PDIA18|hAG-3	anterior gradient 3, protein disulphide isomerase family member	protein-coding
11280	chr16	46831481	46831564	+	0	NA	promoter-TSS (NM_001001436)	promoter-TSS (NM_001001436)	-360	NM_001001436	388272	Hs.406551	NM_001001436	ENSG00000155330	C16orf87	-	chromosome 16 open reading frame 87	protein-coding
9985	chr15	43133560	43133597	+	0	NA	promoter-TSS (NM_024956)	promoter-TSS (NM_024956)	54	NM_001347029	80021	Hs.511175	NM_024956	ENSG00000137842	TMEM62	-	transmembrane protein 62	protein-coding
29998	chr9	117704026	117704130	+	0	NA	promoter-TSS (NM_003266)	promoter-TSS (NM_003266)	-97	NM_138557	7099	Hs.174312	NM_003266	ENSG00000136869	TLR4	ARMD10|CD284|TLR-4|TOLL	toll like receptor 4	protein-coding
18931	chr22	40498598	40498685	+	0	NA	intron (NM_020831, intron 3 of 14)	L2a|LINE|L2	-23159	NR_109965	101927257	Hs.662725	NR_109965	ENSG00000232564	LOC101927257	-	uncharacterized LOC101927257	ncRNA
5401	chr11	63567447	63567530	+	0	NA	Intergenic	LTR43|LTR|ERV1	-4105	NM_017878	54979	Hs.272805	NM_017878	ENSG00000133328	HRASLS2	PLA1/2-2	HRAS like suppressor 2	protein-coding
3475	chr10	27240503	27240607	+	0	NA	5' UTR (NM_001271512, exon 1 of 12)	5' UTR (NM_001271512, exon 1 of 12)	324	NM_001301252	91452	Hs.530597	NM_145698	ENSG00000107897	ACBD5	-	acyl-CoA binding domain containing 5	protein-coding
8193	chr13	44188432	44188536	+	0	NA	Intergenic	L2a|LINE|L2	7716	NR_107046	102465876		NR_107046	ENSG00000276319	MIR8079	hsa-mir-8079	microRNA 8079	ncRNA
20906	chr3	189270430	189270534	+	0	NA	intron (NM_198485, intron 4 of 5)	intron (NM_198485, intron 4 of 5)	-29888	NR_046722	100874027	Hs.616080	NR_046722	ENSG00000230115	TPRG1-AS2	-	TPRG1 antisense RNA 2	ncRNA
6327	chr11	128905858	128905867	+	0	NA	promoter-TSS (NM_145013)	promoter-TSS (NM_145013)	-165	NM_145013	219833	Hs.689860	NM_145013	ENSG00000174370	C11orf45	-	chromosome 11 open reading frame 45	protein-coding
21316	chr4	41990395	41990572	+	0	NA	promoter-TSS (NM_006345)	promoter-TSS (NM_006345)	-23	NM_006345	10463	Hs.479634	NM_006345	ENSG00000014824	SLC30A9	C4orf1|GAC63|HUEL|ZNT9	solute carrier family 30 member 9	protein-coding
11869	chr17	691661	691765	+	0	NA	intron (NM_001128159, intron 4 of 21)	MER44B|DNA|TcMar-Tigger	23143	NM_001128159	55275	Hs.461819	NM_018289	ENSG00000141252	VPS53	HCCS1|PCH2E|hVps53L|pp13624	VPS53, GARP complex subunit	protein-coding
24290	chr6	28923978	28924121	+	0	NA	promoter-TSS (NM_006510).5	promoter-TSS (NM_006510).5	-58	NM_006510	5987	Hs.440382	NM_006510	ENSG00000204713	TRIM27	RFP|RNF76	tripartite motif containing 27	protein-coding
11798	chr16	85879043	85879079	+	0	NA	Intergenic	Intergenic	-20107	NM_002163	3394	Hs.137427	NM_002163	ENSG00000140968	IRF8	H-ICSBP|ICSBP|ICSBP1|IMD32A|IMD32B|IRF-8	interferon regulatory factor 8	protein-coding
20873	chr3	186760634	186760639	+	0	NA	Intergenic	MER21A|LTR|ERVL	-22936	NM_001967	1974	Hs.518475	NM_001967	ENSG00000156976	EIF4A2	BM-010|DDX2B|EIF4A|EIF4F|eIF-4A-II|eIF4A-II	eukaryotic translation initiation factor 4A2	protein-coding
13020	chr17	75779830	75779981	+	0	NA	promoter-TSS (NM_005324)	promoter-TSS (NM_005324)	30	NM_005324	3021	Hs.180877	NM_005324	ENSG00000132475	H3F3B	H3.3B	H3 histone family member 3B	protein-coding
1203	chr1	85201617	85201748	+	0	NA	promoter-TSS (NM_032184)	promoter-TSS (NM_032184)	-637	NM_032184	84144	Hs.533853	NM_032184	ENSG00000097096	SYDE2	-	synapse defective Rho GTPase homolog 2	protein-coding
4261	chr10	102646183	102646222	+	0	NA	intron (NM_001345950, intron 1 of 4)	intron (NM_001345950, intron 1 of 4)	1707	NM_030912	81603	Hs.336810	NM_030912	ENSG00000171206	TRIM8	GERP|RNF27	tripartite motif containing 8	protein-coding
23311	chr5	138575876	138575950	+	0	NA	promoter-TSS (NM_004134)	promoter-TSS (NM_004134)	-284	NM_004134	3313	Hs.184233	NM_004134	ENSG00000113013	HSPA9	CRP40|CSA|EVPLS|GRP-75|GRP75|HEL-S-124m|HSPA9B|MOT|MOT2|MTHSP75|PBP74|SAAN|SIDBA4	heat shock protein family A (Hsp70) member 9	protein-coding
28275	chr8	98825582	98825705	+	0	NA	promoter-TSS (NM_001256313)	promoter-TSS (NM_001256313)	28	NM_001256313	6788	Hs.492333	NM_006281	ENSG00000104375	STK3	KRS1|MST2	serine/threonine kinase 3	protein-coding
17814	chr20	25237945	25238084	+	0	NA	Intergenic	L1ME3|LINE|L1	-10056	NM_002862	5834	Hs.368157	NM_002862	ENSG00000100994	PYGB	GPBB	glycogen phosphorylase B	protein-coding
10919	chr16	3158639	3158791	+	0	NA	Intergenic	CpG	14424	NR_132322	197350	Hs.434132	NR_132322	ENSG00000228146	CASP16P	CASP16	caspase 16, pseudogene	pseudo
4429	chr10	116947980	116948084	+	0	NA	intron (NM_001258300, intron 8 of 17)	intron (NM_001258300, intron 8 of 17)	57545	NM_001127211	57698	Hs.501140	NM_018330	ENSG00000187164	SHTN1	KIAA1598|shootin-1	shootin 1	protein-coding
1354	chr1	94950178	94950282	+	0	NA	intron (NR_033998, intron 2 of 3)	MER68|LTR|ERVL	22202	NR_033998	729970	Hs.297988	NR_033998	ENSG00000235501	LOC729970	-	hCG2028352-like	ncRNA
10390	chr15	71093420	71093524	+	0	NA	Intergenic	Intergenic	22028	NM_001102658	196993	Hs.646533	NM_001102658	ENSG00000225362	CT62	-	cancer/testis antigen 62	protein-coding
27493	chr8	20159859	20159925	+	0	NA	intron (NM_001142324, intron 10 of 15)	MIRc|SINE|MIR	23314	NM_001135691	6570	Hs.158322	NM_003053	ENSG00000036565	SLC18A1	CGAT|VAT1|VMAT1	solute carrier family 18 member A1	protein-coding
23574	chr5	154368182	154368286	+	0	NA	intron (NM_198321, intron 4 of 11)	intron (NM_198321, intron 4 of 11)	21128	NR_031626	100302181		NR_031626	ENSG00000221430	MIR1294	MIRN1294|hsa-mir-1294|mir-1294	microRNA 1294	ncRNA
21881	chr4	147578134	147578269	+	0	NA	Intergenic	MLT1N2|LTR|ERVL-MaLR	-39187	NM_018241	55751	Hs.203896	NM_018241	ENSG00000164168	TMEM184C	TMEM34	transmembrane protein 184C	protein-coding
8	chr1	1073781	1073935	+	0	NA	intron (NM_001205252, intron 1 of 1)	intron (NM_001205252, intron 1 of 1)	449	NM_001205252	401934	Hs.568137	NM_001205252	ENSG00000237330	RNF223	-	ring finger protein 223	protein-coding
2359	chr1	201154469	201154602	+	0	NA	promoter-TSS (NR_109920)	promoter-TSS (NR_109920)	20	NM_016456	252839	Hs.181444	NM_016456	ENSG00000116857	TMEM9	DERM4|TMEM9A	transmembrane protein 9	protein-coding
18469	chr21	31366905	31367009	+	0	NA	intron (NM_003253, intron 2 of 28)	intron (NM_003253, intron 2 of 28)	192020	NM_003253	7074	Hs.517228	NM_003253	ENSG00000156299	TIAM1	-	T-cell lymphoma invasion and metastasis 1	protein-coding
28873	chr9	1337225	1337329	+	0	NA	Intergenic	Intergenic	286657	NM_181872	10655	Hs.59506	NM_006557	ENSG00000173253	DMRT2	-	doublesex and mab-3 related transcription factor 2	protein-coding
29842	chr9	109716745	109716849	+	0	NA	intron (NM_001037293, intron 1 of 6)	intron (NM_001037293, intron 1 of 6)	-63500	NM_053016	114299	Hs.591908	NM_053016	ENSG00000157654	PALM2	AKAP2	paralemmin 2	protein-coding
15700	chr2	66840143	66840264	+	0	NA	Intergenic	Intergenic	-64233	NR_110169	101060019	Hs.116425	NR_110169	ENSG00000230525	LINC01799	-	long intergenic non-protein coding RNA 1799	ncRNA
29527	chr9	91302909	91303013	+	0	NA	intron (NM_001306190, intron 3 of 8)	intron (NM_001306190, intron 3 of 8)	58963	NM_001698	549	Hs.175905	NM_001698	ENSG00000148090	AUH	-	AU RNA binding methylglutaconyl-CoA hydratase	protein-coding
11763	chr16	84145041	84145197	+	0	NA	promoter-TSS (NM_178452)	promoter-TSS (NM_178452)	76	NM_031463	83693	Hs.555992	NM_031463	ENSG00000103160	HSDL1	SDR12C3	hydroxysteroid dehydrogenase like 1	protein-coding
11651	chr16	75342438	75342602	+	0	NA	intron (NM_006324, intron 5 of 6)	intron (NM_006324, intron 5 of 6)	-74467	NM_001170715	9564	Hs.479747	NM_014567	ENSG00000050820	BCAR1	CAS|CAS1|CASS1|CRKAS|P130Cas	BCAR1, Cas family scaffolding protein	protein-coding
21091	chr3	197960075	197960179	+	0	NA	promoter-TSS (NM_001323028)	promoter-TSS (NM_001323028)	-73	NR_026787	89782	Hs.518540	NM_033029	ENSG00000185621	LMLN	GP63|INV|IX14|MSP	leishmanolysin like peptidase	protein-coding
19727	chr3	98483328	98483428	+	0	NA	Intergenic	L1PA7|LINE|L1	13898	NM_001004736	26339	Hs.621533	NM_001004736	ENSG00000232382	OR5K1	HSHTPCRX10|HTPCRX10|OR3-8	olfactory receptor family 5 subfamily K member 1	protein-coding
29381	chr9	83299649	83299797	+	0	NA	intron (NM_001244961, intron 5 of 9)	intron (NM_001244961, intron 5 of 9)	32238	NM_001244961	257019	Hs.127535	NM_174938	ENSG00000172159	FRMD3	4.1O|EPB41L4O|EPB41LO|P410	FERM domain containing 3	protein-coding
9683	chr14	101151357	101151551	+	0	NA	Intergenic	Intergenic	81543	NR_047664	100507257	Hs.301755	NR_047664	ENSG00000223403	MEG9	LINC00584	maternally expressed 9 (non-protein coding)	ncRNA
27274	chr7	155922107	155922253	+	0	NA	Intergenic	Intergenic	-39039	NR_144629	389602	Hs.583071	NM_001291913		LOC389602	-	uncharacterized LOC389602	protein-coding
21234	chr4	22179136	22179240	+	0	NA	Intergenic	Intergenic	160478	NR_037877	100505912	Hs.270471	NR_037877		LOC100505912	-	uncharacterized LOC100505912	ncRNA
27834	chr8	53353380	53353532	+	0	NA	Intergenic	Intergenic	-101759	NM_001282904	4986	Hs.106795	NM_000912	ENSG00000082556	OPRK1	K-OR-1|KOR|KOR-1|OPRK	opioid receptor kappa 1	protein-coding
24629	chr6	46045392	46045496	+	0	NA	intron (NM_001114086, intron 1 of 5)	intron (NM_001114086, intron 1 of 5)	-29555	NM_016929	53405	Hs.485489	NM_016929	ENSG00000112782	CLIC5	DFNB102|DFNB103|MST130|MSTP130	chloride intracellular channel 5	protein-coding
19071	chr22_KI270733v1_random	168946	168989	+	0	NA	Intergenic	CpG	-1248	NR_128714	103504728		NR_128714	ENSG00000264063	MIR3687-2	hsa-mir-3687-2	microRNA 3687-2	ncRNA
16073	chr2	105744782	105744886	+	0	NA	promoter-TSS (NM_003581)	promoter-TSS (NM_003581)	-229	NM_003581	8440	Hs.529244	NM_003581	ENSG00000071051	NCK2	GRB4|NCKbeta	NCK adaptor protein 2	protein-coding
8611	chr13	110419466	110419570	+	0	NA	intron (NM_001846, intron 4 of 47)	intron (NM_001846, intron 4 of 47)	43769	NM_001267044	100129836	Hs.640035	NM_001267044		COL4A2-AS2	-	COL4A2 antisense RNA 2	protein-coding
6631	chr12	12872514	12872618	+	0	NA	Intergenic	Intergenic	-2911	NR_003932	387841	Hs.631728	NR_003932	ENSG00000234498	RPL13AP20	RPL13A_9_1211	ribosomal protein L13a pseudogene 20	pseudo
21057	chr3	196632448	196632451	+	0	NA	non-coding (NR_132101, exon 1 of 2)	non-coding (NR_132101, exon 1 of 2)	138	NR_132101	101929769	Hs.518527	NR_132101	ENSG00000232065	LINC01063	-	long intergenic non-protein coding RNA 1063	ncRNA
29849	chr9	110283799	110283903	+	0	NA	Intergenic	MIRb|SINE|MIR	-27211	NM_001244938	7295	Hs.435136	NM_003329	ENSG00000136810	TXN	TRDX|TRX|TRX1	thioredoxin	protein-coding
19165	chr3	11770569	11770703	+	0	NA	Intergenic	Intergenic	-49868	NM_014667	9686	Hs.740389	NM_014667	ENSG00000144560	VGLL4	VGL-4	vestigial like family member 4	protein-coding
14419	chr19	38559721	38559722	+	0	NA	intron (NM_001042723, intron 88 of 104)	intron (NM_001042723, intron 88 of 104)	-36626	NR_134907	105372397	Hs.570011	NR_134907	ENSG00000267291	LOC105372397	-	uncharacterized LOC105372397	ncRNA
28829	chr8	144094922	144095026	+	0	NA	promoter-TSS (NM_001916)	promoter-TSS (NM_001916)	-61	NM_001916	1537	Hs.289271	NM_001916	ENSG00000179091	CYC1	MC3DN6|UQCR4	cytochrome c1	protein-coding
12028	chr17	7262426	7262547	+	0	NA	5' UTR (NM_001185023, exon 1 of 3)	5' UTR (NM_001185023, exon 1 of 3)	459	NM_001307	1366	Hs.513915	NM_001307	ENSG00000181885	CLDN7	CEPTRL2|CLDN-7|CPETRL2|Hs.84359|claudin-1	claudin 7	protein-coding
31095	chrX	135521767	135521946	+	0	NA	intron (NM_182540, intron 2 of 16)	(CTC)n|Simple_repeat|Simple_repeat	-1182	NR_046740	100874118	Hs.602150	NR_046740	ENSG00000225235	INTS6L-AS1	DDX26B-AS1	INTS6L antisense RNA 1	ncRNA
24727	chr6	55636531	55636578	+	0	NA	Intergenic	Intergenic	-57340	NR_109869	54511	Hs.147054	NM_019036	ENSG00000146151	HMGCLL1	bA418P12.1|er-cHL	3-hydroxymethyl-3-methylglutaryl-CoA lyase like 1	protein-coding
23171	chr5	128774794	128774898	+	0	NA	Intergenic	Intergenic	-190281	NM_001017372	28965	Hs.49765	NM_014031	ENSG00000113396	SLC27A6	ACSVL2|FACVL2|FATP6|VLCS-H1	solute carrier family 27 member 6	protein-coding
14880	chr19	58519870	58520000	+	0	NA	promoter-TSS (NM_001316981)	promoter-TSS (NM_001316981)	74	NM_001316979	84878	Hs.515662	NM_032792	ENSG00000119574	ZBTB45	ZNF499	zinc finger and BTB domain containing 45	protein-coding
12882	chr17	66952236	66952393	+	0	NA	Intergenic	Intergenic	-12550	NM_014405	27092	Hs.514423	NM_014405	ENSG00000075461	CACNG4	-	calcium voltage-gated channel auxiliary subunit gamma 4	protein-coding
5970	chr11	102306263	102306385	+	0	NA	Intergenic	Intergenic	-11126	NM_182962	330	Hs.127799	NM_001165	ENSG00000023445	BIRC3	AIP1|API2|CIAP2|HAIP1|HIAP1|MALT2|MIHC|RNF49|c-IAP2	baculoviral IAP repeat containing 3	protein-coding
4094	chr10	93466465	93466573	+	0	NA	intron (NM_133337, intron 1 of 52)	intron (NM_133337, intron 1 of 52)	15798	NM_133337	26509	Hs.602086	NM_013451	ENSG00000138119	MYOF	FER1L3	myoferlin	protein-coding
15972	chr2	96428055	96428178	+	0	NA	Intergenic	MER83B-int|LTR|ERV1	77269	NM_001285486	93082	Hs.149219	NM_001080535	ENSG00000163121	NEURL3	LINCR	neuralized E3 ubiquitin protein ligase 3	protein-coding
13581	chr18	51030118	51030178	+	0	NA	promoter-TSS (NM_005359)	promoter-TSS (NM_005359)	-65	NM_005359	4089	Hs.75862	NM_005359	ENSG00000141646	SMAD4	DPC4|JIP|MADH4|MYHRS	SMAD family member 4	protein-coding
4704	chr11	3049949	3050053	+	0	NA	intron (NM_001014437, intron 1 of 22)	intron (NM_001014437, intron 1 of 22)	7450	NM_001014437	833	Hs.274873	NM_001751	ENSG00000110619	CARS	CARS1|CYSRS|MGC:11246	cysteinyl-tRNA synthetase	protein-coding
1266	chr1	88985209	88985364	+	0	NA	intron (NM_019610, intron 1 of 1)	intron (NM_019610, intron 1 of 1)	7674	NM_019610	494115	Hs.481898	NM_019610	ENSG00000213516	RBMXL1	RBM1	RNA binding motif protein, X-linked like 1	protein-coding
29187	chr9	71680726	71680830	+	0	NA	Intergenic	Intergenic	88106	NM_001135820	23670	Hs.494146	NM_013390	ENSG00000135048	TMEM2	-	transmembrane protein 2	protein-coding
6578	chr12	9347399	9347491	+	0	NA	Intergenic	Intergenic	-20019	NR_120479	101930452	Hs.734183	NR_120479	ENSG00000260423	LOC101930452	-	uncharacterized LOC101930452	ncRNA
3419	chr10	23345996	23346148	+	0	NA	Intergenic	Intergenic	-1229	NM_153714	256815	Hs.132442	NM_153714	ENSG00000179133	C10orf67	C10orf115|LINC01552|bA215C7.4	chromosome 10 open reading frame 67	protein-coding
18026	chr20	41134043	41134147	+	0	NA	intron (NR_109889, intron 3 of 6)	intron (NR_109889, intron 3 of 6)	-3426	NM_182811	5335	Hs.268177	NM_002660	ENSG00000124181	PLCG1	NCKAP3|PLC-II|PLC1|PLC148|PLCgamma1	phospholipase C gamma 1	protein-coding
30378	chr9	137086837	137086941	+	0	NA	promoter-TSS (NM_016219)	promoter-TSS (NM_016219)	-38	NR_045721	11253	Hs.279881	NM_016219	ENSG00000177239	MAN1B1	ERMAN1|ERManI|MANA-ER|MRT15	mannosidase alpha class 1B member 1	protein-coding
23416	chr5	143403652	143403831	+	0	NA	promoter-TSS (NM_000176)	promoter-TSS (NM_000176)	-52	NM_001204262	2908	Hs.122926	NM_000176	ENSG00000113580	NR3C1	GCCR|GCR|GCRST|GR|GRL	nuclear receptor subfamily 3 group C member 1	protein-coding
10430	chr15	73956970	73957057	+	0	NA	Intergenic	Intergenic	-28765	NR_040069	100287616	Hs.599785	NR_040066	ENSG00000261801	LOXL1-AS1	-	LOXL1 antisense RNA 1	ncRNA
20983	chr3	192901514	192901618	+	0	NA	intron (NM_178496, intron 1 of 1)	intron (NM_178496, intron 1 of 1)	16595	NM_178496	151963	Hs.151443	NM_178496	ENSG00000180611	MB21D2	C3orf59	Mab-21 domain containing 2	protein-coding
30424	chrUn_KI270442v1	55557	55658	+	0	NA	NA	(GGAAT)n|Simple_repeat|Simple_repeat	NA	NA
30324	chr9	133479073	133479177	+	0	NA	promoter-TSS (NM_017585)	promoter-TSS (NM_017585)	29	NM_017585	11182	Hs.244378	NM_017585	ENSG00000160326	SLC2A6	GLUT6|GLUT9|HSA011372	solute carrier family 2 member 6	protein-coding
15852	chr2	75600503	75600627	+	0	NA	Intergenic	Intergenic	-30843	NM_032181	84141	Hs.302346	NM_032181	ENSG00000115363	EVA1A	FAM176A|TMEM166	eva-1 homolog A, regulator of programmed cell death	protein-coding
10052	chr15	48868705	48868809	+	0	NA	intron (NM_203349, intron 5 of 11)	intron (NM_203349, intron 5 of 11)	-9336	NM_014335	23741	Hs.255973	NM_014335	ENSG00000255302	EID1	C15orf3|CRI1|EID-1|IRO45620|PNAS-22|PTD014|RBP21	EP300 interacting inhibitor of differentiation 1	protein-coding
13661	chr18	59716156	59716260	+	0	NA	Intergenic	Intergenic	-18796	NM_133459	147372	Hs.34333	NM_133459	ENSG00000183287	CCBE1	HKLLS1	collagen and calcium binding EGF domains 1	protein-coding
7514	chr12	100163991	100164118	+	0	NA	TTS (NR_024261)	TTS (NR_024261)	9289	NR_036632	55592	Hs.524660	NM_017600	ENSG00000238105	GOLGA2P5	GOLGA2B|GOLGA2L1	golgin A2 pseudogene 5	pseudo
39	chr1	2227758	2227868	+	0	NA	promoter-TSS (NM_003036)	promoter-TSS (NM_003036)	-882	NM_003036	6497	Hs.656507	NM_003036	ENSG00000157933	SKI	SGS|SKV	SKI proto-oncogene	protein-coding
27471	chr8	19041642	19041774	+	0	NA	Intergenic	Intergenic	-28022	NM_015310	23362	Hs.434255	NM_015310	ENSG00000156011	PSD3	EFA6D|EFA6R|HCA67	pleckstrin and Sec7 domain containing 3	protein-coding
29697	chr9	99966832	99966981	+	0	NA	intron (NM_017919, intron 6 of 7)	L3|LINE|CR1	60273	NM_017919	55014	Hs.704031	NM_017919	ENSG00000136874	STX17	-	syntaxin 17	protein-coding
22355	chr5	34598224	34598353	+	0	NA	Intergenic	Intergenic	-58040	NM_015577	26064	Hs.431400	NM_015577	ENSG00000039560	RAI14	NORPEG|RAI13	retinoic acid induced 14	protein-coding
11375	chr16	54846962	54847064	+	0	NA	TTS (NR_134971)	TTS (NR_134971)	1220	NR_134971	101927480	Hs.499208	NR_134971	ENSG00000245694	LOC101927480	-	uncharacterized LOC101927480	ncRNA
10300	chr15	65611168	65611296	+	0	NA	promoter-TSS (NM_001136043)	promoter-TSS (NM_001136043)	57	NR_045104	81556	Hs.6686	NM_030800	ENSG00000138614	INTS14	C15orf44|VWA9	integrator complex subunit 14	protein-coding
29918	chr9	113682567	113682653	+	0	NA	Intergenic	Intergenic	88456	NM_001276262	5998	Hs.494875	NM_017790	ENSG00000138835	RGS3	C2PA|RGP3	regulator of G-protein signaling 3	protein-coding
24176	chr6	21277743	21277927	+	0	NA	Intergenic	Intergenic	234057	NR_103790	100874531	Hs.112750	NR_103790	ENSG00000280989	LINC00581	linc-MBOAT1-4	long intergenic non-protein coding RNA 581	ncRNA
20716	chr3	177602903	177603020	+	0	NA	intron (NR_047568, intron 2 of 3)	intron (NR_047568, intron 2 of 3)	161040	NR_047568	100505566	Hs.581170	NR_047568		LINC00578	-	long intergenic non-protein coding RNA 578	ncRNA
25719	chr7	14754728	14754832	+	0	NA	intron (NM_145695, intron 2 of 23)	intron (NM_145695, intron 2 of 23)	86670	NM_145695	1607	Hs.567255	NM_004080	ENSG00000136267	DGKB	DAGK2|DGK|DGK-BETA	diacylglycerol kinase beta	protein-coding
25854	chr7	23273175	23273360	+	0	NA	intron (NM_001005340, intron 9 of 10)	intron (NM_001005340, intron 9 of 10)	-26054	NM_138446	115416	Hs.87385	NM_138446	ENSG00000156928	MALSU1	C7orf30|mtRsfA	mitochondrial assembly of ribosomal large subunit 1	protein-coding
20644	chr3	171460481	171460585	+	0	NA	promoter-TSS (NM_015028)	promoter-TSS (NM_015028)	-125	NM_001161562	23043	Hs.34024	NM_015028	ENSG00000154310	TNIK	MRT54	TRAF2 and NCK interacting kinase	protein-coding
12543	chr17	43469210	43469414	+	0	NA	Intergenic	Intergenic	-14553	NM_001322219	1659	Hs.463105	NM_004941	ENSG00000067596	DHX8	DDX8|HRH1|PRP22|PRPF22	DEAH-box helicase 8	protein-coding
15984	chr2	96927973	96928125	+	0	NA	intron (NM_001122646, intron 9 of 16)	intron (NM_001122646, intron 9 of 16)	8943	NR_110209	101927053	Hs.677537	NR_110209		LOC101927053	-	uncharacterized LOC101927053	ncRNA
16583	chr2	164388635	164388747	+	0	NA	Intergenic	Intergenic	179859	NM_001303422	2888	Hs.411881	NM_004490	ENSG00000115290	GRB14	-	growth factor receptor bound protein 14	protein-coding
8091	chr13	33388321	33388461	+	0	NA	intron (NM_001243476, intron 5 of 17)	intron (NM_001243476, intron 5 of 17)	-102627	NM_178006	90627	Hs.156551	NM_052851	ENSG00000133121	STARD13	ARHGAP37|DLC2|GT650|LINC00464	StAR related lipid transfer domain containing 13	protein-coding
15705	chr2	67259995	67260099	+	0	NA	intron (NR_110564, intron 1 of 4)	intron (NR_110564, intron 1 of 4)	-44728	NR_038844	644838	Hs.145561	NR_038844	ENSG00000236780	LINC01829	-	long intergenic non-protein coding RNA 1829	ncRNA
4570	chr10	125087675	125087780	+	0	NA	intron (NM_001321013, intron 1 of 9)	intron (NM_001321013, intron 1 of 9)	-54857	NR_036178	100423041		NR_036178	ENSG00000264572	MIR4296	-	microRNA 4296	ncRNA
17244	chr2	230054165	230054269	+	0	NA	intron (NM_152527, intron 2 of 4)	intron (NM_152527, intron 2 of 4)	14782	NM_152527	151473	Hs.504317	NM_152527	ENSG00000163053	SLC16A14	MCT14	solute carrier family 16 member 14	protein-coding
2350	chr1	200640148	200640252	+	0	NA	TTS (NM_001320181)	TTS (NM_001320181)	-19466	NM_014875	9928	Hs.3104	NM_014875	ENSG00000118193	KIF14	MKS12	kinesin family member 14	protein-coding
2479	chr1	205441161	205441285	+	0	NA	intron (NR_103783, intron 1 of 1)	intron (NR_103783, intron 1 of 1)	7175	NR_029893	442891		NR_029893	ENSG00000199059	MIR135B	MIRN135B|mir-135b	microRNA 135b	ncRNA
1	chr1	181372	181526	+	0	NA	Intergenic	TAR1|Satellite|telo	6509	NR_106918	102466751		NR_106918	ENSG00000278267	MIR6859-1	hsa-mir-6859-1	microRNA 6859-1	ncRNA
16527	chr2	159124774	159124878	+	0	NA	intron (NM_033394, intron 4 of 26)	AluJb|SINE|Alu	-62009	NR_106948	102465535		NR_106948	ENSG00000275141	MIR6888	hsa-mir-6888	microRNA 6888	ncRNA
12262	chr17	28571502	28571620	+	0	NA	5' UTR (NM_033198, exon 1 of 12)	5' UTR (NM_033198, exon 1 of 12)	308	NM_033198	94005	Hs.462550	NM_033198	ENSG00000087111	PIGS	-	phosphatidylinositol glycan anchor biosynthesis class S	protein-coding
506	chr1	30618556	30618661	+	0	NA	Intergenic	MIRb|SINE|MIR	-100164	NR_034182	100129196	Hs.659751	NR_034182	ENSG00000186056	MATN1-AS1	-	MATN1 antisense RNA 1	ncRNA
28181	chr8	91070173	91070365	+	0	NA	promoter-TSS (NR_110439)	promoter-TSS (NR_110439)	73	NM_001286745	51633	Hs.30532	NM_016023	ENSG00000155100	OTUD6B	CGI-77|DUBA-5|DUBA5	OTU domain containing 6B	protein-coding
31083	chrX	134797172	134797304	+	0	NA	promoter-TSS (NM_001170756)	promoter-TSS (NM_001170756)	-6	NM_001166600	159090	Hs.404706	NM_145284	ENSG00000156504	FAM122B	SPACIA2	family with sequence similarity 122B	protein-coding
22227	chr5	10962203	10962330	+	0	NA	Intergenic	LTR18B|LTR|ERVL	-200991	NM_001291963	1611	Hs.75189	NM_004394	ENSG00000112977	DAP	-	death associated protein	protein-coding
19252	chr3	23568014	23568118	+	0	NA	intron (NM_152653, intron 5 of 5)	intron (NM_152653, intron 5 of 5)	-237827	NM_182666	7324	Hs.164853	NM_003341	ENSG00000170142	UBE2E1	UBCH6	ubiquitin conjugating enzyme E2 E1	protein-coding
4184	chr10	98293836	98293917	+	0	NA	Intergenic	Intergenic	-25626	NM_032211	84171	Hs.306814	NM_032211	ENSG00000138131	LOXL4	LOXC	lysyl oxidase like 4	protein-coding
31031	chrX	123733061	123733109	+	0	NA	promoter-TSS (NM_001081550)	promoter-TSS (NM_001081550)	-31	NM_001081550	57187	Hs.149991	NM_020449	ENSG00000125676	THOC2	CXorf3|MRX12|MRX35|THO2|dJ506G2.1|hTREX120	THO complex 2	protein-coding
23318	chr5	139341711	139341857	+	0	NA	promoter-TSS (NM_016480)	promoter-TSS (NM_016480)	-48	NM_016480	51247	Hs.396644	NM_016480	ENSG00000120727	PAIP2	PAIP-2|PAIP2A	poly(A) binding protein interacting protein 2	protein-coding
7950	chr13	21298049	21298224	+	0	NA	promoter-TSS (NR_038939)	promoter-TSS (NR_038939)	11	NR_046461	650794	Hs.147563	NR_038939		MIPEPP3	-	mitochondrial intermediate peptidase pseudogene 3	pseudo
15521	chr2	48314877	48315024	+	0	NA	intron (NM_002158, intron 1 of 6)	CpG	294	NM_002158	3344	Hs.468478	NM_002158	ENSG00000170802	FOXN2	HTLF	forkhead box N2	protein-coding
10770	chr15	95872608	95872725	+	0	NA	Intergenic	Kanga1b|DNA|TcMar-Tc2	439573	NR_027132	145820	Hs.652702	NR_027132	ENSG00000259134	LINC00924	-	long intergenic non-protein coding RNA 924	ncRNA
8100	chr13	34044682	34044843	+	0	NA	Intergenic	MLT1D|LTR|ERVL-MaLR	226693	NM_181558	5983	Hs.115474	NM_002915	ENSG00000133119	RFC3	RFC38	replication factor C subunit 3	protein-coding
7583	chr12	106296260	106296364	+	0	NA	Intergenic	Intergenic	-6479	NM_001286262	255394	Hs.696047	NM_152772	ENSG00000166046	TCP11L2	-	t-complex 11 like 2	protein-coding
8600	chr13	110017599	110017703	+	0	NA	Intergenic	Intergenic	-35634	NR_126387	104355146	Hs.508690	NR_126387	ENSG00000231428	LINC00396	-	long intergenic non-protein coding RNA 396	ncRNA
29164	chr9	70258801	70258935	+	0	NA	promoter-TSS (NM_015110)	promoter-TSS (NM_015110)	6	NR_039990	100507299	Hs.556816	NR_039990		SMC5-AS1	MAMDC2-AS2	SMC5 antisense RNA 1 (head to head)	ncRNA
8537	chr13	103356403	103356410	+	0	NA	Intergenic	Intergenic	-68794	NR_126374	104326190	Hs.334381	NR_126374	ENSG00000234551	LINC01309	TCONS_l2_00007459	long intergenic non-protein coding RNA 1309	ncRNA
18528	chr21	38289805	38289950	+	0	NA	intron (NM_170737, intron 1 of 2)	intron (NM_170737, intron 1 of 2)	17457	NM_170737	3772	Hs.411299	NM_002243	ENSG00000157551	KCNJ15	IRKK|KIR1.3|KIR4.2	potassium voltage-gated channel subfamily J member 15	protein-coding
23379	chr5	141833194	141833304	+	0	NA	Intergenic	Intergenic	32953	NM_001278615	5097	Hs.79769	NM_002587	ENSG00000156453	PCDH1	PC42|PCDH42	protocadherin 1	protein-coding
20059	chr3	124793508	124793511	+	0	NA	intron (NM_002213, intron 10 of 14)	intron (NM_002213, intron 10 of 14)	61070	NR_036088	100422864		NR_036088	ENSG00000265981	MIR544B	-	microRNA 544b	ncRNA
11633	chr16	74985057	74985221	+	0	NA	promoter-TSS (NM_001324172)	promoter-TSS (NM_001324172)	7	NM_001324171	79726	Hs.280951	NM_030581	ENSG00000103091	WDR59	CDW12|FP977|p90-120	WD repeat domain 59	protein-coding
3862	chr10	71851167	71851362	+	0	NA	5' UTR (NM_002778, exon 1 of 14)	5' UTR (NM_002778, exon 1 of 14)	111	NM_002778	5660	Hs.523004	NM_002778	ENSG00000197746	PSAP	GLBA|SAP1	prosaposin	protein-coding
1517	chr1	111948752	111948845	+	0	NA	intron (NM_004980, intron 2 of 7)	GA-rich|Low_complexity|Low_complexity	39141	NR_046619	100873995	Hs.535274	NR_046619	ENSG00000237556	KCND3-AS1	-	KCND3 antisense RNA 1	ncRNA
8941	chr14	45679901	45679964	+	0	NA	Intergenic	Intergenic	-384227	NR_102701	100506412	Hs.207545	NR_102699	ENSG00000258700	LINC00871	-	long intergenic non-protein coding RNA 871	ncRNA
28725	chr8	133320509	133320613	+	0	NA	Intergenic	Intergenic	-23257	NM_006096	10397	Hs.372914	NM_006096	ENSG00000104419	NDRG1	CAP43|CMT4D|DRG-1|DRG1|GC4|HMSNL|NDR1|NMSL|PROXY1|RIT42|RTP|TARG1|TDD5	N-myc downstream regulated 1	protein-coding
16716	chr2	177322840	177322977	+	0	NA	intron (NR_026966, intron 6 of 8)	intron (NR_026966, intron 6 of 8)	-9026	NR_106767	102465255		NR_106767	ENSG00000278418	MIR6512	hsa-mir-6512|mir-6512	microRNA 6512	ncRNA
2808	chr1	224183830	224183934	+	0	NA	intron (NM_001321542, intron 1 of 2)	CpG	371	NM_001321542	8560	Hs.299878	NM_003676	ENSG00000143753	DEGS1	DEGS|DEGS-1|DES1|Des-1|FADS7|MIG15|MLD	delta 4-desaturase, sphingolipid 1	protein-coding
30197	chr9	128733320	128733424	+	0	NA	TTS (NR_046240)	TTS (NR_046240)	8910	NR_046240	100506100	Hs.62946	NR_046240	ENSG00000223478	LOC100506100	-	uncharacterized LOC100506100	ncRNA
31016	chrX	120250663	120250767	+	0	NA	promoter-TSS (NM_006777)	promoter-TSS (NM_006777)	-37	NM_006777	10009	Hs.143604	NM_006777	ENSG00000177485	ZBTB33	ZNF-kaiso|ZNF348	zinc finger and BTB domain containing 33	protein-coding
30082	chr9	124320478	124320582	+	0	NA	intron (NM_001166167, intron 4 of 9)	intron (NM_001166167, intron 4 of 9)	28110	NM_001166169	10783	Hs.197071	NM_014397	ENSG00000119408	NEK6	SID6-1512	NIMA related kinase 6	protein-coding
1973	chr1	164660581	164660685	+	0	NA	intron (NM_001204963, intron 2 of 8)	intron (NM_001204963, intron 2 of 8)	101273	NM_002585	5087	Hs.557097	NM_002585	ENSG00000185630	PBX1	-	PBX homeobox 1	protein-coding
12230	chr17	26596530	26596677	+	0	NA	Intergenic	ALR/Alpha|Satellite|centr	492638	NR_135673	105371703	Hs.649918	NR_135673		LOC105371703	-	uncharacterized LOC105371703	ncRNA
8214	chr13	45292303	45292407	+	0	NA	Intergenic	Intergenic	45254	NR_002967	677814	Hs.374596	NR_002967	ENSG00000199477	SNORA31	ACA31|SNORA31A	small nucleolar RNA, H/ACA box 31	snoRNA
12565	chr17	44587531	44587605	+	0	NA	Intergenic	Intergenic	30124	NM_001466	2535	Hs.142912	NM_001466	ENSG00000180340	FZD2	Fz2|fz-2|fzE2|hFz2	frizzled class receptor 2	protein-coding
6797	chr12	27975317	27975448	+	0	NA	Intergenic	CpG	-3399	NM_198965	5744	Hs.591159	NM_002820	ENSG00000087494	PTHLH	BDE2|HHM|PLP|PTHR|PTHRP	parathyroid hormone like hormone	protein-coding
28359	chr8	102864308	102864412	+	0	NA	promoter-TSS (NM_148174)	promoter-TSS (NM_148174)	89	NR_126338	100506753	Hs.602901	NR_126338		AZIN1-AS1	-	AZIN1 antisense RNA 1	ncRNA
25154	chr6	131063183	131063287	+	0	NA	promoter-TSS (NM_001135555)	promoter-TSS (NM_001135555)	87	NM_001135554	2037	Hs.486470	NM_001431	ENSG00000079819	EPB41L2	4.1-G|4.1G	erythrocyte membrane protein band 4.1 like 2	protein-coding
4827	chr11	11243872	11243886	+	0	NA	Intergenic	Intergenic	109478	NM_001256686	283106	Hs.654675	NM_001256686	ENSG00000254598	CSNK2A3	CSNK2A1P	casein kinase 2 alpha 3	protein-coding
23659	chr5	163696417	163696521	+	0	NA	Intergenic	Intergenic	190941	NM_013283	27430	Hs.54642	NM_013283	ENSG00000038274	MAT2B	MAT-II|MATIIbeta|Nbla02999|SDR23E1|TGR	methionine adenosyltransferase 2B	protein-coding
19741	chr3	98901786	98901924	+	0	NA	promoter-TSS (NM_080927)	promoter-TSS (NM_080927)	-166	NM_080927	131566	Hs.203691	NM_080927	ENSG00000057019	DCBLD2	CLCP1|ESDN	discoidin, CUB and LCCL domain containing 2	protein-coding
9842	chr15	33242231	33242335	+	0	NA	intron (NR_046005, intron 6 of 8)	intron (NR_046005, intron 6 of 8)	5272	NR_046005	100652857	Hs.439998	NR_046005		TMCO5B	-	transmembrane and coiled-coil domains 5B (pseudogene)	pseudo
3849	chr10	71333297	71333401	+	0	NA	intron (NR_033414, intron 2 of 3)	intron (NR_033414, intron 2 of 3)	14096	NM_018344	55315	Hs.438419	NM_018344	ENSG00000198246	SLC29A3	ENT3|HCLAP|HJCD|PHID	solute carrier family 29 member 3	protein-coding
19901	chr3	112991223	112991340	+	0	NA	exon (NM_014170, exon 1 of 6)	exon (NM_014170, exon 1 of 6)	328	NM_138485	29083	Hs.127496	NM_014170	ENSG00000163607	GTPBP8	HSPC135	GTP binding protein 8 (putative)	protein-coding
29476	chr9	88076942	88076993	+	0	NA	intron (NR_135138, intron 1 of 1)	CpG	933	NR_135137	102724156	Hs.633031	NR_135137		LOC102724156	-	uncharacterized LOC102724156	ncRNA
14065	chr19	10119938	10120095	+	0	NA	promoter-TSS (NM_003755)	promoter-TSS (NM_003755)	-92	NM_003755	8666	Hs.529059	NM_003755	ENSG00000130811	EIF3G	EIF3-P42|EIF3S4|eIF3-delta|eIF3-p44	eukaryotic translation initiation factor 3 subunit G	protein-coding
16961	chr2	205746388	205746492	+	0	NA	intron (NM_201279, intron 10 of 15)	intron (NM_201279, intron 10 of 15)	63940	NM_201264	8828	Hs.471200	NM_003872	ENSG00000118257	NRP2	NP2|NPN2|PRO2714|VEGF165R2	neuropilin 2	protein-coding
8776	chr14	28652908	28652918	+	0	NA	Intergenic	Charlie7|DNA|hAT-Charlie	112406	NR_125758	103695363	Hs.569360	NR_125758		FOXG1-AS1	FOXG1-AS	FOXG1 antisense RNA 1 (head to head)	ncRNA
12303	chr17	30906212	30906233	+	0	NA	promoter-TSS (NM_024683)	promoter-TSS (NM_024683)	46	NM_024683	79736	Hs.317340	NM_024683	ENSG00000172171	TEFM	C17orf42	transcription elongation factor, mitochondrial	protein-coding
13196	chr18	107137	107291	+	0	NA	Intergenic	BSR/Beta|Satellite|Satellite	-1851	NR_033770	727758	Hs.585843	NR_033770	ENSG00000263006	ROCK1P1	-	Rho associated coiled-coil containing protein kinase 1 pseudogene 1	pseudo
16203	chr2	118881653	118881789	+	0	NA	Intergenic	Intergenic	-33538	NM_001426	2019	Hs.271977	NM_001426	ENSG00000163064	EN1	-	engrailed homeobox 1	protein-coding
11707	chr16	80718620	80718797	+	0	NA	intron (NM_152342, intron 1 of 6)	intron (NM_152342, intron 1 of 6)	85570	NM_152342	124359	Hs.60257	NM_152342	ENSG00000166446	CDYL2	PCCP1	chromodomain Y-like 2	protein-coding
8711	chr14	22887386	22887449	+	0	NA	3' UTR (NM_173527, exon 5 of 5)	3' UTR (NM_173527, exon 5 of 5)	4194	NM_173527	161253	Hs.444911	NM_173527	ENSG00000139890	REM2	-	RRAD and GEM like GTPase 2	protein-coding
12961	chr17	73291573	73291677	+	0	NA	intron (NM_012121, intron 1 of 1)	intron (NM_012121, intron 1 of 1)	20379	NM_012121	23580	Hs.3903	NM_012121	ENSG00000179604	CDC42EP4	BORG4|CEP4|KAIA1777	CDC42 effector protein 4	protein-coding
4405	chr10	114624013	114624185	+	0	NA	intron (NM_001322885, intron 1 of 20)	intron (NM_001322885, intron 1 of 20)	34200	NM_002313	3983	Hs.438236	NM_002313	ENSG00000099204	ABLIM1	ABLIM|LIMAB1|LIMATIN|abLIM-1	actin binding LIM protein 1	protein-coding
21236	chr4	22202809	22202913	+	0	NA	Intergenic	MLT1J2|LTR|ERVL-MaLR	136805	NR_037877	100505912	Hs.270471	NR_037877		LOC100505912	-	uncharacterized LOC100505912	ncRNA
13589	chr18	51339984	51340088	+	0	NA	Intergenic	Intergenic	-52006	NR_040075	100287225	Hs.448920	NR_040074	ENSG00000227115	LINC01630	-	long intergenic non-protein coding RNA 1630	ncRNA
2029	chr1	168113074	168113208	+	0	NA	intron (NM_001267611, intron 1 of 5)	intron (NM_001267611, intron 1 of 5)	23295	NM_001267612	23432	Hs.271809	NM_007369	ENSG00000143147	GPR161	RE2	G protein-coupled receptor 161	protein-coding
25781	chr7	18972644	18972748	+	0	NA	intron (NM_178425, intron 23 of 24)	intron (NM_178425, intron 23 of 24)	144976	NM_000474	7291	Hs.66744	NM_000474	ENSG00000122691	TWIST1	ACS3|BPES2|BPES3|CRS|CRS1|CSO|SCS|TWIST|bHLHa38	twist family bHLH transcription factor 1	protein-coding
5671	chr11	74634580	74634684	+	0	NA	non-coding (NR_046410, exon 10 of 12)	non-coding (NR_046410, exon 10 of 12)	42027	NR_046410	10714	Hs.82502	NM_006591	ENSG00000077514	POLD3	P66|P68|PPP1R128	DNA polymerase delta 3, accessory subunit	protein-coding
23584	chr5	154857749	154857926	+	0	NA	promoter-TSS (NM_001301075)	promoter-TSS (NM_001301075)	-412	NM_001301083	9337	Hs.26703	NM_004779	ENSG00000155508	CNOT8	CAF1|CALIF|Caf1b|POP2|hCAF1	CCR4-NOT transcription complex subunit 8	protein-coding
19096	chr3	5004755	5004933	+	0	NA	Intergenic	Intergenic	-24883	NR_037903	100507582	Hs.434505	NR_037903	ENSG00000235831	BHLHE40-AS1	-	BHLHE40 antisense RNA 1	ncRNA
4218	chr10	100364950	100365096	+	0	NA	TTS (NM_005063)	TTS (NM_005063)	-8553	NR_026762	90271	Hs.628088	NR_026762		OLMALINC	C10orf75|HI-LNC80|LINC00263|NCRNA00263|OLMALINCAS	oligodendrocyte maturation-associated long intergenic non-coding RNA	ncRNA
23225	chr5	133051755	133051853	+	0	NA	promoter-TSS (NM_002154)	promoter-TSS (NM_002154)	-166	NM_002154	3308	Hs.90093	NM_002154	ENSG00000170606	HSPA4	APG-2|HEL-S-5a|HS24/P52|HSPH2|RY|hsp70|hsp70RY	heat shock protein family A (Hsp70) member 4	protein-coding
25426	chr6	159279819	159279924	+	0	NA	Intergenic	LTR44|LTR|ERV1	-103660	NR_125873	102724053	Hs.98463	NR_125873	ENSG00000234777	LOC102724053	-	uncharacterized LOC102724053	ncRNA
20594	chr3	168424506	168424643	+	0	NA	intron (NR_021485, intron 3 of 15)	MIR3|SINE|MIR	-127280	NR_030294	693136		NR_030294	ENSG00000207717	MIR551B	MIRN551B|mir-551b	microRNA 551b	ncRNA
19986	chr3	119463639	119463784	+	0	NA	promoter-TSS (NM_018266)	promoter-TSS (NM_018266)	-29	NM_018266	55254	Hs.594171	NM_018266	ENSG00000176142	TMEM39A	-	transmembrane protein 39A	protein-coding
20	chr1	1421333	1421533	+	0	NA	promoter-TSS (NM_001145210)	promoter-TSS (NM_001145210)	11	NM_001243535	441869	Hs.381222	NM_001145210	ENSG00000235098	ANKRD65	-	ankyrin repeat domain 65	protein-coding
25134	chr6	128204703	128204842	+	0	NA	intron (NM_001135648, intron 6 of 30)	L1PA11|LINE|L1	176907	NR_125849	101928140	Hs.656779	NR_125849		LOC101928140	-	uncharacterized LOC101928140	ncRNA
23295	chr5	137833519	137833673	+	0	NA	Intergenic	Intergenic	32403	NR_002713	4888	Hs.643466	NR_002713	ENSG00000226306	NPY6R	NPY1RL|NPY6RP|PP2|Y2B	neuropeptide Y receptor Y6 (pseudogene)	pseudo
9808	chr15	29924748	29924852	+	0	NA	intron (NM_001301025, intron 2 of 28).2	intron (NM_001301025, intron 2 of 28).2	43999	NM_001301025	7082	Hs.743990	NM_003257	ENSG00000104067	TJP1	ZO-1	tight junction protein 1	protein-coding
14328	chr19	29760182	29760364	+	0	NA	Intergenic	Intergenic	-44484	NM_001256047	83636	Hs.529094	NM_031448	ENSG00000131943	C19orf12	MPAN|NBIA3|NBIA4|SPG43	chromosome 19 open reading frame 12	protein-coding
29273	chr9	75892498	75892655	+	0	NA	intron (NM_001190482, intron 1 of 36)	CpG	1932	NM_001190482	5125	Hs.368542	NM_006200	ENSG00000099139	PCSK5	PC5|PC6|PC6A|SPC6	proprotein convertase subtilisin/kexin type 5	protein-coding
15741	chr2	69519001	69519016	+	0	NA	exon (NM_014911, exon 12 of 22)	exon (NM_014911, exon 12 of 22)	1163	NR_003705	100124535	Hs.693447	NR_003705	ENSG00000207016	SNORA36C	-	small nucleolar RNA, H/ACA box 36C	snoRNA
1983	chr1	165162970	165163124	+	0	NA	Intergenic	Intergenic	193194	NM_001174069	4009	Hs.667312	NM_177398	ENSG00000162761	LMX1A	LMX1|LMX1.1	LIM homeobox transcription factor 1 alpha	protein-coding
20046	chr3	123799758	123799885	+	0	NA	intron (NM_053026, intron 3 of 32)	intron (NM_053026, intron 3 of 32)	84481	NM_053026	4638	Hs.477375	NM_005965	ENSG00000065534	MYLK	AAT7|KRP|MLCK|MLCK1|MLCK108|MLCK210|MSTP083|MYLK1|smMLCK	myosin light chain kinase	protein-coding
11152	chr16	24539467	24539591	+	0	NA	promoter-TSS (NM_006910)	promoter-TSS (NM_006910)	-58	NM_006910	5930	Hs.188553	NM_006910	ENSG00000122257	RBBP6	MY038|P2P-R|PACT|RBQ-1|SNAMA	RB binding protein 6, ubiquitin ligase	protein-coding
26367	chr7	69739433	69739505	+	0	NA	intron (NM_015570, intron 1 of 18)	intron (NM_015570, intron 1 of 18)	140550	NM_001127231	26053	Hs.21631	NM_015570	ENSG00000158321	AUTS2	FBRSL2|MRD26	autism susceptibility candidate 2	protein-coding
16278	chr2	127408062	127408195	+	0	NA	Intergenic	CpG	-10292	NM_000312	5624	Hs.224698	NM_000312	ENSG00000115718	PROC	APC|PC|PROC1|THPH3|THPH4	protein C, inactivator of coagulation factors Va and VIIIa	protein-coding
25968	chr7	30323177	30323305	+	0	NA	intron (NM_147128, intron 1 of 4)	intron (NM_147128, intron 1 of 4)	-33351	NR_037513	100500883		NR_037513	ENSG00000283237	MIR550B1	-	microRNA 550b-1	ncRNA
4304	chr10	104322493	104322628	+	0	NA	promoter-TSS (NR_120622)	promoter-TSS (NR_120622)	-804	NR_120622	101927472	Hs.670333	NR_120622		LOC101927472	-	uncharacterized LOC101927472	ncRNA
468	chr1	27959892	27960036	+	0	NA	TTS (NM_001304579)	TTS (NM_001304579)	502	NM_018053	55113	Hs.55024	NM_018053	ENSG00000158156	XKR8	XRG8|hXkr8	XK related 8	protein-coding
23983	chr6	7910722	7910860	+	0	NA	promoter-TSS (NM_030810)	promoter-TSS (NM_030810)	23	NM_030810	81567	Hs.150837	NM_022085	ENSG00000239264	TXNDC5	ENDOPDI|ERP46|HCC-2|HCC2|PDIA15|STRF8|UNQ364	thioredoxin domain containing 5	protein-coding
21732	chr4	117796840	117796901	+	0	NA	Intergenic	Intergenic	-237475	NM_004784	9348	Hs.480596	NM_004784	ENSG00000164100	NDST3	HSST3	N-deacetylase and N-sulfotransferase 3	protein-coding
17107	chr2	218710788	218710868	+	0	NA	promoter-TSS (NM_014640)	promoter-TSS (NM_014640)	-17	NM_014640	9654	Hs.471405	NM_014640	ENSG00000135912	TTLL4	-	tubulin tyrosine ligase like 4	protein-coding
7247	chr12	68610696	68610800	+	0	NA	promoter-TSS (NM_001251918)	promoter-TSS (NM_001251918)	-91	NM_001251922	5908	Hs.369920	NM_015646	ENSG00000127314	RAP1B	K-REV|RAL1B	RAP1B, member of RAS oncogene family	protein-coding
20189	chr3	134201934	134202038	+	0	NA	intron (NM_001005861, intron 6 of 14)	intron (NM_001005861, intron 6 of 14)	48758	NM_002958	6259	Hs.654562	NM_002958	ENSG00000163785	RYK	D3S3195|JTK5|JTK5A|RYK1	receptor-like tyrosine kinase	protein-coding
24278	chr6	28349929	28350033	+	0	NA	promoter-TSS (NM_001242894)	promoter-TSS (NM_001242894)	67	NM_001242894	80317	Hs.380930	NM_024493	ENSG00000189298	ZKSCAN3	ZF47|ZFP306|ZNF306|ZNF309|ZSCAN13|ZSCAN35|Zfp47|dJ874C20.1|dJ874C20.1.|zfp-47	zinc finger with KRAB and SCAN domains 3	protein-coding
413	chr1	26278497	26278615	+	0	NA	3' UTR (NM_001281517, exon 13 of 13)	3' UTR (NM_001281517, exon 13 of 13)	-1166	NM_031286	83442	Hs.109051	NM_031286	ENSG00000142669	SH3BGRL3	HEL-S-297|SH3BP-1|TIP-B1	SH3 domain binding glutamate rich protein like 3	protein-coding
294	chr1	19949161	19949265	+	0	NA	Intergenic	LTR79|LTR|ERVL	-25596	NM_014589	30814	Hs.272372	NM_014589	ENSG00000188784	PLA2G2E	GIIE sPLA2|sPLA2-IIE	phospholipase A2 group IIE	protein-coding
21649	chr4	103198313	103198417	+	0	NA	promoter-TSS (NM_001813)	promoter-TSS (NM_001813)	44	NM_001813	1062	Hs.75573	NM_001813	ENSG00000138778	CENPE	CENP-E|KIF10|MCPH13|PPP1R61	centromere protein E	protein-coding
764	chr1	43582375	43582500	+	0	NA	intron (NM_001329137, intron 9 of 34)	intron (NM_001329137, intron 9 of 34)	51577	NM_130440	5792	Hs.272062	NM_002840	ENSG00000142949	PTPRF	BNAH2|LAR	protein tyrosine phosphatase, receptor type F	protein-coding
11289	chr16	47461192	47461260	+	0	NA	promoter-TSS (NM_000293)	promoter-TSS (NM_000293)	48	NM_001305002	81533	Hs.42217	NM_030790	ENSG00000129636	ITFG1	2310047C21Rik|CDA08|LNKN-1|TIP	integrin alpha FG-GAP repeat containing 1	protein-coding
29828	chr9	109316455	109316586	+	0	NA	intron (NM_018424, intron 1 of 15)	L3b|LINE|CR1	4444	NM_018424	54566	Hs.591901	NM_018424	ENSG00000095203	EPB41L4B	CG1|EHM2	erythrocyte membrane protein band 4.1 like 4B	protein-coding
28667	chr8	129708203	129708307	+	0	NA	Intergenic	Intergenic	-28016	NR_130917	137196	Hs.679457	NR_130917	ENSG00000229140	CCDC26	RAM	CCDC26 long non-coding RNA	ncRNA
10327	chr15	67091339	67091481	+	0	NA	intron (NM_005902, intron 1 of 8)	intron (NM_005902, intron 1 of 8)	25553	NM_005902	4088	Hs.727986	NM_005902	ENSG00000166949	SMAD3	HSPC193|HsT17436|JV15-2|LDS1C|LDS3|MADH3	SMAD family member 3	protein-coding
9697	chr14	102125709	102125807	+	0	NA	intron (NM_001017963, intron 1 of 11)	intron (NM_001017963, intron 1 of 11)	13991	NM_001017963	3320	Hs.525600	NM_005348	ENSG00000080824	HSP90AA1	EL52|HEL-S-65p|HSP86|HSP89A|HSP90A|HSP90N|HSPC1|HSPCA|HSPCAL1|HSPCAL4|HSPN|Hsp103|Hsp89|Hsp90|LAP-2|LAP2	heat shock protein 90 alpha family class A member 1	protein-coding
16037	chr2	101380527	101380624	+	0	NA	intron (NM_153836, intron 2 of 3)	intron (NM_153836, intron 2 of 3)	6928	NM_153836	200407	Hs.732289	NM_153836	ENSG00000175874	CREG2	-	cellular repressor of E1A stimulated genes 2	protein-coding
7634	chr12	109845296	109845400	+	0	NA	Intergenic	Intergenic	-11941	NM_021625	59341	Hs.506713	NM_021625	ENSG00000111199	TRPV4	BCYM3|CMT2C|HMSN2C|OTRPC4|SMAL|SPSMA|SSQTL1|TRP12|VRL2|VROAC	transient receptor potential cation channel subfamily V member 4	protein-coding
31203	chrX	155216262	155216449	+	0	NA	promoter-TSS (NM_003372)	promoter-TSS (NM_003372)	-69	NM_001303545	7411	Hs.436803	NM_003372	ENSG00000155959	VBP1	HIBBJ46|PFD3|PFDN3|VBP-1	VHL binding protein 1	protein-coding
25317	chr6	149746494	149746598	+	0	NA	promoter-TSS (NM_198887)	promoter-TSS (NM_198887)	26	NR_104456	348995	Hs.510375	NM_024647	ENSG00000120253	NUP43	bA350J20.1|p42	nucleoporin 43	protein-coding
8754	chr14	24188814	24188965	+	0	NA	promoter-TSS (NM_024658)	promoter-TSS (NM_024658)	29	NM_024658	79711	Hs.411865	NM_024658	ENSG00000196497	IPO4	Imp4	importin 4	protein-coding
17029	chr2	210171451	210171584	+	0	NA	promoter-TSS (NM_001307976)	promoter-TSS (NM_001307976)	-147	NM_001307976	151050	Hs.282260	NM_152519	ENSG00000144445	KANSL1L	C2orf67|MSL1v2	KAT8 regulatory NSL complex subunit 1 like	protein-coding
2522	chr1	207282609	207282797	+	0	NA	Intergenic	Intergenic	-38769	NM_000574	1604	Hs.126517	NM_000574	ENSG00000196352	CD55	CR|CROM|DAF|TC	CD55 molecule (Cromer blood group)	protein-coding
11754	chr16	83802332	83802474	+	0	NA	intron (NR_120308, intron 2 of 2)	intron (NR_120308, intron 2 of 2)	1573	NR_120308	102724163		NR_120308	ENSG00000260228	LOC102724163	-	uncharacterized LOC102724163	ncRNA
26777	chr7	105830462	105830590	+	0	NA	intron (NM_152749, intron 2 of 3)	intron (NM_152749, intron 2 of 3)	46059	NM_020725	222255	Hs.745056	NM_020725	ENSG00000146776	ATXN7L1	ATXN7L4	ataxin 7 like 1	protein-coding
20749	chr3	180250272	180250340	+	0	NA	Intergenic	L2c|LINE|L2	-163867	NR_132416	100505609	Hs.518427	NR_132416	ENSG00000241696	LINC02053	-	long intergenic non-protein coding RNA 2053	ncRNA
17102	chr2	218356777	218356845	+	0	NA	promoter-TSS (NM_198559)	promoter-TSS (NM_198559)	-45	NM_198559	375307	Hs.645453	NM_198559	ENSG00000158428	CATIP	C2orf62	ciliogenesis associated TTC17 interacting protein	protein-coding
10083	chr15	50816298	50816435	+	0	NA	Intergenic	Intergenic	-50653	NM_032802	84888	Hs.401537	NM_032802	ENSG00000138600	SPPL2A	IMP3|PSL2	signal peptide peptidase like 2A	protein-coding
18055	chr20	44151713	44151909	+	0	NA	intron (NM_020433, intron 2 of 5)	L2b|LINE|L2	35767	NM_175913	57158	Hs.441737	NM_020433	ENSG00000149596	JPH2	CMH17|JP-2|JP2	junctophilin 2	protein-coding
14040	chr19	8569467	8569546	+	0	NA	intron (NM_012335, intron 1 of 27)	intron (NM_012335, intron 1 of 27)	7941	NM_012335	4542	Hs.465818	NM_012335	ENSG00000142347	MYO1F	-	myosin IF	protein-coding
5922	chr11	96207454	96207621	+	0	NA	intron (NM_032427, intron 1 of 4)	intron (NM_032427, intron 1 of 4)	-133901	NR_036125	100422991		NR_036125	ENSG00000266192	MIR1260B	mir-1260b	microRNA 1260b	ncRNA
13425	chr18	34707783	34707887	+	0	NA	intron (NM_001128175, intron 2 of 11)	intron (NM_001128175, intron 2 of 11)	-2397	NM_032978	1837	Hs.643454	NM_001390	ENSG00000134769	DTNA	D18S892E|DRP3|DTN|DTN-A|LVNC1	dystrobrevin alpha	protein-coding
17022	chr2	209496206	209496318	+	0	NA	intron (NM_001039538, intron 1 of 14)	L2c|LINE|L2	72215	NM_001039538	4133	Hs.368281	NM_002374	ENSG00000078018	MAP2	MAP2A|MAP2B|MAP2C	microtubule associated protein 2	protein-coding
30753	chrX	54639796	54639953	+	0	NA	Intergenic	Intergenic	109663	NM_019067	54552	Hs.654677	NM_019067	ENSG00000130119	GNL3L	GNL3B	G protein nucleolar 3 like	protein-coding
10787	chr15	98166046	98166150	+	0	NA	Intergenic	Intergenic	-77345	NR_120325	101927332		NR_120325		LINC01582	-	long intergenic non-protein coding RNA 1582	ncRNA
7777	chr12	121626448	121626521	+	0	NA	promoter-TSS (NM_032790)	promoter-TSS (NM_032790)	-66	NM_032790	84876	Hs.55148	NM_032790		ORAI1	CRACM1|IMD9|ORAT1|TAM2|TMEM142A	ORAI calcium release-activated calcium modulator 1	protein-coding
30441	chrX	1452961	1453059	+	0	NA	promoter-TSS (NM_001173474)	promoter-TSS (NM_001173474)	-33	NM_004192	8623	Hs.533514	NM_004192	ENSG00000169093	ASMTL	ASMTLX|ASMTLY|ASTML	acetylserotonin O-methyltransferase-like	protein-coding
24839	chr6	80541286	80541380	+	0	NA	Intergenic	Intergenic	434723	NM_001318975	594	Hs.654441	NM_000056	ENSG00000083123	BCKDHB	BCKDE1B|BCKDH E1-beta|E1B	branched chain keto acid dehydrogenase E1 subunit beta	protein-coding
15723	chr2	68799801	68799946	+	0	NA	intron (NM_014882, intron 3 of 9)	intron (NM_014882, intron 3 of 9)	25072	NM_001166276	9938	Hs.531807	NM_014882	ENSG00000163219	ARHGAP25	HEL-S-308|KAIA0053	Rho GTPase activating protein 25	protein-coding
2583	chr1	209895825	209895929	+	0	NA	Intergenic	LTR39|LTR|ERV1	-42297	NM_153262	255928	Hs.658866	NM_153262	ENSG00000143469	SYT14	SCAR11|sytXIV	synaptotagmin 14	protein-coding
19232	chr3	18295267	18295424	+	0	NA	Intergenic	L1MA4A|LINE|L1	129992	NM_002971	6304	Hs.517717	NM_002971	ENSG00000182568	SATB1	-	SATB homeobox 1	protein-coding
9401	chr14	75822740	75822789	+	0	NA	intron (NM_015072, intron 28 of 31)	intron (NM_015072, intron 28 of 31)	159258	NM_003239	7043	Hs.592317	NM_003239	ENSG00000119699	TGFB3	ARVD|ARVD1|LDS5|RNHF|TGF-beta3	transforming growth factor beta 3	protein-coding
20976	chr3	192444588	192444750	+	0	NA	intron (NM_004113, intron 2 of 5)	intron (NM_004113, intron 2 of 5)	-35620	NM_021032	2257	Hs.390250	NM_004113	ENSG00000114279	FGF12	EIEE47|FGF12B|FHF1	fibroblast growth factor 12	protein-coding
710	chr1	40899613	40899755	+	0	NA	Intergenic	Intergenic	-37338	NM_133467	163732	Hs.355820	NM_133467	ENSG00000179862	CITED4	-	Cbp/p300 interacting transactivator with Glu/Asp rich carboxy-terminal domain 4	protein-coding
23277	chr5	136053659	136053763	+	0	NA	intron (NM_000358, intron 8 of 16)	intron (NM_000358, intron 8 of 16)	24816	NM_000358	7045	Hs.369397	NM_000358	ENSG00000120708	TGFBI	BIGH3|CDB1|CDG2|CDGG1|CSD|CSD1|CSD2|CSD3|EBMD|LCD1	transforming growth factor beta induced	protein-coding
27596	chr8	27340670	27340806	+	0	NA	intron (NM_173175, intron 1 of 29)	intron (NM_173175, intron 1 of 29)	15174	NM_173175	2185	Hs.491322	NM_004103	ENSG00000120899	PTK2B	CADTK|CAKB|FADK2|FAK2|PKB|PTK|PYK2|RAFTK	protein tyrosine kinase 2 beta	protein-coding
25436	chr6	160254951	160255055	+	0	NA	intron (NM_003058, intron 2 of 10)	intron (NM_003058, intron 2 of 10)	3928	NM_003058	6582	Hs.436385	NM_003058	ENSG00000112499	SLC22A2	OCT2	solute carrier family 22 member 2	protein-coding
7087	chr12	54279694	54279848	+	0	NA	promoter-TSS (NM_002136)	promoter-TSS (NM_002136)	360	NM_012117	23468	Hs.349283	NM_012117	ENSG00000094916	CBX5	HEL25|HP1|HP1A	chromobox 5	protein-coding
23810	chr5	178730650	178730806	+	0	NA	promoter-TSS (NM_001324339)	promoter-TSS (NM_001324339)	-26	NM_005649	6940	Hs.484324	NM_005649	ENSG00000169131	ZNF354A	EZNF|HEL104|HKL1|KID-1|KID1|TCF17	zinc finger protein 354A	protein-coding
5105	chr11	32893003	32893076	+	0	NA	promoter-TSS (NM_001076786)	promoter-TSS (NM_001076786)	-139	NM_001076786	79832	Hs.369368	NM_024774	ENSG00000060749	QSER1	-	glutamine and serine rich 1	protein-coding
13227	chr18	3594069	3594153	+	0	NA	promoter-TSS (NR_024101)	promoter-TSS (NR_024101)	-3	NR_024101	649446	Hs.19872	NM_001039796		DLGAP1-AS1	HsT914	DLGAP1 antisense RNA 1	ncRNA
112	chr1	8097509	8097648	+	0	NA	Intergenic	Intergenic	-71245	NM_018948	54206	Hs.605445	NM_018948	ENSG00000116285	ERRFI1	GENE-33|MIG-6|MIG6|RALT	ERBB receptor feedback inhibitor 1	protein-coding
13603	chr18	54247218	54247324	+	0	NA	Intergenic	Intergenic	-22208	NM_007195	11201	Hs.438533	NM_007195	ENSG00000101751	POLI	RAD30B|RAD3OB	DNA polymerase iota	protein-coding
9423	chr14	77072148	77072252	+	0	NA	intron (NR_110553, intron 1 of 2)	intron (NR_110553, intron 1 of 2)	3991	NR_110553	102724190	Hs.562528	NR_110553	ENSG00000258819	LOC102724190	-	uncharacterized LOC102724190	ncRNA
27256	chr7	155003289	155003521	+	0	NA	promoter-TSS (NM_007349)	promoter-TSS (NM_007349)	-28	NR_028090	202781	Hs.193172	NR_028090	ENSG00000273344	PAXIP1-AS1	-	PAXIP1 antisense RNA 1 (head to head)	ncRNA
19873	chr3	111768583	111768687	+	0	NA	intron (NM_001134437, intron 1 of 17)	intron (NM_001134437, intron 1 of 17)	36155	NM_001134437	90102	Hs.603252	NM_145753	ENSG00000144824	PHLDB2	LL5b|LL5beta	pleckstrin homology like domain family B member 2	protein-coding
23727	chr5	172689129	172689217	+	0	NA	3' UTR (NM_001308177, exon 4 of 4)	3' UTR (NM_001308177, exon 4 of 4)	27008	NR_049799	100847029		NR_049799	ENSG00000265160	MIR5003	-	microRNA 5003	ncRNA
15793	chr2	72766127	72766231	+	0	NA	intron (NR_135774, intron 1 of 19)	L1MEg|LINE|L1	59863	NM_015189	23233	Hs.303454	NM_015189	ENSG00000144036	EXOC6B	SEC15B|SEC15L2	exocyst complex component 6B	protein-coding
28212	chr8	94311104	94311178	+	0	NA	Intergenic	Intergenic	-48822	NM_005261	2669	Hs.654463	NM_005261	ENSG00000164949	GEM	KIR	GTP binding protein overexpressed in skeletal muscle	protein-coding
15457	chr2	44126587	44126691	+	0	NA	Intergenic	Intergenic	-42164	NM_177969	5495	Hs.416769	NM_002706	ENSG00000138032	PPM1B	PP2C-beta|PP2C-beta-X|PP2CB|PP2CBETA|PPC2BETAX	protein phosphatase, Mg2+/Mn2+ dependent 1B	protein-coding
26289	chr7	54546847	54546951	+	0	NA	intron (NR_133927, intron 1 of 3)	CpG	735	NR_133927	222008	Hs.335933	NM_182546	ENSG00000170419	VSTM2A	VSTM2	V-set and transmembrane domain containing 2A	protein-coding
16273	chr2	127294153	127294181	+	0	NA	promoter-TSS (NM_000122)	promoter-TSS (NM_000122)	9	NM_000122	2071	Hs.469872	NM_000122	ENSG00000163161	ERCC3	BTF2|GTF2H|RAD25|TFIIH|TTD2|XPB	ERCC excision repair 3, TFIIH core complex helicase subunit	protein-coding
9935	chr15	40776847	40776965	+	0	NA	intron (NM_018163, intron 4 of 10)	intron (NM_018163, intron 4 of 10)	6945	NM_001130448	643338	Hs.631715	NM_001130448	ENSG00000188277	C15orf62	-	chromosome 15 open reading frame 62	protein-coding
21525	chr4	83334881	83334985	+	0	NA	promoter-TSS (NM_001098540)	promoter-TSS (NM_001098540)	-52	NM_001098540	10855	Hs.44227	NM_006665	ENSG00000173083	HPSE	HPA|HPA1|HPR1|HPSE1|HSE1	heparanase	protein-coding
24139	chr6	18347405	18347486	+	0	NA	Intergenic	AluJo|SINE|Alu	-39905	NM_182757	255488	Hs.148741	NM_182757	ENSG00000137393	RNF144B	IBRDC2|PIR2|bA528A10.3|p53RFP	ring finger protein 144B	protein-coding
20237	chr3	138118929	138119115	+	0	NA	Intergenic	Intergenic	-3413	NM_173543	199221	Hs.351403	NM_173543	ENSG00000158163	DZIP1L	DZIP2	DAZ interacting zinc finger protein 1 like	protein-coding
12983	chr17	74944224	74944318	+	0	NA	intron (NM_178233, intron 5 of 6)	intron (NM_178233, intron 5 of 6)	8469	NM_001272005	347741	Hs.454407	NM_178233	ENSG00000182938	OTOP3	-	otopetrin 3	protein-coding
16455	chr2	150133781	150133844	+	0	NA	Intergenic	Intergenic	353883	NM_005168	390	Hs.6838	NM_005168	ENSG00000115963	RND3	ARHE|Rho8|RhoE|memB	Rho family GTPase 3	protein-coding
11500	chr16	67481216	67481228	+	0	NA	promoter-TSS (NM_004691)	promoter-TSS (NM_004691)	-36	NM_004691	9114	Hs.106876	NM_004691	ENSG00000159720	ATP6V0D1	ATP6D|ATP6DV|P39|VATX|VMA6|VPATPD	ATPase H+ transporting V0 subunit d1	protein-coding
31193	chrX	154547419	154547523	+	0	NA	promoter-TSS (NM_000402)	promoter-TSS (NM_000402)	115	NM_001042351	2539	Hs.461047	NM_000402	ENSG00000160211	G6PD	G6PD1	glucose-6-phosphate dehydrogenase	protein-coding
6257	chr11	123616625	123616729	+	0	NA	intron (NM_001330396, intron 17 of 19)	Charlie29a|DNA|hAT-Charlie	37930	NM_018400	55800	Hs.4865	NM_018400	ENSG00000166257	SCN3B	ATFB16|BRGDA7|HSA243396|SCNB3	sodium voltage-gated channel beta subunit 3	protein-coding
25516	chr7	369234	369347	+	0	NA	Intergenic	CpG	-10135	NR_033960	442497	Hs.704269	NR_033960	ENSG00000249574	LOC442497	-	uncharacterized LOC442497	ncRNA
24413	chr6	33323052	33323203	+	0	NA	promoter-TSS (NM_001141970).3	promoter-TSS (NM_001141970).3	-111	NM_001141970	1616	Hs.336916	NM_001350	ENSG00000204209	DAXX	BING2|DAP6|EAP1	death domain associated protein	protein-coding
2590	chr1	210311305	210311409	+	0	NA	Intergenic	Intergenic	-16895	NM_001170564	55733	Hs.58650	NM_018194	ENSG00000054392	HHAT	MART2|SKI1|Skn	hedgehog acyltransferase	protein-coding
542	chr1	32108431	32108557	+	0	NA	intron (NM_012316, intron 1 of 13)	CpG	451	NM_012316	23633	Hs.470588	NM_012316	ENSG00000025800	KPNA6	IPOA7|KPNA7	karyopherin subunit alpha 6	protein-coding
3750	chr10	61780008	61780157	+	0	NA	Intergenic	Intergenic	117121	NM_173554	219621	Hs.673160	NM_173554	ENSG00000183346	C10orf107	bA63A2.1	chromosome 10 open reading frame 107	protein-coding
3114	chr1	244371928	244372035	+	0	NA	intron (NM_001276349, intron 2 of 3)	intron (NM_001276349, intron 2 of 3)	19346	NM_001276348	200159	Hs.442703	NM_001012970	ENSG00000173728	C1orf100	-	chromosome 1 open reading frame 100	protein-coding
31145	chrX	150694416	150694530	+	0	NA	intron (NM_001306144, intron 1 of 15)	intron (NM_001306144, intron 1 of 15)	1109	NM_001306145	8776	Hs.347187	NM_003828	ENSG00000063601	MTMR1	-	myotubularin related protein 1	protein-coding
7845	chr12	124609151	124609336	+	0	NA	Intergenic	Intergenic	-41779	NM_001206654	9612	Hs.137510	NM_006312	ENSG00000196498	NCOR2	CTG26|N-CoR2|SMAP270|SMRT|SMRTE|SMRTE-tau|TNRC14|TRAC|TRAC-1|TRAC1	nuclear receptor corepressor 2	protein-coding
10161	chr15	57016060	57016124	+	0	NA	intron (NM_001322164, intron 3 of 19)	MER89-int|LTR|ERV1	96301	NM_001322165	6938	Hs.511504	NM_003205	ENSG00000140262	TCF12	CRS3|HEB|HTF4|HsT17266|TCF-12|bHLHb20	transcription factor 12	protein-coding
14971	chr2	9644644	9644809	+	0	NA	Intergenic	Intergenic	-13671	NM_006826	10971	Hs.74405	NM_006826	ENSG00000134308	YWHAQ	14-3-3|1C5|HS1	tyrosine 3-monooxygenase/tryptophan 5-monooxygenase activation protein theta	protein-coding
13787	chr18	75070928	75071032	+	0	NA	Intergenic	Intergenic	134533	NM_001306093	284273	Hs.465433	NM_175907	ENSG00000180011	ZADH2	PRG-3	zinc binding alcohol dehydrogenase domain containing 2	protein-coding
13245	chr18	7567201	7567354	+	0	NA	promoter-TSS (NM_002845)	promoter-TSS (NM_002845)	-39	NM_002845	5797	Hs.49774	NM_002845	ENSG00000173482	PTPRM	PTPRL1|R-PTP-MU|RPTPM|RPTPU|hR-PTPu	protein tyrosine phosphatase, receptor type M	protein-coding
9255	chr14	67674859	67674963	+	0	NA	promoter-TSS (NM_006370)	promoter-TSS (NM_006370)	-26	NM_006370	10490	Hs.741177	NM_006370	ENSG00000100568	VTI1B	VTI1|VTI1-LIKE|VTI1L|VTI2|v-SNARE|vti1-rp1	vesicle transport through interaction with t-SNAREs 1B	protein-coding
5337	chr11	61297814	61297918	+	0	NA	Intergenic	Intergenic	-2550	NM_152718	220001	Hs.60640	NM_152718	ENSG00000167992	VWCE	URG11|VWC1	von Willebrand factor C and EGF domains	protein-coding
26618	chr7	94510082	94510181	+	0	NA	exon (NM_022900, exon 1 of 18)	exon (NM_022900, exon 1 of 18)	273	NM_022900	64921	Hs.260041	NM_022900	ENSG00000127995	CASD1	C7orf12|NBLA04196	CAS1 domain containing 1	protein-coding
19227	chr3	17605119	17605223	+	0	NA	intron (NM_014744, intron 2 of 21)	intron (NM_014744, intron 2 of 21)	94849	NM_001134381	9779	Hs.475629	NM_014744	ENSG00000131374	TBC1D5	-	TBC1 domain family member 5	protein-coding
9133	chr14	60724271	60724480	+	0	NA	promoter-TSS (NM_017420)	promoter-TSS (NM_017420)	-241	NM_017420	51804	Hs.97849	NM_017420	ENSG00000100625	SIX4	AREC3	SIX homeobox 4	protein-coding
7123	chr12	56152382	56152545	+	0	NA	promoter-TSS (NM_001199629)	promoter-TSS (NM_001199629)	43	NM_001199629	140465	Hs.632731	NM_002475	ENSG00000196465	MYL6B	MLC1SA	myosin light chain 6B	protein-coding
10414	chr15	72237542	72237646	+	0	NA	Intergenic	Intergenic	-5970	NM_182471	5315	Hs.534770	NM_002654	ENSG00000067225	PKM	CTHBP|HEL-S-30|OIP3|PK3|PKM2|TCB|THBP1	pyruvate kinase, muscle	protein-coding
13772	chr18	73948545	73948649	+	0	NA	Intergenic	LTR46|LTR|ERV1	199167	NM_152676	201456	Hs.664011	NM_152676	ENSG00000141665	FBXO15	FBX15	F-box protein 15	protein-coding
170	chr1	11894025	11894163	+	0	NA	Intergenic	Intergenic	-14060	NR_002754	26829		NR_002754	ENSG00000199347	RNU5E-1	RNU5E|U5E	RNA, U5E small nuclear 1	snRNA
21699	chr4	110534038	110534187	+	0	NA	intron (NM_001977, intron 11 of 19)	intron (NM_001977, intron 11 of 19)	58039	NM_001977	2028	Hs.435765	NM_001977	ENSG00000138792	ENPEP	APA|CD249|gp160	glutamyl aminopeptidase	protein-coding
4873	chr11	13668468	13668622	+	0	NA	promoter-TSS (NM_032228)	promoter-TSS (NM_032228)	-114	NM_032228	84188	Hs.501991	NM_032228	ENSG00000197601	FAR1	MLSTD2|PFCRD|SDR10E1	fatty acyl-CoA reductase 1	protein-coding
30967	chrX	110002821	110002852	+	0	NA	promoter-TSS (NM_032227)	promoter-TSS (NM_032227)	201	NM_017698	84187	Hs.496572	NM_017698	ENSG00000157600	TMEM164	bB360B22.3	transmembrane protein 164	protein-coding
30319	chr9	133376076	133376199	+	0	NA	promoter-TSS (NM_001280789)	promoter-TSS (NM_001280789)	29	NM_001280793	6836	Hs.512465	NM_033161	ENSG00000148248	SURF4	ERV29	surfeit 4	protein-coding
5745	chr11	82864286	82864390	+	0	NA	intron (NM_005040, intron 1 of 8)	intron (NM_005040, intron 1 of 8)	36265	NM_199418	5547	Hs.523936	NM_005040	ENSG00000137509	PRCP	HUMPCP|PCP	prolylcarboxypeptidase	protein-coding
19683	chr3	84108817	84108834	+	0	NA	Intergenic	Intergenic	760750	NR_033860	440970	Hs.411049	NR_033860	ENSG00000242641	LINC00971	-	long intergenic non-protein coding RNA 971	ncRNA
6513	chr12	6371179	6371307	+	0	NA	intron (NM_001038, intron 2 of 12)	intron (NM_001038, intron 2 of 12)	3981	NM_001159576	6337	Hs.591047	NM_001038	ENSG00000111319	SCNN1A	BESC2|ENaCa|ENaCalpha|SCNEA|SCNN1	sodium channel epithelial 1 alpha subunit	protein-coding
2116	chr1	177255550	177255639	+	0	NA	intron (NM_021165, intron 2 of 7)	intron (NM_021165, intron 2 of 7)	84206	NM_021165	57795	Hs.495918	NM_021165	ENSG00000198797	BRINP2	DBCCR1L2|FAM5B	BMP/retinoic acid inducible neural specific 2	protein-coding
24471	chr6	36682573	36682723	+	0	NA	intron (NM_001220778, intron 1 of 2)	intron (NM_001220778, intron 1 of 2)	3938	NM_001220778	1026	Hs.370771	NM_000389	ENSG00000124762	CDKN1A	CAP20|CDKN1|CIP1|MDA-6|P21|SDI1|WAF1|p21CIP1	cyclin dependent kinase inhibitor 1A	protein-coding
23247	chr5	134439390	134439491	+	0	NA	Intergenic	Intergenic	-4393	NR_105044	102546229		NR_105044		LOC102546229	-	uncharacterized LOC102546229	ncRNA
12334	chr17	32877116	32877264	+	0	NA	promoter-TSS (NM_015194)	promoter-TSS (NM_015194)	-17	NM_015194	4642	Hs.602063	NM_015194	ENSG00000176658	MYO1D	PPP1R108|myr4	myosin ID	protein-coding
23632	chr5	159902897	159903001	+	0	NA	Intergenic	Intergenic	-13784	NM_000679	147	Hs.368632	NM_000679	ENSG00000170214	ADRA1B	ADRA1|ALPHA1BAR	adrenoceptor alpha 1B	protein-coding
9117	chr14	59361272	59361424	+	0	NA	intron (NM_014992, intron 22 of 24)	intron (NM_014992, intron 22 of 24)	97907	NM_014992	23002	Hs.19156	NM_014992	ENSG00000100592	DAAM1	-	dishevelled associated activator of morphogenesis 1	protein-coding
8298	chr13	52450622	52450770	+	0	NA	promoter-TSS (NM_001282169)	promoter-TSS (NM_001282169)	-18	NM_016075	51028	Hs.109520	NM_016075	ENSG00000136100	VPS36	C13orf9|CGI-145|EAP45	vacuolar protein sorting 36 homolog	protein-coding
6218	chr11	121292634	121292772	+	0	NA	promoter-TSS (NM_006918)	promoter-TSS (NM_006918)	24	NM_006918	6309	Hs.287749	NM_006918	ENSG00000109929	SC5D	ERG3|S5DES|SC5DL	sterol-C5-desaturase	protein-coding
27438	chr8	17246876	17246982	+	0	NA	promoter-TSS (NM_013354)	promoter-TSS (NM_013354)	-20	NM_001322087	29883	Hs.587465	NM_013354	ENSG00000198791	CNOT7	CAF-1|CAF1|Caf1a|hCAF-1	CCR4-NOT transcription complex subunit 7	protein-coding
27403	chr8	12015156	12015309	+	0	NA	Intergenic	CpG	-14480	NM_001302695	613211	Hs.98232	NM_001033019	ENSG00000205882	DEFB134	-	defensin beta 134	protein-coding
25888	chr7	25094258	25094362	+	0	NA	Intergenic	Intergenic	31051	NM_018947	54205	Hs.437060	NM_018947	ENSG00000172115	CYCS	CYC|HCS|THC4	cytochrome c, somatic	protein-coding
29605	chr9	95048467	95048571	+	0	NA	intron (NM_001193329, intron 12 of 15)	CpG	-16831	NR_106729	102466518		NR_106729	ENSG00000274115	MIR6081	hsa-mir-6081	microRNA 6081	ncRNA
8251	chr13	48769247	48769380	+	0	NA	Intergenic	Intergenic	115602	NM_001308470	57105	Hs.253706	NM_020377	ENSG00000152207	CYSLTR2	CYSLT2|CYSLT2R|GPCR21|HG57|HPN321|KPG_011|PSEC0146|hGPCR21	cysteinyl leukotriene receptor 2	protein-coding
18562	chr21	42468847	42468880	+	0	NA	Intergenic	L1MC5a|LINE|L1	27491	NM_001286506	89765	Hs.661069	NM_080860	ENSG00000160188	RSPH1	CT79|RSP44|RSPH10A|TSA2|TSGA2	radial spoke head 1 homolog	protein-coding
10334	chr15	67150548	67150652	+	0	NA	intron (NM_001145103, intron 1 of 8)	intron (NM_001145103, intron 1 of 8)	12579	NM_001145103	4088	Hs.727986	NM_005902	ENSG00000166949	SMAD3	HSPC193|HsT17436|JV15-2|LDS1C|LDS3|MADH3	SMAD family member 3	protein-coding
17742	chr20	20603505	20603522	+	0	NA	intron (NM_020343, intron 15 of 39)	MLT1H|LTR|ERVL-MaLR	109110	NM_020343	57186	Hs.472285	NM_020343	ENSG00000188559	RALGAPA2	AS250|C20orf74|bA287B20.1|dJ1049G11|dJ1049G11.4|p220	Ral GTPase activating protein catalytic alpha subunit 2	protein-coding
18595	chr21	46286282	46286403	+	0	NA	promoter-TSS (NM_003906)	promoter-TSS (NM_003906)	12	NM_001314024	54059	Hs.474066	NM_058181	ENSG00000182362	YBEY	C21orf57	ybeY metallopeptidase (putative)	protein-coding
6997	chr12	50542485	50542674	+	0	NA	intron (NM_173602, intron 1 of 37)	intron (NM_173602, intron 1 of 37)	37594	NM_173602	57609	Hs.505516	NM_020849	ENSG00000066084	DIP2B	-	disco interacting protein 2 homolog B	protein-coding
11615	chr16	73070617	73070721	+	0	NA	Intergenic	Intergenic	-12034	NM_001164766	463	Hs.598297	NM_006885	ENSG00000140836	ZFHX3	ATBF1|ATBT|ZNF927	zinc finger homeobox 3	protein-coding
6744	chr12	25135875	25135993	+	0	NA	intron (NM_018272, intron 9 of 15)	L1PB1|LINE|L1	59228	NM_001082973	55259	Hs.407771	NM_018272	ENSG00000118307	CASC1	LAS1|PPP1R54	cancer susceptibility candidate 1	protein-coding
207	chr1	15409842	15409946	+	0	NA	promoter-TSS (NM_024329)	promoter-TSS (NM_024329)	-1	NM_024329	79180	Hs.465374	NM_024329	ENSG00000142634	EFHD2	SWS1	EF-hand domain family member D2	protein-coding
18958	chr22	41544438	41544589	+	0	NA	promoter-TSS (NM_001018050)	promoter-TSS (NM_001018050)	-24	NM_001282885	171568	Hs.712617	NM_138338	ENSG00000100413	POLR3H	RPC22.9|RPC8	RNA polymerase III subunit H	protein-coding
12734	chr17	56787072	56787196	+	0	NA	Intergenic	MER44C|DNA|TcMar-Tigger	46761	NM_001085430	339210	Hs.658949	NM_001085430	ENSG00000214226	C17orf67	-	chromosome 17 open reading frame 67	protein-coding
28640	chr8	127596376	127596467	+	0	NA	Intergenic	MLT1J2|LTR|ERVL-MaLR	-114282	NR_024393	727677	Hs.673248	NR_024393	ENSG00000246228	CASC8	CARLo-1|LINC00860	cancer susceptibility candidate 8 (non-protein coding)	ncRNA
18527	chr21	38277555	38277659	+	0	NA	intron (NM_170737, intron 1 of 2)	intron (NM_170737, intron 1 of 2)	5187	NM_170737	3772	Hs.411299	NM_002243	ENSG00000157551	KCNJ15	IRKK|KIR1.3|KIR4.2	potassium voltage-gated channel subfamily J member 15	protein-coding
48	chr1	2652379	2652483	+	0	NA	intron (NM_001242672, intron 4 of 6)	intron (NM_001242672, intron 4 of 6)	-19389	NM_033467	79258	Hs.591453	NM_033467	ENSG00000142606	MMEL1	MMEL2|NEP2|NEPII|NL1|NL2|SEP	membrane metalloendopeptidase like 1	protein-coding
16122	chr2	110212434	110212585	+	0	NA	non-coding (NR_027063, exon 7 of 8)	non-coding (NR_027063, exon 7 of 8)	-7447	NM_000272	4867	Hs.280388	NM_000272	ENSG00000144061	NPHP1	JBTS4|NPH1|SLSN1	nephrocystin 1	protein-coding
12692	chr17	51120956	51120971	+	0	NA	promoter-TSS (NM_001130527)	promoter-TSS (NM_001130527)	-98	NM_003971	9043	Hs.463439	NM_003971	ENSG00000008294	SPAG9	CT89|HLC-6|HLC4|HLC6|JIP-4|JIP4|JLP|PHET|PIG6	sperm associated antigen 9	protein-coding
19464	chr3	48241007	48241140	+	0	NA	promoter-TSS (NM_016089)	promoter-TSS (NM_016089)	-33	NM_016089	51385	Hs.172602	NM_016089	ENSG00000164048	ZNF589	SZF1	zinc finger protein 589	protein-coding
13833	chr19	344808	344912	+	0	NA	promoter-TSS (NM_001346105)	promoter-TSS (NM_001346105)	-19	NM_001346105	54531	Hs.101891	NM_017550	ENSG00000105556	MIER2	KIAA1193|Mi-er2	MIER family member 2	protein-coding
28029	chr8	73561163	73561267	+	0	NA	intron (NM_001164384, intron 10 of 10)	intron (NM_001164384, intron 10 of 10)	141141	NR_038406	100128126	Hs.679921	NR_038406	ENSG00000253302	STAU2-AS1	-	STAU2 antisense RNA 1	ncRNA
25649	chr7	7182402	7182531	+	0	NA	promoter-TSS (NM_020156)	promoter-TSS (NM_020156)	-149	NM_020156	56913	Hs.239666	NM_020156	ENSG00000106392	C1GALT1	C1GALT|T-synthase	core 1 synthase, glycoprotein-N-acetylgalactosamine 3-beta-galactosyltransferase 1	protein-coding
8607	chr13	110346722	110346884	+	0	NA	intron (NM_001846, intron 3 of 47)	intron (NM_001846, intron 3 of 47)	5845	NR_107040	102465872		NR_107040	ENSG00000276765	MIR8073	hsa-mir-8073	microRNA 8073	ncRNA
27415	chr8	12837881	12837985	+	0	NA	Intergenic	MER66B|LTR|ERV1	-26532	NR_015383	340357	Hs.434302	NR_015383	ENSG00000254813	LOC340357	-	uncharacterized LOC340357	ncRNA
1988	chr1	165456236	165456340	+	0	NA	Intergenic	L2a|LINE|L2	-10933	NM_006917	6258	Hs.26550	NM_006917	ENSG00000143171	RXRG	NR2B3|RXRC	retinoid X receptor gamma	protein-coding
19897	chr3	112778443	112778547	+	0	NA	Intergenic	Intergenic	-29176	NR_110017	101929694	Hs.385630	NR_110017	ENSG00000240893	LINC02042	-	long intergenic non-protein coding RNA 2042	ncRNA
26720	chr7	101085199	101085306	+	0	NA	promoter-TSS (NM_030961)	promoter-TSS (NM_030961)	-187	NM_030961	81844	Hs.521092	NM_030961	ENSG00000169871	TRIM56	RNF109	tripartite motif containing 56	protein-coding
23385	chr5	141923699	141923837	+	0	NA	promoter-TSS (NM_001142603)	promoter-TSS (NM_001142603)	-52	NM_001142603	9812	Hs.210532	NM_014773	ENSG00000081791	KIAA0141	DELE	KIAA0141	protein-coding
29018	chr9	28915396	28915451	+	0	NA	intron (NM_001258282, intron 2 of 6)	MER5A|DNA|hAT-Charlie	-26468	NR_030618	100126316		NR_030618	ENSG00000215939	MIR873	MIRN873|hsa-mir-873|mir-873	microRNA 873	ncRNA
27398	chr8	11854028	11854178	+	0	NA	intron (NM_001908, intron 1 of 9)	intron (NM_001908, intron 1 of 9)	14047	NM_147783	1508	Hs.520898	NM_001908	ENSG00000164733	CTSB	APPS|CPSB	cathepsin B	protein-coding
25707	chr7	13822781	13822947	+	0	NA	Intergenic	MLT2A2|LTR|ERVL	163650	NM_001163150	2115	Hs.22634	NM_004956	ENSG00000006468	ETV1	ER81	ETS variant 1	protein-coding
9955	chr15	41283834	41283949	+	0	NA	promoter-TSS (NR_026757)	promoter-TSS (NR_026757)	-112	NR_026757	729082	Hs.380164	NR_026757		OIP5-AS1	cyrano	OIP5 antisense RNA 1	ncRNA
4376	chr10	113045829	113045933	+	0	NA	TTS (NR_132769)	TTS (NR_132769)	526	NR_132769	106635520		NR_132769		SNORA87	-	small nucleolar RNA, H/ACA box 87	snoRNA
18577	chr21	43712658	43712803	+	0	NA	Intergenic	LTR35A|LTR|ERV1	-6367	NM_003681	8566	Hs.284491	NM_003681	ENSG00000160209	PDXK	C21orf124|C21orf97|HEL-S-1a|PKH|PNK|PRED79	pyridoxal (pyridoxine, vitamin B6) kinase	protein-coding
16096	chr2	108719331	108719487	+	0	NA	promoter-TSS (NM_006267)	promoter-TSS (NM_006267)	-72	NM_006267	5903	Hs.199561	NM_006267	ENSG00000153201	RANBP2	ADANE|ANE1|IIAE3|NUP358|TRP1|TRP2	RAN binding protein 2	protein-coding
29861	chr9	110977355	110977446	+	0	NA	intron (NM_057159, intron 1 of 4)	intron (NM_057159, intron 1 of 4)	60685	NM_001401	1902	Hs.126667	NM_001401	ENSG00000198121	LPAR1	EDG2|GPR26|Gpcr26|LPA1|Mrec1.3|VZG1|edg-2|rec.1.3|vzg-1	lysophosphatidic acid receptor 1	protein-coding
20096	chr3	127590859	127591010	+	0	NA	promoter-TSS (NM_001136053)	promoter-TSS (NM_001136053)	-175	NR_073377	131601	Hs.6418	NM_016372	ENSG00000163870	TPRA1	GPR175|TMEM227|TPRA40	transmembrane protein adipocyte associated 1	protein-coding
30383	chr9	137277603	137277707	+	0	NA	promoter-TSS (NM_017723)	promoter-TSS (NM_017723)	-173	NM_017723	54863	Hs.495541	NM_017723	ENSG00000198113	TOR4A	C9orf167	torsin family 4 member A	protein-coding
11654	chr16	75433476	75433582	+	0	NA	promoter-TSS (NM_006324)	promoter-TSS (NM_006324)	-40	NM_006324	10428	Hs.461361	NM_006324	ENSG00000153774	CFDP1	BCNT|BUCENTAUR|CENP-29|CP27|SWC5|Yeti|p97	craniofacial development protein 1	protein-coding
14758	chr19	52942525	52942639	+	0	NA	promoter-TSS (NR_037805)	promoter-TSS (NR_037805)	12	NR_037805	399669	Hs.745445	NM_203307	ENSG00000213801	ZNF321P	ZNF321	zinc finger protein 321, pseudogene	pseudo
19869	chr3	111735513	111735668	+	0	NA	intron (NM_001134437, intron 1 of 17)	intron (NM_001134437, intron 1 of 17)	3110	NM_001134437	90102	Hs.603252	NM_145753	ENSG00000144824	PHLDB2	LL5b|LL5beta	pleckstrin homology like domain family B member 2	protein-coding
9904	chr15	39213438	39213531	+	0	NA	Intergenic	Intergenic	-37185	NR_144507	400360	Hs.376109	NM_207445		C15orf54	-	chromosome 15 open reading frame 54	ncRNA
11964	chr17	4710386	4710390	+	0	NA	promoter-TSS (NM_001257329)	promoter-TSS (NM_001257329)	-106	NM_004313	409	Hs.435811	NM_004313	ENSG00000141480	ARRB2	ARB2|ARR2|BARR2	arrestin beta 2	protein-coding
8011	chr13	27131257	27131361	+	0	NA	intron (NR_046547, intron 1 of 2)	MIRc|SINE|MIR	5776	NR_046547	100874070	Hs.524923	NR_046547		USP12-AS1	-	USP12 antisense RNA 1	ncRNA
1155	chr1	78340145	78340262	+	0	NA	intron (NR_027310, intron 3 of 5)	intron (NR_027310, intron 3 of 5)	110604	NR_027310	149047	Hs.352665	NM_144700	ENSG00000237413	MGC27382	-	uncharacterized MGC27382	ncRNA
16245	chr2	121649544	121649657	+	0	NA	promoter-TSS (NR_037858)	promoter-TSS (NR_037858)	-54	NR_037857	254128	Hs.712685	NR_037856	ENSG00000236859	NIFK-AS1	-	NIFK antisense RNA 1	ncRNA
10844	chr16	636370	636500	+	0	NA	promoter-TSS (NM_001040160)	promoter-TSS (NM_001040160)	-69	NM_001040160	84326	Hs.239500	NM_032366	ENSG00000130731	METTL26	C16orf13|JFP2	methyltransferase like 26	protein-coding
16474	chr2	152335057	152335150	+	0	NA	promoter-TSS (NM_052905)	promoter-TSS (NM_052905)	-134	NM_052905	114793	Hs.654630	NM_052905	ENSG00000157827	FMNL2	FHOD2	formin like 2	protein-coding
788	chr1	44775485	44775532	+	0	NA	promoter-TSS (NR_000015)	promoter-TSS (NR_000015)	-66	NM_001012	6202	Hs.512675	NM_001012	ENSG00000142937	RPS8	S8	ribosomal protein S8	protein-coding
28811	chr8	143454724	143454857	+	0	NA	intron (NM_015117, intron 9 of 11)	Tigger7|DNA|TcMar-Tigger	-24358	NM_201589	389692	Hs.521914	NM_201589	ENSG00000182759	MAFA	RIPE3b1|hMafA	MAF bZIP transcription factor A	protein-coding
25671	chr7	10157121	10157234	+	0	NA	Intergenic	LTR39|LTR|ERV1	522907	NR_002790	168741	Hs.545134	NR_002790		PER4	-	period circadian clock 3 pseudogene	pseudo
4797	chr11	9566151	9566258	+	0	NA	Intergenic	Intergenic	-7477	NM_003390	7465	Hs.249441	NM_003390	ENSG00000166483	WEE1	WEE1A|WEE1hu	WEE1 G2 checkpoint kinase	protein-coding
31044	chrX	128383977	128384081	+	0	NA	Intergenic	L1PB2|LINE|L1	-331626	NM_138289	139741	Hs.680125	NM_138289	ENSG00000123165	ACTRT1	AIP1|ARIP1|ARPT1|HSD27	actin related protein T1	protein-coding
10751	chr15	94080492	94080646	+	0	NA	intron (NR_120320, intron 2 of 8)	intron (NR_120320, intron 2 of 8)	27369	NR_120320	101927112	Hs.134687	NR_120320	ENSG00000259724	LINC01581	-	long intergenic non-protein coding RNA 1581	ncRNA
7530	chr12	101459868	101459972	+	0	NA	Intergenic	LTR33|LTR|ERVL	-15501	NM_152323	121599	Hs.577097	NM_152323	ENSG00000166211	SPIC	SPI-C	Spi-C transcription factor	protein-coding
24706	chr6	53326596	53326700	+	0	NA	intron (NM_001242831, intron 1 of 2)	intron (NM_001242831, intron 1 of 2)	10969	NR_046241	647190	Hs.520189	NR_046241		RPS16P5	RPS16_3_702	ribosomal protein S16 pseudogene 5	pseudo
20991	chr3	193289470	193289574	+	0	NA	intron (NM_198505, intron 26 of 29)	MER58A|DNA|hAT-Charlie	-17722	NR_046758	100874218	Hs.407490	NR_046758		ATP13A5-AS1	-	ATP13A5 antisense RNA 1	ncRNA
6630	chr12	12872399	12872485	+	0	NA	Intergenic	Intergenic	-3035	NR_003932	387841	Hs.631728	NR_003932	ENSG00000234498	RPL13AP20	RPL13A_9_1211	ribosomal protein L13a pseudogene 20	pseudo
11251	chr16	30950128	30950267	+	0	NA	intron (NM_152288, intron 1 of 1)	MIR3|SINE|MIR	1113	NM_152288	93129	Hs.745104	NM_152288	ENSG00000175938	ORAI3	TMEM142C	ORAI calcium release-activated calcium modulator 3	protein-coding
17033	chr2	211132735	211132839	+	0	NA	Intergenic	L1MEg|LINE|L1	515216	NR_002763	29034	Hs.658398	NR_002763	ENSG00000280837	CPS1-IT1	CPS1-IT|CPS1IT|CPS1IT1|PRO0132	CPS1 intronic transcript 1	ncRNA
25833	chr7	22357155	22357218	+	0	NA	promoter-TSS (NM_012294)	promoter-TSS (NM_012294)	-272	NM_012294	9771	Hs.174768	NM_012294	ENSG00000136237	RAPGEF5	GFR|MR-GEF|REPAC	Rap guanine nucleotide exchange factor 5	protein-coding
20890	chr3	188061288	188061447	+	0	NA	Intergenic	Intergenic	-84960	NR_135537	105374266	Hs.570518	NR_135537		LINC01991	-	long intergenic non-protein coding RNA 1991	ncRNA
22281	chr5	16936198	16936302	+	0	NA	promoter-TSS (NM_012334)	promoter-TSS (NM_012334)	26	NM_012334	4651	Hs.481720	NM_012334	ENSG00000145555	MYO10	-	myosin X	protein-coding
7891	chr12	130871707	130871764	+	0	NA	promoter-TSS (NM_001300797)	promoter-TSS (NM_001300797)	-259	NM_001300796	5901	Hs.10842	NM_006325	ENSG00000132341	RAN	ARA24|Gsp1|TC4	RAN, member RAS oncogene family	protein-coding
1617	chr1	123720071	123720199	+	0	NA	Intergenic	ALR/Alpha|Satellite|centr	2201023	NR_003955	647121	Hs.697682	NR_003955	ENSG00000231752	EMBP1	-	embigin pseudogene 1	pseudo
8634	chr13	112690003	112690157	+	0	NA	promoter-TSS (NM_015205)	promoter-TSS (NM_015205)	-249	NM_032189	23250	Hs.29189	NM_015205	ENSG00000068650	ATP11A	ATPIH|ATPIS	ATPase phospholipid transporting 11A	protein-coding
490	chr1	28882163	28882267	+	0	NA	Intergenic	Intergenic	-4876	NM_001166005	2035	Hs.175437	NM_004437	ENSG00000159023	EPB41	4.1R|EL1|HE	erythrocyte membrane protein band 4.1	protein-coding
25235	chr6	140462894	140463007	+	0	NA	Intergenic	Intergenic	-220864	NR_039675	100616180		NR_039675	ENSG00000264390	MIR4465	-	microRNA 4465	ncRNA
1843	chr1	156127240	156127344	+	0	NA	intron (NM_001282624, intron 2 of 10)	intron (NM_001282624, intron 2 of 10)	1175	NM_001257374	4000	Hs.594444	NM_005572	ENSG00000160789	LMNA	CDCD1|CDDC|CMD1A|CMT2B1|EMD2|FPL|FPLD|FPLD2|HGPS|IDC|LDP1|LFP|LGMD1B|LMN1|LMNC|LMNL1|MADA|PRO1	lamin A/C	protein-coding
30841	chrX	76172988	76173092	+	0	NA	5' UTR (NM_001300888, exon 1 of 5)	5' UTR (NM_001300888, exon 1 of 5)	104	NM_016500	51260	Hs.370100	NM_016500	ENSG00000102390	PBDC1	CXorf26	polysaccharide biosynthesis domain containing 1	protein-coding
15515	chr2	47783096	47783188	+	0	NA	promoter-TSS (NM_001281494)	promoter-TSS (NM_001281494)	60	NM_001281493	2956	Hs.445052	NM_000179	ENSG00000116062	MSH6	GTBP|GTMBP|HNPCC5|HSAP|p160	mutS homolog 6	protein-coding
30907	chrX	104566363	104566467	+	0	NA	promoter-TSS (NM_017416)	promoter-TSS (NM_017416)	100	NM_017416	26280	Hs.675519	NM_017416	ENSG00000189108	IL1RAPL2	IL-1R9|IL1R9|IL1RAPL-2|TIGIRR-1	interleukin 1 receptor accessory protein like 2	protein-coding
6502	chr12	6278597	6278750	+	0	NA	Intergenic	CpG	-31763	NM_018173	55200	Hs.631660	NM_018173	ENSG00000008323	PLEKHG6	MyoGEF	pleckstrin homology and RhoGEF domain containing G6	protein-coding
18185	chr20	50439020	50439124	+	0	NA	Intergenic	MER102a|DNA|hAT-Charlie	-71249	NM_002827	5770	Hs.417549	NM_002827	ENSG00000196396	PTPN1	PTP1B	protein tyrosine phosphatase, non-receptor type 1	protein-coding
1294	chr1	91501029	91501178	+	0	NA	promoter-TSS (NM_001134420)	promoter-TSS (NM_001134420)	-5	NM_001134420	8317	Hs.533573	NM_003503	ENSG00000097046	CDC7	CDC7L1|HsCDC7|Hsk1|huCDC7	cell division cycle 7	protein-coding
16925	chr2	201440258	201440441	+	0	NA	intron (NM_015049, intron 1 of 15)	Tigger15a|DNA|TcMar-Tigger	11247	NM_015049	66008	Hs.152774	NM_015049	ENSG00000115993	TRAK2	ALS2CR3|CALS-C|GRIF-1|GRIF1|MILT2|OIP98	trafficking kinesin protein 2	protein-coding
12137	chr17	16353628	16353648	+	0	NA	promoter-TSS (NM_181716)	promoter-TSS (NM_181716)	-140	NM_181716	201161	Hs.433422	NM_181716	ENSG00000166582	CENPV	3110013H01Rik|CENP-V|PRR6|p30	centromere protein V	protein-coding
29690	chr9	99433681	99433827	+	0	NA	Intergenic	Intergenic	-58497	NR_102271	100996569	Hs.745280	NR_102270	ENSG00000271086	NAMA	-	non-protein coding RNA, associated with MAP kinase pathway and growth arrest	ncRNA
21402	chr4	57151592	57151696	+	0	NA	intron (NR_034081, intron 1 of 4)	intron (NR_034081, intron 1 of 4)	-41259	NM_001253835	3490	Hs.479808	NM_001553	ENSG00000163453	IGFBP7	AGM|FSTL2|IBP-7|IGFBP-7|IGFBP-7v|IGFBPRP1|MAC25|PSF|RAMSVPS|TAF	insulin like growth factor binding protein 7	protein-coding
16834	chr2	190880660	190880810	+	0	NA	promoter-TSS (NM_014905)	promoter-TSS (NM_014905)	-86	NM_001256310	2744	Hs.116448	NM_014905	ENSG00000115419	GLS	AAD20|GAC|GAM|GLS1|KGA	glutaminase	protein-coding
9438	chr14	77707994	77708098	+	0	NA	promoter-TSS (NM_006020)	promoter-TSS (NM_006020)	-25	NM_001267863	81892	Hs.655105	NM_031210	ENSG00000119705	SLIRP	C14orf156|DC50|PD04872	SRA stem-loop interacting RNA binding protein	protein-coding
7894	chr12	131710650	131710742	+	0	NA	promoter-TSS (NM_001261411)	promoter-TSS (NM_001261411)	-391	NM_004592	6433	Hs.308171	NM_004592	ENSG00000061936	SFSWAP	SFRS8|SWAP	splicing factor SWAP homolog	protein-coding
7111	chr12	55956194	55956328	+	0	NA	intron (NM_006928, intron 7 of 11)	intron (NM_006928, intron 7 of 11)	9801	NM_001200054	6490	Hs.95972	NM_006928	ENSG00000185664	PMEL	D12S53E|ME20|ME20-M|ME20M|P1|P100|PMEL17|SI|SIL|SILV|gp100	premelanosome protein	protein-coding
4640	chr10	132591427	132591528	+	0	NA	intron (NM_005539, intron 1 of 15)	L1M5|LINE|L1	53698	NM_005539	3632	Hs.523360	NM_005539	ENSG00000068383	INPP5A	5PTASE	inositol polyphosphate-5-phosphatase A	protein-coding
782	chr1	44568246	44568350	+	0	NA	intron (NM_001319957, intron 1 of 13)	L2a|LINE|L2	22805	NR_049849	100847089		NR_049849	ENSG00000263381	MIR5584	-	microRNA 5584	ncRNA
5225	chr11	45847140	45847244	+	0	NA	promoter-TSS (NM_001127457)	promoter-TSS (NM_001127457)	74	NM_001127457	1408	Hs.532491	NM_021117	ENSG00000121671	CRY2	HCRY2|PHLL2	cryptochrome circadian clock 2	protein-coding
30797	chrX	68999512	68999616	+	0	NA	Intergenic	Intergenic	165958	NM_145119	64219	Hs.522679	NM_022368	ENSG00000181191	PJA1	PRAJA1|RNF70	praja ring finger ubiquitin ligase 1	protein-coding
26045	chr7	35707586	35707690	+	0	NA	Intergenic	L3|LINE|CR1	-8799	NR_108082	100506725	Hs.304253	NR_108082	ENSG00000227544	LOC100506725	-	uncharacterized LOC100506725	ncRNA
24856	chr6	82875903	82876040	+	0	NA	Intergenic	Intergenic	189870	NM_001304437	90025	Hs.148609	NM_198920	ENSG00000118420	UBE3D	C6orf157|H10BH|UBE2CBP|YJR141W	ubiquitin protein ligase E3D	protein-coding
15230	chr2	27322952	27323079	+	0	NA	promoter-TSS (NM_002437)	promoter-TSS (NM_002437)	87	NM_002437	4358	Hs.75659	NM_002437	ENSG00000115204	MPV17	MTDPS6|SYM1	MPV17, mitochondrial inner membrane protein	protein-coding
13069	chr17	78214142	78214246	+	0	NA	promoter-TSS (NM_001168)	promoter-TSS (NM_001168)	-2	NM_001012271	332	Hs.744872	NM_001168	ENSG00000089685	BIRC5	API4|EPR-1	baculoviral IAP repeat containing 5	protein-coding
10544	chr15	80805186	80805290	+	0	NA	intron (NM_018689, intron 1 of 28)	intron (NM_018689, intron 1 of 28)	25895	NM_001293304	57214	Hs.459088	NM_018689	ENSG00000103888	CEMIP	CCSP1|HYBID|KIAA1199|TMEM2L	cell migration inducing hyaluronan binding protein	protein-coding
6510	chr12	6363457	6363486	+	0	NA	exon (NM_001159576, exon 2 of 12)	exon (NM_001159576, exon 2 of 12)	11753	NM_001159576	6337	Hs.591047	NM_001038	ENSG00000111319	SCNN1A	BESC2|ENaCa|ENaCalpha|SCNEA|SCNN1	sodium channel epithelial 1 alpha subunit	protein-coding
781	chr1	44532226	44532231	+	0	NA	intron (NM_001319957, intron 1 of 13)	L3|LINE|CR1	-13265	NR_049849	100847089		NR_049849	ENSG00000263381	MIR5584	-	microRNA 5584	ncRNA
28785	chr8	141893757	141893861	+	0	NA	Intergenic	Intergenic	-107496	NR_031636	100302147		NR_031636	ENSG00000221768	MIR1302-7	MIRN1302-7|hsa-mir-1302-7	microRNA 1302-7	ncRNA
19544	chr3	52278677	52278721	+	0	NA	promoter-TSS (NM_025222)	promoter-TSS (NM_025222)	-56	NM_025222	80335	Hs.194110	NM_025222	ENSG00000164091	WDR82	MST107|MSTP107|PRO2730|PRO34047|SWD2|TMEM113|WDR82A	WD repeat domain 82	protein-coding
9323	chr14	71372086	71372271	+	0	NA	Intergenic	Intergenic	-26159	NR_001276	319139		NR_001276	ENSG00000207444	SNORD56B	RNU56B	small nucleolar RNA, C/D box 56B	snoRNA
22409	chr5	39196736	39196844	+	0	NA	intron (NM_001243093, intron 2 of 18)	MIRb|SINE|MIR	22788	NM_199335	2533	Hs.370503	NM_001465	ENSG00000082074	FYB	ADAP|PRO0823|SLAP-130|SLAP130	FYN binding protein	protein-coding
18362	chr20	60243308	60243412	+	0	NA	intron (NR_046099, intron 3 of 4)	intron (NR_046099, intron 3 of 4)	-65114	NR_030376	693231		NR_030376	ENSG00000207802	MIR646	MIRN646|hsa-mir-646	microRNA 646	ncRNA
10713	chr15	90935143	90935247	+	0	NA	5' UTR (NM_001039675, exon 4 of 23)	5' UTR (NM_001039675, exon 4 of 23)	309	NM_018671	55898	Hs.389461	NM_017979	ENSG00000140553	UNC45A	GC-UNC45|GCUNC-45|GCUNC45|IRO039700|SMAP-1|SMAP1|UNC-45A	unc-45 myosin chaperone A	protein-coding
30735	chrX	53082261	53082414	+	0	NA	promoter-TSS (NM_022117)	promoter-TSS (NM_022117)	-23	NM_022117	64061	Hs.136164	NM_022117	ENSG00000184205	TSPYL2	CDA1|CINAP|CTCL|DENTT|HRIHFB2216|NP79|SE204|TSPX	TSPY like 2	protein-coding
5748	chr11	82980427	82980578	+	0	NA	3' UTR (NM_001286059, exon 5 of 5)	3' UTR (NM_001286059, exon 5 of 5)	54067	NM_001286059	27314	Hs.40758	NM_014488	ENSG00000137502	RAB30	-	RAB30, member RAS oncogene family	protein-coding
25278	chr6	145735192	145735263	+	0	NA	exon (NM_005670, exon 1 of 4)	exon (NM_005670, exon 1 of 4)	358	NR_038246	100507557	Hs.124537	NR_038244	ENSG00000235652	LOC100507557	-	uncharacterized LOC100507557	ncRNA
11272	chr16	31713138	31713242	+	0	NA	promoter-TSS (NM_001130913)	promoter-TSS (NM_001130913)	-39	NM_001130913	124411	Hs.528826	NM_001004300	ENSG00000197302	ZNF720	-	zinc finger protein 720	protein-coding
12115	chr17	12731250	12731354	+	0	NA	intron (NM_153604, intron 5 of 12)	intron (NM_153604, intron 5 of 12)	-25167	NR_104605	101928418	Hs.620346	NR_104605	ENSG00000227274	LOC101928418	-	uncharacterized LOC101928418	ncRNA
9867	chr15	35546078	35546117	+	0	NA	promoter-TSS (NR_038251)	promoter-TSS (NR_038251)	-98	NR_038251	100507466	Hs.536420	NR_038251	ENSG00000248079	DPH6-AS1	ATPBD4-AS1	DPH6 antisense RNA 1 (head to head)	ncRNA
26197	chr7	46205571	46205712	+	0	NA	Intergenic	Intergenic	-284369	NM_001013398	3486	Hs.450230	NM_000598	ENSG00000146674	IGFBP3	BP-53|IBP3	insulin like growth factor binding protein 3	protein-coding
5327	chr11	60842004	60842072	+	0	NA	promoter-TSS (NM_024098)	promoter-TSS (NM_024098)	82	NM_024098	79080	Hs.4253	NM_024098	ENSG00000110104	CCDC86	-	coiled-coil domain containing 86	protein-coding
19818	chr3	107240585	107240738	+	0	NA	promoter-TSS (NR_028303)	promoter-TSS (NR_028303)	-23	NR_028303	100302640	Hs.648607	NR_028303	ENSG00000242759	LINC00882	-	long intergenic non-protein coding RNA 882	ncRNA
24367	chr6	31620393	31620550	+	0	NA	promoter-TSS (NM_004638).2	promoter-TSS (NM_004638).2	-202	NM_004638	7916	Hs.123239	NM_004638	ENSG00000204469	PRRC2A	BAT2|D6S51|D6S51E|G2	proline rich coiled-coil 2A	protein-coding
872	chr1	52056114	52056249	+	0	NA	promoter-TSS (NM_015913)	promoter-TSS (NM_015913)	-4	NM_001136497	91408	Hs.429839	NM_152265	ENSG00000134717	BTF3L4	-	basic transcription factor 3 like 4	protein-coding
15014	chr2	11532560	11532705	+	0	NA	Intergenic	Intergenic	-1484	NM_014668	9687	Hs.467733	NM_014668	ENSG00000196208	GREB1	-	growth regulation by estrogen in breast cancer 1	protein-coding
17219	chr2	227406359	227406463	+	0	NA	Intergenic	Intergenic	-27105	NM_024795	79853	Hs.156652	NM_024795	ENSG00000168955	TM4SF20	PRO994|SLI5|TCCE518	transmembrane 4 L six family member 20	protein-coding
8801	chr14	31902131	31902303	+	0	NA	Intergenic	L2a|LINE|L2	174482	NR_027263	84837	Hs.496755	NM_032751		ARHGAP5-AS1	C14orf128	ARHGAP5 antisense RNA 1 (head to head)	ncRNA
25991	chr7	32335196	32335300	+	0	NA	intron (NM_001322059, intron 1 of 17)	intron (NM_001322059, intron 1 of 17)	-35844	NM_001322058	5137	Hs.143821	NM_005020	ENSG00000154678	PDE1C	Hcam3|cam-PDE 1C|hCam-3	phosphodiesterase 1C	protein-coding
1146	chr1	77889854	77889952	+	0	NA	promoter-TSS (NR_103535)	promoter-TSS (NR_103535)	-364	NR_103535	374987	Hs.632414	NM_199343	ENSG00000235927	NEXN-AS1	C1orf118	NEXN antisense RNA 1	ncRNA
21171	chr4	10007053	10007169	+	0	NA	intron (NM_001001290, intron 3 of 12)	MER68|LTR|ERVL	14379	NM_020041	56606	Hs.444612	NM_020041	ENSG00000109667	SLC2A9	GLUT9|GLUTX|UAQTL2|URATv1	solute carrier family 2 member 9	protein-coding
89	chr1	6602760	6602779	+	0	NA	exon (NM_001324309, exon 1 of 4)	exon (NM_001324309, exon 1 of 4)	129	NM_001324309	9903	Hs.7764	NM_014851	ENSG00000162413	KLHL21	-	kelch like family member 21	protein-coding
25417	chr6	158644931	158644943	+	0	NA	promoter-TSS (NM_001291602)	promoter-TSS (NM_001291602)	-151	NM_001291602	6993	Hs.445999	NM_006519	ENSG00000146425	DYNLT1	CW-1|TCTEL1|tctex-1	dynein light chain Tctex-type 1	protein-coding
8058	chr13	30617710	30617936	+	0	NA	promoter-TSS (NM_001313893)	promoter-TSS (NM_001313893)	130	NM_005800	10208	Hs.533831	NM_005800	ENSG00000132952	USPL1	C13orf22|D13S106E|bA121O19.1	ubiquitin specific peptidase like 1	protein-coding
25021	chr6	111589536	111589640	+	0	NA	intron (NM_147200, intron 3 of 9)	intron (NM_147200, intron 3 of 9)	16363	NM_147200	10758	Hs.561514	NM_147200	ENSG00000056972	TRAF3IP2	ACT1|C6orf2|C6orf4|C6orf5|C6orf6|CANDF8|CIKS|PSORS13	TRAF3 interacting protein 2	protein-coding
20196	chr3	134351017	134351166	+	0	NA	Intergenic	Intergenic	16771	NR_106885	102466744		NR_106885	ENSG00000277723	MIR6827	hsa-mir-6827	microRNA 6827	ncRNA
4342	chr10	110408396	110408558	+	0	NA	Intergenic	Intergenic	-89390	NM_004419	1847	Hs.2128	NM_004419	ENSG00000138166	DUSP5	DUSP|HVH3	dual specificity phosphatase 5	protein-coding
11730	chr16	81605066	81605170	+	0	NA	intron (NM_030629, intron 1 of 20)	intron (NM_030629, intron 1 of 20)	-6230	NR_106759	102465251		NR_106759	ENSG00000275109	MIR6504	hsa-mir-6504	microRNA 6504	ncRNA
10229	chr15	60918706	60918855	+	0	NA	intron (NM_134261, intron 1 of 10)	intron (NM_134261, intron 1 of 10)	237211	NR_120318	100996876	Hs.511626	NR_120318		RORA-AS2	-	RORA antisense RNA 2	ncRNA
10026	chr15	45454957	45455061	+	0	NA	Intergenic	LTR101_Mam|LTR|ERVL	21959	NR_030599	100126311		NR_030599	ENSG00000166920	MIR147B	MIRN147B|mir-147b	microRNA 147b	ncRNA
19328	chr3	33895142	33895180	+	0	NA	Intergenic	(GT)n|Simple_repeat|Simple_repeat	96590	NM_001162429	10015	Hs.475896	NM_013374	ENSG00000170248	PDCD6IP	AIP1|ALIX|DRIP4|HP95	programmed cell death 6 interacting protein	protein-coding
30415	chrUn_GL000219v1	99670	99822	+	0	NA	promoter-TSS (NR_027436)	promoter-TSS (NR_027436)	-104	NR_027436	283788	Hs.657131	NR_027436		LOC283788	-	FSHD region gene 1 pseudogene	pseudo
18348	chr20	59515802	59515906	+	0	NA	Intergenic	Intergenic	-61655	NM_001199505	116154	Hs.473218	NM_080672	ENSG00000087495	PHACTR3	C20orf101|H17739|PPP1R123|SCAPIN1|SCAPININ	phosphatase and actin regulator 3	protein-coding
18007	chr20	40506706	40506893	+	0	NA	Intergenic	Intergenic	182441	NM_005461	9935	Hs.169487	NM_005461	ENSG00000204103	MAFB	DURS3|KRML|MCTO	MAF bZIP transcription factor B	protein-coding
13319	chr18	23282148	23282248	+	0	NA	Intergenic	Intergenic	126373	NM_138375	91768	Hs.11108	NM_138375	ENSG00000134508	CABLES1	CABL1|CABLES|HsT2563|IK3-1	Cdk5 and Abl enzyme substrate 1	protein-coding
12206	chr17	20155819	20155970	+	0	NA	promoter-TSS (NM_001033554)	promoter-TSS (NM_001033554)	-100	NM_001033554	92521	Hs.431045	NM_152904	ENSG00000128487	SPECC1	CYTSB|HCMOGT-1|HCMOGT1|NSP	sperm antigen with calponin homology and coiled-coil domains 1	protein-coding
25590	chr7	4974267	4974276	+	0	NA	intron (NR_023385, intron 1 of 4)	CpG	286	NR_023385	441191	Hs.520636	NR_015449	ENSG00000196204	RNF216P1	RNF216L|hCG2040556	ring finger protein 216 pseudogene 1	pseudo
12229	chr17	26594826	26594980	+	0	NA	Intergenic	ALR/Alpha|Satellite|centr	494338	NR_135673	105371703	Hs.649918	NR_135673		LOC105371703	-	uncharacterized LOC105371703	ncRNA
8661	chr14	20343249	20343371	+	0	NA	promoter-TSS (NM_001042618)	promoter-TSS (NM_001042618)	101	NR_002312	85495	Hs.613102	NR_002312	ENSG00000277209	RPPH1	H1RNA|RPPH1-1	ribonuclease P RNA component H1	ncRNA
18491	chr21	33641698	33641762	+	0	NA	promoter-TSS (NM_001331011)	promoter-TSS (NM_001331011)	124	NM_145858	9946	Hs.352671	NM_145311	ENSG00000205758	CRYZL1	4P11|QOH-1	crystallin zeta like 1	protein-coding
3960	chr10	78303233	78303377	+	0	NA	Intergenic	CpG	35977	NR_073447	414243	Hs.55047	NR_073447	ENSG00000230417	LINC00595	C10orf101	long intergenic non-protein coding RNA 595	ncRNA
27770	chr8	47513838	47514019	+	0	NA	intron (NR_104581, intron 6 of 16)	intron (NR_104581, intron 6 of 16)	224236	NM_005195	1052	Hs.440829	NM_005195	ENSG00000221869	CEBPD	C/EBP-delta|CELF|CRP3|NF-IL6-beta	CCAAT/enhancer binding protein delta	protein-coding
11916	chr17	2359628	2359744	+	0	NA	intron (NM_014853, intron 2 of 23)	intron (NM_014853, intron 2 of 23)	22172	NM_001098509	9905	Hs.513861	NM_014853	ENSG00000141258	SGSM2	RUTBC1	small G protein signaling modulator 2	protein-coding
22289	chr5	17203454	17203586	+	0	NA	intron (NR_027253, intron 1 of 2)	intron (NR_027253, intron 1 of 2)	-13303	NM_001271606	10409	Hs.201641	NM_006317	ENSG00000176788	BASP1	CAP-23|CAP23|NAP-22|NAP22	brain abundant membrane attached signal protein 1	protein-coding
13971	chr19	5173305	5173409	+	0	NA	Intergenic	Charlie25|DNA|hAT-Charlie	167446	NM_002850	5802	Hs.744928	NM_002850	ENSG00000105426	PTPRS	PTPSIGMA|R-PTP-S|R-PTP-sigma	protein tyrosine phosphatase, receptor type S	protein-coding
10550	chr15	81000857	81000961	+	0	NA	promoter-TSS (NM_022566)	promoter-TSS (NM_022566)	-45	NM_022566	59274	Hs.513071	NM_022566	ENSG00000140406	MESDC1	-	mesoderm development candidate 1	protein-coding
7174	chr12	57936116	57936305	+	0	NA	promoter-TSS (NR_038269)	promoter-TSS (NR_038269)	-46	NR_038269	100506844	Hs.90286	NR_038269		LOC100506844	-	uncharacterized LOC100506844	ncRNA
1675	chr1	150282312	150282457	+	0	NA	promoter-TSS (NM_001300838)	promoter-TSS (NM_001300838)	-149	NM_144697	148523	Hs.54680	NM_144697	ENSG00000159208	CIART	C1orf51|CHRONO|GM129	circadian associated repressor of transcription	protein-coding
649	chr1	37794054	37794077	+	0	NA	promoter-TSS (NM_001031740)	promoter-TSS (NM_001031740)	-37	NM_001031740	149175	Hs.534562	NM_152496	ENSG00000185090	MANEAL	-	mannosidase endo-alpha like	protein-coding
11595	chr16	71708028	71708065	+	0	NA	intron (NM_015020, intron 2 of 18)	AluSg4|SINE|Alu	7794	NM_001289003	23035	Hs.709458	NM_015020	ENSG00000040199	PHLPP2	PHLPPL|PPM3B	PH domain and leucine rich repeat protein phosphatase 2	protein-coding
22568	chr5	57173966	57174001	+	0	NA	promoter-TSS (NM_001203246)	promoter-TSS (NM_001203246)	35	NM_001203246	65056	Hs.444279	NM_022913	ENSG00000062194	GPBP1	GPBP|SSH6|VASCULIN	GC-rich promoter binding protein 1	protein-coding
3903	chr10	73889128	73889272	+	0	NA	Intergenic	Intergenic	-14609	NM_172169	818	Hs.523045	NM_001222	ENSG00000148660	CAMK2G	CAMK|CAMK-II|CAMKG	calcium/calmodulin dependent protein kinase II gamma	protein-coding
1318	chr1	93693035	93693139	+	0	NA	intron (NM_001261408, intron 3 of 13)	MER5A1|DNA|hAT-Charlie	-11249	NM_003567	8412	Hs.36958	NM_003567	ENSG00000137936	BCAR3	NSP2|SH2D3B	breast cancer anti-estrogen resistance 3	protein-coding
18878	chr22	37887777	37887958	+	0	NA	intron (NM_001242923, intron 10 of 10)	intron (NM_001242923, intron 10 of 10)	-18281	NM_033386	85377	Hs.517610	NM_033386	ENSG00000100139	MICALL1	MICAL-L1|MIRAB13	MICAL like 1	protein-coding
29821	chr9	109098544	109098648	+	0	NA	intron (NM_032012, intron 3 of 17)	intron (NM_032012, intron 3 of 17)	21349	NM_032012	23731	Hs.308074	NM_032012	ENSG00000106771	TMEM245	C9orf5|CG-2|CG2	transmembrane protein 245	protein-coding
13383	chr18	31102369	31102473	+	0	NA	promoter-TSS (NM_004949)	promoter-TSS (NM_004949)	11	NM_024422	1824	Hs.95612	NM_004949	ENSG00000134755	DSC2	ARVD11|CDHF2|DG2|DGII/III|DSC3	desmocollin 2	protein-coding
16623	chr2	169038511	169038632	+	0	NA	Intergenic	Intergenic	-7248	NM_003742	8647	Hs.658439	NM_003742	ENSG00000073734	ABCB11	ABC16|BRIC2|BSEP|PFIC-2|PFIC2|PGY4|SPGP	ATP binding cassette subfamily B member 11	protein-coding
30802	chrX	69222131	69222337	+	0	NA	Intergenic	Intergenic	42677	NR_103715	100996279		NR_103715	ENSG00000215162	LINC00269	CXorf62|NCRNA00269	long intergenic non-protein coding RNA 269	ncRNA
8847	chr14	34629715	34629743	+	0	NA	intron (NM_021249, intron 1 of 12)	CpG	380	NM_021249	58533	Hs.276523	NM_021249	ENSG00000129515	SNX6	MSTP010|TFAF2	sorting nexin 6	protein-coding
14010	chr19	6767423	6767527	+	0	NA	promoter-TSS (NM_005490)	promoter-TSS (NM_005490)	37	NM_005490	10045	Hs.439645	NM_005490	ENSG00000125731	SH2D3A	NSP1	SH2 domain containing 3A	protein-coding
17350	chr2	237673215	237673319	+	0	NA	intron (NM_001137550, intron 1 of 23)	intron (NM_001137550, intron 1 of 23)	-18897	NM_004735	9208	Hs.471779	NM_004735	ENSG00000124831	LRRFIP1	FLAP-1|FLAP1|FLIIAP1|GCF-2|GCF2|HUFI-1|TRIP	LRR binding FLII interacting protein 1	protein-coding
10593	chr15	84142941	84143111	+	0	NA	Intergenic	Intergenic	27958	NR_033787	440299	Hs.454641	NR_033787		DNM1P41	DNM1DN11-6|DNM1DN11.6|DNM1DN11@	dynamin 1 pseudogene 41	pseudo
27410	chr8	12665583	12665714	+	0	NA	promoter-TSS (NR_047662)	promoter-TSS (NR_047662)	-37	NR_047662	729732	Hs.322761	NR_047662	ENSG00000283674	LOC729732	-	uncharacterized LOC729732	ncRNA
19702	chr3	93979975	93980122	+	0	NA	promoter-TSS (NR_135621)	promoter-TSS (NR_135621)	-91	NM_001321328	200894	Hs.533086	NM_144996	ENSG00000169379	ARL13B	ARL2L1|JBTS8	ADP ribosylation factor like GTPase 13B	protein-coding
19145	chr3	9916925	9917094	+	0	NA	promoter-TSS (NM_001203263)	promoter-TSS (NM_001203263)	-65	NR_037807	84818	Hs.129959	NM_032732	ENSG00000163702	IL17RC	CANDF9|IL17-RL|IL17RL	interleukin 17 receptor C	protein-coding
16804	chr2	188629438	188629542	+	0	NA	Intergenic	Intergenic	160614	NM_052952	116093	Hs.470892	NM_052952	ENSG00000174325	DIRC1	-	disrupted in renal carcinoma 1	protein-coding
13038	chr17	76453175	76453328	+	0	NA	promoter-TSS (NM_022066)	promoter-TSS (NM_022066)	-45	NM_022066	63893	Hs.16130	NM_022066	ENSG00000175931	UBE2O	E2-230K	ubiquitin conjugating enzyme E2 O	protein-coding
184	chr1	12573898	12574002	+	0	NA	intron (NM_001324370, intron 4 of 5)	intron (NM_001324370, intron 4 of 5)	5073	NR_106788	102466722		NR_106788	ENSG00000276830	MIR6730	hsa-mir-6730	microRNA 6730	ncRNA
19065	chr22_KI270733v1_random	136255	136392	+	0	NA	TTS (NR_046235).2	TTS (NR_046235).2	6119	NR_003287	100008589		NR_003287		RNA28S5	RN28S1	RNA, 28S ribosomal 5	rRNA
30283	chr9	131714176	131714286	+	0	NA	intron (NM_001304275, intron 1 of 23)	intron (NM_001304275, intron 1 of 23)	-4389	NM_198679	2889	Hs.127897	NM_005312	ENSG00000107263	RAPGEF1	C3G|GRF2	Rap guanine nucleotide exchange factor 1	protein-coding
10597	chr15	84631340	84631486	+	0	NA	promoter-TSS (NR_003654)	promoter-TSS (NR_003654)	-47	NR_003654	54581	Hs.658114	NM_022050		SCAND2P	SCAND2	SCAN domain containing 2 pseudogene	pseudo
29745	chr9	105609094	105609240	+	0	NA	intron (NM_001079802, intron 7 of 10)	intron (NM_001079802, intron 7 of 10)	51037	NM_001198963	2218	Hs.55777	NM_006731	ENSG00000106692	FKTN	CMD1X|FCMD|LGMD2M|MDDGA4|MDDGB4|MDDGC4	fukutin	protein-coding
3738	chr10	60466879	60466983	+	0	NA	intron (NM_001204403, intron 2 of 43)	L1MB7|LINE|L1	-76947	NM_001320874	288	Hs.499725	NM_001149	ENSG00000151150	ANK3	ANKYRIN-G|MRT37	ankyrin 3	protein-coding
30643	chrX	44223346	44223450	+	0	NA	intron (NM_025184, intron 11 of 14)	MLT1N2|LTR|ERVL-MaLR	120279	NM_025184	80258	Hs.521953	NM_025184	ENSG00000183690	EFHC2	MRX74|dJ1158H2.1	EF-hand domain containing 2	protein-coding
23432	chr5	145975520	145975624	+	0	NA	intron (NM_152550, intron 2 of 9)	intron (NM_152550, intron 2 of 9)	39009	NM_152550	153769	Hs.443728	NM_152550	ENSG00000156463	SH3RF2	HEPP1|POSHER|PPP1R39|RNF158	SH3 domain containing ring finger 2	protein-coding
9286	chr14	69191428	69191616	+	0	NA	promoter-TSS (NM_001193360)	promoter-TSS (NM_001193360)	45	NM_001193361	55218	Hs.533878	NM_018199	ENSG00000081177	EXD2	C14orf114|EXDL2	exonuclease 3'-5' domain containing 2	protein-coding
2673	chr1	214525769	214525807	+	0	NA	intron (NM_005401, intron 1 of 18)	MIRb|SINE|MIR	25893	NM_005401	5784	Hs.193557	NM_005401	ENSG00000152104	PTPN14	PEZ|PTP36	protein tyrosine phosphatase, non-receptor type 14	protein-coding
12821	chr17	62779136	62779280	+	0	NA	intron (NM_001288780, intron 4 of 10)	intron (NM_001288780, intron 4 of 10)	27445	NM_001100875	162333	Hs.665663	NM_152598	ENSG00000173838	MARCH10	MARCH-X|RNF190	membrane associated ring-CH-type finger 10	protein-coding
181	chr1	12478308	12478318	+	0	NA	intron (NM_018156, intron 66 of 68)	intron (NM_018156, intron 66 of 68)	-28933	NR_003025	677885	Hs.658450	NR_003025	ENSG00000239149	SNORA59A	ACA59	small nucleolar RNA, H/ACA box 59A	snoRNA
412	chr1	26276388	26276492	+	0	NA	intron (NM_001319944, intron 12 of 13)	intron (NM_001319944, intron 12 of 13)	-3282	NM_031286	83442	Hs.109051	NM_031286	ENSG00000142669	SH3BGRL3	HEL-S-297|SH3BP-1|TIP-B1	SH3 domain binding glutamate rich protein like 3	protein-coding
6239	chr11	122655608	122655757	+	0	NA	promoter-TSS (NM_032873)	promoter-TSS (NM_032873)	-8	NM_032873	84959	Hs.444075	NM_032873	ENSG00000154127	UBASH3B	STS-1|STS1|TULA-2|TULA2|p70	ubiquitin associated and SH3 domain containing B	protein-coding
15790	chr2	72150401	72150523	+	0	NA	Intergenic	Intergenic	-2600	NM_019885	56603	Hs.91546	NM_019885	ENSG00000003137	CYP26B1	CYP26A2|P450RAI-2|P450RAI2|RHFCA	cytochrome P450 family 26 subfamily B member 1	protein-coding
9293	chr14	69651049	69651057	+	0	NA	intron (NM_014734, intron 1 of 5)	intron (NM_014734, intron 1 of 5)	39460	NM_014734	9766	Hs.440025	NM_014734	ENSG00000100647	SUSD6	DRAGO|KIAA0247	sushi domain containing 6	protein-coding
18421	chr21	14534190	14534294	+	0	NA	intron (NM_001286523, intron 1 of 8)	intron (NM_001286523, intron 1 of 8)	12118	NM_001286523	64092	Hs.473341	NM_022136	ENSG00000155307	SAMSN1	HACS1|NASH1|SASH2|SH3D6B|SLy2	SAM domain, SH3 domain and nuclear localization signals 1	protein-coding
29763	chr9	106880963	106881067	+	0	NA	intron (NM_001347997, intron 1 of 12)	intron (NM_001347997, intron 1 of 12)	17918	NM_021224	58499	Hs.370379	NM_021224	ENSG00000148143	ZNF462	Zfp462	zinc finger protein 462	protein-coding
15918	chr2	85889055	85889205	+	0	NA	promoter-TSS (NR_110569)	promoter-TSS (NR_110569)	-96	NM_003896	8869	Hs.415117	NM_003896	ENSG00000115525	ST3GAL5	SATI|SIAT9|SIATGM3S|SPDRS|ST3GalV	ST3 beta-galactoside alpha-2,3-sialyltransferase 5	protein-coding
4933	chr11	16924151	16924285	+	0	NA	intron (NM_001329631, intron 3 of 22)	intron (NM_001329631, intron 3 of 22)	90198	NM_001329630	144100	Hs.12332	NM_175058	ENSG00000166689	PLEKHA7	-	pleckstrin homology domain containing A7	protein-coding
29066	chr9	35079971	35080070	+	0	NA	promoter-TSS (NM_004629)	promoter-TSS (NM_004629)	-4	NM_004629	2189	Hs.591084	NM_004629	ENSG00000221829	FANCG	FAG|XRCC9	Fanconi anemia complementation group G	protein-coding
18898	chr22	38700964	38701115	+	0	NA	promoter-TSS (NM_014876)	promoter-TSS (NM_014876)	-585	NM_014876	9929	Hs.3094	NM_014876	ENSG00000100221	JOSD1	dJ508I15.2	Josephin domain containing 1	protein-coding
2893	chr1	228229038	228229142	+	0	NA	intron (NM_001271223, intron 10 of 115)	L1MB7|LINE|L1	-15426	NR_073154	574407	Hs.650039	NM_001025495	ENSG00000162913	C1orf145	-	chromosome 1 open reading frame 145	ncRNA
2062	chr1	170532020	170532169	+	0	NA	promoter-TSS (NM_001146039)	promoter-TSS (NM_001146039)	-28	NR_027397	92344	Hs.183702	NM_152281	ENSG00000120370	GORAB	GO|NTKLBP1|SCYL1BP1	golgin, RAB6 interacting	protein-coding
15242	chr2	27706318	27706457	+	0	NA	non-coding (NR_135200, exon 2 of 2)	non-coding (NR_135200, exon 2 of 2)	9345	NR_135200	100129995	Hs.515878	NR_135200	ENSG00000205334	LINC01460	-	long intergenic non-protein coding RNA 1460	ncRNA
3935	chr10	75417774	75417860	+	0	NA	Intergenic	Intergenic	8660	NR_110304	101929234	Hs.694695	NR_110304		LOC101929234	-	uncharacterized LOC101929234	ncRNA
30254	chr9	130053831	130053979	+	0	NA	5' UTR (NM_001287346, exon 1 of 17)	5' UTR (NM_001287346, exon 1 of 17)	199	NM_001136558	57720	Hs.512461	NM_020960	ENSG00000148358	GPR107	GCDRP|LUSTR1|bA138E2.2	G protein-coupled receptor 107	protein-coding
28448	chr8	115333886	115334057	+	0	NA	Intergenic	LTR16E1|LTR|ERVL	334041	NM_001282902	7227	Hs.657018	NM_014112	ENSG00000104447	TRPS1	GC79|LGCR	transcriptional repressor GATA binding 1	protein-coding
2886	chr1	228087969	228088073	+	0	NA	intron (NM_001024227, intron 1 of 4)	intron (NM_001024227, intron 1 of 4)	4871	NM_001024228	375	Hs.286221	NM_001658	ENSG00000143761	ARF1	-	ADP ribosylation factor 1	protein-coding
13593	chr18	51615387	51615510	+	0	NA	Intergenic	Intergenic	223406	NR_040074	100287225	Hs.448920	NR_040074	ENSG00000227115	LINC01630	-	long intergenic non-protein coding RNA 1630	ncRNA
2543	chr1	208244330	208244434	+	0	NA	promoter-TSS (NM_025179)	promoter-TSS (NM_025179)	-62	NM_025179	5362	Hs.497626	NM_025179	ENSG00000076356	PLXNA2	OCT|PLXN2	plexin A2	protein-coding
20022	chr3	121974776	121974880	+	0	NA	Intergenic	LTR8B|LTR|ERV1	47452	NM_001199800	286676	Hs.98484	NM_175924	ENSG00000145103	ILDR1	DFNB42|ILDR1alpha|ILDR1alpha'|ILDR1beta	immunoglobulin like domain containing receptor 1	protein-coding
5650	chr11	73598522	73598540	+	0	NA	promoter-TSS (NM_001286050)	promoter-TSS (NM_001286050)	-342	NM_001286050	23201	Hs.475334	NM_015159	ENSG00000054965	FAM168A	KIAA0280|TCRP1	family with sequence similarity 168 member A	protein-coding
5224	chr11	45843319	45843377	+	0	NA	Intergenic	Intergenic	-3770	NM_001127457	1408	Hs.532491	NM_021117	ENSG00000121671	CRY2	HCRY2|PHLL2	cryptochrome circadian clock 2	protein-coding
13377	chr18	29226351	29226455	+	0	NA	Intergenic	MLT1I|LTR|ERVL-MaLR	-1048957	NM_001792	1000	Hs.464829	NM_001792	ENSG00000170558	CDH2	CD325|CDHN|CDw325|NCAD	cadherin 2	protein-coding
23227	chr5	133245654	133245758	+	0	NA	intron (NM_015082, intron 7 of 15)	intron (NM_015082, intron 7 of 15)	182000	NR_031621	100302134		NR_031621	ENSG00000221287	MIR1289-2	MIRN1289-2|hsa-mir-1289-2	microRNA 1289-2	ncRNA
20661	chr3	172477367	172477395	+	0	NA	Intergenic	Intergenic	-28925	NM_004122	2693	Hs.130212	NM_004122	ENSG00000121853	GHSR	GHDP	growth hormone secretagogue receptor	protein-coding
12909	chr17	69539953	69540057	+	0	NA	intron (NM_001330450, intron 11 of 11)	intron (NM_001330450, intron 11 of 11)	37783	NM_001330450	5608	Hs.49329	NM_002758	ENSG00000108984	MAP2K6	MAPKK6|MEK6|MKK6|PRKMK6|SAPKK-3|SAPKK3	mitogen-activated protein kinase kinase 6	protein-coding
17140	chr2	220620075	220620170	+	0	NA	Intergenic	Intergenic	-713557	NR_036228	100422959		NR_036228	ENSG00000266518	MIR4268	-	microRNA 4268	ncRNA
7212	chr12	63779799	63779955	+	0	NA	promoter-TSS (NM_014254)	promoter-TSS (NM_014254)	74	NM_014254	10329	Hs.216386	NM_014254	ENSG00000118600	TMEM5	HP10481|MDDGA10	transmembrane protein 5	protein-coding
24920	chr6	90411591	90411671	+	0	NA	Intergenic	Intergenic	98889	NR_039671	100616109		NR_039671	ENSG00000266760	MIR4464	mir-4464	microRNA 4464	ncRNA
4287	chr10	103800944	103801097	+	0	NA	intron (NM_014631, intron 2 of 13)	intron (NM_014631, intron 2 of 13)	54241	NR_038940	100505839	Hs.655149	NR_038940	ENSG00000280693	SH3PXD2A-AS1	-	SH3PXD2A antisense RNA 1	ncRNA
29984	chr9	116572238	116572342	+	0	NA	intron (NM_014010, intron 18 of 21)	intron (NM_014010, intron 18 of 21)	68007	NR_033973	100128505	Hs.675821	NR_033973	ENSG00000229105	ASTN2-AS1	-	ASTN2 antisense RNA 1	ncRNA
24022	chr6	10451911	10452084	+	0	NA	non-coding (NR_132993, exon 2 of 4)	non-coding (NR_132993, exon 2 of 4)	12280	NR_049872	100846998		NR_049872	ENSG00000263705	MIR5689	-	microRNA 5689	ncRNA
30056	chr9	122264674	122264833	+	0	NA	non-coding (NR_027125, exon 1 of 7)	non-coding (NR_027125, exon 1 of 7)	111	NR_027126	92400	Hs.415842	NM_033117	ENSG00000119446	RBM18	-	RNA binding motif protein 18	protein-coding
5362	chr11	62380859	62380991	+	0	NA	intron (NM_025080, intron 4 of 6)	HERVK-int|LTR|ERVK	-38110	NM_003357	7356	Hs.523732	NM_003357	ENSG00000149021	SCGB1A1	CC10|CC16|CCPBP|CCSP|UGB|UP-1|UP1	secretoglobin family 1A member 1	protein-coding
10885	chr16	2251578	2251723	+	0	NA	promoter-TSS (NM_001178029)	promoter-TSS (NM_001178029)	-49	NM_001178029	1632	Hs.403436	NM_001919	ENSG00000167969	ECI1	DCI	enoyl-CoA delta isomerase 1	protein-coding
1867	chr1	157132715	157132904	+	0	NA	TTS (NM_005240)	TTS (NM_005240)	4447	NR_001560	360155	Hs.491808	NR_001560	ENSG00000235700	CYCSP52	HC6|HCP2	cytochrome c, somatic pseudogene 52	pseudo
17684	chr20	17569262	17569324	+	0	NA	promoter-TSS (NM_001278608)	promoter-TSS (NM_001278608)	-73	NM_001278608	631	Hs.129702	NM_001195	ENSG00000125864	BFSP1	CP115|CP94|CTRCT33|LIFL-H	beaded filament structural protein 1	protein-coding
11552	chr16	69132518	69132642	+	0	NA	promoter-TSS (NM_001040146)	promoter-TSS (NM_001040146)	10	NM_001039690	54921	Hs.85962	NM_017804	ENSG00000168802	CHTF8	CTF8|DERPC	chromosome transmission fidelity factor 8	protein-coding
4742	chr11	6320484	6320533	+	0	NA	promoter-TSS (NM_145040)	promoter-TSS (NM_145040)	2	NM_145040	112464	Hs.434044	NM_145040	ENSG00000170955	PRKCDBP	CAVIN3|HSRBC|SRBC|cavin-3	protein kinase C delta binding protein	protein-coding
3969	chr10	79184312	79184416	+	0	NA	intron (NM_020338, intron 4 of 24)	MIRb|SINE|MIR	115329	NM_020338	57178	Hs.193118	NM_020338	ENSG00000108175	ZMIZ1	MIZ|RAI17|TRAFIP10|ZIMP10|hZIMP10	zinc finger MIZ-type containing 1	protein-coding
20951	chr3	190513689	190513781	+	0	NA	promoter-TSS (NM_001167930)	promoter-TSS (NM_001167930)	-316	NM_001167928	3556	Hs.478673	NM_002182	ENSG00000196083	IL1RAP	C3orf13|IL-1RAcP|IL1R3	interleukin 1 receptor accessory protein	protein-coding
7957	chr13	21670956	21671089	+	0	NA	promoter-TSS (NM_002010)	promoter-TSS (NM_002010)	-54	NM_002010	2254	Hs.111	NM_002010	ENSG00000102678	FGF9	FGF-9|GAF|HBFG-9|HBGF-9|SYNS3	fibroblast growth factor 9	protein-coding
29114	chr9	62802593	62802728	+	0	NA	intron (NR_121647, intron 1 of 4)	CpG	1195	NR_121647	103352539	Hs.351215	NR_121647	ENSG00000238113	LINC01410	-	long intergenic non-protein coding RNA 1410	ncRNA
25273	chr6	145016027	145016131	+	0	NA	Intergenic	Intergenic	610424	NR_132778	106635530		NR_132778		SNORA98	-	small nucleolar RNA, H/ACA box 98	snoRNA
22561	chr5	56815310	56815485	+	0	NA	5' UTR (NM_005921, exon 1 of 20)	5' UTR (NM_005921, exon 1 of 20)	324	NM_005921	4214	Hs.653654	NM_005921	ENSG00000095015	MAP3K1	MAPKKK1|MEKK|MEKK 1|MEKK1|SRXY6	mitogen-activated protein kinase kinase kinase 1	protein-coding
15772	chr2	70596388	70596508	+	0	NA	Intergenic	Intergenic	-42433	NM_001099691	7039	Hs.170009	NM_003236	ENSG00000163235	TGFA	TFGA	transforming growth factor alpha	protein-coding
2505	chr1	206525199	206525248	+	0	NA	intron (NM_182664, intron 1 of 4)	intron (NM_182664, intron 1 of 4)	17693	NM_182663	83593	Hs.497579	NM_031437	ENSG00000266094	RASSF5	Maxp1|NORE1|NORE1A|NORE1B|RAPL|RASSF3	Ras association domain family member 5	protein-coding
13571	chr18	50307783	50307887	+	0	NA	Intergenic	Intergenic	-19513	NM_014593	30827	Hs.180933	NM_014593	ENSG00000154832	CXXC1	2410002I16Rik|5830420C16Rik|CFP1|CGBP|HsT2645|PCCX1|PHF18|SPP1|ZCGPC1|hCGBP	CXXC finger protein 1	protein-coding
22248	chr5	14264682	14264832	+	0	NA	intron (NR_134469, intron 1 of 56)	intron (NR_134469, intron 1 of 56)	121055	NM_007118	7204	Hs.130031	NM_007118	ENSG00000038382	TRIO	ARHGEF23|MEBAS|MRD44|tgat	trio Rho guanine nucleotide exchange factor	protein-coding
8441	chr13	91347624	91347740	+	0	NA	promoter-TSS (NR_027349)	promoter-TSS (NR_027349)	-138	NR_027350	407975	Hs.24115	NR_027349	ENSG00000215417	MIR17HG	C13orf25|FGLDS2|LINC00048|MIHG1|MIRH1|MIRHG1|NCRNA00048|miR-17-92	miR-17-92a-1 cluster host gene	ncRNA
2936	chr1	230978875	230979025	+	0	NA	promoter-TSS (NM_001122835)	promoter-TSS (NM_001122835)	-78	NM_024525	79573	Hs.424788	NM_024525	ENSG00000143643	TTC13	-	tetratricopeptide repeat domain 13	protein-coding
9110	chr14	59189981	59190196	+	0	NA	intron (NM_001270520, intron 1 of 24)	intron (NM_001270520, intron 1 of 24)	1425	NM_001270520	23002	Hs.19156	NM_014992	ENSG00000100592	DAAM1	-	dishevelled associated activator of morphogenesis 1	protein-coding
26307	chr7	55133090	55133199	+	0	NA	intron (NM_001346900, intron 1 of 27)	intron (NM_001346900, intron 1 of 27)	23327	NM_001346900	1956	Hs.488293	NM_005228	ENSG00000146648	EGFR	ERBB|ERBB1|HER1|NISBD2|PIG61|mENA	epidermal growth factor receptor	protein-coding
23665	chr5	167730266	167730370	+	0	NA	intron (NM_001122679, intron 2 of 28)	intron (NM_001122679, intron 2 of 28)	-24618	NM_001080428	57451	Hs.631957	NM_001080428	ENSG00000145934	TENM2	ODZ2|TEN-M2|TNM2|ten-2	teneurin transmembrane protein 2	protein-coding
8364	chr13	75636169	75636239	+	0	NA	promoter-TSS (NR_120410)	promoter-TSS (NR_120410)	-84	NM_001306080	4008	Hs.207631	NM_005358	ENSG00000136153	LMO7	FBX20|FBXO20|LOMP	LIM domain 7	protein-coding
26639	chr7	96322056	96322212	+	0	NA	promoter-TSS (NM_001160210)	promoter-TSS (NM_001160210)	13	NM_014251	10165	Hs.489190	NM_014251	ENSG00000004864	SLC25A13	ARALAR2|CITRIN|CTLN2	solute carrier family 25 member 13	protein-coding
22536	chr5	54742564	54742578	+	0	NA	intron (NR_104658, intron 1 of 2)	LTR16A2|LTR|ERVL	1687	NR_104658	102467080	Hs.637409	NR_104658		LOC102467080	-	uncharacterized LOC102467080	ncRNA
1289	chr1	90851547	90851651	+	0	NA	promoter-TSS (NR_135038)	promoter-TSS (NR_135038)	39	NR_135038	105378853	Hs.546492	NR_135038	ENSG00000233593	LOC105378853	-	uncharacterized LOC105378853	ncRNA
8280	chr13	50731482	50731622	+	0	NA	intron (NM_198989, intron 1 of 1)	intron (NM_198989, intron 1 of 1)	-76303	NR_046551	100874074	Hs.734030	NR_046551	ENSG00000237152	DLEU7-AS1	-	DLEU7 antisense RNA 1	ncRNA
21044	chr3	196127398	196127416	+	0	NA	Intergenic	Intergenic	-15229	NR_034088	401109	Hs.280133	NM_001001699	ENSG00000224652	LINC00885	-	long intergenic non-protein coding RNA 885	ncRNA
6113	chr11	114279992	114280171	+	0	NA	Intergenic	L2a|LINE|L2	-15732	NM_006169	4837	Hs.503911	NM_006169	ENSG00000166741	NNMT	-	nicotinamide N-methyltransferase	protein-coding
841	chr1	47561605	47561709	+	0	NA	Intergenic	L2b|LINE|L2	-124340	NR_126355	102724077	Hs.159718	NR_126355		LINC01389	-	long intergenic non-protein coding RNA 1389	ncRNA
16149	chr2	112584546	112584567	+	0	NA	promoter-TSS (NM_001304354)	promoter-TSS (NM_001304354)	119	NM_001304353	84269	Hs.375707	NM_032309	ENSG00000125611	CHCHD5	C2orf9|MIC14	coiled-coil-helix-coiled-coil-helix domain containing 5	protein-coding
29764	chr9	106892784	106892929	+	0	NA	intron (NM_001347997, intron 1 of 12)	intron (NM_001347997, intron 1 of 12)	29759	NM_021224	58499	Hs.370379	NM_021224	ENSG00000148143	ZNF462	Zfp462	zinc finger protein 462	protein-coding
8708	chr14	22839275	22839379	+	0	NA	intron (NM_004995, intron 1 of 9)	intron (NM_004995, intron 1 of 9)	2794	NM_004995	4323	Hs.2399	NM_004995	ENSG00000157227	MMP14	MMP-14|MMP-X1|MT-MMP|MT-MMP 1|MT1-MMP|MT1MMP|MTMMP1|WNCHRS	matrix metallopeptidase 14	protein-coding
20163	chr3	132134698	132134802	+	0	NA	Intergenic	L2b|LINE|L2	-95144	NM_153429	131034	Hs.199877	NM_130808	ENSG00000196353	CPNE4	COPN4|CPN4	copine 4	protein-coding
5548	chr11	67241175	67241307	+	0	NA	intron (NM_001256405, intron 1 of 9)	intron (NM_001256405, intron 1 of 9)	1206	NM_001256405	22992	Hs.124147	NM_012308	ENSG00000173120	KDM2A	CXXC8|FBL11|FBL7|FBXL11|JHDM1A|LILINA	lysine demethylase 2A	protein-coding
1751	chr1	152941472	152941623	+	0	NA	Intergenic	Intergenic	-29106	NM_173080	163778	Hs.433629	NM_173080	ENSG00000184148	SPRR4	-	small proline rich protein 4	protein-coding
11301	chr16	48353758	48353862	+	0	NA	3' UTR (NM_001300948, exon 14 of 14)	3' UTR (NM_001300948, exon 14 of 14)	-1875	NR_040677	83752	Hs.295923	NM_031490	ENSG00000102910	LONP2	LONP|LONPL|PLON|PSLON	lon peptidase 2, peroxisomal	protein-coding
8510	chr13	100515010	100515114	+	0	NA	intron (NM_001178004, intron 21 of 22)	intron (NM_001178004, intron 21 of 22)	18740	NM_033110	87769	Hs.350868	NM_033110	ENSG00000134864	GGACT	A2LD1	gamma-glutamylamine cyclotransferase	protein-coding
19121	chr3	8658421	8658564	+	0	NA	Intergenic	Intergenic	-6414	NM_001256749	51066	Hs.736935	NM_015931	ENSG00000125046	SSUH2	C3orf32|SSU-2|fls485	ssu-2 homolog (C. elegans)	protein-coding
10833	chr15	101724487	101724591	+	0	NA	promoter-TSS (NM_152334)	promoter-TSS (NM_152334)	-97	NM_152334	123283	Hs.657163	NM_152334	ENSG00000185418	TARSL2	-	threonyl-tRNA synthetase like 2	protein-coding
2121	chr1	177586534	177586638	+	0	NA	Intergenic	L2c|LINE|L2	-113938	NR_110722	101928778	Hs.573792	NR_110722	ENSG00000236720	LINC01741	-	long intergenic non-protein coding RNA 1741	ncRNA
474	chr1	28259346	28259575	+	0	NA	promoter-TSS (NM_031459)	promoter-TSS (NM_031459)	8	NM_031459	83667	Hs.469543	NM_031459	ENSG00000130766	SESN2	HI95|SES2|SEST2	sestrin 2	protein-coding
27115	chr7	140403890	140403994	+	0	NA	promoter-TSS (NM_001008749)	promoter-TSS (NM_001008749)	-101	NM_001008749	401409	Hs.583545	NM_001008749	ENSG00000146955	RAB19	RAB19B	RAB19, member RAS oncogene family	protein-coding
26532	chr7	85695784	85695888	+	0	NA	Intergenic	Arthur1B|DNA|hAT-Tip100	274714	NR_134240	105375380	Hs.679608	NR_134240	ENSG00000225128	LINC00972	-	long intergenic non-protein coding RNA 972	ncRNA
13641	chr18	58177405	58177519	+	0	NA	intron (NM_001144964, intron 2 of 30)	intron (NM_001144964, intron 2 of 30)	-17928	NM_001144970	23327	Hs.185677	NM_015277	ENSG00000049759	NEDD4L	NEDD4-2|NEDD4.2|PVNH7|RSP5|hNEDD4-2	neural precursor cell expressed, developmentally down-regulated 4-like, E3 ubiquitin protein ligase	protein-coding
29370	chr9	82410406	82410510	+	0	NA	Intergenic	L2c|LINE|L2	421686	NM_001001670	389763	Hs.209545	NM_001001670	ENSG00000214929	SPATA31D1	FAM75D1	SPATA31 subfamily D member 1	protein-coding
27335	chr8	6852794	6852911	+	0	NA	Intergenic	Intergenic	-17208	NM_207411	389610	Hs.558840	NM_207411	ENSG00000275591	XKR5	HARL2754|UNQ2754|XRG5A|XRG5BM	XK related 5	protein-coding
25287	chr6	146543577	146543792	+	0	NA	promoter-TSS (NM_006834)	promoter-TSS (NM_006834)	-8	NM_006834	10981	Hs.287714	NM_006834	ENSG00000118508	RAB32	-	RAB32, member RAS oncogene family	protein-coding
29414	chr9	84996197	84996251	+	0	NA	intron (NM_001018064, intron 15 of 16)	intron (NM_001018064, intron 15 of 16)	325847	NM_001018064	4915	Hs.494312	NM_006180	ENSG00000148053	NTRK2	GP145-TrkB|TRKB|trk-B	neurotrophic receptor tyrosine kinase 2	protein-coding
10646	chr15	88621168	88621279	+	0	NA	promoter-TSS (NM_022767)	promoter-TSS (NM_022767)	-73	NM_022767	64782	Hs.436102	NM_022767	ENSG00000181026	AEN	ISG20L1|pp12744	apoptosis enhancing nuclease	protein-coding
9497	chr14	86799350	86799474	+	0	NA	Intergenic	MER20|DNA|hAT-Charlie	-106366	NR_038445	283585	Hs.381998	NR_038445	ENSG00000258804	LINC01148	-	long intergenic non-protein coding RNA 1148	ncRNA
4058	chr10	90484703	90484787	+	0	NA	intron (NR_110657, intron 2 of 6)	L1PBa|LINE|L1	56060	NR_110657	101926942	Hs.382666	NR_110657	ENSG00000236373	LOC101926942	-	uncharacterized LOC101926942	ncRNA
2953	chr1	232529878	232530020	+	0	NA	Intergenic	Intergenic	-14341	NM_020808	57568	Hs.745009	NM_020808	ENSG00000116991	SIPA1L2	SPAL2	signal induced proliferation associated 1 like 2	protein-coding
30156	chr9	127740741	127740972	+	0	NA	intron (NM_170600, intron 9 of 11)	AluSc8|SINE|Alu	-5507	NM_001252018	27433	Hs.444106	NM_130459	ENSG00000160404	TOR2A	TORP1	torsin family 2 member A	protein-coding
6947	chr12	48022009	48022153	+	0	NA	Intergenic	Intergenic	-17579	NM_033150	1280	Hs.408182	NM_001844	ENSG00000139219	COL2A1	ANFH|AOM|COL11A3|SEDC|STL1	collagen type II alpha 1 chain	protein-coding
6085	chr11	112120477	112120607	+	0	NA	Intergenic	Intergenic	33718	NM_001276506	6392	Hs.356270	NM_003002	ENSG00000204370	SDHD	CBT1|CII-4|CWS3|PGL|PGL1|QPs3|SDH4|cybS	succinate dehydrogenase complex subunit D	protein-coding
30886	chrX	101408015	101408173	+	0	NA	promoter-TSS (NM_000169)	promoter-TSS (NM_000169)	-39	NM_001032393	3188	Hs.432485	NM_019597	ENSG00000126945	HNRNPH2	FTP3|HNRPH'|HNRPH2|MRXSB|hnRNPH'	heterogeneous nuclear ribonucleoprotein H2 (H')	protein-coding
18609	chr22	17576470	17576676	+	0	NA	intron (NM_031481, intron 2 of 10)	intron (NM_031481, intron 2 of 10)	12619	NM_001288707	101929372	Hs.629929	NM_001288707	ENSG00000236754	LOC101929372	-	uncharacterized LOC101929372	protein-coding
6715	chr12	19397733	19397836	+	0	NA	Intergenic	Intergenic	-41890	NM_001114176	121536	Hs.126497	NM_153207	ENSG00000139154	AEBP2	-	AE binding protein 2	protein-coding
8899	chr14	37114113	37114238	+	0	NA	intron (NM_030631, intron 1 of 9)	intron (NM_030631, intron 1 of 9)	-57851	NR_033240	100129794	Hs.601579	NR_033240	ENSG00000258708	SLC25A21-AS1	-	SLC25A21 antisense RNA 1	ncRNA
8745	chr14	24014129	24014233	+	0	NA	intron (NR_102687, intron 1 of 3)	HERVK-int|LTR|ERVK	7172	NR_102688	728635	Hs.647569	NM_001082488		DHRS4L1	SDR25C4	dehydrogenase/reductase 4 like 1	protein-coding
17568	chr20	10034973	10035084	+	0	NA	promoter-TSS (NM_001303472)	promoter-TSS (NM_001303472)	29	NM_198798	63926	Hs.70903	NM_022096	ENSG00000132623	ANKEF1	ANKRD5	ankyrin repeat and EF-hand domain containing 1	protein-coding
13342	chr18	24272132	24272236	+	0	NA	promoter-TSS (NM_018030)	promoter-TSS (NM_018030)	48	NM_018030	114876	Hs.370725	NM_018030	ENSG00000141447	OSBPL1A	ORP-1|ORP1|OSBPL1B	oxysterol binding protein like 1A	protein-coding
26911	chr7	121102794	121102936	+	0	NA	intron (NM_001105533, intron 6 of 17)	L1MEh|LINE|L1	113474	NM_001105533	79974	Hs.189652	NM_024913	ENSG00000106034	CPED1	C7orf58	cadherin like and PC-esterase domain containing 1	protein-coding
7910	chr12	132414991	132415145	+	0	NA	Intergenic	Intergenic	-75503	NM_001142641	57666	Hs.411138	NM_001142641	ENSG00000112787	FBRSL1	-	fibrosin like 1	protein-coding
19107	chr3	5196755	5196859	+	0	NA	intron (NM_014674, intron 2 of 11)	intron (NM_014674, intron 2 of 11)	9133	NM_014674	9695	Hs.224616	NM_014674	ENSG00000134109	EDEM1	EDEM	ER degradation enhancing alpha-mannosidase like protein 1	protein-coding
23926	chr6	4358763	4358941	+	0	NA	Intergenic	Intergenic	-69150	NR_106988	102465753		NR_106988	ENSG00000280494	MIR7641-2	B-ATF|hsa-mir-7641-2	microRNA 7641-2	ncRNA
23151	chr5	127206408	127206512	+	0	NA	Intergenic	Intergenic	-84304	NM_001256545	84466	Hs.438709	NM_032446	ENSG00000145794	MEGF10	EMARDD	multiple EGF like domains 10	protein-coding
27219	chr7	150400278	150400382	+	0	NA	Intergenic	Intergenic	-5422	NR_027237	728743	Hs.650365	NM_001080852		LOC728743	-	zinc finger protein pseudogene	pseudo
26551	chr7	87934222	87934273	+	0	NA	5' UTR (NM_016351, exon 1 of 30)	5' UTR (NM_016351, exon 1 of 30)	104	NM_001324420	53616	Hs.256398	NM_004194	ENSG00000008277	ADAM22	ADAM 22|MDC2	ADAM metallopeptidase domain 22	protein-coding
8884	chr14	36374111	36374215	+	0	NA	Intergenic	Intergenic	-53487	NM_001144891	51562	Hs.368647	NM_016586	ENSG00000151332	MBIP	-	MAP3K12 binding inhibitory protein 1	protein-coding
6069	chr11	111510423	111510592	+	0	NA	intron (NM_017589, intron 1 of 5)	intron (NM_017589, intron 1 of 5)	1847	NM_017589	54766	Hs.128180	NM_017589	ENSG00000137707	BTG4	APRO3|PC3B	BTG anti-proliferation factor 4	protein-coding
22665	chr5	67879731	67879835	+	0	NA	Intergenic	Intergenic	86570	NR_130779	101928858	Hs.334066	NR_130779	ENSG00000249364	LOC101928858	-	uncharacterized LOC101928858	ncRNA
14016	chr19	7391550	7391585	+	0	NA	Intergenic	L2b|LINE|L2	-3546	NM_015318	23370	Hs.465761	NM_015318	ENSG00000104880	ARHGEF18	P114-RhoGEF	Rho/Rac guanine nucleotide exchange factor 18	protein-coding
7262	chr12	72025633	72025712	+	0	NA	intron (NM_173353, intron 9 of 10)	X6B_LINE|LINE|CR1	86826	NM_173353	121278	Hs.736576	NM_173353	ENSG00000139287	TPH2	ADHD7|NTPH	tryptophan hydroxylase 2	protein-coding
24609	chr6	44172816	44172932	+	0	NA	intron (NM_007058, intron 5 of 22)	intron (NM_007058, intron 5 of 22)	14063	NM_007058	11131	Hs.225953	NM_007058	ENSG00000137225	CAPN11	calpain11	calpain 11	protein-coding
5632	chr11	72722541	72722671	+	0	NA	promoter-TSS (NM_001135190)	promoter-TSS (NM_001135190)	-248	NM_001135190	116985	Hs.503165	NM_015242	ENSG00000186635	ARAP1	CENTD2	ArfGAP with RhoGAP domain, ankyrin repeat and PH domain 1	protein-coding
24891	chr6	87322553	87322694	+	0	NA	promoter-TSS (NM_001042493)	promoter-TSS (NM_001042493)	35	NM_001042493	57150	Hs.70769	NM_020425	ENSG00000111850	SMIM8	C6orf162|dJ102H19.2	small integral membrane protein 8	protein-coding
10681	chr15	90143326	90143430	+	0	NA	Intergenic	Intergenic	-40824	NM_002168	3418	Hs.596461	NM_002168	ENSG00000182054	IDH2	D2HGA2|ICD-M|IDH|IDHM|IDP|IDPM|mNADP-IDH	isocitrate dehydrogenase (NADP(+)) 2, mitochondrial	protein-coding
305	chr1	20476545	20476648	+	0	NA	Intergenic	Intergenic	9639	NM_018584	55450	Hs.731383	NM_018584	ENSG00000162545	CAMK2N1	PRO1489	calcium/calmodulin dependent protein kinase II inhibitor 1	protein-coding
11475	chr16	66516900	66517050	+	0	NA	intron (NM_001271935, intron 6 of 7)	intron (NM_001271935, intron 6 of 7)	32850	NM_001272050	7084	Hs.512619	NM_004614	ENSG00000166548	TK2	MTDPS2|MTTK|PEOB3|SCA31	thymidine kinase 2, mitochondrial	protein-coding
8584	chr13	109151383	109151487	+	0	NA	intron (NM_001198950, intron 32 of 34)	intron (NM_001198950, intron 32 of 34)	15868	NR_047700	100885782	Hs.655942	NR_047700	ENSG00000236242	MYO16-AS1	-	MYO16 antisense RNA 1	ncRNA
23699	chr5	170219862	170219974	+	0	NA	Intergenic	L2a|LINE|L2	-12999	NR_131092	133874	Hs.519749	NM_001102609	ENSG00000234511	C5orf58	-	chromosome 5 open reading frame 58	protein-coding
19354	chr3	37946080	37946276	+	0	NA	intron (NM_001008392, intron 1 of 7)	intron (NM_001008392, intron 1 of 7)	-23226	NR_029499	407015		NR_029499	ENSG00000199075	MIR26A1	MIR26A|MIRN26A1|mir-26a-1	microRNA 26a-1	ncRNA
17541	chr20	6123464	6123617	+	0	NA	promoter-TSS (NM_017671)	promoter-TSS (NM_017671)	4	NM_017671	55612	Hs.472054	NM_017671	ENSG00000101311	FERMT1	C20orf42|DTGCU2|KIND1|UNC112A|URP1	fermitin family member 1	protein-coding
29781	chr9	107504965	107505069	+	0	NA	Intergenic	UCON78|DNA|DNA	-15297	NM_004235	9314	Hs.376206	NM_004235	ENSG00000136826	KLF4	EZF|GKLF	Kruppel like factor 4	protein-coding
27035	chr7	133082124	133082310	+	0	NA	promoter-TSS (NM_001317178)	promoter-TSS (NM_001317178)	-59	NM_001317178	54927	Hs.655010	NM_017812	ENSG00000106554	CHCHD3	MINOS3|Mic19|PPP1R22	coiled-coil-helix-coiled-coil-helix domain containing 3	protein-coding
16772	chr2	182038732	182038836	+	0	NA	intron (NM_001080545, intron 2 of 4)	L3|LINE|CR1	52960	NM_001261425	151242	Hs.10941	NM_001080545	ENSG00000150722	PPP1R1C	IPP5	protein phosphatase 1 regulatory inhibitor subunit 1C	protein-coding
19488	chr3	49094232	49094300	+	0	NA	promoter-TSS (NM_001320580)	promoter-TSS (NM_001320580)	107	NM_017730	54870	Hs.297389	NM_017730	ENSG00000198218	QRICH1	-	glutamine rich 1	protein-coding
8889	chr14	36661737	36661889	+	0	NA	5' UTR (NM_006194, exon 2 of 5)	5' UTR (NM_006194, exon 2 of 5)	4245	NM_006194	5083	Hs.132576	NM_006194	ENSG00000198807	PAX9	STHAG3	paired box 9	protein-coding
30945	chrX	107825849	107825953	+	0	NA	promoter-TSS (NM_012216)	promoter-TSS (NM_012216)	47	NM_052817	11043	Hs.12256	NM_012216	ENSG00000080561	MID2	FXY2|MRX101|RNF60|TRIM1	midline 2	protein-coding
28377	chr8	104273472	104273507	+	0	NA	Intergenic	LOR1-int|LTR|ERV1	50154	NM_001282882	9699	Hs.655271	NM_014677	ENSG00000176406	RIMS2	OBOE|RAB3IP3|RIM2	regulating synaptic membrane exocytosis 2	protein-coding
10451	chr15	74842699	74842832	+	0	NA	TTS (NM_005697)	TTS (NM_005697)	446	NM_001284364	25989	Hs.513034	NM_001099436	ENSG00000140474	ULK3	-	unc-51 like kinase 3	protein-coding
4276	chr10	103368606	103368764	+	0	NA	intron (NM_006951, intron 1 of 10)	CpG	732	NM_006951	6877	Hs.96103	NM_006951	ENSG00000148835	TAF5	TAF(II)100|TAF2D|TAFII-100|TAFII100	TATA-box binding protein associated factor 5	protein-coding
4076	chr10	92574090	92574194	+	0	NA	promoter-TSS (NR_136399)	promoter-TSS (NR_136399)	-47	NM_004969	3416	Hs.500546	NM_004969	ENSG00000119912	IDE	INSULYSIN	insulin degrading enzyme	protein-coding
17792	chr20	23920278	23920334	+	0	NA	Intergenic	Intergenic	-40563	NM_001900	1473	Hs.121489	NM_001900	ENSG00000170367	CST5	-	cystatin D	protein-coding
9545	chr14	90444268	90444278	+	0	NA	Intergenic	Intergenic	-10957	NR_033986	400238	Hs.131037	NR_033986	ENSG00000233208	LINC00642	-	long intergenic non-protein coding RNA 642	ncRNA
16023	chr2	101002134	101002314	+	0	NA	promoter-TSS (NM_000993)	promoter-TSS (NM_000993)	-5	NM_000993	6160	Hs.469473	NM_000993	ENSG00000071082	RPL31	L31	ribosomal protein L31	protein-coding
28839	chr8	144448479	144448641	+	0	NA	Intergenic	Intergenic	-4131	NM_013432	4796	Hs.675285	NM_013432	ENSG00000160949	TONSL	IKBR|NFKBIL2	tonsoku-like, DNA repair protein	protein-coding
3832	chr10	70170644	70170748	+	0	NA	promoter-TSS (NM_001142648)	promoter-TSS (NM_001142648)	-167	NM_001142648	56681	Hs.499960	NM_020150	ENSG00000079332	SAR1A	SAR1|SARA1|Sara|masra2	secretion associated Ras related GTPase 1A	protein-coding
30653	chrX	46209969	46210000	+	0	NA	Intergenic	Intergenic	117690	NR_110388	101927574	Hs.350952	NR_110388	ENSG00000236751	LINC01186	-	long intergenic non-protein coding RNA 1186	ncRNA
18761	chr22	29581030	29581264	+	0	NA	promoter-TSS (NM_001202502)	promoter-TSS (NM_001202502)	-51	NM_001202502	8508	Hs.173878	NM_003634	ENSG00000184117	NIPSNAP1	-	nipsnap homolog 1	protein-coding
7382	chr12	88580441	88580533	+	0	NA	promoter-TSS (NM_000899)	promoter-TSS (NM_000899)	-14	NM_000899	4254	Hs.1048	NM_000899	ENSG00000049130	KITLG	DCUA|DFNA69|FPH2|FPHH|KL-1|Kitl|MGF|SCF|SF|SHEP7	KIT ligand	protein-coding
24923	chr6	90870772	90870876	+	0	NA	Intergenic	L2|LINE|L2	-283523	NM_003188	6885	Hs.594838	NM_003188	ENSG00000135341	MAP3K7	CSCF|FMD2|MEKK7|TAK1|TGF1a	mitogen-activated protein kinase kinase kinase 7	protein-coding
9563	chr14	92106291	92106367	+	0	NA	intron (NR_028460, intron 1 of 5)	CpG	292	NR_028467	4287	Hs.532632	NM_004993	ENSG00000066427	ATXN3	AT3|ATX3|JOS|MJD|MJD1|SCA3	ataxin 3	protein-coding
10671	chr15	89575397	89575434	+	0	NA	promoter-TSS (NM_001308025)	promoter-TSS (NM_001308025)	-172	NM_152259	90381	Hs.441708	NM_152259	ENSG00000140534	TICRR	C15orf42|SLD3|Treslin	TOPBP1 interacting checkpoint and replication regulator	protein-coding
17399	chr2	241150411	241150414	+	0	NA	promoter-TSS (NM_001252124)	promoter-TSS (NM_001252124)	-433	NM_001252120	23178	Hs.397891	NM_015148	ENSG00000115687	PASK	PASKIN|STK37	PAS domain containing serine/threonine kinase	protein-coding
18994	chr22	44309212	44309223	+	0	NA	intron (NM_001099294, intron 1 of 4)	L2a|LINE|L2	3634	NM_001099294	85352	Hs.6829	NM_001099294	ENSG00000138944	KIAA1644	-	KIAA1644	protein-coding
16561	chr2	162114372	162114500	+	0	NA	promoter-TSS (NR_110255)	promoter-TSS (NR_110255)	-5	NR_110255	101929532	Hs.639883	NR_110255	ENSG00000236841	LOC101929532	-	uncharacterized LOC101929532	ncRNA
14909	chr2	1632118	1632133	+	0	NA	3' UTR (NM_012293, exon 23 of 23)	3' UTR (NM_012293, exon 23 of 23)	112422	NM_012293	7837	Hs.332197	NM_012293	ENSG00000130508	PXDN	COPOA|D2S448|D2S448E|MG50|PRG2|PXN|VPO	peroxidasin	protein-coding
1655	chr1	147599737	147599756	+	0	NA	intron (NM_004326, intron 1 of 9)	CpG	58245	NM_004326	607	Hs.415209	NM_004326	ENSG00000116128	BCL9	LGS	B-cell CLL/lymphoma 9	protein-coding
19532	chr3	51982877	51982895	+	0	NA	promoter-TSS (NM_001198896)	promoter-TSS (NM_001198896)	-398	NM_001198897	95	Hs.334707	NM_000666	ENSG00000243989	ACY1	ACY-1|ACY1D|HEL-S-5	aminoacylase 1	protein-coding
5077	chr11	30323000	30323177	+	0	NA	promoter-TSS (NM_152316)	promoter-TSS (NM_152316)	-11	NM_152316	120534	Hs.502208	NM_152316	ENSG00000152219	ARL14EP	ARF7EP|C11orf46|dJ299F11.1	ADP ribosylation factor like GTPase 14 effector protein	protein-coding
21493	chr4	80184154	80184289	+	0	NA	Intergenic	CpG	-1049	NM_020226	56978	Hs.373642	NM_020226	ENSG00000152784	PRDM8	EPM10|KMT8D|PFM5	PR/SET domain 8	protein-coding
26920	chr7	121745058	121745156	+	0	NA	Intergenic	MIR|SINE|MIR	-127998	NM_001206838	5803	Hs.489824	NM_002851	ENSG00000106278	PTPRZ1	HPTPZ|HPTPzeta|PTP-ZETA|PTP18|PTPRZ|PTPZ|R-PTP-zeta-2|RPTPB|RPTPbeta|phosphacan	protein tyrosine phosphatase, receptor type Z1	protein-coding
14097	chr19	10939417	10939521	+	0	NA	Intergenic	AluSx1|SINE|Alu	-10457	NM_024029	78992	Hs.164026	NM_024029	ENSG00000130733	YIPF2	FinGER2	Yip1 domain family member 2	protein-coding
11269	chr16	31508388	31508537	+	0	NA	promoter-TSS (NM_022744)	promoter-TSS (NM_022744)	-43	NM_022744	64755	Hs.9003	NM_022744	ENSG00000140688	C16orf58	RUS	chromosome 16 open reading frame 58	protein-coding
22364	chr5	34929871	34929936	+	0	NA	exon (NM_001012339, exon 1 of 12)	exon (NM_001012339, exon 1 of 12)	310	NM_001012339	134218	Hs.131887	NM_194283	ENSG00000168724	DNAJC21	BMFS3|DNAJA5|GS3|JJJ1	DnaJ heat shock protein family (Hsp40) member C21	protein-coding
3779	chr10	63554182	63554293	+	0	NA	intron (NM_001001330, intron 1 of 7)	intron (NM_001001330, intron 1 of 7)	-32162	NM_001322258	221037	Hs.413416	NM_004241	ENSG00000171988	JMJD1C	KDM3C|TRIP-8|TRIP8	jumonji domain containing 1C	protein-coding
5724	chr11	79616735	79616792	+	0	NA	Intergenic	Intergenic	-176112	NM_001098816	26011	Hs.213087	NM_001098816	ENSG00000149256	TENM4	Doc4|ETM5|ODZ4|TNM4|Ten-M4|ten-4	teneurin transmembrane protein 4	protein-coding
25440	chr6	160391476	160391575	+	0	NA	intron (NM_021977, intron 1 of 10)	MIRb|SINE|MIR	43152	NM_021977	6581	Hs.567337	NM_021977	ENSG00000146477	SLC22A3	EMT|EMTH|OCT3	solute carrier family 22 member 3	protein-coding
17516	chr20	5073402	5073542	+	0	NA	intron (NM_001330987, intron 3 of 3)	intron (NM_001330987, intron 3 of 3)	39615	NM_001330986	29058	Hs.472024	NM_014145	ENSG00000089063	TMEM230	C20orf30|HSPC274|dJ1116H23.2.1	transmembrane protein 230	protein-coding
21261	chr4	25377003	25377107	+	0	NA	promoter-TSS (NM_001286756)	promoter-TSS (NM_001286756)	-171	NM_013367	29945	Hs.152173	NM_013367	ENSG00000053900	ANAPC4	APC4	anaphase promoting complex subunit 4	protein-coding
14359	chr19	34501588	34501773	+	0	NA	TTS (NM_001080436)	TTS (NM_001080436)	19705	NM_001080436	126374	Hs.585010	NM_001080436	ENSG00000142279	WTIP	-	Wilms tumor 1 interacting protein	protein-coding
6060	chr11	111206759	111206801	+	0	NA	Intergenic	Intergenic	-49202	NM_198498	341032	Hs.298685	NM_198498	ENSG00000150750	C11orf53	-	chromosome 11 open reading frame 53	protein-coding
16110	chr2	109614033	109614202	+	0	NA	promoter-TSS (NM_001321514)	promoter-TSS (NM_001321514)	89	NM_001321498	151011	Hs.469615	NM_144710	ENSG00000186522	SEPT10	-	septin 10	protein-coding
22145	chr5	912623	912727	+	0	NA	intron (NM_004237, intron 10 of 12)	CpG	19821	NM_004237	9319	Hs.436187	NM_004237	ENSG00000071539	TRIP13	16E1BP	thyroid hormone receptor interactor 13	protein-coding
15814	chr2	73926768	73926963	+	0	NA	promoter-TSS (NR_134894)	promoter-TSS (NR_134894)	39	NR_134897	1716	Hs.469022	NM_001929	ENSG00000114956	DGUOK	MTDPS3|NCPH|PEOB4|dGK	deoxyguanosine kinase	protein-coding
26626	chr7	94824110	94824214	+	0	NA	Intergenic	MER44C|DNA|TcMar-Tigger	-83475	NM_001166160	55607	Hs.21816	NM_017650	ENSG00000158528	PPP1R9A	NRB1|NRBI|Neurabin-I	protein phosphatase 1 regulatory subunit 9A	protein-coding
19420	chr3	42881107	42881245	+	0	NA	Intergenic	CpG	-5035	NM_004391	1582	Hs.447793	NM_004391	ENSG00000180432	CYP8B1	CP8B|CYP12	cytochrome P450 family 8 subfamily B member 1	protein-coding
9924	chr15	40323421	40323517	+	0	NA	promoter-TSS (NM_001301268)	promoter-TSS (NM_001301268)	-587	NM_001301268	100505573	Hs.530791	NM_001301268		INAFM2	LINC00984|OGU1	InaF motif containing 2	protein-coding
1018	chr1	64039577	64039724	+	0	NA	intron (NM_005012, intron 2 of 8)	intron (NM_005012, intron 2 of 8)	72555	NR_110666	101927034	Hs.680824	NR_110665	ENSG00000223949	ROR1-AS1	-	ROR1 antisense RNA 1	ncRNA
1125	chr1	74198151	74198207	+	0	NA	promoter-TSS (NM_001105659)	promoter-TSS (NM_001105659)	8	NM_001322315	127255	Hs.644625	NM_145258	ENSG00000162620	LRRIQ3	LRRC44	leucine rich repeats and IQ motif containing 3	protein-coding
9765	chr14	106534121	106534225	+	0	NA	Intergenic	Intergenic	51734	NR_027457	338005	Hs.322826	NR_027457	ENSG00000270816	LINC00221	C14orf98|NCRNA00221	long intergenic non-protein coding RNA 221	ncRNA
741	chr1	42846392	42846486	+	0	NA	promoter-TSS (NM_001242739)	promoter-TSS (NM_001242739)	-134	NM_001242739	51058	Hs.20879	NM_015911	ENSG00000164011	ZNF691	Zfp691	zinc finger protein 691	protein-coding
22115	chr4	185897157	185897261	+	0	NA	intron (NM_001270771, intron 1 of 23)	MER39B|LTR|ERV1	59507	NM_001270771	8470	Hs.481342	NM_003603	ENSG00000154556	SORBS2	ARGBP2|PRO0618	sorbin and SH3 domain containing 2	protein-coding
2806	chr1	224175812	224175957	+	0	NA	Intergenic	Intergenic	-7324	NM_001321541	8560	Hs.299878	NM_003676	ENSG00000143753	DEGS1	DEGS|DEGS-1|DES1|Des-1|FADS7|MIG15|MLD	delta 4-desaturase, sphingolipid 1	protein-coding
18483	chr21	33324768	33325007	+	0	NA	promoter-TSS (NM_000629)	promoter-TSS (NM_000629)	-22	NM_000629	3454	Hs.529400	NM_000629	ENSG00000142166	IFNAR1	AVP|IFN-alpha-REC|IFNAR|IFNBR|IFRC	interferon alpha and beta receptor subunit 1	protein-coding
9241	chr14	67187992	67188096	+	0	NA	Intergenic	Intergenic	-1349	NM_173526	161142	Hs.412818	NM_173526	ENSG00000172717	FAM71D	C14orf54	family with sequence similarity 71 member D	protein-coding
7922	chr12	132986270	132986422	+	0	NA	promoter-TSS (NM_001256279)	promoter-TSS (NM_001256279)	-2	NM_001256279	7574	Hs.489608	NM_019591	ENSG00000198393	ZNF26	HEL-179|KOX20	zinc finger protein 26	protein-coding
7439	chr12	93467749	93467853	+	0	NA	intron (NR_038161, intron 1 of 6)	intron (NR_038161, intron 1 of 6)	311	NM_014050	28977	Hs.199579	NM_014050	ENSG00000198015	MRPL42	HSPC204|L31MT|L42MT|MRP-L31|MRP-L42|MRP-S32|MRPL31|MRPS32|PTD007|RPML31|S32MT	mitochondrial ribosomal protein L42	protein-coding
17535	chr20	5823219	5823323	+	0	NA	intron (NM_001303478, intron 3 of 3)	intron (NM_001303478, intron 3 of 3)	72884	NM_001303478	149840	Hs.529340	NM_152504	ENSG00000171984	C20orf196	-	chromosome 20 open reading frame 196	protein-coding
11791	chr16	85615163	85615267	+	0	NA	intron (NM_001278184, intron 1 of 14)	CpG-10032	1979	NM_001278184	23199	Hs.461647	NM_014615	ENSG00000131149	GSE1	CRHSP24|KIAA0182	Gse1 coiled-coil protein	protein-coding
23240	chr5	134226124	134226277	+	0	NA	promoter-TSS (NM_002715)	promoter-TSS (NM_002715)	59	NM_002715	5515	Hs.105818	NM_002715	ENSG00000113575	PPP2CA	PP2Ac|PP2CA|PP2Calpha|RP-C	protein phosphatase 2 catalytic subunit alpha	protein-coding
3880	chr10	72889472	72889624	+	0	NA	Intergenic	L1MB3|LINE|L1	-4008	NM_152635	170392	Hs.8366	NM_152635	ENSG00000138315	OIT3	LZP	oncoprotein induced transcript 3	protein-coding
3192	chr10	3525945	3526049	+	0	NA	intron (NR_131187, intron 1 of 1)	intron (NR_131187, intron 1 of 1)	207302	NR_131187	105376360	Hs.212226	NR_131187		LOC105376360	-	uncharacterized LOC105376360	ncRNA
30512	chrX	14873090	14873218	+	0	NA	promoter-TSS (NM_152581)	promoter-TSS (NM_152581)	-85	NM_001324162	2187	Hs.554740	NM_152633	ENSG00000181544	FANCB	FA2|FAAP90|FAAP95|FAB|FACB	Fanconi anemia complementation group B	protein-coding
4294	chr10	104086129	104086269	+	0	NA	promoter-TSS (NM_000494)	promoter-TSS (NM_000494)	-319	NM_000494	1308	Hs.117938	NM_000494	ENSG00000065618	COL17A1	BA16H23.2|BP180|BPA-2|BPAG2|ERED|LAD-1	collagen type XVII alpha 1 chain	protein-coding
29555	chr9	92723391	92723495	+	0	NA	intron (NM_015250, intron 2 of 7)	L1MB8|LINE|L1	41358	NM_015250	23299	Hs.436939	NM_015250	ENSG00000185963	BICD2	SMALED2|bA526D8.1	BICD cargo adaptor 2	protein-coding
10498	chr15	78149348	78149477	+	0	NA	promoter-TSS (NM_005530)	promoter-TSS (NM_005530)	35	NM_005530	3419	Hs.591110	NM_005530	ENSG00000166411	IDH3A	-	isocitrate dehydrogenase 3 (NAD(+)) alpha	protein-coding
5159	chr11	35593317	35593442	+	0	NA	Intergenic	MLT1H|LTR|ERVL-MaLR	-24808	NM_014344	24147	Hs.39384	NM_014344	ENSG00000179431	FJX1	-	four jointed box 1	protein-coding
25491	chr6	169213019	169213111	+	0	NA	promoter-TSS (NR_134621)	promoter-TSS (NR_134621)	-147	NR_134621	101929523	Hs.442696	NR_134621	ENSG00000226445	LOC101929523	-	uncharacterized LOC101929523	ncRNA
21571	chr4	88600244	88600384	+	0	NA	intron (NM_001271602, intron 2 of 24)	Tigger17|DNA|TcMar-Tigger	7891	NM_001318505	8916	Hs.35804	NM_014606	ENSG00000138641	HERC3	-	HECT and RLD domain containing E3 ubiquitin protein ligase 3	protein-coding
13522	chr18	48073394	48073588	+	0	NA	intron (NM_001318841, intron 3 of 4)	intron (NM_001318841, intron 3 of 4)	63818	NM_001039360	201501	Hs.515388	NM_001039360	ENSG00000184828	ZBTB7C	APM-1|APM1|ZBTB36|ZNF857C	zinc finger and BTB domain containing 7C	protein-coding
1545	chr1	114346606	114346755	+	0	NA	Intergenic	Intergenic	164480	NM_015906	51592	Hs.26837	NM_015906	ENSG00000197323	TRIM33	ECTO|PTC7|RFG7|TF1G|TIF1G|TIF1GAMMA|TIFGAMMA	tripartite motif containing 33	protein-coding
8352	chr13	74036532	74036636	+	0	NA	intron (NM_007249, intron 1 of 7)	intron (NM_007249, intron 1 of 7)	97345	NM_007249	11278	Hs.373857	NM_007249	ENSG00000118922	KLF12	AP-2rep|AP2REP|HSPC122	Kruppel like factor 12	protein-coding
1058	chr1	66924886	66925041	+	0	NA	promoter-TSS (NM_024763)	promoter-TSS (NM_024763)	68	NM_001146112	57708	Hs.605432	NM_020948	ENSG00000198160	MIER1	ER1|MI-ER1	MIER1 transcriptional regulator	protein-coding
7561	chr12	104220123	104220247	+	0	NA	intron (NM_001093771, intron 1 of 16)	intron (NM_001093771, intron 1 of 16)	4406	NM_001093771	7296	Hs.654922	NM_003330	ENSG00000198431	TXNRD1	GRIM-12|TR|TR1|TRXR1|TXNR	thioredoxin reductase 1	protein-coding
21548	chr4	86845820	86845916	+	0	NA	intron (NM_197965, intron 1 of 5)	intron (NM_197965, intron 1 of 5)	3395	NM_197965	345274	Hs.452996	NM_197965	ENSG00000145283	SLC10A6	SOAT	solute carrier family 10 member 6	protein-coding
10287	chr15	64989988	64990110	+	0	NA	promoter-TSS (NM_001127889)	promoter-TSS (NM_001127889)	-103	NM_001127890	51324	Hs.242458	NM_016630	ENSG00000090487	SPG21	ACP33|BM-019|GL010|MAST	spastic paraplegia 21 (autosomal recessive, Mast syndrome)	protein-coding
26096	chr7	39720688	39720833	+	0	NA	Intergenic	MER4D1|LTR|ERV1	-12808	NR_026999	349114	Hs.414183	NM_198284		LINC00265	NCRNA00265	long intergenic non-protein coding RNA 265	ncRNA
27754	chr8	42692620	42692733	+	0	NA	Intergenic	Intergenic	-4700	NM_001347717	1142	Hs.654576	NM_000749	ENSG00000147432	CHRNB3	-	cholinergic receptor nicotinic beta 3 subunit	protein-coding
16262	chr2	123840086	123840267	+	0	NA	Intergenic	L1PA16|LINE|L1	-185111	NM_130773	129684	Hs.660653	NM_130773	ENSG00000155052	CNTNAP5	caspr5	contactin associated protein like 5	protein-coding
19748	chr3	99395513	99395652	+	0	NA	Intergenic	Intergenic	-243014	NM_020351	1295	Hs.654548	NM_001850	ENSG00000144810	COL8A1	C3orf7	collagen type VIII alpha 1 chain	protein-coding
5417	chr11	63961759	63961863	+	0	NA	Intergenic	Intergenic	-12796	NM_004074	1351	Hs.743989	NM_004074	ENSG00000176340	COX8A	COX|COX8|COX8-2|COX8L|VIII|VIII-L	cytochrome c oxidase subunit 8A	protein-coding
28218	chr8	94639142	94639283	+	0	NA	non-coding (NR_034034, exon 1 of 1)	non-coding (NR_034034, exon 1 of 1)	255	NR_034034	100288748	Hs.608210	NR_034034	ENSG00000261437	LOC100288748	-	uncharacterized LOC100288748	ncRNA
8306	chr13	52980825	52980931	+	0	NA	Intergenic	MER44B|DNA|TcMar-Tigger	-47863	NM_006418	10562	Hs.508113	NM_006418	ENSG00000102837	OLFM4	GC1|GW112|OLM4|OlfD|UNQ362|bA209J19.1|hGC-1|hOLfD	olfactomedin 4	protein-coding
6211	chr11	120400885	120401030	+	0	NA	intron (NM_001301084, intron 1 of 40)	intron (NM_001301084, intron 1 of 40)	15663	NM_001301084	23365	Hs.24598	NM_015313	ENSG00000196914	ARHGEF12	LARG|PRO2792	Rho guanine nucleotide exchange factor 12	protein-coding
18782	chr22	30312321	30312425	+	0	NA	intron (NM_001204240, intron 1 of 8)	intron (NM_001204240, intron 1 of 8)	14593	NM_001204240	83874	Hs.655273	NM_031937	ENSG00000099992	TBC1D10A	EPI64|TBC1D10|dJ130H16.1|dJ130H16.2	TBC1 domain family member 10A	protein-coding
22367	chr5	35777834	35777907	+	0	NA	intron (NM_024867, intron 29 of 36)	intron (NM_024867, intron 29 of 36)	-79005	NM_002185	3575	Hs.591742	NM_002185	ENSG00000168685	IL7R	CD127|CDW127|IL-7R-alpha|IL7RA|ILRA	interleukin 7 receptor	protein-coding
23825	chr5	179796074	179796221	+	0	NA	intron (NM_145867, intron 4 of 4)	CpG-22936	2162	NM_145867	4056	Hs.706741	NM_145867	ENSG00000213316	LTC4S	-	leukotriene C4 synthase	protein-coding
8181	chr13	42487018	42487111	+	0	NA	Intergenic	Intergenic	62172	NR_135319	105370177		NR_135319	ENSG00000283554	LOC105370177	-	uncharacterized LOC105370177	ncRNA
28361	chr8	102924964	102925033	+	0	NA	intron (NR_126339, intron 2 of 2)	intron (NR_126339, intron 2 of 2)	60727	NR_126338	100506753	Hs.602901	NR_126338		AZIN1-AS1	-	AZIN1 antisense RNA 1	ncRNA
1535	chr1	113308512	113308616	+	0	NA	Intergenic	Intergenic	-82289	NM_001142782	260425	Hs.486189	NM_020965	ENSG00000081026	MAGI3	MAGI-3|dJ730K3.2	membrane associated guanylate kinase, WW and PDZ domain containing 3	protein-coding
20694	chr3	176274380	176274440	+	0	NA	Intergenic	MLT2B3|LTR|ERVL	-240693	NR_107017	102465858		NR_107017	ENSG00000283333	MIR7977	hsa-mir-7977	microRNA 7977	ncRNA
5299	chr11	58688817	58688921	+	0	NA	Intergenic	L2b|LINE|L2	43105	NM_005838	10249	Hs.145384	NM_005838	ENSG00000149124	GLYAT	ACGNAT|CAT|GAT	glycine-N-acyltransferase	protein-coding
4978	chr11	19442385	19442538	+	0	NA	intron (NM_001111018, intron 1 of 37)	intron (NM_001111018, intron 1 of 37)	64768	NR_049725	100874012	Hs.434602	NR_049725	ENSG00000255043	NAV2-AS5	-	NAV2 antisense RNA 5	ncRNA
3775	chr10	63465372	63465479	+	0	NA	non-coding (NR_027182, exon 1 of 1)	non-coding (NR_027182, exon 1 of 1)	196	NR_027182	84989	Hs.659950	NM_032903	ENSG00000272767	JMJD1C-AS1	-	JMJD1C antisense RNA 1	ncRNA
4652	chr11	236813	236941	+	0	NA	promoter-TSS (NM_001017524)	promoter-TSS (NM_001017524)	69	NM_175932	5719	Hs.134688	NM_002817	ENSG00000185627	PSMD13	HSPC027|Rpn9|S11|p40.5	proteasome 26S subunit, non-ATPase 13	protein-coding
3780	chr10	63554830	63554934	+	0	NA	intron (NM_001001330, intron 1 of 7)	intron (NM_001001330, intron 1 of 7)	-32807	NM_001322258	221037	Hs.413416	NM_004241	ENSG00000171988	JMJD1C	KDM3C|TRIP-8|TRIP8	jumonji domain containing 1C	protein-coding
26727	chr7	101218044	101218152	+	0	NA	promoter-TSS (NM_001084)	promoter-TSS (NM_001084)	-368	NM_001084	8985	Hs.153357	NM_001084	ENSG00000106397	PLOD3	LH3	procollagen-lysine,2-oxoglutarate 5-dioxygenase 3	protein-coding
24761	chr6	64680683	64680760	+	0	NA	intron (NM_001292009, intron 22 of 43)	L1MEf|LINE|L1	-620697	NM_001271675	441155	Hs.546686	NM_001271675		LOC441155	-	zinc finger CCCH-type domain-containing-like	protein-coding
10891	chr16	2531948	2532080	+	0	NA	promoter-TSS (NR_036139)	promoter-TSS (NR_036139)	-9	NR_036139	100422974		NR_036139	ENSG00000266232	MIR3178	mir-3178	microRNA 3178	ncRNA
20889	chr3	187986607	187986711	+	0	NA	Intergenic	Intergenic	-10252	NR_135537	105374266	Hs.570518	NR_135537		LINC01991	-	long intergenic non-protein coding RNA 1991	ncRNA
8992	chr14	51533410	51533516	+	0	NA	intron (NM_001042481, intron 1 of 14)	intron (NM_001042481, intron 1 of 14)	44342	NM_001042481	122786	Hs.434914	NM_152330	ENSG00000139926	FRMD6	C14orf31|EX1|Willin|c14_5320	FERM domain containing 6	protein-coding
18343	chr20	59032442	59032546	+	0	NA	promoter-TSS (NM_006886)	promoter-TSS (NM_006886)	-127	NM_006886	514	Hs.177530	NM_006886	ENSG00000124172	ATP5E	ATPE|MC5DN3	ATP synthase, H+ transporting, mitochondrial F1 complex, epsilon subunit	protein-coding
29346	chr9	79759534	79759638	+	0	NA	Intergenic	MLT1I|LTR|ERVL-MaLR	-64944	NR_121213	101927477	Hs.571630	NR_121212		LINC01507	XLOC_000303	long intergenic non-protein coding RNA 1507	ncRNA
15470	chr2	45651069	45651173	+	0	NA	promoter-TSS (NM_005400)	promoter-TSS (NM_005400)	-783	NM_005400	5581	Hs.580351	NM_005400	ENSG00000171132	PRKCE	PKCE|nPKC-epsilon	protein kinase C epsilon	protein-coding
4579	chr10	125879525	125879629	+	0	NA	intron (NM_018180, intron 1 of 10)	MER57E1|LTR|ERV1	1738	NM_018180	55760	Hs.370292	NM_018180	ENSG00000089876	DHX32	DDX32|DHLP1	DEAH-box helicase 32 (putative)	protein-coding
26083	chr7	38369934	38370087	+	0	NA	intron (NR_040085, intron 3 of 3)	L1MD2|LINE|L1	28433	NR_040085	100506776	Hs.173034	NR_040085	ENSG00000281103	TRG-AS1	TCRGV	T cell receptor gamma locus antisense RNA 1	ncRNA
15779	chr2	71130544	71130661	+	0	NA	promoter-TSS (NM_032601)	promoter-TSS (NM_032601)	288	NM_005791	10199	Hs.656208	NM_005791	ENSG00000124383	MPHOSPH10	CT90|MPP10|MPP10P|PPP1R106	M-phase phosphoprotein 10	protein-coding
16544	chr2	160309024	160309128	+	0	NA	intron (NM_016836, intron 4 of 13)	intron (NM_016836, intron 4 of 13)	-37181	NR_103775	100505984	Hs.729532	NR_103775	ENSG00000115221	LOC100505984	-	uncharacterized LOC100505984	ncRNA
29962	chr9	115615949	115616102	+	0	NA	Intergenic	Intergenic	128214	NR_109805	101928775	Hs.522362	NR_109805	ENSG00000228714	LOC101928775	-	uncharacterized LOC101928775	ncRNA
24267	chr6	27890744	27890822	+	0	NA	promoter-TSS (NM_003535)	promoter-TSS (NM_003535)	9	NM_003535	8356	Hs.484990	NM_003535	ENSG00000197153	HIST1H3J	H3/j|H3FJ	histone cluster 1 H3 family member j	protein-coding
27188	chr7	148339584	148339621	+	0	NA	intron (NM_014141, intron 21 of 23)	CpG	-250963	NM_145304	202865	Hs.352212	NM_145304	ENSG00000170279	C7orf33	-	chromosome 7 open reading frame 33	protein-coding
10135	chr15	55279792	55279896	+	0	NA	intron (NM_183235, intron 1 of 6)	intron (NM_183235, intron 1 of 6)	-8935	NM_183236	5873	Hs.626665	NM_004580	ENSG00000069974	RAB27A	GS2|HsT18676|RAB27|RAM	RAB27A, member RAS oncogene family	protein-coding
2979	chr1	234140074	234140178	+	0	NA	intron (NM_173508, intron 2 of 7)	MER44B|DNA|TcMar-Tigger	-74085	NM_001300845	148641	Hs.158748	NM_173508	ENSG00000183780	SLC35F3	-	solute carrier family 35 member F3	protein-coding
2961	chr1	232953005	232953165	+	0	NA	intron (NR_138027, intron 1 of 4)	LTR16C|LTR|ERVL	2243	NR_138027	84284	Hs.642715	NM_032324	ENSG00000135778	NTPCR	C1orf57|HCR-NTPase	nucleoside-triphosphatase, cancer-related	protein-coding
8824	chr14	33686264	33686368	+	0	NA	intron (NM_001164749, intron 6 of 11)	intron (NM_001164749, intron 6 of 11)	-22621	NR_132771	106635522		NR_132771		SNORA89	-	small nucleolar RNA, H/ACA box 89	snoRNA
30006	chr9	118652402	118652506	+	0	NA	Intergenic	Intergenic	717007	NM_014618	1620	Hs.532316	NM_014618	ENSG00000078725	BRINP1	DBC1|DBCCR1|FAM5A	BMP/retinoic acid inducible neural specific 1	protein-coding
28766	chr8	140636129	140636268	+	0	NA	promoter-TSS (NM_012154)	promoter-TSS (NM_012154)	-651	NM_001164623	27161	Hs.743313	NM_012154	ENSG00000123908	AGO2	EIF2C2|Q10	argonaute 2, RISC catalytic component	protein-coding
19045	chr22	49918475	49918622	+	0	NA	promoter-TSS (NM_024105)	promoter-TSS (NM_024105)	-82	NR_104295	79174	Hs.211282	NM_024324	ENSG00000184164	CRELD2	-	cysteine rich with EGF like domains 2	protein-coding
23750	chr5	173888120	173888250	+	0	NA	promoter-TSS (NM_001308191)	promoter-TSS (NM_001308191)	-143	NM_001308191	80315	Hs.127126	NM_030627	ENSG00000113742	CPEB4	CPE-BP4|hCPEB-4	cytoplasmic polyadenylation element binding protein 4	protein-coding
16417	chr2	144332515	144332546	+	0	NA	promoter-TSS (NM_001164629)	promoter-TSS (NM_001164629)	4	NM_001284235	79712	Hs.44780	NM_024659	ENSG00000121964	GTDC1	Hmat-Xa|mat-Xa	glycosyltransferase like domain containing 1	protein-coding
11215	chr16	30378288	30378462	+	0	NA	promoter-TSS (NM_001214906)	promoter-TSS (NM_001214906)	61	NM_001214907	197407	Hs.513501	NM_152652	ENSG00000180035	ZNF48	ZNF553	zinc finger protein 48	protein-coding
23066	chr5	115858046	115858184	+	0	NA	intron (NM_001002924, intron 2 of 6)	HAL1|LINE|L1	-16264	NR_033362	9140	Hs.264482	NM_004707	ENSG00000145782	ATG12	APG12|APG12L|FBR93|HAPG12	autophagy related 12	protein-coding
22376	chr5	36151962	36152138	+	0	NA	promoter-TSS (NM_032637)	promoter-TSS (NM_032637)	7	NM_005983	6502	Hs.23348	NM_005983	ENSG00000145604	SKP2	FBL1|FBXL1|FLB1|p45	S-phase kinase associated protein 2	protein-coding
735	chr1	42463070	42463240	+	0	NA	intron (NM_001287511, intron 2 of 2)	CpG	6661	NM_001077447	79717	Hs.706662	NM_024664	ENSG00000127125	PPCS	-	phosphopantothenoylcysteine synthetase	protein-coding
24710	chr6	53548057	53548201	+	0	NA	Intergenic	CpG	-3000	NM_001498	2729	Hs.654465	NM_001498	ENSG00000001084	GCLC	GCL|GCS|GLCL|GLCLC	glutamate-cysteine ligase catalytic subunit	protein-coding
20584	chr3	167734934	167735044	+	0	NA	promoter-TSS (NM_007217)	promoter-TSS (NM_007217)	-126	NM_145859	11235	Hs.478150	NM_007217	ENSG00000114209	PDCD10	CCM3|TFAR15	programmed cell death 10	protein-coding
15332	chr2	33070217	33070293	+	0	NA	intron (NM_206943, intron 3 of 33)	intron (NM_206943, intron 3 of 33)	-64342	NM_001166264	4052	Hs.619315	NM_000627	ENSG00000049323	LTBP1	-	latent transforming growth factor beta binding protein 1	protein-coding
28111	chr8	82239029	82239133	+	0	NA	Intergenic	Intergenic	-396795	NM_022133	64089	Hs.492121	NM_022133	ENSG00000104497	SNX16	-	sorting nexin 16	protein-coding
9889	chr15	38251856	38251960	+	0	NA	promoter-TSS (NM_152594)	promoter-TSS (NM_152594)	-943	NM_152594	161742	Hs.525781	NM_152594	ENSG00000166068	SPRED1	NFLS|PPP1R147|hSpred1|spred-1	sprouty related EVH1 domain containing 1	protein-coding
21736	chr4	118591546	118591772	+	0	NA	promoter-TSS (NR_109983)	promoter-TSS (NR_109983)	-85	NR_109983	729218	Hs.448518	NR_103825		LOC729218	-	uncharacterized LOC729218	pseudo
8654	chr13	114078731	114078835	+	0	NA	promoter-TSS (NM_001320822)	promoter-TSS (NM_001320822)	-804	NM_001320822	22821	Hs.593075	NM_007368	ENSG00000185989	RASA3	GAP1IP4BP|GAPIII	RAS p21 protein activator 3	protein-coding
1271	chr1	89466439	89466543	+	0	NA	Intergenic	Intergenic	-58347	NM_001134476	23507	Hs.482017	NM_015350	ENSG00000197147	LRRC8B	TA-LRRP|TALRRP	leucine rich repeat containing 8 family member B	protein-coding
6921	chr12	45728906	45729051	+	0	NA	promoter-TSS (NM_152641)	promoter-TSS (NM_152641)	-731	NM_001347839	196528	Hs.317304	NM_152641	ENSG00000189079	ARID2	BAF200|p200	AT-rich interaction domain 2	protein-coding
26829	chr7	112239341	112239346	+	0	NA	intron (NM_021994, intron 1 of 11)	L1MA3|LINE|L1	32755	NM_021994	11179	Hs.655904	NM_021994	ENSG00000198839	ZNF277	NRIF4|ZNF277P	zinc finger protein 277	protein-coding
26432	chr7	75073721	75073875	+	0	NA	promoter-TSS (NM_001281441)	promoter-TSS (NM_001281441)	83	NM_001281441	81554	Hs.529623	NM_030798	ENSG00000274523	RCC1L	WBSCR16	RCC1 like	protein-coding
9713	chr14	103057467	103057571	+	0	NA	promoter-TSS (NM_006035)	promoter-TSS (NM_006035)	-114	NM_006035	9578	Hs.654634	NM_006035	ENSG00000198752	CDC42BPB	MRCKB	CDC42 binding protein kinase beta	protein-coding
21771	chr4	123588234	123588362	+	0	NA	Intergenic	Intergenic	-64487	NR_027105	285419	Hs.535763	NR_027105	ENSG00000249464	LINC01091	-	long intergenic non-protein coding RNA 1091	ncRNA
10048	chr15	48683071	48683223	+	0	NA	Intergenic	L1MA3|LINE|L1	-37359	NM_000138	2200	Hs.591133	NM_000138	ENSG00000166147	FBN1	ACMICD|ECTOL1|FBN|GPHYSD2|MASS|MFLS|MFS1|OCTD|SGS|SSKS|WMS|WMS2	fibrillin 1	protein-coding
15337	chr2	35503854	35503958	+	0	NA	Intergenic	Intergenic	32501	NR_039629	100616475		NR_039629	ENSG00000265301	MIR548AD	-	microRNA 548ad	ncRNA
7324	chr12	80101224	80101384	+	0	NA	Intergenic	Intergenic	-108149	NM_173591	283310	Hs.723594	NM_173591	ENSG00000165899	OTOGL	C12orf64|DFNB84B	otogelin like	protein-coding
21409	chr4	61555841	61555945	+	0	NA	intron (NM_001322402, intron 4 of 25)	MER41A|LTR|ERV1	354637	NM_015236	23284	Hs.28391	NM_015236	ENSG00000150471	ADGRL3	CIRL3|CL3|LEC3|LPHN3	adhesion G protein-coupled receptor L3	protein-coding
14613	chr19	47241109	47241237	+	0	NA	Intergenic	Intergenic	-8407	NM_001127242	27113	Hs.467020	NM_014417	ENSG00000105327	BBC3	JFY-1|JFY1|PUMA	BCL2 binding component 3	protein-coding
1710	chr1	151347199	151347354	+	0	NA	promoter-TSS (NM_000449)	promoter-TSS (NM_000449)	17	NM_001025603	5993	Hs.632472	NM_000449	ENSG00000143390	RFX5	-	regulatory factor X5	protein-coding
9710	chr14	102592424	102592501	+	0	NA	promoter-TSS (NM_015156)	promoter-TSS (NM_015156)	-197	NM_015156	23186	Hs.510521	NM_015156	ENSG00000089902	RCOR1	COREST|RCOR	REST corepressor 1	protein-coding
30811	chrX	71068545	71068669	+	0	NA	promoter-TSS (NM_001256186)	promoter-TSS (NM_001256186)	-159	NM_013346	29934	Hs.260750	NM_013346	ENSG00000147164	SNX12	-	sorting nexin 12	protein-coding
25359	chr6	152573010	152573114	+	0	NA	intron (NM_182961, intron 3 of 145)	intron (NM_182961, intron 3 of 145)	63789	NM_033071	23345	Hs.12967	NM_015293	ENSG00000131018	SYNE1	8B|ARCA1|C6orf98|CPG2|EDMD4|MYNE1|Nesp1|SCAR8|dJ45H2.2	spectrin repeat containing nuclear envelope protein 1	protein-coding
11862	chr16	90022557	90022700	+	0	NA	promoter-TSS (NM_001286205)	promoter-TSS (NM_001286205)	28	NM_001286205	2622	Hs.431792	NM_001481	ENSG00000141013	GAS8	CILD33|DRC4|GAS11	growth arrest specific 8	protein-coding
6271	chr11	124837088	124837222	+	0	NA	Intergenic	Intergenic	-28254	NM_022370	64221	Hs.435621	NM_022370	ENSG00000154134	ROBO3	HGPPS|HGPS|RBIG1|RIG1	roundabout guidance receptor 3	protein-coding
26020	chr7	33895397	33895540	+	0	NA	Intergenic	Intergenic	-9443	NM_133468	168667	Hs.660998	NM_133468	ENSG00000164619	BMPER	CRIM3|CV-2|CV2	BMP binding endothelial regulator	protein-coding
14653	chr19	48619310	48619436	+	0	NA	promoter-TSS (NR_073022)	promoter-TSS (NR_073022)	45	NM_001270490	6141	Hs.515517	NM_000979	ENSG00000063177	RPL18	L18	ribosomal protein L18	protein-coding
5476	chr11	65472155	65472283	+	0	NA	Intergenic	Intergenic	-25519	NR_144567	378938	Hs.621695	NR_002819		MALAT1	HCN|LINC00047|NCRNA00047|NEAT2|PRO2853	metastasis associated lung adenocarcinoma transcript 1 (non-protein coding)	ncRNA
2421	chr1	202952837	202952941	+	0	NA	intron (NM_015999, intron 1 of 7)	intron (NM_015999, intron 1 of 7)	5095	NM_001290553	51094	Hs.5298	NM_015999	ENSG00000159346	ADIPOR1	ACDCR1|CGI-45|CGI45|PAQR1|TESBP1A	adiponectin receptor 1	protein-coding
12371	chr17	35460499	35460565	+	0	NA	Intergenic	CpG	-11695	NM_144682	146857	Hs.462833	NM_144682	ENSG00000154760	SLFN13	SLFN10	schlafen family member 13	protein-coding
4132	chr10	96089834	96089938	+	0	NA	intron (NR_134322, intron 1 of 3)	CpG	349	NR_038444	728558	Hs.538374	NR_038444	ENSG00000226688	ENTPD1-AS1	-	ENTPD1 antisense RNA 1	ncRNA
1118	chr1	72000795	72000892	+	0	NA	intron (NM_173808, intron 1 of 6)	MER61E|LTR|ERV1	-163831	NR_046218	100852409	Hs.681780	NR_046218	ENSG00000228853	NEGR1-IT1	-	NEGR1 intronic transcript 1	ncRNA
16019	chr2	100562806	100562934	+	0	NA	promoter-TSS (NM_024065)	promoter-TSS (NM_024065)	-86	NM_024065	79031	Hs.469459	NM_024065	ENSG00000115539	PDCL3	HTPHLP|PHLP2A|PHLP3|VIAF|VIAF1	phosducin like 3	protein-coding
13816	chr18	79069148	79069342	+	0	NA	promoter-TSS (NM_001306085)	promoter-TSS (NM_001306085)	-30	NM_001306085	374868	Hs.465475	NM_198531	ENSG00000166377	ATP9B	ATPASEP|ATPIIB|HUSSY-20|NEO1L|hMMR1	ATPase phospholipid transporting 9B (putative)	protein-coding
13157	chr17	82154011	82154151	+	0	NA	3' UTR (NM_001316321, exon 15 of 15)	3' UTR (NM_001316321, exon 15 of 15)	-55851	NM_004104	2194	Hs.83190	NM_004104	ENSG00000169710	FASN	FAS|OA-519|SDR27X1	fatty acid synthase	protein-coding
5152	chr11	35111662	35111766	+	0	NA	Intergenic	Intergenic	26318	NR_120528	100507144	Hs.673491	NR_120528	ENSG00000255521	LOC100507144	-	uncharacterized LOC100507144	ncRNA
28317	chr8	100952038	100952241	+	0	NA	promoter-TSS (NM_145690)	promoter-TSS (NM_145690)	-10	NM_145690	7534	Hs.492407	NM_003406	ENSG00000164924	YWHAZ	14-3-3-zeta|HEL-S-3|HEL-S-93|HEL4|KCIP-1|YWHAD	tyrosine 3-monooxygenase/tryptophan 5-monooxygenase activation protein zeta	protein-coding
22850	chr5	88785096	88785228	+	0	NA	intron (NM_001193347, intron 4 of 11)	intron (NM_001193347, intron 4 of 11)	38765	NM_001193349	4208	Hs.649965	NM_002397	ENSG00000081189	MEF2C	C5DELq14.3|DEL5q14.3	myocyte enhancer factor 2C	protein-coding
7732	chr12	119632539	119632643	+	0	NA	intron (NM_001136534, intron 2 of 2)	MER102c|DNA|hAT-Charlie	-35365	NM_006253	5564	Hs.741184	NM_006253	ENSG00000111725	PRKAB1	AMPK|HAMPKb	protein kinase AMP-activated non-catalytic subunit beta 1	protein-coding
23312	chr5	138725334	138725481	+	0	NA	Intergenic	Intergenic	27902	NR_134245	105379194	Hs.445981	NR_134244	ENSG00000253404	LOC105379194	-	uncharacterized LOC105379194	ncRNA
6938	chr12	47782118	47782301	+	0	NA	TTS (NM_001308090)	TTS (NM_001308090)	9025	NM_017842	55652	Hs.438867	NM_017842	ENSG00000211584	SLC48A1	HRG-1|HRG1|hHRG-1	solute carrier family 48 member 1	protein-coding
5564	chr11	67506099	67506198	+	0	NA	promoter-TSS (NM_001130848)	promoter-TSS (NM_001130848)	-776	NM_004910	9600	Hs.372295	NM_004910	ENSG00000110697	PITPNM1	DRES9|NIR2|PITPNM|RDGB|RDGB1|RDGBA|RDGBA1|Rd9	phosphatidylinositol transfer protein membrane associated 1	protein-coding
28079	chr8	80300031	80300135	+	0	NA	Intergenic	Intergenic	58694	NR_049894	100847056		NR_049894	ENSG00000265588	MIR5708	-	microRNA 5708	ncRNA
5561	chr11	67428373	67428529	+	0	NA	promoter-TSS (NM_003952)	promoter-TSS (NM_003952)	-13	NM_003952	6199	Hs.534345	NM_003952	ENSG00000175634	RPS6KB2	KLS|P70-beta|P70-beta-1|P70-beta-2|S6K-beta2|S6K2|SRK|STK14B|p70(S6K)-beta|p70S6Kb	ribosomal protein S6 kinase B2	protein-coding
4191	chr10	99337419	99337520	+	0	NA	intron (NR_144311, intron 1 of 10)	L2c|LINE|L2	8370	NM_001345889	26507	Hs.274579	NM_020348	ENSG00000119946	CNNM1	ACDP1|CLP-1	cyclin and CBS domain divalent metal cation transport mediator 1	protein-coding
600	chr1	34782132	34782267	+	0	NA	promoter-TSS (NM_001005752)	promoter-TSS (NM_001005752)	-111	NM_001005752	2707	Hs.522561	NM_024009	ENSG00000188910	GJB3	CX31|DFNA2|DFNA2B|EKV	gap junction protein beta 3	protein-coding
336	chr1	22451838	22451885	+	0	NA	promoter-TSS (NM_014870)	promoter-TSS (NM_014870)	10	NM_001083621	9923	Hs.418966	NM_014870	ENSG00000184677	ZBTB40	ZNF923	zinc finger and BTB domain containing 40	protein-coding
6806	chr12	28190700	28190814	+	0	NA	intron (NM_001330367, intron 1 of 11)	CpG	330	NM_001330367	55297	Hs.653125	NM_018318	ENSG00000123106	CCDC91	HSD8|p56	coiled-coil domain containing 91	protein-coding
457	chr1	27528206	27528226	+	0	NA	Intergenic	CpG	-38029	NM_001201404	10163	Hs.469244	NM_006990	ENSG00000158195	WASF2	IMD2|SCAR2|WASF4|WAVE2|dJ393P12.2	WAS protein family member 2	protein-coding
18008	chr20	40562160	40562264	+	0	NA	Intergenic	Intergenic	127028	NM_005461	9935	Hs.169487	NM_005461	ENSG00000204103	MAFB	DURS3|KRML|MCTO	MAF bZIP transcription factor B	protein-coding
1301	chr1	91804657	91804810	+	0	NA	intron (NR_036634, intron 2 of 17)	intron (NR_036634, intron 2 of 17)	81546	NM_003243	7049	Hs.482390	NM_003243	ENSG00000069702	TGFBR3	BGCAN|betaglycan	transforming growth factor beta receptor 3	protein-coding
4945	chr11	17276473	17276696	+	0	NA	promoter-TSS (NM_005013)	promoter-TSS (NM_005013)	-134	NM_001330227	4925	Hs.654599	NM_005013	ENSG00000070081	NUCB2	HEL-S-109|NEFA	nucleobindin 2	protein-coding
25683	chr7	12303276	12303380	+	0	NA	Intergenic	MER50-int|LTR|ERV1	92106	NM_018374	54664	Hs.396358	NM_018374	ENSG00000106460	TMEM106B	-	transmembrane protein 106B	protein-coding
13858	chr19	1260883	1261033	+	0	NA	Intergenic	CpG	-8308	NM_001300829	1153	Hs.618145	NM_001280	ENSG00000099622	CIRBP	CIRP	cold inducible RNA binding protein	protein-coding
22886	chr5	93078635	93078711	+	0	NA	Intergenic	Intergenic	492670	NR_109825	441094	Hs.457407	NR_015369	ENSG00000237187	NR2F1-AS1	-	NR2F1 antisense RNA 1	ncRNA
16941	chr2	202912175	202912324	+	0	NA	promoter-TSS (NM_001322429)	promoter-TSS (NM_001322429)	-23	NM_018256	55759	Hs.73291	NM_018256	ENSG00000138442	WDR12	YTM1	WD repeat domain 12	protein-coding
2497	chr1	206002204	206002335	+	0	NA	intron (NM_001164522, intron 1 of 5)	intron (NM_001164522, intron 1 of 5)	1197	NM_001164522	338382	Hs.534612	NM_177403	ENSG00000276600	RAB7B	RAB7	RAB7B, member RAS oncogene family	protein-coding
24102	chr6	16128955	16129121	+	0	NA	promoter-TSS (NM_013262)	promoter-TSS (NM_013262)	-48	NM_013262	29116	Hs.484738	NM_013262	ENSG00000007944	MYLIP	IDOL|MIR	myosin regulatory light chain interacting protein	protein-coding
28244	chr8	96103938	96104089	+	0	NA	Intergenic	Intergenic	56779	NM_001001557	392255	Hs.492277	NM_001001557	ENSG00000156466	GDF6	BMP-13|BMP13|CDMP2|KFM|KFS|KFS1|KFSL|SGM1	growth differentiation factor 6	protein-coding
16523	chr2	158926819	158926923	+	0	NA	Intergenic	AluSq|SINE|Alu	-41763	NM_001145909	85461	Hs.61590	NM_033394	ENSG00000115183	TANC1	ROLSB|TANC	tetratricopeptide repeat, ankyrin repeat and coiled-coil containing 1	protein-coding
11122	chr16	22232603	22232707	+	0	NA	intron (NM_013302, intron 2 of 17)	intron (NM_013302, intron 2 of 17)	26384	NM_013302	29904	Hs.498892	NM_013302	ENSG00000103319	EEF2K	HSU93850|eEF-2K	eukaryotic elongation factor 2 kinase	protein-coding
25630	chr7	6447940	6447982	+	0	NA	promoter-TSS (NM_001142936)	promoter-TSS (NM_001142936)	51	NM_001142936	221955	Hs.487498	NM_139179	ENSG00000164535	DAGLB	DAGLBETA|KCCR13L	diacylglycerol lipase beta	protein-coding
5354	chr11	61971993	61972097	+	0	NA	Intergenic	Intergenic	-4385	NM_002032	2495	Hs.524910	NM_002032	ENSG00000167996	FTH1	FHC|FTH|FTHL6|HFE5|PIG15|PLIF	ferritin heavy chain 1	protein-coding
16119	chr2	110149760	110149864	+	0	NA	intron (NM_207181, intron 12 of 19)	intron (NM_207181, intron 12 of 19)	-33246	NM_005434	7851	Hs.185055	NM_005434	ENSG00000144063	MALL	BENE	mal, T-cell differentiation protein like	protein-coding
14955	chr2	9071116	9071264	+	0	NA	Intergenic	MLT1J|LTR|ERVL-MaLR	-67440	NR_135604	129642	Hs.467634	NM_138799	ENSG00000143797	MBOAT2	LPAAT|LPCAT4|LPEAT|LPLAT 2|OACT2	membrane bound O-acyltransferase domain containing 2	protein-coding
3687	chr10	52443475	52443642	+	0	NA	Intergenic	Intergenic	11714	NR_120642	101928687	Hs.380362	NR_120641	ENSG00000231131	LINC01468	lnc-MBL2-4	long intergenic non-protein coding RNA 1468	ncRNA
20285	chr3	141361151	141361255	+	0	NA	intron (NM_001080412, intron 1 of 7)	intron (NM_001080412, intron 1 of 7)	36990	NM_001080412	253461	Hs.518301	NM_152535	ENSG00000177311	ZBTB38	CIBZ|PPP1R171|ZNF921	zinc finger and BTB domain containing 38	protein-coding
16462	chr2	151043583	151043795	+	0	NA	Intergenic	MSTB2|LTR|ERVL-MaLR	218186	NM_198557	375287	Hs.302442	NM_198557	ENSG00000184898	RBM43	C2orf38	RNA binding motif protein 43	protein-coding
12717	chr17	55172769	55172873	+	0	NA	Intergenic	MER81|DNA|hAT-Blackjack	-92139	NM_002126	3131	Hs.196952	NM_002126	ENSG00000108924	HLF	-	HLF, PAR bZIP transcription factor	protein-coding
19539	chr3	52057320	52057450	+	0	NA	promoter-TSS (NM_001947)	promoter-TSS (NM_001947)	-940	NM_001947	1849	Hs.591664	NM_001947	ENSG00000164086	DUSP7	MKPX|PYST2	dual specificity phosphatase 7	protein-coding
24602	chr6	43699826	43699927	+	0	NA	Intergenic	Intergenic	-12064	NM_018135	55168	Hs.520149	NM_018135	ENSG00000096080	MRPS18A	HumanS18b|MRP-S18-3|MRPS18-3|S18bmt	mitochondrial ribosomal protein S18A	protein-coding
12862	chr17	65229083	65229187	+	0	NA	Intergenic	Intergenic	91797	NM_001081955	8787	Hs.664380	NM_003835	ENSG00000108370	RGS9	PERRS|RGS9L	regulator of G-protein signaling 9	protein-coding
12591	chr17	45584649	45584723	+	0	NA	Intergenic	CpG	17176	NR_026901	644172	Hs.448859	NR_026901		MAPK8IP1P2	-	mitogen-activated protein kinase 8 interacting protein 1 pseudogene 2	pseudo
2824	chr1	225428114	225428218	+	0	NA	promoter-TSS (NM_002296)	promoter-TSS (NM_002296)	-53	NM_002296	3930	Hs.435166	NM_002296	ENSG00000143815	LBR	DHCR14B|LMN2R|PHA|TDRD18	lamin B receptor	protein-coding
4597	chr10	127797509	127797613	+	0	NA	Intergenic	Intergenic	60287	NM_207426	399823	Hs.449674	NM_207426	ENSG00000186766	FOXI2	-	forkhead box I2	protein-coding
10735	chr15	93030826	93030880	+	0	NA	Intergenic	Intergenic	42307	NM_001166286	56963	Hs.271277	NM_020211	ENSG00000182175	RGMA	RGM	repulsive guidance molecule family member a	protein-coding
12387	chr17	36534169	36534244	+	0	NA	promoter-TSS (NM_178517).2	promoter-TSS (NM_178517).2	-556	NM_001346754	284098	Hs.378885	NM_178517	ENSG00000277161	PIGW	Gwt1|HPMRS5	phosphatidylinositol glycan anchor biosynthesis class W	protein-coding
14444	chr19	39532812	39532923	+	0	NA	promoter-TSS (NM_152361)	promoter-TSS (NM_152361)	0	NM_152361	126272	Hs.135181	NM_152361	ENSG00000176401	EID2B	EID-2B|EID-3	EP300 interacting inhibitor of differentiation 2B	protein-coding
11144	chr16	23678720	23678897	+	0	NA	promoter-TSS (NM_005030)	promoter-TSS (NM_005030)	36	NM_005030	5347	Hs.592049	NM_005030	ENSG00000166851	PLK1	PLK|STPK13	polo like kinase 1	protein-coding
11823	chr16	87807091	87807245	+	0	NA	Intergenic	Intergenic	27492	NR_106833	102465464		NR_106833	ENSG00000278598	MIR6775	hsa-mir-6775	microRNA 6775	ncRNA
12799	chr17	60526227	60526331	+	0	NA	promoter-TSS (NM_001282476)	promoter-TSS (NM_001282476)	-39	NM_001282476	10513	Hs.84084	NM_006380	ENSG00000062725	APPBP2	APP-BP2|HS.84084|PAT1	amyloid beta precursor protein binding protein 2	protein-coding
21200	chr4	15655330	15655411	+	0	NA	promoter-TSS (NM_001193534)	promoter-TSS (NM_001193534)	42	NM_001193535	26234	Hs.643433	NM_012161	ENSG00000118564	FBXL5	FBL4|FBL5|FLR1	F-box and leucine rich repeat protein 5	protein-coding
18193	chr20	50725037	50725092	+	0	NA	Intergenic	L2c|LINE|L2	-6480	NM_032521	84612	Hs.589848	NM_032521	ENSG00000124171	PARD6B	PAR6B	par-6 family cell polarity regulator beta	protein-coding
10997	chr16	10386044	10386078	+	0	NA	promoter-TSS (NR_045816)	promoter-TSS (NR_045816)	6	NM_024997	80063	Hs.513343	NM_024997	ENSG00000166669	ATF7IP2	MCAF2	activating transcription factor 7 interacting protein 2	protein-coding
21965	chr4	162163970	162164074	+	0	NA	promoter-TSS (NM_001128428)	promoter-TSS (NM_001128428)	12	NM_001128428	56884	Hs.32452	NM_020116	ENSG00000168843	FSTL5	-	follistatin like 5	protein-coding
14015	chr19	7294314	7294499	+	0	NA	promoter-TSS (NM_000208)	promoter-TSS (NM_000208)	-104	NM_000208	3643	Hs.465744	NM_000208	ENSG00000171105	INSR	CD220|HHF5	insulin receptor	protein-coding
4521	chr10	121927394	121927498	+	0	NA	promoter-TSS (NR_120495)	promoter-TSS (NR_120495)	617	NM_007041	11101	Hs.632080	NM_007041	ENSG00000107669	ATE1	-	arginyltransferase 1	protein-coding
14583	chr19	45927784	45927939	+	0	NA	Intergenic	LTR67B|LTR|ERVL	-13083	NM_001029861	339345	Hs.434218	NM_001029861	ENSG00000188425	NANOS2	NOS2|ZC2HC12B	nanos C2HC-type zinc finger 2	protein-coding
20317	chr3	142863605	142863709	+	0	NA	intron (NM_013363, intron 2 of 8)	MamRTE1|LINE|RTE-BovB	25546	NM_013363	26577	Hs.8944	NM_013363	ENSG00000163710	PCOLCE2	PCPE2	procollagen C-endopeptidase enhancer 2	protein-coding
3208	chr10	4663273	4663440	+	0	NA	TTS (NR_015425)	TTS (NR_015425)	7200	NR_015425	338588	Hs.121365	NR_015425		LINC00705	-	long intergenic non-protein coding RNA 705	ncRNA
15505	chr2	47191902	47192006	+	0	NA	TTS (NR_110208)	TTS (NR_110208)	-15018	NM_001305625	805	Hs.468442	NM_001743	ENSG00000143933	CALM2	CAMII|LQT15|PHKD|PHKD2|caM	calmodulin 2	protein-coding
17871	chr20	32762565	32762695	+	0	NA	5' UTR (NM_006892, exon 1 of 23)	5' UTR (NM_006892, exon 1 of 23)	245	NM_006892	1789	Hs.643024	NM_006892	ENSG00000088305	DNMT3B	ICF|ICF1|M.HsaIIIB	DNA methyltransferase 3 beta	protein-coding
8976	chr14	50521483	50521612	+	0	NA	intron (NM_198794, intron 2 of 31)	MIRc|SINE|MIR	11111	NM_006575	11183	Hs.130491	NM_006575	ENSG00000012983	MAP4K5	GCKR|KHS|KHS1|MAPKKKK5	mitogen-activated protein kinase kinase kinase kinase 5	protein-coding
20856	chr3	185937966	185938121	+	0	NA	promoter-TSS (NM_004593)	promoter-TSS (NM_004593)	93	NM_001243879	6434	Hs.533122	NM_004593	ENSG00000136527	TRA2B	Htra2-beta|PPP1R156|SFRS10|SRFS10|TRA2-BETA|TRAN2B	transformer 2 beta homolog (Drosophila)	protein-coding
17045	chr2	212903547	212903685	+	0	NA	Intergenic	Intergenic	-22641	NR_039935	100616267		NR_039935	ENSG00000266354	MIR4776-1	mir-4776-1	microRNA 4776-1	ncRNA
15272	chr2	28711848	28711952	+	0	NA	Intergenic	Intergenic	-39848	NM_206876	5500	Hs.702907	NM_002709	ENSG00000213639	PPP1CB	HEL-S-80p|PP-1B|PP1B|PP1beta|PPP1CD	protein phosphatase 1 catalytic subunit beta	protein-coding
29139	chr9	69376706	69376810	+	0	NA	intron (NM_001347995, intron 4 of 10)	intron (NM_001347995, intron 4 of 10)	47433	NM_004816	9413	Hs.118003	NM_004816	ENSG00000135063	FAM189A2	C9orf61|X123	family with sequence similarity 189 member A2	protein-coding
25565	chr7	2956893	2956931	+	0	NA	intron (NM_001324281, intron 3 of 25)	intron (NM_001324281, intron 3 of 25)	87033	NM_001324281	84433	Hs.648101	NM_032415	ENSG00000198286	CARD11	BENTA|BIMP3|CARMA1|IMD11|PPBL	caspase recruitment domain family member 11	protein-coding
2312	chr1	198107258	198107362	+	0	NA	Intergenic	LTR8B|LTR|ERV1	-49668	NM_133494	140609	Hs.24119	NM_133494	ENSG00000151414	NEK7	-	NIMA related kinase 7	protein-coding
23948	chr6	6686887	6686998	+	0	NA	Intergenic	Intergenic	-64116	NR_026970	285780	Hs.655737	NM_173675	ENSG00000216863	LY86-AS1	LY86-AS|LY86AS	LY86 antisense RNA 1	ncRNA
16996	chr2	207529967	207530009	+	0	NA	promoter-TSS (NM_134442)	promoter-TSS (NM_134442)	96	NM_004379	1385	Hs.516646	NM_004379	ENSG00000118260	CREB1	CREB|CREB-1	cAMP responsive element binding protein 1	protein-coding
15407	chr2	40395289	40395393	+	0	NA	intron (NM_021097, intron 1 of 9)	intron (NM_021097, intron 1 of 9)	34963	NM_001112801	6546	Hs.31961	NM_021097	ENSG00000183023	SLC8A1	NCX1	solute carrier family 8 member A1	protein-coding
12485	chr17	41548009	41548176	+	0	NA	Intergenic	Intergenic	6403	NR_038442	147093	Hs.680576	NR_038442	ENSG00000226629	LINC00974	-	long intergenic non-protein coding RNA 974	ncRNA
3096	chr1	243255850	243256064	+	0	NA	promoter-TSS (NM_006642).2	promoter-TSS (NM_006642).2	-48	NM_006642	10806	Hs.591530	NM_006642	ENSG00000054282	SDCCAG8	BBS16|CCCAP|CCCAP SLSN7|HSPC085|NPHP10|NY-CO-8|SLSN7|hCCCAP	serologically defined colon cancer antigen 8	protein-coding
25343	chr6	151390475	151390574	+	0	NA	intron (NM_020861, intron 1 of 2)	CpG	1176	NM_020861	57621	Hs.520073	NM_020861	ENSG00000181472	ZBTB2	ZNF437	zinc finger and BTB domain containing 2	protein-coding
12380	chr17	35785066	35785220	+	0	NA	intron (NM_001032278, intron 1 of 2)	intron (NM_001032278, intron 1 of 2)	10564	NM_024302	79148	Hs.380710	NM_024302	ENSG00000271447	MMP28	EPILYSIN|MM28|MMP-25|MMP-28|MMP25	matrix metallopeptidase 28	protein-coding
1030	chr1	64915913	64916017	+	0	NA	intron (NM_001321852, intron 1 of 24)	HAL1|LINE|L1	50604	NM_001321855	3716	Hs.207538	NM_002227	ENSG00000162434	JAK1	JAK1A|JAK1B|JTK3	Janus kinase 1	protein-coding
15161	chr2	20661684	20661719	+	0	NA	Intergenic	Intergenic	-4963	NM_182828	151449	Hs.447688	NM_182828	ENSG00000143869	GDF7	BMP12	growth differentiation factor 7	protein-coding
16796	chr2	187774738	187774782	+	0	NA	Intergenic	L1PA16|LINE|L1	-220255	NM_006287	7035	Hs.516578	NM_006287	ENSG00000003436	TFPI	EPI|LACI|TFI|TFPI1	tissue factor pathway inhibitor	protein-coding
14294	chr19	19405373	19405477	+	0	NA	intron (NM_017660, intron 1 of 11)	CpG	19592	NM_017660	54815	Hs.118964	NM_017660	ENSG00000167491	GATAD2A	p66alpha	GATA zinc finger domain containing 2A	protein-coding
30330	chr9	134025336	134025440	+	0	NA	promoter-TSS (NR_015427)	promoter-TSS (NR_015427)	-51	NR_015427	266655	Hs.654869	NR_002800	ENSG00000235106	LINC00094	LP2477|NCRNA00094|bA374P20.3	long intergenic non-protein coding RNA 94	ncRNA
21143	chr4	6494059	6494163	+	0	NA	intron (NM_001206994, intron 2 of 9)	intron (NM_001206994, intron 2 of 9)	-21512	NM_020416	5522	Hs.479069	NM_020416	ENSG00000074211	PPP2R2C	B55-GAMMA|IMYPNO|IMYPNO1|PR52|PR55G	protein phosphatase 2 regulatory subunit Bgamma	protein-coding
4590	chr10	126460185	126460289	+	0	NA	intron (NM_001004298, intron 5 of 8)	intron (NM_001004298, intron 5 of 8)	-38358	NR_073453	101101772	Hs.562258	NR_073453	ENSG00000235180	LINC00601	-	long intergenic non-protein coding RNA 601	ncRNA
28904	chr9	5839388	5839480	+	0	NA	Intergenic	Intergenic	-6353	NM_024896	79956	Hs.591078	NM_024896	ENSG00000099219	ERMP1	FXNA|KIAA1815|bA207C16.3	endoplasmic reticulum metallopeptidase 1	protein-coding
17062	chr2	214810034	214810201	+	0	NA	promoter-TSS (NR_104212)	promoter-TSS (NR_104212)	-112	NR_110292	101928103	Hs.665619	NR_110292	ENSG00000229267	LOC101928103	-	uncharacterized LOC101928103	ncRNA
20766	chr3	181974373	181974477	+	0	NA	intron (NR_104146, intron 5 of 7)	intron (NR_104146, intron 5 of 7)	22061	NR_104146	100996490	Hs.606987	NR_104146	ENSG00000242512	LINC01206	-	long intergenic non-protein coding RNA 1206	ncRNA
570	chr1	32989378	32989438	+	0	NA	Intergenic	L3b|LINE|CR1	-24595	NM_001127361	127544	Hs.591504	NM_153341	ENSG00000116514	RNF19B	IBRDC3|NKLAM	ring finger protein 19B	protein-coding
11493	chr16	67184090	67184197	+	0	NA	promoter-TSS (NM_001040715)	promoter-TSS (NM_001040715)	-163	NM_001040715	653319	Hs.651201	NM_001040715	ENSG00000196123	KIAA0895L	-	KIAA0895 like	protein-coding
15067	chr2	14776352	14776456	+	0	NA	Intergenic	Intergenic	141313	NM_001291410	151354	Hs.260855	NM_145175	ENSG00000162981	FAM84A	NSE1|PP11517	family with sequence similarity 84 member A	protein-coding
5191	chr11	38089841	38090007	+	0	NA	Intergenic	MER11A|LTR|ERVK	151323	NR_135110	105376633	Hs.135690	NR_135110	ENSG00000254516	LOC105376633	-	uncharacterized LOC105376633	ncRNA
3761	chr10	62384180	62384284	+	0	NA	intron (NM_199451, intron 2 of 7)	intron (NM_199451, intron 2 of 7)	-9105	NR_104162	283045		NR_104162		LOC283045	-	uncharacterized LOC283045	ncRNA
883	chr1	53220251	53220405	+	0	NA	exon (NM_001304759, exon 2 of 7)	exon (NM_001304759, exon 2 of 7)	311	NM_001304760	54987	Hs.525391	NM_017887	ENSG00000162384	C1orf123	-	chromosome 1 open reading frame 123	protein-coding
17920	chr20	35284751	35284840	+	0	NA	promoter-TSS (NM_181468)	promoter-TSS (NM_181468)	21	NR_052023	3692	Hs.743992	NM_002212	ENSG00000242372	EIF6	CAB|EIF3A|ITGB4BP|b(2)gcn|eIF-6|p27(BBP)|p27BBP	eukaryotic translation initiation factor 6	protein-coding
31164	chrX	152941517	152941621	+	0	NA	promoter-TSS (NM_001178115)	promoter-TSS (NM_001178115)	-102	NM_001178115	7739	Hs.16622	NM_007150	ENSG00000147394	ZNF185	SCELL	zinc finger protein 185 (LIM domain)	protein-coding
15761	chr2	70190981	70191094	+	0	NA	promoter-TSS (NM_017880)	promoter-TSS (NM_017880)	-18	NM_017880	54980	Hs.720049	NM_017880	ENSG00000115998	C2orf42	-	chromosome 2 open reading frame 42	protein-coding
4610	chr10	129531834	129531938	+	0	NA	intron (NM_002412, intron 1 of 4)	intron (NM_002412, intron 1 of 4)	64702	NM_002412	4255	Hs.501522	NM_002412	ENSG00000170430	MGMT	-	O-6-methylguanine-DNA methyltransferase	protein-coding
17069	chr2	215447810	215447914	+	0	NA	Intergenic	MLT1C|LTR|ERVL-MaLR	-5845	NR_110607	102724849	Hs.116161	NR_110607	ENSG00000225166	LOC102724849	-	uncharacterized LOC102724849	ncRNA
13335	chr18	23872791	23872936	+	0	NA	promoter-TSS (NM_000227)	promoter-TSS (NM_000227)	-157	NM_001127718	3909	Hs.436367	NM_000227	ENSG00000053747	LAMA3	BM600|E170|LAMNA|LOCS	laminin subunit alpha 3	protein-coding
22265	chr5	15241345	15241449	+	0	NA	intron (NR_109944, intron 2 of 2)	MER44B|DNA|TcMar-Tigger	25163	NR_109944	101929454	Hs.453273	NR_109944		LINC02149	-	long intergenic non-protein coding RNA 2149	ncRNA
11848	chr16	89502487	89502627	+	0	NA	Intergenic	MLT1F1|LTR|ERVL-MaLR	-5831	NM_003119	6687	Hs.185597	NM_003119	ENSG00000197912	SPG7	CAR|CMAR|PGN|SPG5C	SPG7, paraplegin matrix AAA peptidase subunit	protein-coding
18911	chr22	39152860	39152920	+	0	NA	promoter-TSS (NM_001346743)	promoter-TSS (NM_001346743)	-240	NM_001346743	23492	Hs.356416	NM_175709	ENSG00000100307	CBX7	-	chromobox 7	protein-coding
6058	chr11	111059909	111060013	+	0	NA	Intergenic	Intergenic	-196021	NM_198498	341032	Hs.298685	NM_198498	ENSG00000150750	C11orf53	-	chromosome 11 open reading frame 53	protein-coding
21627	chr4	100738512	100738628	+	0	NA	Intergenic	MamRTE1|LINE|RTE-BovB	-63457	NR_046811	100874275	Hs.136318	NR_046811	ENSG00000250223	LINC01216	EMCN-IT3	long intergenic non-protein coding RNA 1216	ncRNA
21430	chr4	70839894	70839998	+	0	NA	promoter-TSS (NM_001098477)	promoter-TSS (NM_001098477)	-36	NM_002092	2926	Hs.309763	NM_002092	ENSG00000132463	GRSF1	-	G-rich RNA sequence binding factor 1	protein-coding
15199	chr2	25978029	25978133	+	0	NA	intron (NM_002254, intron 1 of 7)	MIR3|SINE|MIR	4493	NM_002254	3797	Hs.21611	NM_002254	ENSG00000084731	KIF3C	-	kinesin family member 3C	protein-coding
6199	chr11	119759519	119759623	+	0	NA	Intergenic	Intergenic	29988	NR_120587	102724301	Hs.637640	NR_120587	ENSG00000254854	LOC102724301	-	uncharacterized LOC102724301	ncRNA
9352	chr14	73714299	73714403	+	0	NA	promoter-TSS (NM_006029)	promoter-TSS (NM_006029)	74	NM_006029	9240	Hs.194709	NM_006029	ENSG00000176903	PNMA1	MA1	paraneoplastic Ma antigen 1	protein-coding
17726	chr20	19924388	19924492	+	0	NA	intron (NM_018993, intron 1 of 10)	intron (NM_018993, intron 1 of 10)	34874	NM_018993	54453	Hs.472270	NM_018993	ENSG00000132669	RIN2	MACS|RASSF4	Ras and Rab interactor 2	protein-coding
19663	chr3	72339252	72339356	+	0	NA	Intergenic	Intergenic	107319	NM_012234	23429	Hs.7910	NM_012234		RYBP	AAP1|APAP-1|DEDAF|YEAF1	RING1 and YY1 binding protein	protein-coding
10243	chr15	62594204	62594308	+	0	NA	Intergenic	AluJr|SINE|Alu	50925	NR_026897	197003	Hs.352253	NM_152648	ENSG00000259458	MGC15885	-	uncharacterized protein MGC15885	ncRNA
30900	chrX	103656762	103656866	+	0	NA	Intergenic	MER66-int|LTR|ERV1	27850	NM_001006639	9338	Hs.95243	NM_004780	ENSG00000172465	TCEAL1	SIIR|WEX9|p21|pp21	transcription elongation factor A like 1	protein-coding
28984	chr9	22008784	22008924	+	0	NA	exon (NM_004936, exon 1 of 2)	exon (NM_004936, exon 1 of 2)	459	NM_004936	1030	Hs.72901	NM_004936	ENSG00000147883	CDKN2B	CDK4I|INK4B|MTS2|P15|TP15|p15INK4b	cyclin dependent kinase inhibitor 2B	protein-coding
25057	chr6	116945956	116946055	+	0	NA	Intergenic	L2|LINE|L2	68792	NM_173560	222546	Hs.352276	NM_173560	ENSG00000185002	RFX6	MTCHRS|MTFS|RFXDC1|dJ955L16.1	regulatory factor X6	protein-coding
25161	chr6	132687471	132687575	+	0	NA	intron (NM_004666, intron 5 of 6)	HAL1|LINE|L1	26532	NM_004666	8876	Hs.12114	NM_004666	ENSG00000112299	VNN1	HDLCQ8|Tiff66	vanin 1	protein-coding
3618	chr10	43409182	43409335	+	0	NA	promoter-TSS (NM_001098205)	promoter-TSS (NM_001098205)	-10	NM_001098204	3185	Hs.808	NM_004966	ENSG00000169813	HNRNPF	HNRPF|OK/SW-cl.23|mcs94-1	heterogeneous nuclear ribonucleoprotein F	protein-coding
3275	chr10	11035432	11035536	+	0	NA	intron (NM_001326345, intron 1 of 13)	intron (NM_001326345, intron 1 of 13)	16728	NM_001326345	10659	Hs.309288	NM_006561	ENSG00000048740	CELF2	BRUNOL3|CELF-2|CUG-BP2|CUGBP2|ETR-3|ETR3|NAPOR	CUGBP, Elav-like family member 2	protein-coding
22390	chr5	37379123	37379270	+	0	NA	promoter-TSS (NM_018034)	promoter-TSS (NM_018034)	-64	NM_001345998	55100	Hs.213690	NM_018034	ENSG00000082068	WDR70	-	WD repeat domain 70	protein-coding
12656	chr17	50027775	50027906	+	0	NA	Intergenic	L2a|LINE|L2	27899	NR_038230	284080	Hs.274864	NR_038230	ENSG00000246640	LOC284080	-	uncharacterized LOC284080	ncRNA
20290	chr3	141477454	141477539	+	0	NA	Intergenic	Intergenic	-9551	NM_006506	5922	Hs.98445	NM_006506	ENSG00000155903	RASA2	GAP1M	RAS p21 protein activator 2	protein-coding
22759	chr5	77133275	77133325	+	0	NA	intron (NR_024398, intron 3 of 3)	MLT1H2|LTR|ERVL-MaLR	-46054	NM_032367	84327	Hs.584988	NM_032367	ENSG00000132846	ZBED3	-	zinc finger BED-type containing 3	protein-coding
8330	chr13	66927299	66927395	+	0	NA	intron (NM_001318372, intron 2 of 4)	L1PA13|LINE|L1	-50042	NR_046636	100874086	Hs.577908	NR_046636	ENSG00000225263	PCDH9-AS3	-	PCDH9 antisense RNA 3	ncRNA
30937	chrX	107674242	107674346	+	0	NA	Intergenic	Intergenic	42187	NM_001015881	1831	Hs.522074	NM_004089	ENSG00000157514	TSC22D3	DIP|DSIPI|GILZ|TSC-22R	TSC22 domain family member 3	protein-coding
9233	chr14	65462663	65462714	+	0	NA	intron (NM_004480, intron 2 of 9)	intron (NM_004480, intron 2 of 9)	-8414	NR_030355	693210		NR_030355	ENSG00000207781	MIR625	MIRN625|hsa-mir-625	microRNA 625	ncRNA
5976	chr11	102783988	102784092	+	0	NA	non-coding (NR_038390, exon 1 of 8)	non-coding (NR_038390, exon 1 of 8)	364	NR_038390	100288077	Hs.661772	NR_038390	ENSG00000255282	WTAPP1	-	Wilms tumor 1 associated protein pseudogene 1	pseudo
24282	chr6	28542744	28542796	+	0	NA	Intergenic	Intergenic	14439	NR_144470	2880	Hs.248129	NM_001509	ENSG00000224586	GPX5	HEL-S-75p	glutathione peroxidase 5	protein-coding
22003	chr4	169620284	169620437	+	0	NA	promoter-TSS (NM_001243372)	promoter-TSS (NM_001243372)	-161	NM_001829	1182	Hs.481186	NM_001829	ENSG00000109572	CLCN3	CLC3|ClC-3	chloride voltage-gated channel 3	protein-coding
2380	chr1	201704277	201704399	+	0	NA	intron (NR_046696, intron 2 of 2)	intron (NR_046696, intron 2 of 2)	-15170	NR_049823	100847050		NR_049823	ENSG00000264802	MIR5191	-	microRNA 5191	ncRNA
24036	chr6	11207253	11207424	+	0	NA	intron (NM_182966, intron 2 of 2)	(TGTGTG)n|Simple_repeat|Simple_repeat	25344	NM_182966	4739	Hs.37982	NM_006403	ENSG00000111859	NEDD9	CAS-L|CAS2|CASL|CASS2|HEF1	neural precursor cell expressed, developmentally down-regulated 9	protein-coding
23220	chr5	132677300	132677404	+	0	NA	intron (NM_000589, intron 2 of 3)	intron (NM_000589, intron 2 of 3)	3366	NM_000589	3565	Hs.73917	NM_000589	ENSG00000113520	IL4	BCGF-1|BCGF1|BSF-1|BSF1|IL-4	interleukin 4	protein-coding
20373	chr3	149512344	149512383	+	0	NA	Intergenic	Intergenic	37782	NM_004617	7104	Hs.133527	NM_004617	ENSG00000169903	TM4SF4	ILTMP|il-TMP	transmembrane 4 L six family member 4	protein-coding
17868	chr20	32652968	32653139	+	0	NA	Intergenic	Intergenic	-1072	NM_182584	284805	Hs.353262	NM_182584		C20orf203	-	chromosome 20 open reading frame 203	protein-coding
3549	chr10	33005359	33005475	+	0	NA	Intergenic	Intergenic	-47052	NM_002211	3688	Hs.643813	NM_002211	ENSG00000150093	ITGB1	CD29|FNRB|GPIIA|MDF2|MSK12|VLA-BETA|VLAB	integrin subunit beta 1	protein-coding
5410	chr11	63813334	63813375	+	0	NA	promoter-TSS (NM_138471)	promoter-TSS (NM_138471)	-20	NM_138471	144097	Hs.502793	NM_138471	ENSG00000168005	C11orf84	-	chromosome 11 open reading frame 84	protein-coding
25889	chr7	25125363	25125552	+	0	NA	promoter-TSS (NM_018947)	promoter-TSS (NM_018947)	-96	NM_018947	54205	Hs.437060	NM_018947	ENSG00000172115	CYCS	CYC|HCS|THC4	cytochrome c, somatic	protein-coding
18038	chr20	41643643	41643747	+	0	NA	Intergenic	Intergenic	-25201	NM_032221	84181	Hs.740645	NM_032221	ENSG00000124177	CHD6	CHD-6|CHD5|RIGB	chromodomain helicase DNA binding protein 6	protein-coding
7241	chr12	67714835	67714939	+	0	NA	intron (NR_110063, intron 4 of 4)	intron (NR_110063, intron 4 of 4)	14588	NR_110063	101927901	Hs.369609	NR_110063	ENSG00000255970	LOC101927901	-	uncharacterized LOC101927901	ncRNA
28677	chr8	130193934	130194010	+	0	NA	intron (NM_001247996, intron 6 of 30)	AluSz6|SINE|Alu	102561	NR_002765	29065	Hs.639318	NR_002765		ASAP1-IT1	ASAP1-IT|ASAP1IT|ASAP1IT1|DDEF1IT1|HSPC054|NCRNA00050	ASAP1 intronic transcript 1	ncRNA
19517	chr3	50317014	50317024	+	0	NA	TTS (NM_003773)	TTS (NM_003773)	-4638	NM_153281	3373	Hs.75619	NM_033159	ENSG00000114378	HYAL1	HYAL-1|LUCA1|MPS9|NAT6	hyaluronoglucosaminidase 1	protein-coding
7527	chr12	101052206	101052310	+	0	NA	intron (NM_001286616, intron 13 of 26)	intron (NM_001286616, intron 13 of 26)	150612	NM_001286616	121601	Hs.58785	NM_178826	ENSG00000151572	ANO4	TMEM16D	anoctamin 4	protein-coding
11523	chr16	68237837	68237872	+	0	NA	Intergenic	CpG-9862	-1621	NM_024939	80004	Hs.436585	NM_024939	ENSG00000103067	ESRP2	RBM35B	epithelial splicing regulatory protein 2	protein-coding
22184	chr5	6766722	6766876	+	0	NA	Intergenic	Intergenic	20811	NM_001171806	11044	Hs.481542	NM_006999	ENSG00000112941	PAPD7	LAK-1|LAK1|POLK|POLS|TRF4|TRF4-1|TRF41|TUTASE5	poly(A) RNA polymerase D7, non-canonical	protein-coding
28945	chr9	15552894	15553017	+	0	NA	promoter-TSS (NM_173550)	promoter-TSS (NM_173550)	-52	NM_173550	203238	Hs.17267	NM_173550	ENSG00000164989	CCDC171	C9orf93|bA536D16.1|bA778P13.1	coiled-coil domain containing 171	protein-coding
8912	chr14	38105243	38105383	+	0	NA	Intergenic	HERV17-int|LTR|ERV1	-102686	NM_001049	6751	Hs.248160	NM_001049	ENSG00000139874	SSTR1	SRIF-2|SS-1-R|SS1-R|SS1R	somatostatin receptor 1	protein-coding
5301	chr11	58788481	58788565	+	0	NA	Intergenic	L1PA15-16|LINE|L1	56001	NM_145016	219970	Hs.254271	NM_145016	ENSG00000156689	GLYATL2	BXMAS2-10|GATF-B	glycine-N-acyltransferase like 2	protein-coding
18380	chr20	62238279	62238412	+	0	NA	promoter-TSS (NM_001278649)	promoter-TSS (NM_001278649)	-140	NM_014835	9885	Hs.473254	NM_014835	ENSG00000130703	OSBPL2	DFNA67|DNFA67|ORP-2|ORP2	oxysterol binding protein like 2	protein-coding
17788	chr20	23629228	23629358	+	0	NA	3' UTR (NM_001288614, exon 4 of 4)	3' UTR (NM_001288614, exon 4 of 4)	8755	NM_000099	1471	Hs.304682	NM_000099	ENSG00000101439	CST3	ARMD11|HEL-S-2	cystatin C	protein-coding
28060	chr8	78665994	78666162	+	0	NA	promoter-TSS (NM_016010)	promoter-TSS (NM_016010)	31	NM_016010	51101	Hs.271876	NM_016010	ENSG00000104427	ZC2HC1A	C8orf70|CGI-62|FAM164A	zinc finger C2HC-type containing 1A	protein-coding
18552	chr21	41727100	41727215	+	0	NA	Intergenic	Intergenic	10721	NR_024028	54089	Hs.98186	NR_024028	ENSG00000232401	LINC00112	C21orf22|NCRNA00112	long intergenic non-protein coding RNA 112	ncRNA
9722	chr14	103354598	103354702	+	0	NA	Intergenic	Intergenic	16801	NR_002964	677811	Hs.658237	NR_002964	ENSG00000272533	SNORA28	ACA28	small nucleolar RNA, H/ACA box 28	snoRNA
4956	chr11	18322094	18322283	+	0	NA	promoter-TSS (NM_007216)	promoter-TSS (NM_007216)	-14	NM_007216	11234	Hs.437599	NM_007216	ENSG00000110756	HPS5	AIBP63|BLOC2S2	HPS5, biogenesis of lysosomal organelles complex 2 subunit 2	protein-coding
23604	chr5	157859039	157859190	+	0	NA	promoter-TSS (NM_001195555)	promoter-TSS (NM_001195555)	61	NM_014666	9685	Hs.644000	NM_014666	ENSG00000113282	CLINT1	CLINT|ENTH|EPN4|EPNR	clathrin interactor 1	protein-coding
21899	chr4	151016074	151016217	+	0	NA	promoter-TSS (NM_001199282)	promoter-TSS (NM_001199282)	-648	NM_006726	987	Hs.480938	NM_006726	ENSG00000198589	LRBA	BGL|CDC4L|CVID8|LAB300|LBA	LPS responsive beige-like anchor protein	protein-coding
7049	chr12	53054428	53054532	+	0	NA	promoter-TSS (NR_033854)	promoter-TSS (NR_033854)	-42	NR_033854	283335	Hs.657060	NR_033854	ENSG00000257337	LOC283335	-	uncharacterized LOC283335	ncRNA
28980	chr9	21684877	21685014	+	0	NA	Intergenic	Intergenic	-117691	NM_002451	4507	Hs.193268	NM_002451	ENSG00000099810	MTAP	BDMF|DMSFH|DMSMFH|HEL-249|LGMBF|MSAP|c86fus	methylthioadenosine phosphorylase	protein-coding
19949	chr3	116905977	116906050	+	0	NA	Intergenic	Intergenic	-15418	NR_121607	100506724	Hs.125983	NR_121607	ENSG00000242385	LINC00901	LSAMP-AS4|TCONS_00005428	long intergenic non-protein coding RNA 901	ncRNA
17237	chr2	229408509	229408721	+	0	NA	intron (NM_139072, intron 9 of 12)	intron (NM_139072, intron 9 of 12)	-137274	NM_001100818	55022	Hs.745038	NM_017933	ENSG00000153823	PID1	HMFN2073|NYGGF4|P-CLI1|PCLI1	phosphotyrosine interaction domain containing 1	protein-coding
24223	chr6	26189040	26189154	+	0	NA	promoter-TSS (NM_003539)	promoter-TSS (NM_003539)	-21	NM_003539	8360	Hs.248179	NM_003539	ENSG00000277157	HIST1H4D	H4/b|H4FB|dJ221C16.9	histone cluster 1 H4 family member d	protein-coding
30955	chrX	108396577	108396592	+	0	NA	intron (NM_033641, intron 2 of 44)	intron (NM_033641, intron 2 of 44)	41846	NM_001287760	1288	Hs.145586	NM_001847	ENSG00000197565	COL4A6	CXDELq22.3|DELXq22.3|DFNX6	collagen type IV alpha 6 chain	protein-coding
23047	chr5	115296556	115296660	+	0	NA	promoter-TSS (NM_152549)	promoter-TSS (NM_152549)	153	NM_001040440	153733	Hs.436121	NM_152549	ENSG00000164221	CCDC112	MBC1	coiled-coil domain containing 112	protein-coding
30088	chr9	124659176	124659302	+	0	NA	intron (NR_038975, intron 1 of 1)	intron (NR_038975, intron 1 of 1)	803	NR_038975	100379345	Hs.660412	NR_038975	ENSG00000224020	MIR181A2HG	-	MIR181A2 host gene	ncRNA
12557	chr17	44141847	44141866	+	0	NA	promoter-TSS (NM_001321310)	promoter-TSS (NM_001321310)	-46	NM_024032	78995	Hs.437059	NM_024032	ENSG00000125319	C17orf53	-	chromosome 17 open reading frame 53	protein-coding
16005	chr2	99066695	99066827	+	0	NA	intron (NM_025244, intron 15 of 20)	intron (NM_025244, intron 15 of 20)	74813	NM_182911	80705	Hs.120267	NM_025244	ENSG00000135951	TSGA10	CEP4L|CT79	testis specific 10	protein-coding
12560	chr17	44326914	44327018	+	0	NA	Intergenic	Intergenic	-2096	NM_001321240	51629	Hs.744880	NM_016016	ENSG00000013306	SLC25A39	CGI-69|CGI69	solute carrier family 25 member 39	protein-coding
22127	chr4	189143450	189143523	+	0	NA	Intergenic	LTR16E2|LTR|ERVL	-516120	NR_121679	101928971	Hs.519164	NR_121679	ENSG00000250739	LINC01262	TCONS_l2_00021807	long intergenic non-protein coding RNA 1262	ncRNA
27315	chr8	1755663	1755788	+	0	NA	Intergenic	Intergenic	7609	NR_134302	101927752	Hs.356690	NR_134302	ENSG00000253982	LOC101927752	-	uncharacterized LOC101927752	ncRNA
22940	chr5	97534420	97534445	+	0	NA	intron (NR_105028, intron 2 of 3)	L1MB2|LINE|L1	29736	NR_105028	102546227	Hs.582516	NR_105028	ENSG00000250331	LINC01340	-	long intergenic non-protein coding RNA 1340	ncRNA
15559	chr2	54600144	54600248	+	0	NA	intron (NM_003128, intron 3 of 35)	intron (NM_003128, intron 3 of 35)	41802	NM_178313	6711	Hs.503178	NM_003128	ENSG00000115306	SPTBN1	ELF|HEL102|SPTB2|betaSpII	spectrin beta, non-erythrocytic 1	protein-coding
29236	chr9	73151735	73151874	+	0	NA	promoter-TSS (NM_000700)	promoter-TSS (NM_000700)	73	NM_000700	301	Hs.494173	NM_000700	ENSG00000135046	ANXA1	ANX1|LPC1	annexin A1	protein-coding
12196	chr17	19378279	19378429	+	0	NA	promoter-TSS (NM_002749)	promoter-TSS (NM_002749)	-107	NM_139034	5598	Hs.150136	NM_002749	ENSG00000166484	MAPK7	BMK1|ERK4|ERK5|PRKM7	mitogen-activated protein kinase 7	protein-coding
13488	chr18	45353698	45353802	+	0	NA	intron (NM_001242692, intron 1 of 20)	intron (NM_001242692, intron 1 of 20)	140768	NM_001242692	8170	Hs.710927	NM_007163	ENSG00000132874	SLC14A2	HUT2|UT-A2|UT2|UTA|UTR|hUT-A6	solute carrier family 14 member 2	protein-coding
2307	chr1	197787209	197787313	+	0	NA	Intergenic	Intergenic	-11768	NR_125340	163486	Hs.125056	NM_019049	ENSG00000213047	DENND1B	C1ORF18|C1orf218|FAM31B	DENN domain containing 1B	protein-coding
28659	chr8	128258651	128258755	+	0	NA	Intergenic	Intergenic	108587	NR_031613	100302281		NR_031613	ENSG00000221261	MIR1208	MIRN1208|hsa-mir-1208	microRNA 1208	ncRNA
25337	chr6	150720847	150721000	+	0	NA	promoter-TSS (NM_001329802)	promoter-TSS (NM_001329802)	-10	NM_001329802	57480	Hs.189781	NM_001029884	ENSG00000120278	PLEKHG1	ARHGEF41	pleckstrin homology and RhoGEF domain containing G1	protein-coding
23905	chr6	3363395	3363528	+	0	NA	intron (NM_001286456, intron 3 of 3)	intron (NM_001286456, intron 3 of 3)	81552	NR_104448	63027	Hs.713588	NM_015482	ENSG00000137266	SLC22A23	C6orf85	solute carrier family 22 member 23	protein-coding
22697	chr5	71601762	71601866	+	0	NA	intron (NM_022132, intron 4 of 16)	intron (NM_022132, intron 4 of 16)	14526	NM_022132	64087	Hs.604789	NM_022132	ENSG00000131844	MCCC2	MCCB	methylcrotonoyl-CoA carboxylase 2	protein-coding
2706	chr1	218380535	218380639	+	0	NA	intron (NM_001135599, intron 2 of 7)	intron (NM_001135599, intron 2 of 7)	-34909	NR_046268	728463	Hs.568469	NR_046268	ENSG00000232480	TGFB2-AS1	-	TGFB2 antisense RNA 1 (head to head)	ncRNA
12468	chr17	40560378	40560470	+	0	NA	promoter-TSS (NM_001301718)	promoter-TSS (NM_001301718)	-30	NM_001301718	1236	Hs.370036	NM_001838	ENSG00000126353	CCR7	BLR2|CC-CKR-7|CCR-7|CD197|CDw197|CMKBR7|EBI1	C-C motif chemokine receptor 7	protein-coding
6609	chr12	11878304	11878445	+	0	NA	intron (NM_001987, intron 5 of 7)	intron (NM_001987, intron 5 of 7)	-192570	NM_138723	79370	Hs.210343	NM_030766	ENSG00000121380	BCL2L14	BCLG	BCL2 like 14	protein-coding
9200	chr14	64503714	64503882	+	0	NA	promoter-TSS (NM_001123329)	promoter-TSS (NM_001123329)	47	NM_006977	7597	Hs.654571	NM_006977	ENSG00000089775	ZBTB25	C14orf51|KUP|ZNF46	zinc finger and BTB domain containing 25	protein-coding
7826	chr12	123250955	123251113	+	0	NA	intron (NM_001194995, intron 1 of 2)	L1PBa1|LINE|L1	17220	NM_001270434	8099	Hs.433201	NM_004642	ENSG00000111328	CDK2AP1	DOC1|DORC1|ST19|doc-1|p12DOC-1	cyclin dependent kinase 2 associated protein 1	protein-coding
5973	chr11	102347236	102347340	+	0	NA	promoter-TSS (NM_001256163)	promoter-TSS (NM_001256163)	-86	NM_001256163	329	Hs.696238	NM_001166	ENSG00000110330	BIRC2	API1|HIAP2|Hiap-2|MIHB|RNF48|c-IAP1|cIAP1	baculoviral IAP repeat containing 2	protein-coding
30202	chr9	128829771	128829920	+	0	NA	promoter-TSS (NM_016390)	promoter-TSS (NM_016390)	-24	NM_016390	51490	Hs.224137	NM_016390	ENSG00000198917	SPOUT1	C9orf114|CENP-32|HSPC109	SPOUT domain containing methyltransferase 1	protein-coding
20162	chr3	132035017	132035184	+	0	NA	5' UTR (NM_130808, exon 1 of 16)	5' UTR (NM_130808, exon 1 of 16)	342	NM_130808	131034	Hs.199877	NM_130808	ENSG00000196353	CPNE4	COPN4|CPN4	copine 4	protein-coding
27004	chr7	130205405	130205557	+	0	NA	promoter-TSS (NM_001301163)	promoter-TSS (NM_001301163)	17	NM_032842	84928	Hs.267245	NM_032842	ENSG00000146842	TMEM209	NET31	transmembrane protein 209	protein-coding
18831	chr22	35350819	35351009	+	0	NA	Intergenic	Intergenic	-14115	NR_106717	102464824		NR_106717	ENSG00000274280	MIR6069	hsa-mir-6069	microRNA 6069	ncRNA
18556	chr21	41786750	41786825	+	0	NA	Intergenic	Intergenic	-19698	NM_020639	54101	Hs.517310	NM_020639	ENSG00000183421	RIPK4	ANKK2|ANKRD3|DIK|NKRD3|PKK|PPS2|RIP4	receptor interacting serine/threonine kinase 4	protein-coding
26659	chr7	98133638	98133742	+	0	NA	intron (NM_014916, intron 1 of 13)	intron (NM_014916, intron 1 of 13)	26805	NM_014916	22853	Hs.444179	NM_014916	ENSG00000164715	LMTK2	AATYK2|BREK|KPI-2|KPI2|LMR2|PPP1R100|cprk|hBREK	lemur tyrosine kinase 2	protein-coding
25324	chr6	149963876	149963972	+	0	NA	promoter-TSS (NM_025218)	promoter-TSS (NM_025218)	-50	NM_001317089	80329	Hs.653255	NM_025218	ENSG00000111981	ULBP1	N2DL-1|NKG2DL1|RAET1I	UL16 binding protein 1	protein-coding
19575	chr3	56926896	56927000	+	0	NA	intron (NM_001128615, intron 3 of 12)	intron (NM_001128615, intron 3 of 12)	-10477	NM_001289698	50650	Hs.476402	NM_019555	ENSG00000163947	ARHGEF3	GEF3|STA3|XPLN	Rho guanine nucleotide exchange factor 3	protein-coding
5502	chr11	65919247	65919400	+	0	NA	promoter-TSS (NM_006442)	promoter-TSS (NM_006442)	66	NM_006442	10589	Hs.356742	NM_006442	ENSG00000175550	DRAP1	NC2-alpha	DR1 associated protein 1	protein-coding
2133	chr1	178542746	178542775	+	0	NA	promoter-TSS (NR_033186)	promoter-TSS (NR_033186)	-36	NR_033186	400798	Hs.668085	NM_207467	ENSG00000213057	C1orf220	-	chromosome 1 open reading frame 220	ncRNA
11210	chr16	30089983	30090107	+	0	NA	intron (NM_004608, intron 3 of 8)	MIRc|SINE|MIR	1839	NM_004608	6911	Hs.198301	NM_004608	ENSG00000149922	TBX6	SCDO5	T-box 6	protein-coding
13505	chr18	46160231	46160311	+	0	NA	Intergenic	Intergenic	-13751	NM_001008239	147339	Hs.116486	NM_145055	ENSG00000152242	C18orf25	ARKL1|RNF111L1	chromosome 18 open reading frame 25	protein-coding
24990	chr6	108713121	108713183	+	0	NA	Intergenic	Intergenic	-38502	NR_033376	387111	Hs.520310	NR_033376	ENSG00000203801	LINC00222	C6orf181|NCRNA00222|dJ354J5.2	long intergenic non-protein coding RNA 222	ncRNA
8312	chr13	59658347	59658348	+	0	NA	Intergenic	Intergenic	-354371	NR_046539	100874195	Hs.664101	NR_046539	ENSG00000227528	DIAPH3-AS1	-	DIAPH3 antisense RNA 1	ncRNA
26380	chr7	70669137	70669241	+	0	NA	intron (NM_015570, intron 5 of 18)	intron (NM_015570, intron 5 of 18)	-463348	NM_022479	64409	Hs.488591	NM_022479	ENSG00000185274	WBSCR17	GALNACT17|GALNT16|GALNT20|GALNTL3|GalNAc-T5L	Williams-Beuren syndrome chromosome region 17	protein-coding
4969	chr11	19071410	19071514	+	0	NA	Intergenic	(TG)n|Simple_repeat|Simple_repeat	-10781	NM_054030	117194	Hs.350566	NM_054030	ENSG00000183695	MRGPRX2	MGRG3|MRGX2	MAS related GPR family member X2	protein-coding
28255	chr8	97519680	97519784	+	0	NA	Intergenic	Charlie15a|DNA|hAT-Charlie	-73235	NR_125390	101927066	Hs.732112	NR_125390		LOC101927066	-	uncharacterized LOC101927066	ncRNA
14073	chr19	10380620	10380646	+	0	NA	promoter-TSS (NM_003331)	promoter-TSS (NM_003331)	-61	NM_003331	7297	Hs.75516	NM_003331	ENSG00000105397	TYK2	IMD35|JTK1	tyrosine kinase 2	protein-coding
6529	chr12	6735902	6735973	+	0	NA	Intergenic	L1MD2|LINE|L1	11654	NM_001164093	50813	Hs.530823	NM_016319	ENSG00000111652	COPS7A	CSN7|CSN7A|SGN7a	COP9 signalosome subunit 7A	protein-coding
4722	chr11	4464339	4464443	+	0	NA	Intergenic	LTR10B2|LTR|ERV1	15096	NM_001005172	119774	Hs.553568	NM_001005172	ENSG00000181963	OR52K2	OR11-7	olfactory receptor family 52 subfamily K member 2	protein-coding
16374	chr2	137168645	137168853	+	0	NA	intron (NM_001316349, intron 6 of 27)	intron (NM_001316349, intron 6 of 27)	403187	NM_001316349	80731	Hs.68533	NM_001080427	ENSG00000144229	THSD7B	-	thrombospondin type 1 domain containing 7B	protein-coding
3487	chr10	28381886	28382022	+	0	NA	Intergenic	Intergenic	-78888	NR_134518	143098	Hs.499159	NM_173496	ENSG00000150054	MPP7	-	membrane palmitoylated protein 7	protein-coding
13894	chr19	2269298	2269402	+	0	NA	promoter-TSS (NM_001301020)	promoter-TSS (NM_001301020)	-136	NM_001301020	4946	Hs.446427	NM_004152	ENSG00000104904	OAZ1	AZI|OAZ	ornithine decarboxylase antizyme 1	protein-coding
12572	chr17	45061155	45061296	+	0	NA	promoter-TSS (NM_001288654)	promoter-TSS (NM_001288654)	-74	NM_021079	4836	Hs.532790	NM_021079	ENSG00000136448	NMT1	NMT	N-myristoyltransferase 1	protein-coding
24819	chr6	79270133	79270135	+	0	NA	Intergenic	Intergenic	-35396	NM_004242	9324	Hs.77558	NM_004242	ENSG00000118418	HMGN3	PNAS-24|PNAS-25|TRIP7	high mobility group nucleosomal binding domain 3	protein-coding
23104	chr5	122727324	122727428	+	0	NA	intron (NR_109881, intron 2 of 11)	intron (NR_109881, intron 2 of 11)	3184	NR_109881	101927379	Hs.536399	NR_109881	ENSG00000251538	LOC101927379	-	uncharacterized LOC101927379	ncRNA
19660	chr3	71688263	71688367	+	0	NA	intron (NM_001134650, intron 7 of 7)	intron (NM_001134650, intron 7 of 7)	37060	NM_001134651	317649	Hs.581355	NM_173359	ENSG00000163412	EIF4E3	eIF-4E3|eIF4E-3	eukaryotic translation initiation factor 4E family member 3	protein-coding
4662	chr11	518633	518764	+	0	NA	Intergenic	CpG	-11415	NM_203387	6050	Hs.530687	NM_002939	ENSG00000023191	RNH1	RAI|RNH	ribonuclease/angiogenin inhibitor 1	protein-coding
6033	chr11	108616706	108616884	+	0	NA	Intergenic	Intergenic	-23057	NM_001308019	23086	Hs.28540	NM_015065	ENSG00000110723	EXPH5	SLAC2-B|SLAC2B	exophilin 5	protein-coding
15892	chr2	84971126	84971230	+	0	NA	promoter-TSS (NM_020122)	promoter-TSS (NM_020122)	70	NM_020122	56888	Hs.654968	NM_020122	ENSG00000176407	KCMF1	DEBT91|FIGC|PCMF|ZZZ1	potassium channel modulatory factor 1	protein-coding
926	chr1	56517021	56517153	+	0	NA	intron (NM_003713, intron 4 of 5)	UCON35|Unknown|Unknown	62497	NM_003713	8613	Hs.405156	NM_003713	ENSG00000162407	PLPP3	Dri42|LPP3|PAP2B|PPAP2B|VCIP	phospholipid phosphatase 3	protein-coding
27892	chr8	58553130	58553249	+	0	NA	promoter-TSS (NM_005625)	promoter-TSS (NM_005625)	20	NM_005625	6386	Hs.200804	NM_005625	ENSG00000137575	SDCBP	MDA-9|MDA9|ST1|SYCL|TACIP18	syndecan binding protein	protein-coding
15356	chr2	37156952	37157056	+	0	NA	promoter-TSS (NM_001135651)	promoter-TSS (NM_001135651)	43	NM_002759	5610	Hs.131431	NM_002759	ENSG00000055332	EIF2AK2	EIF2AK1|PKR|PPP1R83|PRKR	eukaryotic translation initiation factor 2 alpha kinase 2	protein-coding
1083	chr1	67833351	67833468	+	0	NA	promoter-TSS (NM_018841)	promoter-TSS (NM_018841)	63	NM_018841	55970	Hs.431101	NM_018841	ENSG00000172380	GNG12	-	G protein subunit gamma 12	protein-coding
28262	chr8	97868920	97869024	+	0	NA	promoter-TSS (NM_030583)	promoter-TSS (NM_030583)	-49	NM_030583	4147	Hs.189445	NM_002380	ENSG00000132561	MATN2	-	matrilin 2	protein-coding
11692	chr16	79628596	79628700	+	0	NA	Intergenic	Intergenic	-27923	NM_001031804	4094	Hs.134859	NM_005360	ENSG00000178573	MAF	AYGRP|CCA4|CTRCT21|c-MAF	MAF bZIP transcription factor	protein-coding
27759	chr8	43056286	43056321	+	0	NA	promoter-TSS (NR_033698)	promoter-TSS (NR_033698)	4	NM_002027	2339	Hs.370312	NM_002027	ENSG00000168522	FNTA	FPTA|PGGT1A|PTAR2	farnesyltransferase, CAAX box, alpha	protein-coding
25696	chr7	12731438	12731542	+	0	NA	Intergenic	Intergenic	44204	NM_005738	10124	Hs.245540	NM_005738	ENSG00000122644	ARL4A	ARL4	ADP ribosylation factor like GTPase 4A	protein-coding
6137	chr11	117144182	117144325	+	0	NA	promoter-TSS (NM_001309431)	promoter-TSS (NM_001309431)	-31	NR_110268	5049	Hs.728488	NM_002572	ENSG00000168092	PAFAH1B2	HEL-S-303	platelet activating factor acetylhydrolase 1b catalytic subunit 2	protein-coding
3024	chr1	236083880	236083984	+	0	NA	Intergenic	Intergenic	-18751	NM_002508	4811	Hs.356624	NM_002508	ENSG00000116962	NID1	NID	nidogen 1	protein-coding
1792	chr1	154608162	154608306	+	0	NA	promoter-TSS (NM_001111)	promoter-TSS (NM_001111)	14	NM_015840	103	Hs.12341	NM_001111	ENSG00000160710	ADAR	ADAR1|AGS6|DRADA|DSH|DSRAD|G1P1|IFI-4|IFI4|K88DSRBP|P136	adenosine deaminase, RNA specific	protein-coding
25063	chr6	117675316	117675502	+	0	NA	promoter-TSS (NM_138459)	promoter-TSS (NM_138459)	-45	NM_138459	116150	Hs.289008	NM_138459	ENSG00000153989	NUS1	C6orf68|CDG1AA|MGC:7199|NgBR|TANGO14	NUS1 dehydrodolichyl diphosphate synthase subunit	protein-coding
25037	chr6	113971360	113971485	+	0	NA	promoter-TSS (NR_073443)	promoter-TSS (NR_073443)	-227	NR_033441	3066	Hs.3352	NM_001527	ENSG00000196591	HDAC2	HD2|RPD3|YAF1	histone deacetylase 2	protein-coding
23953	chr6	6811451	6811544	+	0	NA	Intergenic	Intergenic	-188671	NR_026970	285780	Hs.655737	NM_173675	ENSG00000216863	LY86-AS1	LY86-AS|LY86AS	LY86 antisense RNA 1	ncRNA
8894	chr14	36944760	36944864	+	0	NA	intron (NM_030631, intron 1 of 9)	intron (NM_030631, intron 1 of 9)	7579	NR_039725	100616280		NR_039725	ENSG00000266327	MIR4503	-	microRNA 4503	ncRNA
662	chr1	38138679	38138783	+	0	NA	Intergenic	Intergenic	49500	NR_037432	100500801		NR_037432	ENSG00000265596	MIR3659	mir-3659	microRNA 3659	ncRNA
23363	chr5	141004198	141004465	+	0	NA	intron (NM_018898, intron 3 of 3)	intron (NM_018898, intron 3 of 3)	37564	NM_031883	56134	Hs.199343	NM_018899	ENSG00000243232	PCDHAC2	PCDH-ALPHA-C2	protocadherin alpha subfamily C, 2	protein-coding
30186	chr9	128455939	128456108	+	0	NA	promoter-TSS (NM_001242354)	promoter-TSS (NM_001242354)	17	NM_001242352	4957	Hs.129055	NM_002540	ENSG00000136811	ODF2	CT134|ODF2/1|ODF2/2|ODF84	outer dense fiber of sperm tails 2	protein-coding
30004	chr9	118609591	118609695	+	0	NA	Intergenic	Intergenic	759818	NM_014618	1620	Hs.532316	NM_014618	ENSG00000078725	BRINP1	DBC1|DBCCR1|FAM5A	BMP/retinoic acid inducible neural specific 1	protein-coding
27196	chr7	149028638	149028728	+	0	NA	promoter-TSS (NM_004911)	promoter-TSS (NM_004911)	7	NM_004911	9601	Hs.93659	NM_004911	ENSG00000155660	PDIA4	ERP70|ERP72|ERp-72	protein disulfide isomerase family A member 4	protein-coding
6180	chr11	119018472	119018504	+	0	NA	promoter-TSS (NM_001028)	promoter-TSS (NM_001028)	19	NM_001318494	51399	Hs.132760	NM_016146	ENSG00000196655	TRAPPC4	CGI-104|HSPC172|PTD009|SBDN|SYNBINDIN|TRS23	trafficking protein particle complex 4	protein-coding
22473	chr5	43556791	43556941	+	0	NA	5' UTR (NM_006451, exon 1 of 11)	5' UTR (NM_006451, exon 1 of 11)	227	NM_182789	10605	Hs.482038	NM_006451	ENSG00000172239	PAIP1	-	poly(A) binding protein interacting protein 1	protein-coding
10867	chr16	1722250	1722382	+	0	NA	intron (NM_001318852, intron 1 of 31)	intron (NM_001318852, intron 1 of 31)	-12669	NR_036138	100423012		NR_036138	ENSG00000265820	MIR3177	mir-3177	microRNA 3177	ncRNA
10030	chr15	45634843	45634947	+	0	NA	5' UTR (NM_021199, exon 1 of 10)	5' UTR (NM_021199, exon 1 of 10)	155	NM_021199	58472	Hs.511251	NM_021199	ENSG00000137767	SQRDL	CGI-44|PRO1975|SQOR	sulfide quinone reductase-like (yeast)	protein-coding
8007	chr13	26914906	26914946	+	0	NA	Intergenic	Intergenic	-154141	NM_005288	2835	Hs.123034	NM_005288	ENSG00000132975	GPR12	GPCR12|GPCR21|PPP1R84	G protein-coupled receptor 12	protein-coding
2728	chr1	219812630	219812734	+	0	NA	Intergenic	Intergenic	115969	NM_018713	55532	Hs.284450	NM_018713	ENSG00000196660	SLC30A10	HMDPC|HMNDYT1|ZNT10|ZNT8|ZRC1|ZnT-10	solute carrier family 30 member 10	protein-coding
16725	chr2	177618639	177618693	+	0	NA	exon (NM_152275, exon 1 of 1)	exon (NM_152275, exon 1 of 1)	300	NM_152275	92104	Hs.128384	NM_152275	ENSG00000197557	TTC30A	IFT70A	tetratricopeptide repeat domain 30A	protein-coding
8594	chr13	109786563	109786714	+	0	NA	promoter-TSS (NM_003749)	promoter-TSS (NM_003749)	-71	NM_003749	8660	Hs.442344	NM_003749	ENSG00000185950	IRS2	IRS-2	insulin receptor substrate 2	protein-coding
3439	chr10	24464169	24464341	+	0	NA	intron (NM_001321681, intron 1 of 13)	intron (NM_001321681, intron 1 of 13)	-2250	NM_001282770	56243	Hs.445885	NM_019590	ENSG00000120549	KIAA1217	SKT	KIAA1217	protein-coding
124	chr1	9128937	9128960	+	0	NA	exon (NM_024980, exon 1 of 4)	exon (NM_024980, exon 1 of 4)	222	NM_024980	80045	Hs.632367	NM_024980	ENSG00000180758	GPR157	-	G protein-coupled receptor 157	protein-coding
25585	chr7	4684034	4684138	+	0	NA	intron (NM_001037165, intron 1 of 8)	intron (NM_001037165, intron 1 of 8)	1787	NM_001037165	221937	Hs.487393	NM_001037165	ENSG00000164916	FOXK1	FOXK1L	forkhead box K1	protein-coding
27939	chr8	63168527	63168660	+	0	NA	promoter-TSS (NR_102684)	promoter-TSS (NR_102684)	-34	NM_001277817	253943	Hs.491861	NM_152758	ENSG00000185728	YTHDF3	-	YTH N6-methyladenosine RNA binding protein 3	protein-coding
9821	chr15	31397365	31397492	+	0	NA	intron (NM_001302461, intron 1 of 1)	CpG	70573	NM_001302461	51621	Hs.376443	NM_015995	ENSG00000169926	KLF13	BTEB3|FKLF2|NSLP1|RFLAT-1|RFLAT1	Kruppel like factor 13	protein-coding
1429	chr1	106620704	106620836	+	0	NA	Intergenic	MER52A|LTR|ERV1	-435875	NM_018137	55170	Hs.26006	NM_018137	ENSG00000198890	PRMT6	HRMT1L6	protein arginine methyltransferase 6	protein-coding
16289	chr2	127886339	127886483	+	0	NA	promoter-TSS (NM_001199140)	promoter-TSS (NM_001199140)	-471	NM_001199140	83607	Hs.546449	NM_031445	ENSG00000144233	AMMECR1L	-	AMMECR1 like	protein-coding
15518	chr2	48106775	48106909	+	0	NA	Intergenic	Intergenic	-201049	NM_001190274	80204	Hs.352677	NM_012167	ENSG00000138081	FBXO11	FBX11|PRMT9|UBR6|UG063H01|VIT1	F-box protein 11	protein-coding
11836	chr16	88765097	88765229	+	0	NA	intron (NM_001142864, intron 1 of 50)	intron (NM_001142864, intron 1 of 50)	20057	NM_001142864	9780	Hs.377001	NM_001142864	ENSG00000103335	PIEZO1	DHS|FAM38A|LMPH3|Mib	piezo type mechanosensitive ion channel component 1	protein-coding
11742	chr16	82170187	82170330	+	0	NA	promoter-TSS (NM_005792)	promoter-TSS (NM_005792)	-34	NM_005792	10200	Hs.344400	NM_005792	ENSG00000135698	MPHOSPH6	MPP|MPP-6|MPP6	M-phase phosphoprotein 6	protein-coding
4259	chr10	102503816	102503920	+	0	NA	promoter-TSS (NM_001178133)	promoter-TSS (NM_001178133)	-94	NM_001178133	51684	Hs.404089	NM_016169	ENSG00000107882	SUFU	PRO1280|SUFUH|SUFUXL	SUFU negative regulator of hedgehog signaling	protein-coding
25103	chr6	125124339	125124472	+	0	NA	Intergenic	L1PBa1|LINE|L1	-29324	NM_001003397	7164	Hs.591347	NM_003287	ENSG00000111907	TPD52L1	D53	tumor protein D52-like 1	protein-coding
29437	chr9	86127465	86127593	+	0	NA	promoter-TSS (NR_110996)	promoter-TSS (NR_110996)	-11	NR_110996	101927623	Hs.575644	NR_110996		LOC101927623	-	uncharacterized LOC101927623	ncRNA
17606	chr20	11230043	11230147	+	0	NA	Intergenic	MLT1H1|LTR|ERVL-MaLR	43288	NR_038972	339593	Hs.434320	NR_038972		LOC339593	-	uncharacterized LOC339593	ncRNA
3611	chr10	43138326	43138446	+	0	NA	promoter-TSS (NM_018590)	promoter-TSS (NM_018590)	-59	NR_135077	55454	Hs.657569	NM_018590	ENSG00000169826	CSGALNACT2	CHGN2|ChGn-2|GALNACT-2|GALNACT2|PRO0082|beta4GalNAcT	chondroitin sulfate N-acetylgalactosaminyltransferase 2	protein-coding
2483	chr1	205493366	205493470	+	0	NA	Intergenic	Intergenic	-11138	NM_212503	5129	Hs.445402	NM_002596	ENSG00000117266	CDK18	PCTAIRE|PCTAIRE3|PCTK3	cyclin dependent kinase 18	protein-coding
9480	chr14	81655747	81655851	+	0	NA	Intergenic	MLT1H2|LTR|ERVL-MaLR	-32738	NR_110074	101928559	Hs.525499	NR_110074	ENSG00000258977	LINC01467	-	long intergenic non-protein coding RNA 1467	ncRNA
30104	chr9	125200426	125200574	+	0	NA	promoter-TSS (NR_135145)	promoter-TSS (NR_135145)	-42	NM_001174153	10244	Hs.19012	NM_005833	ENSG00000136933	RABEPK	RAB9P40|bA65N13.1|p40	Rab9 effector protein with kelch motifs	protein-coding
22153	chr5	1645059	1645163	+	0	NA	Intergenic	CpG	-11106	NR_003713	728613	Hs.720393	NR_003713		LOC728613	-	programmed cell death 6 pseudogene	pseudo
11699	chr16	80027193	80027343	+	0	NA	Intergenic	Intergenic	232019	NR_104661	101928248	Hs.659802	NR_104660	ENSG00000260876	LINC01229	-	long intergenic non-protein coding RNA 1229	ncRNA
29645	chr9	97412073	97412177	+	0	NA	5' UTR (NM_001302884, exon 1 of 16)	5' UTR (NM_001302884, exon 1 of 16)	105	NM_014290	23424	Hs.193842	NM_014290	ENSG00000196116	TDRD7	CATC4|PCTAIRE2BP|TRAP	tudor domain containing 7	protein-coding
11386	chr16	55656050	55656117	+	0	NA	promoter-TSS (NM_001043)	promoter-TSS (NM_001043)	-357	NM_001043	6530	Hs.78036	NM_001043	ENSG00000103546	SLC6A2	NAT1|NET|NET1|SLC6A5	solute carrier family 6 member 2	protein-coding
21257	chr4	25173649	25173753	+	0	NA	intron (NR_037934, intron 1 of 1)	intron (NR_037934, intron 1 of 1)	13029	NR_037934	285540	Hs.732278	NR_037934		SEPSECS-AS1	-	SEPSECS antisense RNA 1 (head to head)	ncRNA
10507	chr15	78872812	78872956	+	0	NA	promoter-TSS (NM_001265605)	promoter-TSS (NM_001265605)	103	NM_206839	10933	Hs.374503	NM_006791	ENSG00000185787	MORF4L1	Eaf3|FWP006|HsT17725|MEAF3|MORFRG15|MRG15|S863-6	mortality factor 4 like 1	protein-coding
17841	chr20	31573002	31573106	+	0	NA	intron (NR_046853, intron 1 of 2)	GA-rich|Low_complexity|Low_complexity	209	NR_046853	100874042	Hs.373741	NR_046853	ENSG00000230613	HM13-AS1	-	HM13 antisense RNA 1	ncRNA
24490	chr6	37244978	37245131	+	0	NA	intron (NM_001286401, intron 1 of 2)	MLT1H|LTR|ERVL-MaLR	12583	NM_145316	221468	Hs.520101	NM_145316	ENSG00000172738	TMEM217	C6orf128|dJ355M6.2	transmembrane protein 217	protein-coding
25951	chr7	29256098	29256279	+	0	NA	intron (NM_001293072, intron 1 of 12)	intron (NM_001293072, intron 1 of 12)	-47218	NR_120522	102724484	Hs.638665	NR_120522		LOC102724484	-	uncharacterized LOC102724484	ncRNA
6694	chr12	15978763	15978867	+	0	NA	intron (NM_001300779, intron 5 of 7)	intron (NM_001300779, intron 5 of 7)	67643	NM_015954	51071	Hs.39429	NM_015954	ENSG00000023697	DERA	CGI-26|DEOC	deoxyribose-phosphate aldolase	protein-coding
22756	chr5	76818817	76818945	+	0	NA	promoter-TSS (NM_005242)	promoter-TSS (NM_005242)	-96	NM_005242	2150	Hs.744181	NM_005242	ENSG00000164251	F2RL1	GPR11|PAR2	F2R like trypsin receptor 1	protein-coding
7222	chr12	64452015	64452121	+	0	NA	promoter-TSS (NM_013254)	promoter-TSS (NM_013254)	8	NM_013254	29110	Hs.505874	NM_013254	ENSG00000183735	TBK1	FTDALS4|NAK|T2K	TANK binding kinase 1	protein-coding
29085	chr9	35906097	35906157	+	0	NA	promoter-TSS (NM_001039792)	promoter-TSS (NM_001039792)	-65	NM_001039792	646962	Hs.208081	NM_001039792	ENSG00000196196	HRCT1	LGLL338|PRO537|UNQ338	histidine rich carboxyl terminus 1	protein-coding
25669	chr7	8262127	8262153	+	0	NA	promoter-TSS (NR_125740)	promoter-TSS (NR_125740)	-85	NR_125740	100505938	Hs.729535	NR_125740		LOC100505938	-	uncharacterized LOC100505938	ncRNA
9627	chr14	96391811	96391846	+	0	NA	promoter-TSS (NM_152327)	promoter-TSS (NM_152327)	-283	NM_152327	122481	Hs.667462	NM_152327	ENSG00000140057	AK7	AK 7	adenylate kinase 7	protein-coding
30117	chr9	125746147	125746251	+	0	NA	promoter-TSS (NR_122032)	promoter-TSS (NR_122032)	-270	NR_122032	51145	Hs.104671	NM_016158		LOC51145	-	uncharacterized LOC51145	ncRNA
15807	chr2	73386163	73386196	+	0	NA	exon (NM_015120, exon 1 of 23)	exon (NM_015120, exon 1 of 23)	421	NM_015120	7840	Hs.184720	NM_015120	ENSG00000116127	ALMS1	ALSS	ALMS1, centrosome and basal body associated protein	protein-coding
10192	chr15	59256132	59256259	+	0	NA	intron (NM_004998, intron 4 of 27)	intron (NM_004998, intron 4 of 27)	49379	NM_033195	92483	Hs.307052	NM_033195	ENSG00000171989	LDHAL6B	LDH6B|LDHAL6|LDHL	lactate dehydrogenase A like 6B	protein-coding
27684	chr8	37695123	37695275	+	0	NA	promoter-TSS (NM_025069)	promoter-TSS (NM_025069)	-552	NM_025069	80139	Hs.288042	NM_025069	ENSG00000183779	ZNF703	NLZ1|ZEPPO1|ZNF503L|ZPO1	zinc finger protein 703	protein-coding
4360	chr10	111211855	111211865	+	0	NA	Intergenic	L1MC3|LINE|L1	134828	NM_000681	150	Hs.249159	NM_000681	ENSG00000150594	ADRA2A	ADRA2|ADRA2R|ADRAR|ALPHA2AAR|ZNF32	adrenoceptor alpha 2A	protein-coding
3823	chr10	69438652	69438827	+	0	NA	Intergenic	Intergenic	-12731	NM_012339	23555	Hs.499941	NM_012339	ENSG00000099282	TSPAN15	2700063A19Rik|NET-7|NET7|TM4SF15	tetraspanin 15	protein-coding
17124	chr2	219388433	219388513	+	0	NA	promoter-TSS (NM_001319119)	promoter-TSS (NM_001319119)	403	NM_001319121	23549	Hs.258551	NM_012100	ENSG00000123992	DNPEP	ASPEP|DAP	aspartyl aminopeptidase	protein-coding
27346	chr8	8288614	8288742	+	0	NA	Intergenic	Intergenic	60108	NR_024363	286042	Hs.656318	NR_024361	ENSG00000173295	FAM86B3P	-	family with sequence similarity 86, member A pseudogene	pseudo
25405	chr6	157381129	157381222	+	0	NA	promoter-TSS (NM_024630)	promoter-TSS (NM_024630)	-350	NM_153746	79683	Hs.596214	NM_024630	ENSG00000175048	ZDHHC14	NEW1CP	zinc finger DHHC-type containing 14	protein-coding
23599	chr5	157607455	157607523	+	0	NA	Intergenic	MIR3|SINE|MIR	-31666	NM_033274	8728	Hs.483944	NM_023038	ENSG00000135074	ADAM19	FKSG34|MADDAM|MLTNB	ADAM metallopeptidase domain 19	protein-coding
14158	chr19	13162793	13162936	+	0	NA	Intergenic	CpG	12396	NM_004907	9592	Hs.501629	NM_004907	ENSG00000160888	IER2	ETR101	immediate early response 2	protein-coding
25712	chr7	13990433	13990537	+	0	NA	promoter-TSS (NM_001163147)	promoter-TSS (NM_001163147)	217	NR_120445	2115	Hs.22634	NM_004956	ENSG00000006468	ETV1	ER81	ETS variant 1	protein-coding
8198	chr13	44435312	44435464	+	0	NA	intron (NM_001243797, intron 2 of 2)	CpG	1536	NM_006022	8848	Hs.436383	NM_006022	ENSG00000102804	TSC22D1	Ptg-2|TGFB1I4|TSC22	TSC22 domain family member 1	protein-coding
2500	chr1	206470010	206470097	+	0	NA	promoter-TSS (NM_001193321)	promoter-TSS (NM_001193321)	-190	NM_001193321	9641	Hs.321045	NM_014002	ENSG00000263528	IKBKE	IKK-E|IKK-i|IKKE|IKKI	inhibitor of kappa light polypeptide gene enhancer in B-cells, kinase epsilon	protein-coding
16399	chr2	142596738	142596812	+	0	NA	Intergenic	L1MA5|LINE|L1	-280851	NM_003937	8942	Hs.470126	NM_003937	ENSG00000115919	KYNU	KYNUU	kynureninase	protein-coding
3162	chr1	248838995	248839099	+	0	NA	intron (NM_024836, intron 1 of 3)	CpG	869	NM_024836	79894	Hs.521151	NM_024836	ENSG00000171161	ZNF672	-	zinc finger protein 672	protein-coding
26454	chr7	76379996	76380113	+	0	NA	Intergenic	CpG	-17470	NM_007155	7784	Hs.656137	NM_007155	ENSG00000188372	ZP3	ZP3A|ZP3B|ZPC|Zp-3	zona pellucida glycoprotein 3	protein-coding
19755	chr3	99901484	99901591	+	0	NA	intron (NM_001042459, intron 4 of 4)	intron (NM_001042459, intron 4 of 4)	-25334	NM_001282793	11259	Hs.104672	NM_014890	ENSG00000168386	FILIP1L	DOC-1|DOC1|GIP130|GIP90	filamin A interacting protein 1 like	protein-coding
351	chr1	23555063	23555167	+	0	NA	Intergenic	CpG	4679	NM_002167	3399	Hs.76884	NM_002167	ENSG00000117318	ID3	HEIR-1|bHLHb25	inhibitor of DNA binding 3, HLH protein	protein-coding
12294	chr17	29761490	29761620	+	0	NA	promoter-TSS (NM_001282131)	promoter-TSS (NM_001282131)	-123	NM_001282131	85464	Hs.654754	NM_033389	ENSG00000141298	SSH2	SSH-2|SSH-2L	slingshot protein phosphatase 2	protein-coding
8691	chr14	21913953	21914015	+	0	NA	Intergenic	Intergenic	-242967	NM_001317107	26687		NM_001317107		OR4E1	OR4E1P	olfactory receptor family 4 subfamily E member 1 (gene/pseudogene)	protein-coding
17331	chr2	236691909	236692090	+	0	NA	Intergenic	Intergenic	122262	NM_020311	57007	Hs.471751	NM_020311	ENSG00000144476	ACKR3	CMKOR1|CXC-R7|CXCR-7|CXCR7|GPR159|RDC-1|RDC1	atypical chemokine receptor 3	protein-coding
11018	chr16	11345306	11345413	+	0	NA	promoter-TSS (NM_152308)	promoter-TSS (NM_152308)	-79	NR_130754	116028	Hs.347524	NM_152308	ENSG00000175643	RMI2	BLAP18|C16orf75	RecQ mediated genome instability 2	protein-coding
26794	chr7	106780044	106780148	+	0	NA	Intergenic	MER115|DNA|hAT-Tip100	-85182	NM_001282426	5294	Hs.32942	NM_002649	ENSG00000105851	PIK3CG	PI3CG|PI3K|PI3Kgamma|PIK3|p110gamma|p120-PI3K	phosphatidylinositol-4,5-bisphosphate 3-kinase catalytic subunit gamma	protein-coding
6337	chr11	129364266	129364332	+	0	NA	Intergenic	CpG	-11687	NM_003658	8538	Hs.591944	NM_003658	ENSG00000043039	BARX2	-	BARX homeobox 2	protein-coding
22664	chr5	67248791	67248974	+	0	NA	Intergenic	Intergenic	-52093	NM_005582	4064	Hs.87205	NM_005582	ENSG00000134061	CD180	LY64|Ly78|RP105	CD180 molecule	protein-coding
21027	chr3	194769160	194769264	+	0	NA	intron (NR_037891, intron 3 of 3)	intron (NR_037891, intron 3 of 3)	60791	NR_037891	100507391	Hs.590099	NR_037891	ENSG00000237222	LINC01968	-	long intergenic non-protein coding RNA 1968	ncRNA
24834	chr6	80128575	80128679	+	0	NA	intron (NR_134945, intron 2 of 10)	intron (NR_134945, intron 2 of 10)	22017	NM_001318975	594	Hs.654441	NM_000056	ENSG00000083123	BCKDHB	BCKDE1B|BCKDH E1-beta|E1B	branched chain keto acid dehydrogenase E1 subunit beta	protein-coding
20607	chr3	169172703	169172807	+	0	NA	intron (NM_001205194, intron 1 of 15)	intron (NM_001205194, intron 1 of 15)	-25021	NM_001164000	2122	Hs.744090	NM_004991	ENSG00000085276	MECOM	AML1-EVI-1|EVI1|KMT8E|MDS1|MDS1-EVI1|PRDM3|RUSAT2	MDS1 and EVI1 complex locus	protein-coding
9127	chr14	60249730	60249834	+	0	NA	intron (NM_021003, intron 1 of 5)	CpG	534	NM_021003	5494	Hs.130036	NM_021003	ENSG00000100614	PPM1A	PP2C-ALPHA|PP2CA|PP2Calpha	protein phosphatase, Mg2+/Mn2+ dependent 1A	protein-coding
16872	chr2	196696548	196696652	+	0	NA	intron (NM_001080539, intron 14 of 27)	intron (NM_001080539, intron 14 of 27)	16412	NR_034036	100130452	Hs.591625	NR_034036		LOC100130452	-	uncharacterized LOC100130452	ncRNA
18441	chr21	26843028	26843132	+	0	NA	intron (NM_006988, intron 1 of 8)	intron (NM_006988, intron 1 of 8)	2329	NM_006988	9510	Hs.643357	NM_006988	ENSG00000154734	ADAMTS1	C3-C5|METH1	ADAM metallopeptidase with thrombospondin type 1 motif 1	protein-coding
1498	chr1	110487863	110487967	+	0	NA	non-coding (NR_108042, exon 2 of 2)	non-coding (NR_108042, exon 2 of 2)	2343	NR_108042	440602	Hs.708945	NR_108042	ENSG00000235407	CYMP-AS1	-	CYMP antisense RNA 1	ncRNA
13254	chr18	9334801	9334851	+	0	NA	promoter-TSS (NM_020648)	promoter-TSS (NM_020648)	59	NM_020648	57045	Hs.514685	NM_020648	ENSG00000128791	TWSG1	TSG	twisted gastrulation BMP signaling modulator 1	protein-coding
6863	chr12	38316651	38316791	+	0	NA	promoter-TSS (NM_001013620)	promoter-TSS (NM_001013620)	-34	NM_001308340	144245	Hs.259305	NM_001013620	ENSG00000175548	ALG10B	ALG10|KCR1	ALG10B, alpha-1,2-glucosyltransferase	protein-coding
16726	chr2	177618729	177618785	+	0	NA	5' UTR (NM_152275, exon 1 of 1)	5' UTR (NM_152275, exon 1 of 1)	209	NM_152275	92104	Hs.128384	NM_152275	ENSG00000197557	TTC30A	IFT70A	tetratricopeptide repeat domain 30A	protein-coding
13590	chr18	51343028	51343149	+	0	NA	Intergenic	Charlie7|DNA|hAT-Charlie	-48954	NR_040075	100287225	Hs.448920	NR_040074	ENSG00000227115	LINC01630	-	long intergenic non-protein coding RNA 1630	ncRNA
26712	chr7	100705909	100706060	+	0	NA	promoter-TSS (NM_005837)	promoter-TSS (NM_005837)	-69	NM_005837	10248	Hs.416994	NM_005837	ENSG00000172336	POP7	0610037N12Rik|RPP2|RPP20	POP7 homolog, ribonuclease P/MRP subunit	protein-coding
18544	chr21	39313520	39313624	+	0	NA	promoter-TSS (NR_111942)	promoter-TSS (NR_111942)	214	NM_001007246	54014	Hs.627139	NM_018963	ENSG00000185658	BRWD1	C21orf107|DCAF19|N143|WDR9	bromodomain and WD repeat domain containing 1	protein-coding
11052	chr16	15094335	15094439	+	0	NA	promoter-TSS (NM_018427)	promoter-TSS (NM_018427)	-24	NR_125434	100505915	Hs.678758	NR_125434	ENSG00000260735	LOC100505915	-	uncharacterized LOC100505915	ncRNA
21207	chr4	15913697	15913841	+	0	NA	Intergenic	Intergenic	24971	NM_005130	9982	Hs.1690	NM_005130	ENSG00000137440	FGFBP1	FGF-BP|FGF-BP1|FGFBP|FGFBP-1|HBP17	fibroblast growth factor binding protein 1	protein-coding
16637	chr2	170715283	170715387	+	0	NA	promoter-TSS (NR_027433)	promoter-TSS (NR_027433)	-12	NM_001003845	389058	Hs.368802	NM_001003845	ENSG00000204335	SP5	-	Sp5 transcription factor	protein-coding
28102	chr8	81686280	81686416	+	0	NA	promoter-TSS (NM_005536)	promoter-TSS (NM_005536)	6	NM_005536	3612	Hs.656694	NM_005536	ENSG00000133731	IMPA1	IMP|IMPA	inositol monophosphatase 1	protein-coding
16939	chr2	202780812	202780916	+	0	NA	intron (NM_138468, intron 13 of 13)	MIRc|SINE|MIR	48370	NM_001288624	130026	Hs.516629	NM_138468	ENSG00000163596	ICA1L	ALS2CR14|ALS2CR15	islet cell autoantigen 1 like	protein-coding
14375	chr19	35648095	35648221	+	0	NA	promoter-TSS (NM_001863)	promoter-TSS (NM_001863)	-65	NM_001863	1340	Hs.431668	NM_001863	ENSG00000126267	COX6B1	COX6B|COXG|COXVIb1	cytochrome c oxidase subunit 6B1	protein-coding
8322	chr13	62643161	62643215	+	0	NA	Intergenic	LTR10F|LTR|ERV1	153504	NR_120404	100874176	Hs.402083	NR_047029		LINC00448	-	long intergenic non-protein coding RNA 448	ncRNA
18081	chr20	45071463	45071567	+	0	NA	intron (NM_006282, intron 10 of 10)	intron (NM_006282, intron 10 of 10)	29597	NM_001322799	3787	Hs.117780	NM_002251	ENSG00000124134	KCNS1	Kv9.1	potassium voltage-gated channel modifier subfamily S member 1	protein-coding
10921	chr16	3235148	3235252	+	0	NA	promoter-TSS (NM_001145447)	promoter-TSS (NM_001145447)	-14	NM_003454	7752	Hs.632222	NM_003454	ENSG00000010539	ZNF200	-	zinc finger protein 200	protein-coding
21414	chr4	67713999	67714103	+	0	NA	intron (NR_015439, intron 1 of 1)	intron (NR_015439, intron 1 of 1)	12773	NR_015439	550112	Hs.479879	NR_015439	ENSG00000248049	UBA6-AS1	-	UBA6 antisense RNA 1 (head to head)	ncRNA
7032	chr12	52520377	52520531	+	0	NA	promoter-TSS (NM_000424)	promoter-TSS (NM_000424)	5	NM_000424	3852	Hs.433845	NM_000424	ENSG00000186081	KRT5	CK5|DDD|DDD1|EBS2|K5|KRT5A	keratin 5	protein-coding
3664	chr10	49419125	49419279	+	0	NA	Intergenic	MIRc|SINE|MIR	-23186	NM_001276451	644168	Hs.534530	NM_001080520	ENSG00000165606	DRGX	DRG11|PRRXL1	dorsal root ganglia homeobox	protein-coding
19807	chr3	105823568	105823672	+	0	NA	intron (NR_135810, intron 3 of 20)	intron (NR_135810, intron 3 of 20)	43971	NM_001321813	868	Hs.430589	NM_170662	ENSG00000114423	CBLB	Cbl-b|Nbla00127|RNF56	Cbl proto-oncogene B	protein-coding
10377	chr15	70475115	70475257	+	0	NA	Intergenic	Intergenic	111420	NR_135691	101929151	Hs.434703	NR_135691	ENSG00000280639	LOC101929151	-	uncharacterized LOC101929151	ncRNA
18290	chr20	56392377	56392481	+	0	NA	promoter-TSS (NM_001324)	promoter-TSS (NM_001324)	58	NM_001033521	1477	Hs.172865	NM_001324	ENSG00000101138	CSTF1	CstF-50|CstFp50	cleavage stimulation factor subunit 1	protein-coding
16534	chr2	159638144	159638181	+	0	NA	Intergenic	L1M1|LINE|L1	-21561	NM_013450	29994	Hs.470369	NM_013450	ENSG00000123636	BAZ2B	WALp4	bromodomain adjacent to zinc finger domain 2B	protein-coding
10433	chr15	74127655	74127787	+	0	NA	non-coding (NR_027073, exon 2 of 2)	non-coding (NR_027073, exon 2 of 2)	1557	NR_027073	283731	Hs.631696	NR_027073	ENSG00000248540	LOC283731	-	uncharacterized LOC283731	ncRNA
3108	chr1	244273963	244274067	+	0	NA	Intergenic	Intergenic	-78620	NM_001276349	200159	Hs.442703	NM_001012970	ENSG00000173728	C1orf100	-	chromosome 1 open reading frame 100	protein-coding
25330	chr6	150251038	150251142	+	0	NA	TTS (NM_030949)	TTS (NM_030949)	108038	NM_030949	81706	Hs.486798	NM_030949	ENSG00000198729	PPP1R14C	CPI17-like|KEPI|NY-BR-81	protein phosphatase 1 regulatory inhibitor subunit 14C	protein-coding
25937	chr7	28020435	28020511	+	0	NA	intron (NM_175061, intron 1 of 4)	intron (NM_175061, intron 1 of 4)	-159984	NR_034097	100128081	Hs.434307	NR_034097		JAZF1-AS1	-	JAZF1 antisense RNA 1	ncRNA
10821	chr15	101168295	101168399	+	0	NA	Intergenic	Intergenic	83585	NM_014918	22856	Hs.110488	NM_014918	ENSG00000131873	CHSY1	CHSY|CSS1|ChSy-1|TPBS	chondroitin sulfate synthase 1	protein-coding
11753	chr16	83802205	83802305	+	0	NA	intron (NR_120308, intron 2 of 2)	intron (NR_120308, intron 2 of 2)	1721	NR_120308	102724163		NR_120308	ENSG00000260228	LOC102724163	-	uncharacterized LOC102724163	ncRNA
2753	chr1	221478172	221478324	+	0	NA	Intergenic	Intergenic	-141952	NR_024236	400804	Hs.722626	NR_024236	ENSG00000234754	C1orf140	-	uncharacterized LOC400804	ncRNA
16782	chr2	185583559	185583722	+	0	NA	Intergenic	L1M1|LINE|L1	155079	NR_110216	101927196	Hs.244783	NR_110214	ENSG00000226747	LOC101927196	-	uncharacterized LOC101927196	ncRNA
2461	chr1	204438751	204438891	+	0	NA	intron (NM_002646, intron 24 of 33)	intron (NM_002646, intron 24 of 33)	-27004	NM_032833	84919	Hs.304376	NM_032833	ENSG00000158615	PPP1R15B	CREP|MSSGM2	protein phosphatase 1 regulatory subunit 15B	protein-coding
22484	chr5	49599555	49599709	+	0	NA	Intergenic	BSR/Beta|Satellite|Satellite	841768	NM_198449	133418	Hs.561411	NM_198449	ENSG00000170571	EMB	GP70	embigin	protein-coding
14563	chr19	45507337	45507454	+	0	NA	promoter-TSS (NM_003370)	promoter-TSS (NM_003370)	-35	NM_003370	7408	Hs.515469	NM_003370	ENSG00000125753	VASP	-	vasodilator-stimulated phosphoprotein	protein-coding
10636	chr15	87369368	87369472	+	0	NA	Intergenic	L1PA16|LINE|L1	-207509	NR_026869	145978	Hs.350808	NM_152454	ENSG00000259527	LINC00052	NCRNA00052|TMEM83	long intergenic non-protein coding RNA 52	ncRNA
6880	chr12	40832079	40832183	+	0	NA	intron (NM_001256064, intron 1 of 15)	intron (NM_001256064, intron 1 of 15)	4193	NM_001256064	1272	Hs.143434	NM_001843	ENSG00000018236	CNTN1	F3|GP135|MYPCN	contactin 1	protein-coding
22857	chr5	89878390	89878449	+	0	NA	Intergenic	MLT1I|LTR|ERVL-MaLR	138301	NR_037433	100500825		NR_037433	ENSG00000264342	MIR3660	mir-3660	microRNA 3660	ncRNA
24576	chr6	42979127	42979298	+	0	NA	promoter-TSS (NM_000287)	promoter-TSS (NM_000287)	31	NM_000287	5190	Hs.656425	NM_000287	ENSG00000124587	PEX6	HMLR2|PAF-2|PAF2|PBD4A|PDB4B|PXAAA1	peroxisomal biogenesis factor 6	protein-coding
18513	chr21	36430172	36430316	+	0	NA	Intergenic	Intergenic	36197	NM_012130	23562	Hs.660278	NM_012130	ENSG00000159261	CLDN14	DFNB29	claudin 14	protein-coding
7033	chr12	52582972	52583105	+	0	NA	Intergenic	Intergenic	-9213	NM_175053	121391	Hs.660125	NM_175053	ENSG00000170484	KRT74	ADWH|HTSS2|HYPT3|K6IRS4|KRT5C|KRT6IRS4	keratin 74	protein-coding
19617	chr3	63673247	63673321	+	0	NA	Intergenic	Intergenic	20616	NM_001080537	132203	Hs.130704	NM_001080537	ENSG00000188817	SNTN	S100A1L|S100AL|sentan	sentan, cilia apical structure protein	protein-coding
1734	chr1	152036971	152037075	+	0	NA	promoter-TSS (NM_005620)	promoter-TSS (NM_005620)	12	NM_005620	6282	Hs.417004	NM_005620	ENSG00000163191	S100A11	HEL-S-43|MLN70|S100C	S100 calcium binding protein A11	protein-coding
14133	chr19	12162961	12163136	+	0	NA	promoter-TSS (NM_001348013)	promoter-TSS (NM_001348013)	1	NM_003437	7695	Hs.479874	NM_003437	ENSG00000196646	ZNF136	pHZ-20	zinc finger protein 136	protein-coding
15911	chr2	85595580	85595726	+	0	NA	promoter-TSS (NM_016494)	promoter-TSS (NM_016494)	-61	NM_016494	51255	Hs.356187	NM_016494	ENSG00000168894	RNF181	HSPC238	ring finger protein 181	protein-coding
3230	chr10	5596155	5596317	+	0	NA	promoter-TSS (NR_134491)	promoter-TSS (NR_134491)	-118	NR_134491	105376382	Hs.460282	NR_134491	ENSG00000242147	LOC105376382	-	uncharacterized LOC105376382	ncRNA
28950	chr9	16343567	16343689	+	0	NA	Intergenic	Intergenic	-67315	NR_073471	100129385	Hs.586441	NM_001271829	ENSG00000205549	C9orf92	Em:AL513424.1	chromosome 9 open reading frame 92	protein-coding
13554	chr18	49561936	49562057	+	0	NA	promoter-TSS (NM_001308006)	promoter-TSS (NM_001308006)	-35	NM_006033	9388	Hs.465102	NM_006033	ENSG00000101670	LIPG	EDL|EL|PRO719	lipase G, endothelial type	protein-coding
19966	chr3	118548581	118548685	+	0	NA	intron (NR_135547, intron 3 of 3)	intron (NR_135547, intron 3 of 3)	-93135	NR_135573	101926968	Hs.518185	NR_135573		LOC101926968	-	uncharacterized LOC101926968	ncRNA
30107	chr9	125241446	125241467	+	0	NA	promoter-TSS (NM_005347)	promoter-TSS (NM_005347)	-69	NM_005347	3309	Hs.743241	NM_005347	ENSG00000044574	HSPA5	BIP|GRP78|HEL-S-89n|MIF2	heat shock protein family A (Hsp70) member 5	protein-coding
24326	chr6	30571285	30571401	+	0	NA	promoter-TSS (NM_001025091)	promoter-TSS (NM_001025091)	-50	NM_001025091	23	Hs.655285	NM_001090	ENSG00000204574	ABCF1	ABC27|ABC50	ATP binding cassette subfamily F member 1	protein-coding
19771	chr3	101561797	101561897	+	0	NA	promoter-TSS (NM_017819)	promoter-TSS (NM_017819)	11	NM_017819	54931	Hs.594839	NM_017819	ENSG00000174173	TRMT10C	COXPD30|HNYA|MRPP1|RG9MTD1	tRNA methyltransferase 10C, mitochondrial RNase P subunit	protein-coding
9387	chr14	75200535	75200694	+	0	NA	Intergenic	L2a|LINE|L2	-23968	NM_006827	10972	Hs.74137	NM_006827	ENSG00000170348	TMED10	P24(DELTA)|S31I125|S31III125|TMP21|Tmp-21-I|p23|p24d1	transmembrane p24 trafficking protein 10	protein-coding
2242	chr1	185565429	185565568	+	0	NA	intron (NR_110793, intron 2 of 3)	L4_A_Mam|LINE|RTE-X	62990	NR_110793	101929093	Hs.535227	NR_110793	ENSG00000228309	LINC01350	GS1-204I12.1	long intergenic non-protein coding RNA 1350	ncRNA
15310	chr2	31401632	31401766	+	0	NA	intron (NM_000379, intron 3 of 35)	intron (NM_000379, intron 3 of 35)	13046	NM_000379	7498	Hs.250	NM_000379	ENSG00000158125	XDH	XAN1|XO|XOR	xanthine dehydrogenase	protein-coding
26215	chr7	46930456	46930603	+	0	NA	Intergenic	Intergenic	-233407	NR_134575	730338	Hs.640207	NR_134575	ENSG00000233539	LOC730338	-	uncharacterized LOC730338	ncRNA
27052	chr7	134646645	134646749	+	0	NA	promoter-TSS (NM_199186)	promoter-TSS (NM_199186)	-82	NM_001724	669	Hs.198365	NM_001724	ENSG00000172331	BPGM	DPGM	bisphosphoglycerate mutase	protein-coding
17427	chr20	543698	543802	+	0	NA	promoter-TSS (NM_001895)	promoter-TSS (NM_001895)	88	NM_177560	1457	Hs.644056	NM_001895	ENSG00000101266	CSNK2A1	CK2A1|CKII|CSNK2A3|OCNDS	casein kinase 2 alpha 1	protein-coding
644	chr1	37554324	37554428	+	0	NA	promoter-TSS (NM_024700)	promoter-TSS (NM_024700)	-32	NM_024700	79753	Hs.47232	NM_024700	ENSG00000163877	SNIP1	PMRED	Smad nuclear interacting protein 1	protein-coding
2477	chr1	205284827	205284931	+	0	NA	Intergenic	Intergenic	27682	NM_001331034	9911	Hs.6360	NM_014858	ENSG00000133069	TMCC2	HUCEP11	transmembrane and coiled-coil domain family 2	protein-coding
3360	chr10	17617442	17617513	+	0	NA	promoter-TSS (NM_014241)	promoter-TSS (NM_014241)	-103	NM_014241	9200	Hs.114062	NM_014241	ENSG00000165996	HACD1	CAP|PTPLA	3-hydroxyacyl-CoA dehydratase 1	protein-coding
20919	chr3	189789518	189789672	+	0	NA	promoter-TSS (NM_001114982)	promoter-TSS (NM_001114982)	-65	NM_001114980	8626	Hs.137569	NM_003722	ENSG00000073282	TP63	AIS|B(p51A)|B(p51B)|EEC3|KET|LMS|NBP|OFC8|RHS|SHFM4|TP53CP|TP53L|TP73L|p40|p51|p53CP|p63|p73H|p73L	tumor protein p63	protein-coding
5308	chr11	59174816	59174902	+	0	NA	intron (NM_015177, intron 1 of 8)	intron (NM_015177, intron 1 of 8)	2520	NM_015177	23220	Hs.523696	NM_015177	ENSG00000110042	DTX4	RNF155	deltex E3 ubiquitin ligase 4	protein-coding
25201	chr6	137217337	137217414	+	0	NA	intron (NM_000416, intron 1 of 6)	intron (NM_000416, intron 1 of 6)	2055	NM_000416	3459	Hs.520414	NM_000416	ENSG00000027697	IFNGR1	CD119|IFNGR|IMD27A|IMD27B	interferon gamma receptor 1	protein-coding
5275	chr11	57657571	57657732	+	0	NA	promoter-TSS (NM_001142597)	promoter-TSS (NM_001142597)	-93	NM_001142597	10978	Hs.523687	NM_006831	ENSG00000172409	CLP1	HEAB|hClp1	cleavage and polyadenylation factor I subunit 1	protein-coding
18633	chr22	19576909	19577013	+	0	NA	Intergenic	Intergenic	-10122	NR_024381	150185	Hs.719752	NR_024381		LINC00895	-	long intergenic non-protein coding RNA 895	ncRNA
18188	chr20	50496901	50497103	+	0	NA	Intergenic	L2b|LINE|L2	-13319	NM_002827	5770	Hs.417549	NM_002827	ENSG00000196396	PTPN1	PTP1B	protein tyrosine phosphatase, non-receptor type 1	protein-coding
15205	chr2	26244686	26244698	+	0	NA	promoter-TSS (NM_001281513)	promoter-TSS (NM_001281513)	34	NM_000182	3030	Hs.516032	NM_000182	ENSG00000084754	HADHA	ECHA|GBP|HADH|LCEH|LCHAD|MTPA|TP-ALPHA	hydroxyacyl-CoA dehydrogenase/3-ketoacyl-CoA thiolase/enoyl-CoA hydratase (trifunctional protein), alpha subunit	protein-coding
4185	chr10	98309680	98309767	+	0	NA	Intergenic	Intergenic	-41473	NM_032211	84171	Hs.306814	NM_032211	ENSG00000138131	LOXL4	LOXC	lysyl oxidase like 4	protein-coding
1802	chr1	155017469	155017651	+	0	NA	TTS (NM_144622)	TTS (NM_144622)	14930	NM_001252406	51043	Hs.729279	NM_001252406	ENSG00000160685	ZBTB7B	CKROX|THPOK|ZBTB15|ZFP-67|ZFP67|ZNF857B|c-KROX|hcKROX	zinc finger and BTB domain containing 7B	protein-coding
11358	chr16	53434407	53434511	+	0	NA	promoter-TSS (NM_001323609)	promoter-TSS (NM_001323609)	20	NM_005611	5934	Hs.513609	NM_005611	ENSG00000103479	RBL2	P130|Rb2	RB transcriptional corepressor like 2	protein-coding
2775	chr1	222712487	222712566	+	0	NA	promoter-TSS (NM_022831)	promoter-TSS (NM_022831)	-4	NM_022831	64853	Hs.156625	NM_022831	ENSG00000186063	AIDA	C1orf80	axin interactor, dorsalization associated	protein-coding
18543	chr21	39312424	39312563	+	0	NA	intron (NM_001007246, intron 4 of 4)	CpG	1293	NM_001007246	54014	Hs.627139	NM_018963	ENSG00000185658	BRWD1	C21orf107|DCAF19|N143|WDR9	bromodomain and WD repeat domain containing 1	protein-coding
7494	chr12	98491037	98491141	+	0	NA	intron (NR_038383, intron 3 of 3)	intron (NR_038383, intron 3 of 3)	12766	NR_038383	643770	Hs.129589	NR_038383	ENSG00000245017	LOC643770	-	uncharacterized LOC643770	ncRNA
29157	chr9	70054015	70054128	+	0	NA	intron (NR_125850, intron 2 of 13)	L2b|LINE|L2	10490	NM_153267	256691	Hs.547172	NM_153267	ENSG00000165072	MAMDC2	-	MAM domain containing 2	protein-coding
15049	chr2	13007006	13007110	+	0	NA	promoter-TSS (NR_038434)	promoter-TSS (NR_038434)	-45	NR_038434	100506474	Hs.242196	NR_038434	ENSG00000225649	LOC100506474	-	uncharacterized LOC100506474	ncRNA
14130	chr19	11987559	11987663	+	0	NA	promoter-TSS (NR_134930)	promoter-TSS (NR_134930)	-6	NR_134930	101928464	Hs.631643	NR_134927	ENSG00000219665	LOC101928464	-	uncharacterized LOC101928464	ncRNA
2273	chr1	192808868	192808968	+	0	NA	promoter-TSS (NM_002923)	promoter-TSS (NM_002923)	-121	NM_002923	5997	Hs.78944	NM_002923	ENSG00000116741	RGS2	G0S8	regulator of G-protein signaling 2	protein-coding
9207	chr14	64720341	64720483	+	0	NA	intron (NM_001308147, intron 1 of 16)	intron (NM_001308147, intron 1 of 16)	16004	NM_001308147	26030	Hs.509637	NM_015549	ENSG00000126822	PLEKHG3	ARHGEF43|KIAA0599	pleckstrin homology and RhoGEF domain containing G3	protein-coding
24416	chr6	33418126	33418261	+	0	NA	promoter-TSS (NM_001014433)	promoter-TSS (NM_001014433)	95	NM_001014837	51596	Hs.520070	NM_015921	ENSG00000112514	CUTA	ACHAP|C6orf82	cutA divalent cation tolerance homolog	protein-coding
3330	chr10	14954169	14954283	+	0	NA	non-coding (NR_110297, exon 1 of 17)	non-coding (NR_110297, exon 1 of 17)	206	NM_001033857	64421	Hs.655932	NM_022487	ENSG00000152457	DCLRE1C	A-SCID|DCLREC1C|RS-SCID|SCIDA|SNM1C	DNA cross-link repair 1C	protein-coding
22608	chr5	61304672	61304811	+	0	NA	Intergenic	Intergenic	-27532	NM_020928	57688	Hs.744939	NM_020928	ENSG00000130449	ZSWIM6	AFND	zinc finger SWIM-type containing 6	protein-coding
17861	chr20	32109417	32109574	+	0	NA	promoter-TSS (NM_014742)	promoter-TSS (NM_014742)	-11	NM_014742	9777	Hs.654665	NM_014742	ENSG00000101337	TM9SF4	dJ836N17.2	transmembrane 9 superfamily member 4	protein-coding
19609	chr3	59050060	59050187	+	0	NA	promoter-TSS (NM_198463)	promoter-TSS (NM_198463)	-134	NM_198463	200844	Hs.368434	NM_198463	ENSG00000163689	C3orf67	-	chromosome 3 open reading frame 67	protein-coding
14772	chr19	54020316	54020446	+	0	NA	Intergenic	Intergenic	28093	NM_145814	59285	Hs.631560	NM_031897	ENSG00000130433	CACNG6	-	calcium voltage-gated channel auxiliary subunit gamma 6	protein-coding
26786	chr7	106285220	106285357	+	0	NA	promoter-TSS (NM_005746)	promoter-TSS (NM_005746)	-96	NM_005746	10135	Hs.489615	NM_005746	ENSG00000105835	NAMPT	1110035O14Rik|PBEF|PBEF1|VF|VISFATIN	nicotinamide phosphoribosyltransferase	protein-coding
17674	chr20	16729899	16730043	+	0	NA	promoter-TSS (NM_003092)	promoter-TSS (NM_003092)	7	NM_198220	6629	Hs.280378	NM_003092	ENSG00000125870	SNRPB2	Msl1|U2B''	small nuclear ribonucleoprotein polypeptide B2	protein-coding
3231	chr10	5610064	5610149	+	0	NA	Intergenic	Intergenic	-13988	NR_134491	105376382	Hs.460282	NR_134491	ENSG00000242147	LOC105376382	-	uncharacterized LOC105376382	ncRNA
11517	chr16	68005926	68006001	+	0	NA	Intergenic	Intergenic	-5377	NR_136706	64174	Hs.372633	NM_022355	ENSG00000167261	DPEP2	MBD2	dipeptidase 2	protein-coding
14361	chr19	34734144	34734264	+	0	NA	promoter-TSS (NM_001029997)	promoter-TSS (NM_001029997)	-371	NM_001029997	339318	Hs.720472	NM_001029997	ENSG00000197841	ZNF181	HHZ181	zinc finger protein 181	protein-coding
3646	chr10	47384209	47384338	+	0	NA	promoter-TSS (NM_001346932)	promoter-TSS (NM_001346932)	65	NM_001346932	118738	Hs.27788	NM_153034	ENSG00000265763	ZNF488	-	zinc finger protein 488	protein-coding
29750	chr9	106069385	106069489	+	0	NA	Intergenic	L2c|LINE|L2	374912	NM_018112	55151	Hs.411925	NM_018112	ENSG00000095209	TMEM38B	C9orf87|D4Ertd89e|OI14|TRIC-B|TRICB|bA219P18.1	transmembrane protein 38B	protein-coding
25765	chr7	17662023	17662163	+	0	NA	Intergenic	Intergenic	-103184	NR_110013	101927630	Hs.583400	NR_110013	ENSG00000236039	LOC101927630	-	uncharacterized LOC101927630	ncRNA
19554	chr3	52897524	52897669	+	0	NA	promoter-TSS (NM_001198974)	promoter-TSS (NM_001198974)	-15	NM_198563	375346	Hs.744189	NM_198563	ENSG00000213533	TMEM110	STIMATE	transmembrane protein 110	protein-coding
14735	chr19	51002603	51002774	+	0	NA	promoter-TSS (NM_001281431)	promoter-TSS (NM_001281431)	-986	NM_001281431	11202	Hs.104570	NM_007196	ENSG00000129455	KLK8	HNP|NP|NRPN|PRSS19|TADG14	kallikrein related peptidase 8	protein-coding
7996	chr13	25771411	25771502	+	0	NA	intron (NM_001313741, intron 26 of 35)	intron (NM_001313741, intron 26 of 35)	279604	NM_001007538	387914	Hs.433791	NM_001007538	ENSG00000180730	SHISA2	C13orf13|PRO28631|TMEM46|WGAR9166|bA398O19.2|hShisa	shisa family member 2	protein-coding
4857	chr11	13051463	13051483	+	0	NA	Intergenic	LTR16A|LTR|ERVL	42050	NM_001080521	644943	Hs.134650	NM_001080521	ENSG00000189431	RASSF10	-	Ras association domain family member 10	protein-coding
4828	chr11	11451084	11451249	+	0	NA	intron (NM_198516, intron 1 of 10)	intron (NM_198516, intron 1 of 10)	-97809	NM_001256686	283106	Hs.654675	NM_001256686	ENSG00000254598	CSNK2A3	CSNK2A1P	casein kinase 2 alpha 3	protein-coding
27712	chr8	38924449	38924597	+	0	NA	intron (NM_021623, intron 2 of 11)	LTR16A2|LTR|ERVL	23288	NM_021623	59339	Hs.369123	NM_021623	ENSG00000169499	PLEKHA2	TAPP2	pleckstrin homology domain containing A2	protein-coding
9231	chr14	65411740	65411905	+	0	NA	promoter-TSS (NR_038170)	promoter-TSS (NR_038170)	795	NR_024334	645431	Hs.713717	NR_024334		FUT8-AS1	-	FUT8 antisense RNA 1	ncRNA
2331	chr1	199684752	199684900	+	0	NA	Intergenic	Intergenic	-342776	NM_003822	2494	Hs.33446	NM_003822	ENSG00000116833	NR5A2	B1F|B1F2|CPF|FTF|FTZ-F1|FTZ-F1beta|LRH-1|LRH1|hB1F-2	nuclear receptor subfamily 5 group A member 2	protein-coding
1902	chr1	159916436	159916588	+	0	NA	Intergenic	Intergenic	7205	NM_001277224	8407	Hs.517168	NM_003564	ENSG00000158710	TAGLN2	HA1756	transgelin 2	protein-coding
7503	chr12	98837442	98837546	+	0	NA	intron (NM_152788, intron 17 of 25)	intron (NM_152788, intron 17 of 25)	57402	NM_001204079	56899	Hs.506458	NM_020140	ENSG00000185046	ANKS1B	AIDA|AIDA-1|ANKS2|EB-1|EB1|cajalin-2	ankyrin repeat and sterile alpha motif domain containing 1B	protein-coding
24007	chr6	10195342	10195446	+	0	NA	Intergenic	Intergenic	-216924	NR_033910	100130275	Hs.661431	NR_033910		TFAP2A-AS1	-	TFAP2A antisense RNA 1	ncRNA
21275	chr4	30537673	30537777	+	0	NA	Intergenic	MLT1D|LTR|ERVL-MaLR	-182683	NM_032456	5099	Hs.479439	NM_002589	ENSG00000169851	PCDH7	BH-Pcdh|BHPCDH|PPP1R120	protocadherin 7	protein-coding
10766	chr15	95492477	95492581	+	0	NA	intron (NR_027133, intron 3 of 5)	intron (NR_027133, intron 3 of 5)	59436	NR_027132	145820	Hs.652702	NR_027132	ENSG00000259134	LINC00924	-	long intergenic non-protein coding RNA 924	ncRNA
2001	chr1	166603419	166603562	+	0	NA	promoter-TSS (NR_002925)	promoter-TSS (NR_002925)	-426	NR_002925	116123	Hs.348539	NM_138784	ENSG00000215834	FMO9P	-	flavin containing monooxygenase 9 pseudogene	pseudo
4394	chr10	114320801	114320931	+	0	NA	intron (NM_032550, intron 5 of 18)	intron (NM_032550, intron 5 of 18)	81252	NM_001320804	340706	Hs.197741	NM_198496	ENSG00000165816	VWA2	AMACO|CCSP-2|NET42	von Willebrand factor A domain containing 2	protein-coding
10510	chr15	78930947	78931104	+	0	NA	intron (NM_004390, intron 7 of 11)	intron (NM_004390, intron 7 of 11)	14073	NM_004390	1512	Hs.148641	NM_004390	ENSG00000103811	CTSH	ACC-4|ACC-5|ACC4|ACC5|CPSB	cathepsin H	protein-coding
18198	chr20	50761869	50761929	+	0	NA	Intergenic	Intergenic	30355	NM_032521	84612	Hs.589848	NM_032521	ENSG00000124171	PARD6B	PAR6B	par-6 family cell polarity regulator beta	protein-coding
26719	chr7	101017588	101017692	+	0	NA	promoter-TSS (NR_120519)	promoter-TSS (NR_120519)	-32	NR_120520	102724094	Hs.571256	NR_120519	ENSG00000227053	LOC102724094	-	uncharacterized LOC102724094	ncRNA
4357	chr10	110871780	110871932	+	0	NA	promoter-TSS (NM_001199492)	promoter-TSS (NM_001199492)	61	NM_001199492	27250	Hs.711490	NM_014456	ENSG00000150593	PDCD4	H731	programmed cell death 4	protein-coding
10291	chr15	65133132	65133281	+	0	NA	exon (NM_005707, exon 1 of 5)	exon (NM_005707, exon 1 of 5)	630	NM_005707	10081	Hs.458596	NM_005707	ENSG00000090470	PDCD7	ES18|HES18	programmed cell death 7	protein-coding
5796	chr11	86460145	86460249	+	0	NA	intron (NM_001014811, intron 7 of 13)	intron (NM_001014811, intron 7 of 13)	85461	NM_021827	60494	Hs.144913	NM_021827	ENSG00000149201	CCDC81	-	coiled-coil domain containing 81	protein-coding
3695	chr10	53111658	53111762	+	0	NA	Intergenic	L1P2|LINE|L1	-340010	NM_000242	4153	Hs.499674	NM_000242	ENSG00000165471	MBL2	COLEC1|HSMBPC|MBL|MBL2D|MBP|MBP-C|MBP1|MBPD	mannose binding lectin 2	protein-coding
22190	chr5	8457385	8457544	+	0	NA	promoter-TSS (NR_039984)	promoter-TSS (NR_039984)	100	NR_039984	729506	Hs.566412	NR_039984	ENSG00000245729	LOC729506	-	uncharacterized LOC729506	ncRNA
22002	chr4	169612579	169612698	+	0	NA	promoter-TSS (NM_001199397)	promoter-TSS (NM_001199397)	-11	NM_001199399	4750	Hs.481181	NM_012224	ENSG00000137601	NEK1	NY-REN-55|SRPS2|SRPS2A|SRTD6	NIMA related kinase 1	protein-coding
12461	chr17	40318106	40318273	+	0	NA	promoter-TSS (NM_001145301)	promoter-TSS (NM_001145301)	-32	NM_001145302	5914	Hs.654583	NM_000964	ENSG00000131759	RARA	NR1B1|RAR	retinoic acid receptor alpha	protein-coding
30857	chrX	80808122	80808226	+	0	NA	intron (NM_153252, intron 4 of 40)	intron (NM_153252, intron 4 of 40)	1560	NM_153252	254065	Hs.147027	NM_153252	ENSG00000165288	BRWD3	BRODL|MRX93	bromodomain and WD repeat domain containing 3	protein-coding
14680	chr19	49157732	49157879	+	0	NA	promoter-TSS (NM_001321281)	promoter-TSS (NM_001321281)	46	NM_017636	54795	Hs.467101	NM_017636	ENSG00000130529	TRPM4	LTrpC4|PFHB1B|TRPM4B|hTRPM4	transient receptor potential cation channel subfamily M member 4	protein-coding
16889	chr2	198296800	198296904	+	0	NA	Intergenic	Intergenic	78245	NR_110267	101927619	Hs.632942	NR_110267		LINC01923	-	long intergenic non-protein coding RNA 1923	ncRNA
17183	chr2	224221713	224221817	+	0	NA	Intergenic	Intergenic	180229	NM_024785	79843	Hs.147585	NM_024785	ENSG00000124019	FAM124B	-	family with sequence similarity 124 member B	protein-coding
24332	chr6	30672898	30672943	+	0	NA	5' UTR (NM_003587, exon 1 of 20).6	5' UTR (NM_003587, exon 1 of 20).6	133	NM_001164239	8449	Hs.485060	NM_003587	ENSG00000204560	DHX16	DBP2|DDX16|PRO2014|PRP8|PRPF2|Prp2	DEAH-box helicase 16	protein-coding
14344	chr19	32675172	32675337	+	0	NA	promoter-TSS (NM_032139)	promoter-TSS (NM_032139)	-58	NM_032139	84079	Hs.59236	NM_032139	ENSG00000105186	ANKRD27	PP12899|VARP	ankyrin repeat domain 27	protein-coding
12364	chr17	35245266	35245370	+	0	NA	intron (NM_001330183, intron 1 of 3)	Tigger7|DNA|TcMar-Tigger	2251	NM_144975	162394	Hs.585792	NM_144975	ENSG00000166750	SLFN5	-	schlafen family member 5	protein-coding
26517	chr7	84303085	84303237	+	0	NA	Intergenic	Intergenic	-108260	NM_006080	10371	Hs.252451	NM_006080	ENSG00000075213	SEMA3A	COLL1|HH16|Hsema-I|Hsema-III|SEMA1|SEMAD|SEMAIII|SEMAL|SemD|coll-1	semaphorin 3A	protein-coding
13244	chr18	7335065	7335169	+	0	NA	Intergenic	Intergenic	103978	NM_001105581	339291	Hs.647588	NM_001105581	ENSG00000206422	LRRC30	-	leucine rich repeat containing 30	protein-coding
4669	chr11	695097	695320	+	0	NA	promoter-TSS (NM_001042463)	promoter-TSS (NM_001042463)	-383	NM_001276274	283232	Hs.448664	NM_174940	ENSG00000177042	TMEM80	-	transmembrane protein 80	protein-coding
30291	chr9	132028100	132028267	+	0	NA	intron (NM_004269, intron 2 of 7)	L2a|LINE|L2	51704	NM_001253882	9442	Hs.374262	NM_004269	ENSG00000160563	MED27	CRAP34|CRSP34|CRSP8|MED3|TRAP37	mediator complex subunit 27	protein-coding
22036	chr4	176020694	176020711	+	0	NA	Intergenic	Intergenic	-18011	NM_001261447	2823	Hs.75819	NM_005277	ENSG00000150625	GPM6A	GPM6|M6A	glycoprotein M6A	protein-coding
21123	chr4	2843755	2843871	+	0	NA	promoter-TSS (NM_001119)	promoter-TSS (NM_001119)	-44	NM_001119	118	Hs.183706	NM_001119	ENSG00000087274	ADD1	ADDA	adducin 1	protein-coding
10585	chr15	83379631	83379785	+	0	NA	Intergenic	Intergenic	-67520	NM_001324186	6457	Hs.270055	NM_003027	ENSG00000140600	SH3GL3	CNSA3|EEN-B2|HsT19371|SH3D2C|SH3P13	SH3 domain containing GRB2 like 3, endophilin A3	protein-coding
28891	chr9	4530469	4530576	+	0	NA	intron (NM_004170, intron 1 of 11)	intron (NM_004170, intron 1 of 11)	40095	NM_004170	6505	Hs.444915	NM_004170	ENSG00000106688	SLC1A1	DCBXA|EAAC1|EAAT3|SCZD18	solute carrier family 1 member 1	protein-coding
27698	chr8	38076356	38076510	+	0	NA	Intergenic	MER4D|LTR|ERV1	-29060	NM_001282272	9070	Hs.521530	NM_004674	ENSG00000129691	ASH2L	ASH2|ASH2L1|ASH2L2|Bre2	ASH2 like histone lysine methyltransferase complex subunit	protein-coding
13955	chr19	4575499	4575603	+	0	NA	Intergenic	Intergenic	-15792	NM_032108	10501	Hs.465642	NM_020241	ENSG00000167680	SEMA6B	SEM-SEMA-Y|SEMA-VIB|SEMAN|semaZ	semaphorin 6B	protein-coding
5173	chr11	36312697	36312776	+	0	NA	intron (NM_001160167, intron 1 of 8)	MIRb|SINE|MIR	16561	NM_001160167	79899	Hs.19987	NM_024841	ENSG00000135362	PRR5L	PROTOR2	proline rich 5 like	protein-coding
5245	chr11	47214928	47215032	+	0	NA	promoter-TSS (NM_000107)	promoter-TSS (NM_000107)	38	NM_001300734	1643	Hs.700338	NM_000107	ENSG00000134574	DDB2	DDBB|UV-DDB2|XPE	damage specific DNA binding protein 2	protein-coding
26487	chr7	80151067	80151171	+	0	NA	intron (NM_001256414, intron 1 of 7)	intron (NM_001256414, intron 1 of 7)	15364	NM_001256414	2770	Hs.134587	NM_002069	ENSG00000127955	GNAI1	Gi	G protein subunit alpha i1	protein-coding
5453	chr11	65014036	65014167	+	0	NA	promoter-TSS (NR_037650)	promoter-TSS (NR_037650)	-12	NM_001667	402	Hs.502836	NM_001667	ENSG00000213465	ARL2	ARFL2	ADP ribosylation factor like GTPase 2	protein-coding
3171	chr10	988335	988439	+	0	NA	promoter-TSS (NM_012341)	promoter-TSS (NM_012341)	-22	NM_012341	23560	Hs.215766	NM_012341	ENSG00000107937	GTPBP4	CRFG|NGB|NOG1	GTP binding protein 4	protein-coding
427	chr1	26621267	26621371	+	0	NA	Intergenic	CpG	66777	NR_031740	100302190		NR_031740	ENSG00000238705	MIR1976	hsa-mir-1976	microRNA 1976	ncRNA
5121	chr11	33736468	33736520	+	0	NA	promoter-TSS (NM_000611)	promoter-TSS (NM_000611)	-15	NM_000611	966	Hs.278573	NM_000611	ENSG00000085063	CD59	16.3A5|1F5|EJ16|EJ30|EL32|G344|HRF-20|HRF20|MAC-IP|MACIF|MEM43|MIC11|MIN1|MIN2|MIN3|MIRL|MSK21|p18-20	CD59 molecule	protein-coding
6593	chr12	10304305	10304350	+	0	NA	promoter-TSS (NM_001114396)	promoter-TSS (NM_001114396)	-124	NM_001114396	3824	Hs.562457	NM_002262	ENSG00000134539	KLRD1	CD94	killer cell lectin like receptor D1	protein-coding
26883	chr7	116690088	116690186	+	0	NA	intron (NM_001324402, intron 1 of 19)	L3b|LINE|CR1	17747	NM_001324401	4233	Hs.132966	NM_000245	ENSG00000105976	MET	AUTS9|DFNB97|HGFR|RCCP2|c-Met	MET proto-oncogene, receptor tyrosine kinase	protein-coding
14528	chr19	44692173	44692277	+	0	NA	Intergenic	Intergenic	-6926	NM_001039213	388551	Hs.456381	NM_001039213	ENSG00000213892	CEACAM16	CEAL2|DFNA4B	carcinoembryonic antigen related cell adhesion molecule 16	protein-coding
30198	chr9	128771919	128771996	+	0	NA	promoter-TSS (NM_006336)	promoter-TSS (NM_006336)	-23	NM_006336	10444	Hs.147950	NM_006336	ENSG00000160445	ZER1	C9orf60|ZYG|ZYG11BL	zyg-11 related cell cycle regulator	protein-coding
82	chr1	6414530	6414716	+	0	NA	TTS (NM_019089)	TTS (NM_019089)	5296	NM_019089	54626	Hs.118727	NM_019089	ENSG00000069812	HES2	bHLHb40	hes family bHLH transcription factor 2	protein-coding
30594	chrX	29663339	29663399	+	0	NA	intron (NM_014271, intron 5 of 10)	intron (NM_014271, intron 5 of 10)	89091	NR_049877	100847047		NR_049877	ENSG00000264090	MIR4666B	-	microRNA 4666b	ncRNA
15078	chr2	15891212	15891316	+	0	NA	Intergenic	Intergenic	-29135	NR_125783	103752554	Hs.269571	NR_125783	ENSG00000223850	MYCNUT	MYCNUN|lncUSMycN	MYCN upstream transcript (non-protein coding)	ncRNA
13802	chr18	76822062	76822167	+	0	NA	promoter-TSS (NM_001306089)	promoter-TSS (NM_001306089)	181	NR_040024	100131655	Hs.385806	NR_040024	ENSG00000264278	LOC100131655	-	uncharacterized LOC100131655	ncRNA
14686	chr19	49451859	49451954	+	0	NA	promoter-TSS (NM_017916)	promoter-TSS (NM_017916)	-48	NM_017916	55011	Hs.5245	NM_017916	ENSG00000104872	PIH1D1	NOP17	PIH1 domain containing 1	protein-coding
25495	chr6	169425801	169425905	+	0	NA	Intergenic	Intergenic	-171739	NM_003247	7058	Hs.371147	NM_003247	ENSG00000186340	THBS2	TSP2	thrombospondin 2	protein-coding
28470	chr8	117609150	117609196	+	0	NA	Intergenic	Intergenic	88460	NM_080651	90390	Hs.492612	NM_080651	ENSG00000164758	MED30	MED30S|THRAP6|TRAP25	mediator complex subunit 30	protein-coding
13455	chr18	36829017	36829185	+	0	NA	promoter-TSS (NM_001322327)	promoter-TSS (NM_001322327)	-5	NR_136304	57536	Hs.4045	NM_020776	ENSG00000150477	KIAA1328	-	KIAA1328	protein-coding
4499	chr10	120851263	120851338	+	0	NA	promoter-TSS (NR_033850)	promoter-TSS (NR_033850)	-121	NR_033850	283089	Hs.568750	NR_033850	ENSG00000227165	WDR11-AS1	-	WDR11 antisense RNA 1	ncRNA
31154	chrX	151789308	151789412	+	0	NA	Intergenic	Intergenic	54614	NM_005140	1260	Hs.447360	NM_005140	ENSG00000183862	CNGA2	CNCA|CNCA1|CNG2|OCNC1|OCNCALPHA|OCNCa	cyclic nucleotide gated channel alpha 2	protein-coding
21439	chr4	73223038	73223179	+	0	NA	promoter-TSS (NM_001286771)	promoter-TSS (NM_001286771)	6	NM_001286771	26057	Hs.601206	NM_015574	ENSG00000132466	ANKRD17	GTAR|MASK2|NY-BR-16	ankyrin repeat domain 17	protein-coding
4299	chr10	104232324	104232441	+	0	NA	promoter-TSS (NM_025145)	promoter-TSS (NM_025145)	-5	NM_025145	80217	Hs.288927	NM_025145	ENSG00000197748	CFAP43	C10orf79|WDR96|bA373N18.2	cilia and flagella associated protein 43	protein-coding
26222	chr7	47558131	47558221	+	0	NA	intron (NM_022748, intron 1 of 30)	intron (NM_022748, intron 1 of 30)	23968	NM_022748	64759	Hs.520814	NM_022748	ENSG00000136205	TNS3	TEM6|TENS1	tensin 3	protein-coding
22070	chr4	182448916	182449069	+	0	NA	intron (NM_001080477, intron 3 of 27)	CpG	205561	NM_001080477	55714	Hs.130438	NM_001080477	ENSG00000218336	TENM3	MCOPCB9|ODZ3|TNM3|Ten-m3|ten-3	teneurin transmembrane protein 3	protein-coding
11092	chr16	19718236	19718252	+	0	NA	promoter-TSS (NM_001012991)	promoter-TSS (NM_001012991)	-74	NM_001012991	400506	Hs.585209	NM_001012991	ENSG00000103550	KNOP1	101F10.1|C16orf88|FAM191A|TSG118	lysine rich nucleolar protein 1	protein-coding
19406	chr3	42091277	42091338	+	0	NA	promoter-TSS (NM_001265608)	promoter-TSS (NM_001265608)	53	NM_001265608	22906	Hs.535711	NM_014965	ENSG00000182606	TRAK1	MILT1|OIP106	trafficking kinesin protein 1	protein-coding
17276	chr2	231781280	231781443	+	0	NA	promoter-TSS (NM_001291018)	promoter-TSS (NM_001291018)	-34	NM_001291018	5147	Hs.516808	NM_002601	ENSG00000156973	PDE6D	JBTS22|PDED	phosphodiesterase 6D	protein-coding
20734	chr3	179148013	179148144	+	0	NA	promoter-TSS (NR_125401)	promoter-TSS (NR_125401)	-105	NR_125401	101928739	Hs.434553	NR_125401	ENSG00000229102	LOC101928739	-	uncharacterized LOC101928739	ncRNA
11001	chr16	10594653	10594801	+	0	NA	Intergenic	Intergenic	-14011	NM_001424	2013	Hs.531561	NM_001424	ENSG00000213853	EMP2	XMP	epithelial membrane protein 2	protein-coding
13899	chr19	2525032	2525158	+	0	NA	intron (NM_052847, intron 3 of 4)	CpG	48970	NM_015675	4616	Hs.110571	NM_015675	ENSG00000099860	GADD45B	GADD45BETA|MYD118	growth arrest and DNA damage inducible beta	protein-coding
21112	chr4	1856393	1856398	+	0	NA	promoter-TSS (NM_012318)	promoter-TSS (NM_012318)	-148	NM_012318	3954	Hs.120165	NM_012318	ENSG00000168924	LETM1	-	leucine zipper and EF-hand containing transmembrane protein 1	protein-coding
20168	chr3	132417427	132417531	+	0	NA	promoter-TSS (NM_015268)	promoter-TSS (NM_015268)	-181	NM_001329126	23317	Hs.12707	NM_015268	ENSG00000138246	DNAJC13	PARK21|RME8	DnaJ heat shock protein family (Hsp40) member C13	protein-coding
17816	chr20	25309902	25310044	+	0	NA	intron (NM_001042472, intron 6 of 12)	intron (NM_001042472, intron 6 of 12)	61903	NM_002862	5834	Hs.368157	NM_002862	ENSG00000100994	PYGB	GPBB	glycogen phosphorylase B	protein-coding
17731	chr20	19993039	19993164	+	0	NA	intron (NM_018993, intron 9 of 10)	intron (NM_018993, intron 9 of 10)	-24189	NM_181528	51126	Hs.368783	NM_016100	ENSG00000173418	NAA20	NAT3|NAT3P|NAT5|NAT5P|dJ1002M8.1	N(alpha)-acetyltransferase 20, NatB catalytic subunit	protein-coding
15317	chr2	32010857	32010992	+	0	NA	promoter-TSS (NR_126032)	promoter-TSS (NR_126032)	128	NR_126034	51072	Hs.444969	NM_015955	ENSG00000162959	MEMO1	C2orf4|CGI-27|MEMO|NS5ATP7	mediator of cell motility 1	protein-coding
426	chr1	26620861	26621004	+	0	NA	Intergenic	CpG	66390	NR_031740	100302190		NR_031740	ENSG00000238705	MIR1976	hsa-mir-1976	microRNA 1976	ncRNA
19050	chr22	50148997	50149101	+	0	NA	intron (NM_001164106, intron 1 of 8)	intron (NM_001164106, intron 1 of 8)	1994	NM_001164106	54456	Hs.62880	NM_018995	ENSG00000073146	MOV10L1	CHAMP|DJ402G11.8	Mov10 RISC complex RNA helicase like 1	protein-coding
9043	chr14	54902283	54902387	+	0	NA	exon (NM_000161, exon 1 of 6)	exon (NM_000161, exon 1 of 6)	489	NM_001024070	2643	Hs.86724	NM_000161	ENSG00000131979	GCH1	DYT14|DYT5|DYT5a|GCH|GTP-CH-1|GTPCH1|HPABH4B	GTP cyclohydrolase 1	protein-coding
23421	chr5	144190092	144190196	+	0	NA	intron (NM_020768, intron 2 of 3)	L2c|LINE|L2	19271	NM_020768	57528	Hs.7093	NM_020768	ENSG00000183775	KCTD16	-	potassium channel tetramerization domain containing 16	protein-coding
7662	chr12	111685966	111686131	+	0	NA	promoter-TSS (NM_001136538)	promoter-TSS (NM_001136538)	-5	NM_025247	80724	Hs.331141	NM_025247	ENSG00000111271	ACAD10	-	acyl-CoA dehydrogenase family member 10	protein-coding
28933	chr9	14238665	14238769	+	0	NA	intron (NM_001190737, intron 2 of 10)	intron (NM_001190737, intron 2 of 10)	-57915	NM_001282787	4781	Hs.644095	NM_005596	ENSG00000147862	NFIB	CTF|HMGIC/NFIB|NF-I/B|NF1-B|NFI-B|NFI-RED|NFIB2|NFIB3	nuclear factor I B	protein-coding
1435	chr1	107057330	107057428	+	0	NA	exon (NM_018137, exon 1 of 1)	exon (NM_018137, exon 1 of 1)	734	NM_018137	55170	Hs.26006	NM_018137	ENSG00000198890	PRMT6	HRMT1L6	protein arginine methyltransferase 6	protein-coding
9519	chr14	88895167	88895271	+	0	NA	Intergenic	Intergenic	71066	NM_001288782	123016	Hs.303055	NM_144596	ENSG00000165533	TTC8	BBS8|RP51	tetratricopeptide repeat domain 8	protein-coding
27338	chr8	6909733	6909799	+	0	NA	Intergenic	Intergenic	16310	NM_001926	1671	Hs.711	NM_001926	ENSG00000164822	DEFA6	DEF6|HD-6	defensin alpha 6	protein-coding
483	chr1	28642990	28643094	+	0	NA	promoter-TSS (NM_001135218)	promoter-TSS (NM_001135218)	50	NM_001135218	6883	Hs.530251	NM_005644	ENSG00000120656	TAF12	TAF2J|TAFII20	TATA-box binding protein associated factor 12	protein-coding
4145	chr10	96832238	96832356	+	0	NA	promoter-TSS (NM_001170766)	promoter-TSS (NM_001170766)	37	NM_001170766	84458	Hs.427927	NM_015652	ENSG00000196233	LCOR	C10orf12|MLR2	ligand dependent nuclear receptor corepressor	protein-coding
28059	chr8	78560720	78560824	+	0	NA	intron (NM_181839, intron 1 of 2)	intron (NM_181839, intron 1 of 2)	-2269	NR_125389	101927003	Hs.614849	NR_125389	ENSG00000254266	PKIA-AS1	-	PKIA antisense RNA 1	ncRNA
18799	chr22	31212104	31212233	+	0	NA	promoter-TSS (NM_005569)	promoter-TSS (NM_005569)	-96	NM_005569	3985	Hs.474596	NM_005569	ENSG00000182541	LIMK2	-	LIM domain kinase 2	protein-coding
4698	chr11	2700111	2700234	+	0	NA	promoter-TSS (NR_002728)	promoter-TSS (NR_002728)	-174	NR_002728	10984	Hs.604823	NR_002728	ENSG00000269821	KCNQ1OT1	KCNQ1-AS2|KCNQ10T1|Kncq1|KvDMR1|KvLQT1-AS|LIT1|NCRNA00012	KCNQ1 opposite strand/antisense transcript 1 (non-protein coding)	ncRNA
13892	chr19	2236326	2236466	+	0	NA	promoter-TSS (NR_106847)	promoter-TSS (NR_106847)	-43	NM_018049	55111	Hs.501353	NM_018049	ENSG00000104886	PLEKHJ1	GNRPX	pleckstrin homology domain containing J1	protein-coding
1540	chr1	113759420	113759575	+	0	NA	promoter-TSS (NM_001323047)	promoter-TSS (NM_001323047)	43	NM_001323046	10745	Hs.655824	NM_006608	ENSG00000116793	PHTF1	PHTF	putative homeodomain transcription factor 1	protein-coding
7360	chr12	86634850	86634954	+	0	NA	intron (NM_013244, intron 1 of 6)	MLT1E1A|LTR|ERVL-MaLR	204002	NM_013244	25834	Hs.589093	NM_013244	ENSG00000182050	MGAT4C	GNTIVH|HGNT-IV-H	MGAT4 family member C	protein-coding
3075	chr1	241592441	241592534	+	0	NA	TTS (NM_014322)	TTS (NM_014322)	43443	NM_001821	1122	Hs.654545	NM_001821	ENSG00000203668	CHML	REP2	CHM like, Rab escort protein 2	protein-coding
27069	chr7	135923815	135923919	+	0	NA	Intergenic	Intergenic	53589	NM_145808	136319	Hs.602015	NM_145808	ENSG00000105887	MTPN	GCDP|V-1	myotrophin	protein-coding
14938	chr2	6506480	6506548	+	0	NA	Intergenic	Intergenic	127273	NR_110500	102800315	Hs.729713	NR_110498	ENSG00000236172	LINC01246	-	long intergenic non-protein coding RNA 1246	ncRNA
14495	chr19	42302423	42302534	+	0	NA	5' UTR (NM_001145939, exon 1 of 6)	5' UTR (NM_001145939, exon 1 of 6)	166	NM_002573	5050	Hs.466831	NM_002573	ENSG00000079462	PAFAH1B3	PAFAHG	platelet activating factor acetylhydrolase 1b catalytic subunit 3	protein-coding
21855	chr4	143513350	143513454	+	0	NA	promoter-TSS (NM_003601)	promoter-TSS (NM_003601)	-61	NM_003601	8467	Hs.558422	NM_003601	ENSG00000153147	SMARCA5	ISWI|SNF2H|WCRF135|hISWI|hSNF2H	SWI/SNF related, matrix associated, actin dependent regulator of chromatin, subfamily a, member 5	protein-coding
22777	chr5	79495495	79495576	+	0	NA	intron (NM_004272, intron 1 of 8)	L2c|LINE|L2	18301	NM_001277077	9456	Hs.591761	NM_004272	ENSG00000152413	HOMER1	HOMER|HOMER1A|HOMER1B|HOMER1C|SYN47|Ves-1	homer scaffolding protein 1	protein-coding
7983	chr13	24669070	24669174	+	0	NA	Intergenic	Intergenic	-11289	NM_001676	479	Hs.147111	NM_001676	ENSG00000075673	ATP12A	#945|ATP1AL1|HK	ATPase H+/K+ transporting non-gastric alpha2 subunit	protein-coding
4767	chr11	7612875	7612993	+	0	NA	intron (NM_001256569, intron 2 of 19)	intron (NM_001256569, intron 2 of 19)	7200	NM_001256569	8495	Hs.655714	NM_003621	ENSG00000166387	PPFIBP2	Cclp1	PPFIA binding protein 2	protein-coding
26892	chr7	117435608	117435737	+	0	NA	Intergenic	Intergenic	-8149	NM_001301821	136991	Hs.352412	NM_130768	ENSG00000154438	ASZ1	ALP1|ANKL1|C7orf7|CT1.19|GASZ|Orf3	ankyrin repeat, SAM and basic leucine zipper domain containing 1	protein-coding
19429	chr3	44648626	44648730	+	0	NA	promoter-TSS (NM_003420)	promoter-TSS (NM_003420)	-63	NM_003420	7584	Hs.288658	NM_003420	ENSG00000169981	ZNF35	HF.10|HF10|Zfp105	zinc finger protein 35	protein-coding
19884	chr3	112097521	112097674	+	0	NA	intron (NM_001171747, intron 2 of 3)	intron (NM_001171747, intron 2 of 3)	11262	NM_024616	79669	Hs.434247	NM_024616	ENSG00000114529	C3orf52	TTMP	chromosome 3 open reading frame 52	protein-coding
18454	chr21	29181869	29181973	+	0	NA	Intergenic	Intergenic	-11573	NR_027072	193629	Hs.720711	NM_138968	ENSG00000215533	LINC00189	C21orf109|NCRNA00189	long intergenic non-protein coding RNA 189	ncRNA
13469	chr18	42192988	42193092	+	0	NA	intron (NR_046455, intron 1 of 4)	MER44B|DNA|TcMar-Tigger	6372	NR_046457	284260	Hs.652819	NR_046174	ENSG00000267586	LINC00907	-	long intergenic non-protein coding RNA 907	ncRNA
11687	chr16	78235240	78235344	+	0	NA	intron (NM_001291997, intron 4 of 7)	intron (NM_001291997, intron 4 of 7)	135879	NM_001291997	51741	Hs.461453	NM_016373	ENSG00000186153	WWOX	D16S432E|EIEE28|FOR|FRA16D|HHCMA56|PRO0128|SCAR12|SDR41C1|WOX1	WW domain containing oxidoreductase	protein-coding
5218	chr11	45293688	45293792	+	0	NA	Intergenic	Intergenic	-7407	NM_001247987	57586	Hs.436643	NM_020826	ENSG00000019505	SYT13	-	synaptotagmin 13	protein-coding
7758	chr12	120581425	120581529	+	0	NA	promoter-TSS (NM_015918)	promoter-TSS (NM_015918)	-79	NM_198202	51367	Hs.279913	NM_015918	ENSG00000167272	POP5	HSPC004|RPP2|RPP20|hPop5	POP5 homolog, ribonuclease P/MRP subunit	protein-coding
22065	chr4	182126782	182126886	+	0	NA	Intergenic	Intergenic	17681	NR_125905	90768	Hs.175465	NR_027107		LOC90768	-	uncharacterized LOC90768	ncRNA
17155	chr2	222655998	222656102	+	0	NA	exon (NM_005687, exon 1 of 17)	exon (NM_005687, exon 1 of 17)	305	NR_130154	10056	Hs.471452	NM_005687	ENSG00000116120	FARSB	FARSLB|FRSB|HSPC173|PheHB|PheRS	phenylalanyl-tRNA synthetase beta subunit	protein-coding
4446	chr10	118290761	118290844	+	0	NA	Intergenic	HAL1|LINE|L1	51525	NM_001134672	63877	Hs.105575	NM_022063	ENSG00000165669	FAM204A	C10orf84|bA319I23.1	family with sequence similarity 204 member A	protein-coding
2080	chr1	173824518	173824626	+	0	NA	promoter-TSS (NM_001171182)	promoter-TSS (NM_001171182)	67	NM_001127181	91687	Hs.531856	NM_033319	ENSG00000120334	CENPL	C1orf155|CENP-L|dJ383J4.3	centromere protein L	protein-coding
23525	chr5	150758627	150758764	+	0	NA	promoter-TSS (NM_001135644)	promoter-TSS (NM_001135644)	-175	NM_001135644	51164	Hs.675564	NM_016221	ENSG00000132912	DCTN4	DYN4|P62	dynactin subunit 4	protein-coding
24156	chr6	19804784	19804822	+	0	NA	promoter-TSS (NR_134651)	promoter-TSS (NR_134651)	-44	NR_134651	100506885	Hs.346489	NR_134649	ENSG00000228412	LOC100506885	-	uncharacterized LOC100506885	ncRNA
11996	chr17	5832978	5833082	+	0	NA	intron (NR_040000, intron 1 of 3)	MER101-int|LTR|ERV1	60796	NR_040000	339166	Hs.736088	NR_040000	ENSG00000179314	LOC339166	-	uncharacterized LOC339166	ncRNA
2416	chr1	202593992	202594096	+	0	NA	3' UTR (NM_001136504, exon 9 of 9)	3' UTR (NM_001136504, exon 9 of 9)	49409	NM_001136504	127833	Hs.25422	NM_177402	ENSG00000143858	SYT2	CMS7|MYSPC|SytII	synaptotagmin 2	protein-coding
6045	chr11	110148969	110149073	+	0	NA	intron (NM_033390, intron 2 of 5)	intron (NM_033390, intron 2 of 5)	55660	NM_033390	85463	Hs.376289	NM_033390	ENSG00000149289	ZC3H12C	MCPIP3	zinc finger CCCH-type containing 12C	protein-coding
21753	chr4	121307548	121307652	+	0	NA	Intergenic	Intergenic	73426	NM_198179	84109	Hs.368977	NM_198179	ENSG00000186867	QRFPR	AQ27|GPR103|SP9155	pyroglutamylated RFamide peptide receptor	protein-coding
17627	chr20	12555608	12555712	+	0	NA	Intergenic	L1ME1|LINE|L1	381303	NR_109872	102606466	Hs.602196	NR_109872		LOC102606466	-	uncharacterized LOC102606466	ncRNA
10143	chr15	55917089	55917193	+	0	NA	promoter-TSS (NM_001284340)	promoter-TSS (NM_001284340)	-10	NM_001284338	4734	Hs.1565	NM_006154	ENSG00000069869	NEDD4	NEDD4-1|RPF1	neural precursor cell expressed, developmentally down-regulated 4, E3 ubiquitin protein ligase	protein-coding
23411	chr5	143143227	143143277	+	0	NA	intron (NM_015071, intron 19 of 22)	intron (NM_015071, intron 19 of 22)	-49248	NR_046816	100874372	Hs.666717	NR_046816	ENSG00000230789	ARHGAP26-IT1	-	ARHGAP26 intronic transcript 1	ncRNA
22381	chr5	36526643	36526747	+	0	NA	Intergenic	Intergenic	-79660	NM_001166696	6507	Hs.481918	NM_004172	ENSG00000079215	SLC1A3	EA6|EAAT1|GLAST|GLAST1	solute carrier family 1 member 3	protein-coding
3852	chr10	71377507	71377642	+	0	NA	Intergenic	CpG	-19360	NM_001171931	64072	Hs.656032	NM_022124	ENSG00000107736	CDH23	CDHR23|USH1D	cadherin related 23	protein-coding
27983	chr8	67740921	67741025	+	0	NA	intron (NM_020361, intron 1 of 10)	intron (NM_020361, intron 1 of 10)	5412	NM_020361	57094	Hs.658850	NM_020361	ENSG00000165078	CPA6	CPAH|ETL5|FEB11	carboxypeptidase A6	protein-coding
26951	chr7	124785302	124785406	+	0	NA	intron (NM_001024603, intron 2 of 3)	intron (NM_001024603, intron 2 of 3)	5456	NM_001024603	154872	Hs.444163	NM_001024603	ENSG00000275356	C7orf77	-	chromosome 7 open reading frame 77	protein-coding
16781	chr2	184646354	184646473	+	0	NA	intron (NM_194250, intron 1 of 3)	L1PA16|LINE|L1	48047	NM_194250	91752	Hs.159528	NM_194250	ENSG00000170396	ZNF804A	C2orf10	zinc finger protein 804A	protein-coding
7550	chr12	103805070	103805174	+	0	NA	intron (NM_001031701, intron 4 of 13)	HAL1|LINE|L1	36075	NM_001031701	51559	Hs.48428	NM_016575	ENSG00000111696	NT5DC3	TU12B1-TY|TU12B1TY	5'-nucleotidase domain containing 3	protein-coding
30771	chrX	63424206	63424210	+	0	NA	Intergenic	Intergenic	-72869	NM_001012968	139886	Hs.612782	NM_001012968	ENSG00000186767	SPIN4	TDRD28	spindlin family member 4	protein-coding
19132	chr3	9249644	9249748	+	0	NA	promoter-TSS (NM_001033117)	promoter-TSS (NM_001033117)	-11	NM_001033117	9901	Hs.654743	NM_014850	ENSG00000196220	SRGAP3	ARHGAP14|MEGAP|SRGAP2|WRP	SLIT-ROBO Rho GTPase activating protein 3	protein-coding
12911	chr17	69655020	69655124	+	0	NA	intron (NR_109972, intron 3 of 4)	intron (NR_109972, intron 3 of 4)	61085	NR_109972	101928122	Hs.579342	NR_109971	ENSG00000227517	LINC01483	-	long intergenic non-protein coding RNA 1483	ncRNA
7628	chr12	109477263	109477455	+	0	NA	promoter-TSS (NM_130466)	promoter-TSS (NM_130466)	185	NR_133898	83892	Hs.524731	NM_031954	ENSG00000110906	KCTD10	BTBD28|MSTP028|ULRO61|hBACURD3	potassium channel tetramerization domain containing 10	protein-coding
4536	chr10	122374561	122374644	+	0	NA	promoter-TSS (NM_001001974)	promoter-TSS (NM_001001974)	24	NM_001330178	59338	Hs.643512	NM_021622	ENSG00000107679	PLEKHA1	TAPP1	pleckstrin homology domain containing A1	protein-coding
27553	chr8	24293900	24294004	+	0	NA	promoter-TSS (NM_021777)	promoter-TSS (NM_021777)	-88	NM_014265	10863	Hs.174030	NM_014265	ENSG00000042980	ADAM28	ADAM 28|MDC-L|MDCL|eMDC II|eMDCII	ADAM metallopeptidase domain 28	protein-coding
12431	chr17	39401587	39401730	+	0	NA	promoter-TSS (NM_001184906)	promoter-TSS (NM_001184906)	-2	NM_032875	84961	Hs.462946	NM_032875	ENSG00000108306	FBXL20	Fbl2|Fbl20	F-box and leucine rich repeat protein 20	protein-coding
3361	chr10	17617516	17617618	+	0	NA	promoter-TSS (NM_014241)	promoter-TSS (NM_014241)	-193	NM_014241	9200	Hs.114062	NM_014241	ENSG00000165996	HACD1	CAP|PTPLA	3-hydroxyacyl-CoA dehydratase 1	protein-coding
23437	chr5	146182735	146182776	+	0	NA	promoter-TSS (NM_001317965)	promoter-TSS (NM_001317965)	32	NM_016460	51520	Hs.432674	NM_016460	ENSG00000133706	LARS	HSPC192|ILFS1|LARS1|LEURS|LEUS|LFIS|LRS|PIG44|RNTLS|hr025Cl	leucyl-tRNA synthetase	protein-coding
22640	chr5	65812003	65812085	+	0	NA	intron (NM_020726, intron 11 of 12)	intron (NM_020726, intron 11 of 12)	89848	NM_020726	57486	Hs.247460	NM_020726	ENSG00000123213	NLN	AGTBP|EP24.16|MEP|MOP	neurolysin	protein-coding
3593	chr10	38578963	38579105	+	0	NA	Intergenic	(AATGG)n|Simple_repeat|Simple_repeat	-117562	NR_045000	399746	Hs.742607	NR_045000		ACTR3BP5	FKSG74	ACTR3B pseudogene 5	pseudo
22704	chr5	72848025	72848174	+	0	NA	promoter-TSS (NM_153188)	promoter-TSS (NM_153188)	-4	NM_153188	3842	Hs.482497	NM_002270	ENSG00000083312	TNPO1	IPO2|KPNB2|MIP|MIP1|TRN	transportin 1	protein-coding
4979	chr11	19447355	19447419	+	0	NA	intron (NM_001111018, intron 1 of 37)	MIRb|SINE|MIR	59842	NR_049725	100874012	Hs.434602	NR_049725	ENSG00000255043	NAV2-AS5	-	NAV2 antisense RNA 5	ncRNA
10863	chr16	1678131	1678226	+	0	NA	promoter-TSS (NM_144570)	promoter-TSS (NM_144570)	-99	NM_144570	90861	Hs.513261	NM_144570	ENSG00000206053	HN1L	C16orf34|L11	hematological and neurological expressed 1 like	protein-coding
19953	chr3	117045230	117045395	+	0	NA	Intergenic	LTR16A|LTR|ERVL	123881	NR_121607	100506724	Hs.125983	NR_121607	ENSG00000242385	LINC00901	LSAMP-AS4|TCONS_00005428	long intergenic non-protein coding RNA 901	ncRNA
22641	chr5	65862115	65862252	+	0	NA	Intergenic	AluJb|SINE|Alu	-64371	NM_001253701	55914	Hs.591774	NM_018695	ENSG00000112851	ERBIN	ERBB2IP|HEL-S-78|LAP2	erbb2 interacting protein	protein-coding
24751	chr6	57961439	57961593	+	0	NA	promoter-TSS (NR_132997)	promoter-TSS (NR_132997)	-70	NR_132996	106660612	Hs.561539	NR_125727	ENSG00000215190	LINC00680	-	long intergenic non-protein coding RNA 680	ncRNA
21327	chr4	47463736	47463780	+	0	NA	promoter-TSS (NM_001329668)	promoter-TSS (NM_001329668)	-28	NM_001329668	54951	Hs.23956	NM_017845	ENSG00000169019	COMMD8	-	COMM domain containing 8	protein-coding
20924	chr3	189841974	189842078	+	0	NA	intron (NM_001329964, intron 4 of 13)	intron (NM_001329964, intron 4 of 13)	12104	NR_030642	100126340		NR_030642	ENSG00000216058	MIR944	MIRN944|hsa-mir-944|mir-944	microRNA 944	ncRNA
9162	chr14	61695232	61695323	+	0	NA	promoter-TSS (NM_001530)	promoter-TSS (NM_001530)	-124	NM_181054	3091	Hs.597216	NM_001530	ENSG00000100644	HIF1A	HIF-1-alpha|HIF-1A|HIF-1alpha|HIF1|HIF1-ALPHA|MOP1|PASD8|bHLHe78	hypoxia inducible factor 1 alpha subunit	protein-coding
1409	chr1	100430547	100430651	+	0	NA	intron (NM_033312, intron 5 of 14)	intron (NM_033312, intron 5 of 14)	78132	NM_001319210	8556	Hs.127411	NM_003672	ENSG00000079335	CDC14A	DFNB105|cdc14|hCDC14	cell division cycle 14A	protein-coding
5895	chr11	95107563	95107667	+	0	NA	intron (NM_015036, intron 1 of 1)	intron (NM_015036, intron 1 of 1)	17805	NM_015036	23052	Hs.167115	NM_015036	ENSG00000149218	ENDOD1	-	endonuclease domain containing 1	protein-coding
4417	chr10	115093058	115093162	+	0	NA	promoter-TSS (NR_074088)	promoter-TSS (NR_074088)	-255	NM_207303	26033	Hs.501127	NM_207303	ENSG00000107518	ATRNL1	ALP|bA338L11.1|bA454H24.1	attractin like 1	protein-coding
25912	chr7	26864491	26864692	+	0	NA	5' UTR (NM_003930, exon 1 of 13)	5' UTR (NM_003930, exon 1 of 13)	152	NM_003930	8935	Hs.200770	NM_003930	ENSG00000005020	SKAP2	PRAP|RA70|SAPS|SCAP2|SKAP-HOM|SKAP55R	src kinase associated phosphoprotein 2	protein-coding
29501	chr9	89606302	89606456	+	0	NA	3' UTR (NM_006705, exon 4 of 4)	3' UTR (NM_006705, exon 4 of 4)	1367	NM_006705	10912	Hs.9701	NM_006705	ENSG00000130222	GADD45G	CR6|DDIT2|GADD45gamma|GRP17	growth arrest and DNA damage inducible gamma	protein-coding
24887	chr6	86355446	86355550	+	0	NA	Intergenic	Intergenic	-581808	NM_000865	3354	Hs.1611	NM_000865	ENSG00000168830	HTR1E	5-HT1E	5-hydroxytryptamine receptor 1E	protein-coding
9521	chr14	88987733	88987826	+	0	NA	Intergenic	Intergenic	163626	NM_001288782	123016	Hs.303055	NM_144596	ENSG00000165533	TTC8	BBS8|RP51	tetratricopeptide repeat domain 8	protein-coding
29234	chr9	73134212	73134292	+	0	NA	Intergenic	Intergenic	-17479	NM_000700	301	Hs.494173	NM_000700	ENSG00000135046	ANXA1	ANX1|LPC1	annexin A1	protein-coding
22047	chr4	176794773	176794919	+	0	NA	Intergenic	MER5B|DNA|hAT-Charlie	-2101	NM_005429	7424	Hs.435215	NM_005429	ENSG00000150630	VEGFC	Flt4-L|LMPH1D|VRP	vascular endothelial growth factor C	protein-coding
18077	chr20	44960477	44960477	+	0	NA	promoter-TSS (NM_006809)	promoter-TSS (NM_006809)	-4	NM_006809	10953	Hs.517066	NM_006809	ENSG00000025772	TOMM34	HTOM34P|TOM34|URCC3	translocase of outer mitochondrial membrane 34	protein-coding
27567	chr8	25458558	25458662	+	0	NA	promoter-TSS (NM_017634)	promoter-TSS (NM_017634)	-142	NM_017634	54793	Hs.72071	NM_017634	ENSG00000104756	KCTD9	BTBD27	potassium channel tetramerization domain containing 9	protein-coding
27333	chr8	6840746	6840900	+	0	NA	intron (NR_045217, intron 2 of 2)	intron (NR_045217, intron 2 of 2)	-5179	NM_207411	389610	Hs.558840	NM_207411	ENSG00000275591	XKR5	HARL2754|UNQ2754|XRG5A|XRG5BM	XK related 5	protein-coding
11561	chr16	69424499	69424587	+	0	NA	promoter-TSS (NM_030579)	promoter-TSS (NM_030579)	-52	NM_030579	80777	Hs.461131	NM_030579	ENSG00000103018	CYB5B	CYB5-M|CYPB5M|OMB5	cytochrome b5 type B	protein-coding
10604	chr15	84980399	84980490	+	0	NA	promoter-TSS (NM_001243137)	promoter-TSS (NM_001243137)	-69	NM_001243137	5151	Hs.9333	NM_002605	ENSG00000073417	PDE8A	HsT19550	phosphodiesterase 8A	protein-coding
9175	chr14	63164465	63164525	+	0	NA	Intergenic	L1MA7|LINE|L1	-39889	NM_020663	57381	Hs.656339	NM_020663	ENSG00000126785	RHOJ	ARHJ|RASL7B|TC10B|TCL	ras homolog family member J	protein-coding
9739	chr14	104688192	104688296	+	0	NA	Intergenic	Intergenic	-1362	NM_032714	64423	Hs.24956	NM_022489	ENSG00000203485	INF2	C14orf151|C14orf173|CMTDIE|FSGS5|pp9484	inverted formin, FH2 and WH2 domain containing	protein-coding
13105	chr17	80575483	80575588	+	0	NA	intron (NM_020761, intron 1 of 33)	MER91C|DNA|hAT-Tip100	30710	NM_001163034	57521	Hs.133044	NM_020761	ENSG00000141564	RPTOR	KOG1|Mip1	regulatory associated protein of MTOR complex 1	protein-coding
25451	chr6	161486456	161486577	+	0	NA	intron (NM_004562, intron 9 of 11)	MIRb|SINE|MIR	15539	NR_134594	105378098	Hs.691066	NR_134593		LOC105378098	-	uncharacterized LOC105378098	ncRNA
25841	chr7	22667926	22668070	+	0	NA	Intergenic	Intergenic	-2465	NR_122075	401312	Hs.583393	NR_122075	ENSG00000238033	LOC401312	-	uncharacterized LOC401312	ncRNA
17227	chr2	227839864	227840010	+	0	NA	Intergenic	L1P3|LINE|L1	26095	NM_001130046	6364	Hs.75498	NM_004591	ENSG00000115009	CCL20	CKb4|Exodus|LARC|MIP-3-alpha|MIP-3a|MIP3A|SCYA20|ST38	C-C motif chemokine ligand 20	protein-coding
1088	chr1	68174166	68174270	+	0	NA	intron (NM_001193334, intron 1 of 10)	intron (NM_001193334, intron 1 of 10)	9392	NR_031664	100302279		NR_031664	ENSG00000221203	MIR1262	MIRN1262|hsa-mir-1262|mir-1262	microRNA 1262	ncRNA
5373	chr11	62601737	62601888	+	0	NA	promoter-TSS (NM_004739)	promoter-TSS (NM_004739)	28	NM_004739	9219	Hs.173043	NM_004739	ENSG00000149480	MTA2	MTA1L1|PID	metastasis associated 1 family member 2	protein-coding
23850	chr5	181261060	181261212	+	0	NA	promoter-TSS (NR_102762)	promoter-TSS (NR_102762)	-18	NM_001346050	84851	Hs.458412	NM_032765	ENSG00000183718	TRIM52	RNF102	tripartite motif containing 52	protein-coding
979	chr1	61141650	61141869	+	0	NA	intron (NM_005595, intron 2 of 9)	intron (NM_005595, intron 2 of 9)	59451	NM_001134673	4774	Hs.740757	NM_005595	ENSG00000162599	NFIA	CTF|NF-I/A|NF1-A|NFI-A|NFI-L	nuclear factor I A	protein-coding
21612	chr4	99088751	99088855	+	0	NA	promoter-TSS (NM_000671)	promoter-TSS (NM_000671)	-15	NM_000671	128	Hs.78989	NM_000671	ENSG00000197894	ADH5	ADH-3|ADHX|FALDH|FDH|GSH-FDH|GSNOR|HEL-S-60p	alcohol dehydrogenase 5 (class III), chi polypeptide	protein-coding
15060	chr2	14535278	14535421	+	0	NA	Intergenic	Intergenic	-97334	NR_144632	151354	Hs.260855	NM_145175	ENSG00000162981	FAM84A	NSE1|PP11517	family with sequence similarity 84 member A	protein-coding
709	chr1	40898674	40898702	+	0	NA	Intergenic	L2c|LINE|L2	-36342	NM_133467	163732	Hs.355820	NM_133467	ENSG00000179862	CITED4	-	Cbp/p300 interacting transactivator with Glu/Asp rich carboxy-terminal domain 4	protein-coding
24272	chr6	28124491	28124631	+	0	NA	promoter-TSS (NM_001320555)	promoter-TSS (NM_001320555)	5	NM_001320556	80345	Hs.656641	NM_025231	ENSG00000196812	ZSCAN16	ZNF392|ZNF435|dJ265C24.3	zinc finger and SCAN domain containing 16	protein-coding
3603	chr10	42638159	42638328	+	0	NA	intron (NR_130948, intron 1 of 5)	CpG	594	NM_001305038	7582	Hs.435774	NM_006955	ENSG00000196693	ZNF33B	KOX2|KOX31|ZNF11B	zinc finger protein 33B	protein-coding
12584	chr17	45293510	45293614	+	0	NA	intron (NM_003954, intron 1 of 15)	intron (NM_003954, intron 1 of 15)	23502	NM_003954	9020	Hs.404183	NM_003954	ENSG00000006062	MAP3K14	FTDCR1B|HS|HSNIK|NIK	mitogen-activated protein kinase kinase kinase 14	protein-coding
26463	chr7	77393345	77393515	+	0	NA	intron (NM_017439, intron 5 of 30)	L2a|LINE|L2	-21768	NR_110073	101927243	Hs.547753	NR_110073		LOC101927243	-	uncharacterized LOC101927243	ncRNA
29007	chr9	27362640	27362744	+	0	NA	intron (NM_024761, intron 2 of 3)	intron (NM_024761, intron 2 of 3)	-65553	NM_020641	54586	Hs.163070	NM_020641	ENSG00000120160	EQTN	AFAF|C9orf11|SPACA8	equatorin	protein-coding
9819	chr15	31306584	31306688	+	0	NA	Intergenic	Intergenic	-20219	NM_015995	51621	Hs.376443	NM_015995	ENSG00000169926	KLF13	BTEB3|FKLF2|NSLP1|RFLAT-1|RFLAT1	Kruppel like factor 13	protein-coding
8458	chr13	96398617	96398809	+	0	NA	intron (NM_153456, intron 1 of 1)	MLT1F2|LTR|ERVL-MaLR	-28516	NR_039723	100616137		NR_039723	ENSG00000283487	MIR4501	-	microRNA 4501	ncRNA
26039	chr7	35037490	35037603	+	0	NA	intron (NM_015283, intron 1 of 21)	CpG	495	NM_015283	23333	Hs.408623	NM_015283	ENSG00000173852	DPY19L1	-	dpy-19 like 1	protein-coding
11106	chr16	20904848	20904887	+	0	NA	intron (NR_126516, intron 2 of 3)	intron (NR_126516, intron 2 of 3)	3763	NM_001302835	57149	Hs.745012	NM_020424	ENSG00000102897	LYRM1	A211C6.1	LYR motif containing 1	protein-coding
10381	chr15	70508806	70508958	+	0	NA	Intergenic	MIRb|SINE|MIR	77724	NR_135691	101929151	Hs.434703	NR_135691	ENSG00000280639	LOC101929151	-	uncharacterized LOC101929151	ncRNA
24571	chr6	42879679	42879688	+	0	NA	promoter-TSS (NM_198486)	promoter-TSS (NM_198486)	67	NR_134562	285855	Hs.520133	NM_198486	ENSG00000146223	RPL7L1	dJ475N16.4	ribosomal protein L7 like 1	protein-coding
17384	chr2	240251174	240251368	+	0	NA	Intergenic	Intergenic	-110615	NM_148961	150677	Hs.148586	NM_148961	ENSG00000178602	OTOS	OTOSP	otospiralin	protein-coding
15261	chr2	28508419	28508616	+	0	NA	intron (NM_153021, intron 1 of 57)	intron (NM_153021, intron 1 of 57)	12446	NM_153021	151056	Hs.444933	NM_153021	ENSG00000163803	PLB1	PLB|PLB/LIP	phospholipase B1	protein-coding
31075	chrX	133229494	133229598	+	0	NA	Intergenic	Intergenic	-11198	NM_016521	51270	Hs.142908	NM_016521	ENSG00000183434	TFDP3	CT30|DP4|HCA661	transcription factor Dp family member 3	protein-coding
3764	chr10	62637685	62637694	+	0	NA	intron (NM_199451, intron 5 of 7)	intron (NM_199451, intron 5 of 7)	117241	NM_199452	22891	Hs.22653	NM_014951	ENSG00000138311	ZNF365	Su48|UAN|ZNF365D	zinc finger protein 365	protein-coding
1707	chr1	151282045	151282221	+	0	NA	promoter-TSS (NM_020832)	promoter-TSS (NM_020832)	-179	NM_001304763	57592	Hs.186756	NM_020832	ENSG00000143373	ZNF687	PDB6	zinc finger protein 687	protein-coding
7753	chr12	120469723	120469814	+	0	NA	promoter-TSS (NM_003769)	promoter-TSS (NM_003769)	-13	NM_003769	8683	Hs.706889	NM_003769	ENSG00000111786	SRSF9	SFRS9|SRp30c	serine and arginine rich splicing factor 9	protein-coding
17611	chr20	11455609	11455644	+	0	NA	Intergenic	Intergenic	-182243	NR_038972	339593	Hs.434320	NR_038972		LOC339593	-	uncharacterized LOC339593	ncRNA
30555	chrX	21940533	21940637	+	0	NA	promoter-TSS (NM_001258423)	promoter-TSS (NM_001258423)	12	NM_001258423	6611	Hs.724874	NM_004595	ENSG00000102172	SMS	MRSR|SPMSY|SRS|SpS	spermine synthase	protein-coding
23398	chr5	142324914	142325032	+	0	NA	promoter-TSS (NM_001293289)	promoter-TSS (NM_001293289)	82	NM_001127496	81848	Hs.323308	NM_030964	ENSG00000187678	SPRY4	HH17	sprouty RTK signaling antagonist 4	protein-coding
12441	chr17	39770021	39770216	+	0	NA	intron (NM_001257413, intron 3 of 3)	intron (NM_001257413, intron 3 of 3)	8107	NM_001284516	22806	Hs.371680	NM_012481	ENSG00000161405	IKZF3	AIO|AIOLOS|ZNFN1A3	IKAROS family zinc finger 3	protein-coding
8038	chr13	29595077	29595231	+	0	NA	intron (NM_003045, intron 1 of 12)	CpG	534	NM_003045	6541	Hs.14846	NM_003045	ENSG00000139514	SLC7A1	ATRC1|CAT-1|ERR|HCAT1|REC1L	solute carrier family 7 member 1	protein-coding
17110	chr2	218896973	218897106	+	0	NA	Intergenic	Intergenic	16506	NM_025216	80326	Hs.121540	NM_025216	ENSG00000135925	WNT10A	OODD|SSPS|STHAG4	Wnt family member 10A	protein-coding
10457	chr15	75023465	75023618	+	0	NA	promoter-TSS (NM_001301101)	promoter-TSS (NM_001301101)	-14	NM_001301102	60490	Hs.458922	NM_021823	ENSG00000138621	PPCDC	MDS018|PPC-DC|coaC	phosphopantothenoylcysteine decarboxylase	protein-coding
6189	chr11	119107336	119107401	+	0	NA	promoter-TSS (NM_001290474)	promoter-TSS (NM_001290474)	18	NM_001290474	9854	Hs.26899	NM_014807	ENSG00000172375	C2CD2L	DLNB23|TMEM24	C2CD2 like	protein-coding
28955	chr9	18976898	18976975	+	0	NA	intron (NM_001287049, intron 1 of 3)	MIRb|SINE|MIR	56322	NM_153707	158297	Hs.731593	NM_153707	ENSG00000155875	SAXO1	C9orf138|FAM154A	stabilizer of axonemal microtubules 1	protein-coding
2517	chr1	207020147	207020287	+	0	NA	3' UTR (NM_001083924, exon 3 of 3)	3' UTR (NM_001083924, exon 3 of 3)	12539	NM_023938	79098	Hs.32417	NM_023938	ENSG00000182795	C1orf116	SARG	chromosome 1 open reading frame 116	protein-coding
28533	chr8	121145703	121145811	+	0	NA	Intergenic	MER102b|DNA|hAT-Charlie	-333688	NM_021021	6641	Hs.46701	NM_021021	ENSG00000172164	SNTB1	59-DAP|A1B|BSYN2|DAPA1B|SNT2|SNT2B1|TIP-43	syntrophin beta 1	protein-coding
24684	chr6	52284787	52284893	+	0	NA	promoter-TSS (NM_001270472)	promoter-TSS (NM_001270472)	41	NM_002388	4172	Hs.179565	NM_002388	ENSG00000112118	MCM3	HCC5|P1-MCM3|P1.h|RLFB	minichromosome maintenance complex component 3	protein-coding
23056	chr5	115440894	115440998	+	0	NA	Intergenic	L1M2|LINE|L1	103948	NM_020177	56929	Hs.47367	NM_020177	ENSG00000145780	FEM1C	EUROIMAGE686608|EUROIMAGE783647|FEM1A	fem-1 homolog C	protein-coding
7547	chr12	103560705	103560896	+	0	NA	TTS (NR_110103)	TTS (NR_110103)	13006	NR_110103	101929084	Hs.440981	NR_110103	ENSG00000257762	LOC101929084	-	uncharacterized LOC101929084	ncRNA
26752	chr7	103297365	103297514	+	0	NA	promoter-TSS (NM_004279)	promoter-TSS (NM_004279)	13	NM_004279	9512	Hs.184211	NM_004279	ENSG00000105819	PMPCB	Beta-MPP|MPP11|MPPB|MPPP52|P-52	peptidase, mitochondrial processing beta subunit	protein-coding
19591	chr3	58005725	58005829	+	0	NA	Intergenic	Tigger3|DNA|TcMar-Tigger	-2623	NM_001457	2317	Hs.476448	NM_001457	ENSG00000136068	FLNB	ABP-278|ABP-280|AOI|FH1|FLN-B|FLN1L|LRS1|SCT|TABP|TAP	filamin B	protein-coding
24668	chr6	49326453	49326603	+	0	NA	Intergenic	Intergenic	136800	NM_000255	4594	Hs.485527	NM_000255	ENSG00000146085	MUT	MCM	methylmalonyl-CoA mutase	protein-coding
21151	chr4	7068036	7068219	+	0	NA	promoter-TSS (NM_025196)	promoter-TSS (NM_025196)	83	NM_025196	80273	Hs.443723	NM_025196	ENSG00000109519	GRPEL1	GrpE|HMGE|mt-GrpE#1	GrpE like 1, mitochondrial	protein-coding
20635	chr3	170745545	170745639	+	0	NA	intron (NR_135556, intron 5 of 5)	MER117|DNA|hAT-Charlie	124664	NM_001320451	200916	Hs.380933	NM_001099645	ENSG00000163584	RPL22L1	-	ribosomal protein L22 like 1	protein-coding
22802	chr5	81851950	81852067	+	0	NA	Intergenic	Intergenic	-100755	NM_001345886	23635	Hs.102735	NM_012446	ENSG00000145687	SSBP2	HSPC116|SOSS-B2	single stranded DNA binding protein 2	protein-coding
16934	chr2	202265614	202265756	+	0	NA	promoter-TSS (NM_015934)	promoter-TSS (NM_015934)	-31	NM_015934	51602	Hs.471104	NM_015934	ENSG00000055044	NOP58	HSPC120|NOP5|NOP5/NOP58	NOP58 ribonucleoprotein	protein-coding
15095	chr2	17495680	17495784	+	0	NA	Intergenic	L2a|LINE|L2	22707	NM_001099218	729475	Hs.515802	NM_001099218	ENSG00000214842	RAD51AP2	-	RAD51 associated protein 2	protein-coding
9882	chr15	37100455	37100559	+	0	NA	promoter-TSS (NM_170674)	promoter-TSS (NM_170674)	-367	NR_051953	4212	Hs.510989	NM_002399	ENSG00000134138	MEIS2	HsT18361|MRG1	Meis homeobox 2	protein-coding
28774	chr8	141074066	141074185	+	0	NA	Intergenic	Intergenic	-54496	NM_014957	22898	Hs.18166	NM_014957	ENSG00000105339	DENND3	-	DENN domain containing 3	protein-coding
11704	chr16	80569709	80569813	+	0	NA	promoter-TSS (NR_104665)	promoter-TSS (NR_104665)	-151	NR_104665	101928276	Hs.149769	NR_104665	ENSG00000260737	LINC01227	-	long intergenic non-protein coding RNA 1227	ncRNA
22647	chr5	66209503	66209634	+	0	NA	Intergenic	Intergenic	64733	NM_139168	140890	Hs.49367	NM_139168	ENSG00000153914	SREK1	SFRS12|SRrp508|SRrp86	splicing regulatory glutamic acid and lysine rich protein 1	protein-coding
19589	chr3	57969802	57970007	+	0	NA	Intergenic	Intergenic	-38496	NM_001457	2317	Hs.476448	NM_001457	ENSG00000136068	FLNB	ABP-278|ABP-280|AOI|FH1|FLN-B|FLN1L|LRS1|SCT|TABP|TAP	filamin B	protein-coding
603	chr1	34859728	34859873	+	0	NA	promoter-TSS (NM_001164824)	promoter-TSS (NM_001164824)	16	NM_001320261	113444	Hs.27160	NM_138428	ENSG00000163866	SMIM12	C1orf212	small integral membrane protein 12	protein-coding
22082	chr4	183722810	183722954	+	0	NA	Intergenic	CpG	63615	NM_199053	60684	Hs.443240	NM_021942	ENSG00000168538	TRAPPC11	C4orf41|FOIGR|GRY|LGMD2S	trafficking protein particle complex 11	protein-coding
8009	chr13	27043157	27043261	+	0	NA	Intergenic	Intergenic	-82324	NR_046547	100874070	Hs.524923	NR_046547		USP12-AS1	-	USP12 antisense RNA 1	ncRNA
5666	chr11	74493594	74493733	+	0	NA	promoter-TSS (NM_001144869)	promoter-TSS (NM_001144869)	50	NM_001144869	387787	Hs.591971	NM_001144869	ENSG00000175536	LIPT2	-	lipoyl(octanoyl) transferase 2 (putative)	protein-coding
25522	chr7	539907	540055	+	0	NA	Intergenic	Intergenic	19590	NR_033963	441307	Hs.521334	NR_033963	ENSG00000223855	HRAT92	-	heart tissue-associated transcript 92	ncRNA
90	chr1	6603003	6603019	+	0	NA	promoter-TSS (NM_001324309)	promoter-TSS (NM_001324309)	-113	NM_014851	9903	Hs.7764	NM_014851	ENSG00000162413	KLHL21	-	kelch like family member 21	protein-coding
4712	chr11	3865841	3865945	+	0	NA	intron (NM_001277961, intron 1 of 11)	intron (NM_001277961, intron 1 of 11)	9831	NR_039835	100616453		NR_039835	ENSG00000167323	MIR4687	-	microRNA 4687	ncRNA
16141	chr2	112055166	112055312	+	0	NA	promoter-TSS (NM_001329914)	promoter-TSS (NM_001329914)	16	NM_001329914	84910	Hs.656298	NM_032824	ENSG00000153214	TMEM87B	-	transmembrane protein 87B	protein-coding
16385	chr2	138122330	138122332	+	0	NA	Intergenic	Intergenic	20447	NR_135526	105373635		NR_135526	ENSG00000224231	LINC01832	-	long intergenic non-protein coding RNA 1832	ncRNA
9717	chr14	103155137	103155278	+	0	NA	Intergenic	Intergenic	28880	NM_006291	7127	Hs.525607	NM_006291	ENSG00000185215	TNFAIP2	B94|EXOC3L3	TNF alpha induced protein 2	protein-coding
3247	chr10	6204449	6204467	+	0	NA	intron (NM_001314063, intron 1 of 15)	CpG-2634	1581	NM_001323017	5209	Hs.195471	NM_004566	ENSG00000170525	PFKFB3	IPFK2|PFK2|iPFK-2	6-phosphofructo-2-kinase/fructose-2,6-biphosphatase 3	protein-coding
28043	chr8	74320452	74320600	+	0	NA	intron (NM_020647, intron 1 of 5)	CpG	835	NM_001317830	56704	Hs.657367	NM_020647	ENSG00000104369	JPH1	CMT2K|JP-1|JP1	junctophilin 1	protein-coding
22162	chr5	2751635	2751795	+	0	NA	promoter-TSS (NM_001134222)	promoter-TSS (NM_001134222)	-60	NM_033267	153572	Hs.282089	NM_033267	ENSG00000170561	IRX2	IRXA2	iroquois homeobox 2	protein-coding
11174	chr16	27323152	27323306	+	0	NA	intron (NM_001257406, intron 1 of 9)	intron (NM_001257406, intron 1 of 9)	9320	NM_001257406	3566	Hs.513457	NM_000418	ENSG00000077238	IL4R	CD124|IL-4RA|IL4RA	interleukin 4 receptor	protein-coding
25095	chr6	124488044	124488167	+	0	NA	intron (NM_001300738, intron 4 of 7)	intron (NM_001300738, intron 4 of 7)	205100	NM_001300740	154215	Hs.656604	NM_153355	ENSG00000188580	NKAIN2	FAM77B|NKAIP2|TCBA|TCBA1	Sodium/potassium transporting ATPase interacting 2	protein-coding
23088	chr5	119355320	119355430	+	0	NA	promoter-TSS (NM_014350)	promoter-TSS (NM_014350)	-445	NM_014350	25816	Hs.618488	NM_014350	ENSG00000145779	TNFAIP8	GG2-1|MDC-3.13|NDED|SCC-S2|SCCS2	TNF alpha induced protein 8	protein-coding
4997	chr11	20035803	20035907	+	0	NA	intron (NM_001111019, intron 2 of 27)	intron (NM_001111019, intron 2 of 27)	13299	NM_001111019	89797	Hs.64341	NM_145117	ENSG00000166833	NAV2	HELAD1|POMFIL2|RAINB1|STEERIN2|UNC53H2	neuron navigator 2	protein-coding
27042	chr7	134316968	134317120	+	0	NA	promoter-TSS (NM_032826)	promoter-TSS (NM_032826)	31	NM_032826	84912	Hs.490181	NM_032826	ENSG00000205060	SLC35B4	YEA|YEA4	solute carrier family 35 member B4	protein-coding
26990	chr7	129611688	129611900	+	0	NA	promoter-TSS (NM_001293164)	promoter-TSS (NM_001293164)	92	NM_001293164	4899	Hs.654363	NM_005011	ENSG00000106459	NRF1	ALPHA-PAL	nuclear respiratory factor 1	protein-coding
12522	chr17	42554730	42554834	+	0	NA	promoter-TSS (NR_144402)	promoter-TSS (NR_144402)	20	NR_144402	108783654	Hs.655222	NR_144402		LOC108783654	-	uncharacterized LOC108783654	ncRNA
30894	chrX	103310953	103311057	+	0	NA	promoter-TSS (NM_001168401)	promoter-TSS (NM_001168401)	5	NM_001168401	84707	Hs.398989	NM_032621	ENSG00000133134	BEX2	BEX1|DJ79P11.1	brain expressed X-linked 2	protein-coding
17665	chr20	14986132	14986169	+	0	NA	intron (NM_080676, intron 5 of 16)	intron (NM_080676, intron 5 of 16)	-56632	NR_037841	100379174	Hs.407533	NR_037841	ENSG00000235914	MACROD2-AS1	BA318C17.1|NCRNA00186	MACROD2 antisense RNA 1	ncRNA
8554	chr13	105991670	105991774	+	0	NA	Intergenic	L2|LINE|L2	284892	NR_046391	144920	Hs.567700	NR_046391		LINC00343	LINC00344|NCRNA00343|NCRNA00344	long intergenic non-protein coding RNA 343	ncRNA
10073	chr15	50354107	50354211	+	0	NA	promoter-TSS (NR_024490)	promoter-TSS (NR_024490)	-15	NR_024490	100129387	Hs.659360	NR_024490		GABPB1-AS1	-	GABPB1 antisense RNA 1	ncRNA
16338	chr2	132430111	132430215	+	0	NA	intron (NM_001508, intron 1 of 1)	intron (NM_001508, intron 1 of 1)	13589	NM_001508	2863	Hs.432395	NM_001508	ENSG00000183840	GPR39	-	G protein-coupled receptor 39	protein-coding
13027	chr17	75941069	75941220	+	0	NA	TTS (NM_001185039)	TTS (NM_001185039)	-2912	NM_001319193	85302	Hs.720068	NM_001080542	ENSG00000188878	FBF1	Alb|FBF-1	Fas binding factor 1	protein-coding
29538	chr9	91948838	91948942	+	0	NA	intron (NM_004560, intron 1 of 8)	CpG	1272	NM_004560	4920	Hs.98255	NM_004560	ENSG00000169071	ROR2	BDB|BDB1|NTRKR2	receptor tyrosine kinase like orphan receptor 2	protein-coding
27524	chr8	22987090	22987194	+	0	NA	promoter-TSS (NM_001160036)	promoter-TSS (NM_001160036)	-275	NM_001160036	23221	Hs.372688	NM_015178	ENSG00000008853	RHOBTB2	DBC2	Rho related BTB domain containing 2	protein-coding
25797	chr7	20199508	20199656	+	0	NA	intron (NM_182762, intron 1 of 6)	intron (NM_182762, intron 1 of 6)	17808	NM_182762	346389	Hs.598388	NM_182762	ENSG00000183742	MACC1	7A5|SH3BP4L	MACC1, MET transcriptional regulator	protein-coding
16747	chr2	180007306	180007444	+	0	NA	promoter-TSS (NM_020943)	promoter-TSS (NM_020943)	-322	NM_020943	57703	Hs.311363	NM_020943	ENSG00000163510	CWC22	EIF4GL|NCM|fSAPb	CWC22 spliceosome associated protein homolog	protein-coding
14950	chr2	8804051	8804208	+	0	NA	intron (NM_020738, intron 7 of 29)	intron (NM_020738, intron 7 of 29)	33496	NM_020738	57498	Hs.9873	NM_020738	ENSG00000134313	KIDINS220	ARMS	kinase D interacting substrate 220	protein-coding
29792	chr9	108056913	108057017	+	0	NA	Intergenic	Intergenic	-567245	NM_004235	9314	Hs.376206	NM_004235	ENSG00000136826	KLF4	EZF|GKLF	Kruppel like factor 4	protein-coding
17644	chr20	13638923	13639097	+	0	NA	promoter-TSS (NR_136628)	promoter-TSS (NR_136628)	-74	NM_017714	55617	Hs.348297	NM_017714	ENSG00000089123	TASP1	C20orf13|dJ585I14.2	taspase 1	protein-coding
24345	chr6	30820400	30820504	+	0	NA	intron (NR_130726, intron 1 of 1)	LTR16A|LTR|ERVL	10207	NR_130726	401247		NR_130726	ENSG00000214894	LINC00243	C6orf214|NCRNA00243	long intergenic non-protein coding RNA 243	ncRNA
30271	chr9	131370815	131370893	+	0	NA	Intergenic	Intergenic	-59236	NM_013318	84726	Hs.743955	NM_013318	ENSG00000130723	PRRC2B	BAT2L|BAT2L1|KIAA0515|LQFBS-1	proline rich coiled-coil 2B	protein-coding
20061	chr3	124845593	124845690	+	0	NA	intron (NM_002213, intron 4 of 14)	intron (NM_002213, intron 4 of 14)	41664	NM_002213	3693	Hs.13155	NM_002213	ENSG00000082781	ITGB5	-	integrin subunit beta 5	protein-coding
27233	chr7	151460052	151460196	+	0	NA	Intergenic	Intergenic	-19311	NR_131779	155051	Hs.647104	NM_144727	ENSG00000127377	CRYGN	-	crystallin gamma N	protein-coding
29227	chr9	72960591	72960695	+	0	NA	Intergenic	MER5A|DNA|hAT-Charlie	-7326	NM_000689	216	Hs.76392	NM_000689	ENSG00000165092	ALDH1A1	ALDC|ALDH-E1|ALDH1|ALDH11|HEL-9|HEL-S-53e|HEL12|PUMB1|RALDH1	aldehyde dehydrogenase 1 family member A1	protein-coding
23332	chr5	139968828	139968916	+	0	NA	intron (NM_013983, intron 1 of 10)	intron (NM_013983, intron 1 of 10)	74427	NM_004883	9542	Hs.408515	NM_004883	ENSG00000158458	NRG2	DON1|HRG2|NTAK	neuregulin 2	protein-coding
28221	chr8	94719675	94719779	+	0	NA	promoter-TSS (NM_181787)	promoter-TSS (NM_181787)	-148	NM_181787	286148	Hs.567828	NM_181787	ENSG00000156162	DPY19L4	-	dpy-19 like 4 (C. elegans)	protein-coding
28390	chr8	105848441	105848545	+	0	NA	intron (NR_125796, intron 2 of 7)	L1M3de|LINE|L1	212010	NR_125797	102723356	Hs.571413	NR_125796		ZFPM2-AS1	-	ZFPM2 antisense RNA 1	ncRNA
21993	chr4	168589269	168589373	+	0	NA	intron (NM_016081, intron 2 of 20)	AmnSINE1|SINE|5S-Deu-L2	-42296	NM_001166109	23022	Hs.151220	NM_016081	ENSG00000129116	PALLD	CGI-151|CGI151|MYN|PNCA1|SIH002	palladin, cytoskeletal associated protein	protein-coding
30034	chr9	121201897	121201962	+	0	NA	5' UTR (NM_016322, exon 1 of 8)	5' UTR (NM_016322, exon 1 of 8)	158	NM_016322	51552	Hs.371563	NM_016322	ENSG00000119396	RAB14	FBP|RAB-14	RAB14, member RAS oncogene family	protein-coding
30636	chrX	41442510	41442664	+	0	NA	Intergenic	CpG	-4873	NM_022567	60506	Hs.302019	NM_022567	ENSG00000188937	NYX	CLRP|CSNB1|CSNB1A|CSNB4|NBM1	nyctalopin	protein-coding
16340	chr2	132438761	132438865	+	0	NA	intron (NM_001508, intron 1 of 1)	intron (NM_001508, intron 1 of 1)	22239	NM_001508	2863	Hs.432395	NM_001508	ENSG00000183840	GPR39	-	G protein-coupled receptor 39	protein-coding
4117	chr10	95295128	95295218	+	0	NA	Intergenic	Intergenic	-4025	NM_020992	9124	Hs.368525	NM_020992	ENSG00000107438	PDLIM1	CLIM1|CLP-36|CLP36|HEL-S-112|hCLIM1	PDZ and LIM domain 1	protein-coding
27829	chr8	52941181	52941285	+	0	NA	TTS (NM_005285)	TTS (NM_005285)	1325	NM_005285	2831	Hs.248117	NM_005285	ENSG00000183729	NPBWR1	GPR7	neuropeptides B and W receptor 1	protein-coding
14559	chr19	45478561	45478653	+	0	NA	Intergenic	tRNA-SeC(e)-TGA|tRNA|tRNA	10612	NM_006732	2354	Hs.590958	NM_006732	ENSG00000125740	FOSB	AP-1|G0S3|GOS3|GOSB	FosB proto-oncogene, AP-1 transcription factor subunit	protein-coding
11218	chr16	30407456	30407559	+	0	NA	promoter-TSS (NM_001142305)	promoter-TSS (NM_001142305)	93	NM_016643	51333	Hs.148584	NM_016643	ENSG00000179965	ZNF771	DSC43	zinc finger protein 771	protein-coding
7145	chr12	56722335	56722374	+	0	NA	intron (NM_001113203, intron 2 of 10)	intron (NM_001113203, intron 2 of 10)	2938	NM_001113201	4666	Hs.505735	NM_005594	ENSG00000196531	NACA	HSD48|NAC-alpha|NACA1|skNAC	nascent polypeptide-associated complex alpha subunit	protein-coding
26592	chr7	92528600	92528732	+	0	NA	promoter-TSS (NM_000466)	promoter-TSS (NM_000466)	-107	NM_032120	84060	Hs.21590	NM_032120	ENSG00000127993	RBM48	C7orf64|HSPC304|MGC16142	RNA binding motif protein 48	protein-coding
9307	chr14	70416971	70417116	+	0	NA	promoter-TSS (NM_018373)	promoter-TSS (NM_018373)	47	NM_001202547	100529257	Hs.443661	NM_001202547	ENSG00000258644	SYNJ2BP-COX16	-	SYNJ2BP-COX16 readthrough	protein-coding
26084	chr7	38502409	38502513	+	0	NA	intron (NM_139316, intron 3 of 19)	LTR32|LTR|ERVL	129106	NM_001635	273	Hs.592182	NM_001635	ENSG00000078053	AMPH	AMPH1	amphiphysin	protein-coding
7605	chr12	107380380	107380484	+	0	NA	intron (NM_001347944, intron 1 of 14)	intron (NM_001347944, intron 1 of 14)	59844	NM_001347944	121551	Hs.271272	NM_152322	ENSG00000151136	BTBD11	ABTB2B	BTB domain containing 11	protein-coding
15366	chr2	37689293	37689397	+	0	NA	Intergenic	Intergenic	-16810	NM_001270436	10602	Hs.369574	NM_006449	ENSG00000163171	CDC42EP3	BORG2|CEP3|UB1	CDC42 effector protein 3	protein-coding
11036	chr16	13307451	13307578	+	0	NA	Intergenic	Intergenic	405894	NM_001145204	729993	Hs.130661	NM_001145204	ENSG00000237515	SHISA9	CKAMP44	shisa family member 9	protein-coding
24637	chr6	47094502	47094606	+	0	NA	Intergenic	Intergenic	-52191	NM_153840	266977	Hs.733762	NM_025048	ENSG00000153292	ADGRF1	GPR110|KPG_012|PGR19|hGPCR36	adhesion G protein-coupled receptor F1	protein-coding
29446	chr9	86721494	86721598	+	0	NA	Intergenic	Intergenic	225643	NM_002048	2619	Hs.65029	NM_002048	ENSG00000180447	GAS1	-	growth arrest specific 1	protein-coding
24888	chr6	86582024	86582128	+	0	NA	Intergenic	LTR10F|LTR|ERV1	-355230	NM_000865	3354	Hs.1611	NM_000865	ENSG00000168830	HTR1E	5-HT1E	5-hydroxytryptamine receptor 1E	protein-coding
20630	chr3	170357365	170357366	+	0	NA	promoter-TSS (NM_001145098)	promoter-TSS (NM_001145098)	-320	NM_001145098	6498	Hs.536655	NM_005414	ENSG00000136603	SKIL	SNO|SnoA|SnoI|SnoN	SKI like proto-oncogene	protein-coding
14176	chr19	14006549	14006565	+	0	NA	promoter-TSS (NM_002918)	promoter-TSS (NM_002918)	-235	NM_002918	5989	Hs.655215	NM_002918	ENSG00000132005	RFX1	EFC|RFX	regulatory factor X1	protein-coding
6747	chr12	25251122	25251226	+	0	NA	promoter-TSS (NM_004985)	promoter-TSS (NM_004985)	-243	NM_033360	3845	Hs.505033	NM_004985	ENSG00000133703	KRAS	C-K-RAS|CFC2|K-RAS2A|K-RAS2B|K-RAS4A|K-RAS4B|KI-RAS|KRAS1|KRAS2|NS|NS3|RALD|RASK2|c-Ki-ras2	KRAS proto-oncogene, GTPase	protein-coding
7764	chr12	120925929	120926033	+	0	NA	Intergenic	Intergenic	21286	NR_131215	105500240	Hs.742757	NR_131215		XLOC_009911	-	uncharacterized LOC105500240	ncRNA
23111	chr5	123209698	123209802	+	0	NA	Intergenic	Intergenic	120604	NM_001136239	93166	Hs.135118	NM_001136239	ENSG00000061455	PRDM6	KMT8C|PDA3|PRISM	PR/SET domain 6	protein-coding
9779	chr14_KI270723v1_random	36751	36902	+	0	NA	NA	BSR/Beta|Satellite|Satellite	NA	NA
27523	chr8	22918476	22918495	+	0	NA	intron (NM_144962, intron 3 of 6)	intron (NM_144962, intron 3 of 6)	9423	NM_144962	157310	Hs.491242	NM_144962	ENSG00000134020	PEBP4	CORK-1|CORK1|GWTM1933|HEL-S-300|PEBP-4|PRO4408|hPEBP4	phosphatidylethanolamine binding protein 4	protein-coding
25246	chr6	142375407	142375501	+	0	NA	intron (NM_001032394, intron 4 of 24)	intron (NM_001032394, intron 4 of 24)	73535	NM_001032395	57211	Hs.743302	NM_020455	ENSG00000112414	ADGRG6	APG1|DREG|GPR126|LCCS9|PR126|PS1TP2|VIGR	adhesion G protein-coupled receptor G6	protein-coding
4606	chr10	128212037	128212132	+	0	NA	Intergenic	Intergenic	-73866	NR_120619	101927381	Hs.523342	NR_120619	ENSG00000280953	LINC01163	TCONS_00017722	long intergenic non-protein coding RNA 1163	ncRNA
16657	chr2	172195979	172196125	+	0	NA	Intergenic	Intergenic	93046	NR_126376	104326193	Hs.600690	NR_126376	ENSG00000236651	DLX2-AS1	TCONS_00003049	DLX2 antisense RNA 1 (head to head)	ncRNA
11178	chr16	28211175	28211279	+	0	NA	intron (NM_001270940, intron 1 of 24)	CpG	691	NM_001270940	23214	Hs.460468	NM_015171	ENSG00000169180	XPO6	EXP6|RANBP20	exportin 6	protein-coding
20675	chr3	174439848	174439876	+	0	NA	Intergenic	Intergenic	-419459	NM_207015	254827	Hs.565848	NM_207015	ENSG00000177694	NAALADL2	-	N-acetylated alpha-linked acidic dipeptidase like 2	protein-coding
10870	chr16	1913443	1913593	+	0	NA	intron (NM_001009606, intron 1 of 1)	(GGCAG)n|Simple_repeat|Simple_repeat	4805	NM_001009606	64711	Hs.670144	NM_001009606	ENSG00000162040	HS3ST6	3-OST-6|HS3ST5	heparan sulfate-glucosamine 3-sulfotransferase 6	protein-coding
9335	chr14	72884082	72884186	+	0	NA	intron (NM_001280543, intron 1 of 10)	intron (NM_001280543, intron 1 of 10)	8515	NM_001280544	8110	Hs.162868	NM_012074	ENSG00000205683	DPF3	BAF45C|CERD4	double PHD fingers 3	protein-coding
13618	chr18	55477602	55477698	+	0	NA	intron (NM_001243226, intron 4 of 20)	intron (NM_001243226, intron 4 of 20)	-1571	NR_039754	100616290		NR_039754	ENSG00000264571	MIR4529	-	microRNA 4529	ncRNA
19190	chr3	14125809	14125826	+	0	NA	promoter-TSS (NM_001098502)	promoter-TSS (NM_001098502)	877	NM_024334	79188	Hs.517817	NM_024334	ENSG00000170876	TMEM43	ARVC5|ARVD5|EDMD7|LUMA	transmembrane protein 43	protein-coding
12281	chr17	29148975	29149107	+	0	NA	intron (NM_001346765, intron 2 of 42)	intron (NM_001346765, intron 2 of 42)	-8662	NM_001346768	399687	Hs.462590	NM_078471	ENSG00000196535	MYO18A	MAJN|MYSPDZ|SP-R210|SPR210	myosin XVIIIA	protein-coding
9481	chr14	83164086	83164190	+	0	NA	Intergenic	MER44B|DNA|TcMar-Tigger	-1541077	NR_110074	101928559	Hs.525499	NR_110074	ENSG00000258977	LINC01467	-	long intergenic non-protein coding RNA 1467	ncRNA
19440	chr3	45167581	45167685	+	0	NA	Intergenic	LTR33|LTR|ERVL	-21211	NM_178181	64866	Hs.476093	NM_022842	ENSG00000163814	CDCP1	CD318|SIMA135|TRASK	CUB domain containing protein 1	protein-coding
30874	chrX	100636727	100636856	+	0	NA	promoter-TSS (NM_003270)	promoter-TSS (NM_003270)	-59	NM_001278740	7105	Hs.43233	NM_003270	ENSG00000000003	TSPAN6	T245|TM4SF6|TSPAN-6	tetraspanin 6	protein-coding
22465	chr5	43121428	43121581	+	0	NA	promoter-TSS (NM_001330711)	promoter-TSS (NM_001330711)	43	NM_001330705	7690	Hs.535804	NM_003432	ENSG00000172262	ZNF131	ZBTB35|pHZ-10	zinc finger protein 131	protein-coding
20939	chr3	190322407	190322551	+	0	NA	promoter-TSS (NM_021101)	promoter-TSS (NM_021101)	-33	NM_021101	9076	Hs.439060	NM_021101	ENSG00000163347	CLDN1	CLD1|ILVASC|SEMP1	claudin 1	protein-coding
29121	chr9	65404831	65404894	+	0	NA	Intergenic	Intergenic	-119653	NM_001126334	653427	Hs.714683	NM_001126334	ENSG00000204779	FOXD4L5	bA15J10.2	forkhead box D4-like 5	protein-coding
22688	chr5	69492622	69492726	+	0	NA	promoter-TSS (NM_001205254)	promoter-TSS (NM_001205254)	-89	NM_001205254	100506658	Hs.592605	NM_002538	ENSG00000197822	OCLN	BLCPMG|PPP1R115	occludin	protein-coding
5581	chr11	68447345	68447496	+	0	NA	intron (NM_002335, intron 22 of 22)	intron (NM_002335, intron 22 of 22)	-13298	NM_001164163	55291	Hs.503022	NM_018312	ENSG00000110075	PPP6R3	C11orf23|PP6R3|SAP190|SAPL|SAPLa|SAPS3	protein phosphatase 6 regulatory subunit 3	protein-coding
2280	chr1	193211601	193211705	+	0	NA	intron (NM_024529, intron 11 of 16)	MER44C|DNA|TcMar-Tigger	-25040	NM_003783	8707	Hs.518834	NM_003783	ENSG00000162630	B3GALT2	BETA3GALT2|GLCT2|beta3Gal-T2	beta-1,3-galactosyltransferase 2	protein-coding
21840	chr4	140728033	140728259	+	0	NA	intron (NM_015130, intron 1 of 20)	intron (NM_015130, intron 1 of 20)	28171	NM_015130	23158	Hs.480819	NM_015130	ENSG00000109436	TBC1D9	GRAMD9|MDR1	TBC1 domain family member 9	protein-coding
25096	chr6	124535876	124535980	+	0	NA	intron (NM_001300738, intron 4 of 7)	intron (NM_001300738, intron 4 of 7)	252923	NM_001300740	154215	Hs.656604	NM_153355	ENSG00000188580	NKAIN2	FAM77B|NKAIP2|TCBA|TCBA1	Sodium/potassium transporting ATPase interacting 2	protein-coding
273	chr1	18956788	18956942	+	0	NA	promoter-TSS (NM_001136265)	promoter-TSS (NM_001136265)	-533	NM_001136265	126917	Hs.466625	NM_001136265	ENSG00000169991	IFFO2	-	intermediate filament family orphan 2	protein-coding
26896	chr7	118081125	118081269	+	0	NA	Intergenic	L2c|LINE|L2	-102835	NM_016200	51691	Hs.655046	NM_016200	ENSG00000128534	LSM8	NAA38	LSM8 homolog, U6 small nuclear RNA associated	protein-coding
6914	chr12	45235811	45235915	+	0	NA	intron (NM_001142679, intron 1 of 19)	intron (NM_001142679, intron 1 of 19)	-19857	NR_037144	51054	Hs.233495	NM_015899	ENSG00000134297	PLEKHA8P1	PLEKHA9	pleckstrin homology domain containing A8 pseudogene 1	pseudo
27910	chr8	60412666	60412760	+	0	NA	intron (NR_103854, intron 1 of 2)	intron (NR_103854, intron 1 of 2)	1105	NR_103854	100505532	Hs.720321	NR_103854		LINC01301	-	long intergenic non-protein coding RNA 1301	ncRNA
24876	chr6	85361400	85361551	+	0	NA	Intergenic	Intergenic	28711	NR_134634	101928820	Hs.587370	NR_134633	ENSG00000234155	LOC101928820	-	uncharacterized LOC101928820	ncRNA
23596	chr5	157511729	157511882	+	0	NA	intron (NM_033274, intron 8 of 22)	intron (NM_033274, intron 8 of 22)	-51705	NR_136204	102724404	Hs.570889	NR_136204	ENSG00000251405	LOC102724404	-	uncharacterized LOC102724404	ncRNA
11356	chr16	53142926	53143074	+	0	NA	intron (NM_025134, intron 1 of 38)	MSTD|LTR|ERVL-MaLR	-12926	NM_001308319	80205	Hs.59159	NM_015287	ENSG00000177200	CHD9	AD013|CHD-9|CReMM|KISH2|PRIC320	chromodomain helicase DNA binding protein 9	protein-coding
17465	chr20	2352022	2352126	+	0	NA	Intergenic	Intergenic	-28834	NM_198994	343641	Hs.452039	NM_198994	ENSG00000166948	TGM6	SCA35|TG6|TGM3L|TGY|dJ734P14.3	transglutaminase 6	protein-coding
21708	chr4	112231694	112231798	+	0	NA	promoter-TSS (NM_018569)	promoter-TSS (NM_018569)	7	NR_136622	55435	Hs.435991	NM_018569	ENSG00000138660	AP1AR	2C18|C4orf16|GBAR|PRO0971|gamma-BAR	adaptor related protein complex 1 associated regulatory protein	protein-coding
4991	chr11	19803852	19803865	+	0	NA	intron (NM_182964, intron 1 of 37)	intron (NM_182964, intron 1 of 37)	-43775	NR_039843	100616426		NR_039843	ENSG00000264309	MIR4694	-	microRNA 4694	ncRNA
2262	chr1	190864408	190864512	+	0	NA	Intergenic	L1PA17|LINE|L1	239570	NR_033922	440704	Hs.518802	NR_033922	ENSG00000231175	LINC01720	-	long intergenic non-protein coding RNA 1720	ncRNA
29128	chr9	68779926	68780080	+	0	NA	promoter-TSS (NM_138333)	promoter-TSS (NM_138333)	-3	NM_138333	116224	Hs.655572	NM_138333	ENSG00000187866	FAM122A	C9orf42	family with sequence similarity 122A	protein-coding
2912	chr1	229229417	229229419	+	0	NA	Intergenic	Intergenic	-41644	NM_001271998	5867	Hs.296169	NM_004578	ENSG00000168118	RAB4A	HRES-1|HRES-1/RAB4|HRES1|RAB4	RAB4A, member RAS oncogene family	protein-coding
20326	chr3	143135278	143135409	+	0	NA	Intergenic	Intergenic	15567	NM_004267	9435	Hs.8786	NM_004267	ENSG00000175040	CHST2	C6ST|GST-2|GST2|Gn6ST-1|HEL-S-75|glcNAc6ST-1	carbohydrate sulfotransferase 2	protein-coding
25571	chr7	3244532	3244636	+	0	NA	Intergenic	Intergenic	-56864	NM_152744	221935	Hs.653013	NM_152744	ENSG00000146555	SDK1	-	sidekick cell adhesion molecule 1	protein-coding
131	chr1	9428908	9429068	+	0	NA	promoter-TSS (NR_104623)	promoter-TSS (NR_104623)	8	NR_104622	100506022	Hs.131775	NR_104622		LOC100506022	-	uncharacterized LOC100506022	ncRNA
11977	chr17	4854423	4854532	+	0	NA	intron (NM_170663, intron 1 of 31)	intron (NM_170663, intron 1 of 31)	21137	NM_153827	50488	Hs.443417	NM_015716	ENSG00000141503	MINK1	B55|MAP4K6|MINK|YSK2|ZC3	misshapen like kinase 1	protein-coding
7686	chr12	113966277	113966431	+	0	NA	promoter-TSS (NM_001146699)	promoter-TSS (NM_001146699)	17	NM_001146698	9904	Hs.7482	NM_016196	ENSG00000122965	RBM19	-	RNA binding motif protein 19	protein-coding
7119	chr12	56104376	56104529	+	0	NA	TTS (NM_001982)	TTS (NM_001982)	133	NM_006191	5036	Hs.524498	NM_006191	ENSG00000170515	PA2G4	EBP1|HG4-1|p38-2G4	proliferation-associated 2G4	protein-coding
26295	chr7	54831939	54832071	+	0	NA	Intergenic	MER44B|DNA|TcMar-Tigger	72692	NR_110040	100996654	Hs.127991	NR_110040		LOC100996654	-	uncharacterized LOC100996654	ncRNA
13417	chr18	33756310	33756414	+	0	NA	Intergenic	Intergenic	177785	NM_030632	80816	Hs.464876	NM_030632	ENSG00000141431	ASXL3	BRPS|KIAA1713	additional sex combs like 3, transcriptional regulator	protein-coding
20354	chr3	148708353	148708386	+	0	NA	intron (NM_000685, intron 2 of 2)	intron (NM_000685, intron 2 of 2)	10498	NM_004835	185	Hs.477887	NM_000685	ENSG00000144891	AGTR1	AG2S|AGTR1B|AT1|AT1AR|AT1B|AT1BR|AT1R|AT2R1|HAT1R	angiotensin II receptor type 1	protein-coding
26355	chr7	66681987	66682088	+	0	NA	promoter-TSS (NR_104676)	promoter-TSS (NR_104676)	-54	NR_104676	27342	Hs.530053	NM_014504	ENSG00000154710	RABGEF1	RABEX5|RAP1|rabex-5	RAB guanine nucleotide exchange factor 1	protein-coding
24089	chr6	14743478	14743568	+	0	NA	Intergenic	Intergenic	-458069	NR_108096	102216342	Hs.563409	NR_108096	ENSG00000226673	LINC01108	LncRNA-ES1	long intergenic non-protein coding RNA 1108	ncRNA
10425	chr15	73633485	73633612	+	0	NA	promoter-TSS (NM_001161363)	promoter-TSS (NM_001161363)	-136	NM_001161364	27020	Hs.744867	NM_012428	ENSG00000156642	NPTN	GP55|GP65|SDFR1|SDR1|np55|np65	neuroplastin	protein-coding
1872	chr1	157862648	157862716	+	0	NA	Intergenic	Intergenic	-20838	NM_001347698	922	Hs.134035	NM_005894	ENSG00000073754	CD5L	AIM|API6|CT-2|PRO229|SP-ALPHA|Spalpha|hAIM	CD5 molecule like	protein-coding
30990	chrX	116232951	116233055	+	0	NA	Intergenic	Intergenic	62298	NM_000686	186	Hs.405348	NM_000686	ENSG00000180772	AGTR2	AT2|ATGR2|MRX88	angiotensin II receptor type 2	protein-coding
27125	chr7	141072577	141072681	+	0	NA	Intergenic	CpG	-1603	NM_001195278	100507421	Hs.283851	NM_001195278	ENSG00000261115	TMEM178B	-	transmembrane protein 178B	protein-coding
18882	chr22	37906155	37906210	+	0	NA	promoter-TSS (NM_033386)	promoter-TSS (NM_033386)	34	NM_033386	85377	Hs.517610	NM_033386	ENSG00000100139	MICALL1	MICAL-L1|MIRAB13	MICAL like 1	protein-coding
16603	chr2	166184956	166185060	+	0	NA	intron (NR_110260, intron 3 of 11)	L2a|LINE|L2	-35876	NM_001202435	6323	Hs.22654	NM_006920	ENSG00000144285	SCN1A	EIEE6|FEB3|FEB3A|FHM3|GEFSP2|HBSCI|NAC1|Nav1.1|SCN1|SMEI	sodium voltage-gated channel alpha subunit 1	protein-coding
24582	chr6	43096632	43096736	+	0	NA	intron (NM_001270398, intron 1 of 19)	intron (NM_001270398, intron 1 of 19)	19870	NM_001270398	5754	Hs.90572	NM_002821	ENSG00000112655	PTK7	CCK-4|CCK4	protein tyrosine kinase 7 (inactive)	protein-coding
19677	chr3	79019454	79019525	+	0	NA	promoter-TSS (NM_001145845)	promoter-TSS (NM_001145845)	-30	NM_133631	6091	Hs.744218	NM_002941	ENSG00000169855	ROBO1	DUTT1|SAX3	roundabout guidance receptor 1	protein-coding
31121	chrX	144791450	144791578	+	0	NA	Intergenic	LTR14C|LTR|ERVK	-456073	NM_001009614	494118	Hs.551270	NM_001009614	ENSG00000203923	SPANXN1	CT11.6	SPANX family member N1	protein-coding
30938	chrX	107676895	107676999	+	0	NA	Intergenic	Intergenic	39534	NM_001015881	1831	Hs.522074	NM_004089	ENSG00000157514	TSC22D3	DIP|DSIPI|GILZ|TSC-22R	TSC22 domain family member 3	protein-coding
20131	chr3	129490275	129490429	+	0	NA	intron (NM_001280541, intron 16 of 29)	intron (NM_001280541, intron 16 of 29)	-38287	NM_000539	6010	Hs.247565	NM_000539	ENSG00000163914	RHO	CSNBAD1|OPN2|RP4	rhodopsin	protein-coding
27057	chr7	135177396	135177559	+	0	NA	Intergenic	HERV3-int|LTR|ERV1	-6651	NM_001305629	78996	Hs.643113	NM_024033	ENSG00000122783	C7orf49	MRI|MRI-2	chromosome 7 open reading frame 49	protein-coding
23096	chr5	120599718	120599799	+	0	NA	intron (NM_001308088, intron 1 of 3)	L1MEi|LINE|L1	68294	NM_001308088	51334	Hs.157461	NM_016644	ENSG00000184838	PRR16	DSC54|LARGEN	proline rich 16	protein-coding
7489	chr12	98345510	98345543	+	0	NA	Intergenic	MER61E|LTR|ERV1	111619	NR_033801	121456	Hs.620643	NR_033801	ENSG00000227825	SLC9A7P1	-	solute carrier family 9 member 7 pseudogene 1	pseudo
17563	chr20	7346630	7346734	+	0	NA	promoter-TSS (NR_110610)	promoter-TSS (NR_110610)	-751	NR_110610	101929312	Hs.559354	NR_110610		LINC01706	-	long intergenic non-protein coding RNA 1706	ncRNA
12842	chr17	64082252	64082300	+	0	NA	intron (NM_001433, intron 2 of 21)	intron (NM_001433, intron 2 of 21)	47866	NM_001433	2081	Hs.133982	NM_001433	ENSG00000178607	ERN1	IRE1|IRE1P|IRE1a|hIRE1p	endoplasmic reticulum to nucleus signaling 1	protein-coding
6416	chr11	134542482	134542623	+	0	NA	Intergenic	MER39B|LTR|ERV1	106070	NR_033852	283177	Hs.504390	NR_033852		LOC283177	-	uncharacterized LOC283177	ncRNA
855	chr1	48931723	48931811	+	0	NA	intron (NM_001323573, intron 5 of 12)	AluJb|SINE|Alu	-154798	NM_001302082	79656	Hs.475348	NM_024603	ENSG00000162373	BEND5	C1orf165	BEN domain containing 5	protein-coding
26760	chr7	104208069	104208173	+	0	NA	promoter-TSS (NM_181747)	promoter-TSS (NM_181747)	-74	NM_002553	5001	Hs.432948	NM_002553	ENSG00000164815	ORC5	ORC5L|ORC5P|ORC5T|PPP1R117	origin recognition complex subunit 5	protein-coding
16673	chr2	173076046	173076150	+	0	NA	intron (NM_133646, intron 1 of 11)	CpG	261	NM_016653	51776	Hs.444451	NM_016653	ENSG00000091436	MAP3K20	AZK|MLK7|MLT|MLTK|MLTKalpha|MLTKbeta|MRK|SFMMP|ZAK|mlklak|pk	mitogen-activated protein kinase kinase kinase 20	protein-coding
3659	chr10	48416725	48416829	+	0	NA	intron (NM_001278548, intron 4 of 9)	MLT1I-int|LTR|ERVL-MaLR	15165	NM_001278548	5599	Hs.138211	NM_002750	ENSG00000107643	MAPK8	JNK|JNK-46|JNK1|JNK1A2|JNK21B1/2|PRKM8|SAPK1|SAPK1c	mitogen-activated protein kinase 8	protein-coding
27453	chr8	18197411	18197551	+	0	NA	intron (NM_001291962, intron 2 of 5)	MER20|DNA|hAT-Charlie	-12622	NM_001160170	9	Hs.591847	NM_000662	ENSG00000171428	NAT1	AAC1|MNAT|NAT-1|NATI	N-acetyltransferase 1	protein-coding
11772	chr16	84618163	84618308	+	0	NA	promoter-TSS (NM_021149)	promoter-TSS (NM_021149)	-139	NM_021149	23406	Hs.289092	NM_021149	ENSG00000103187	COTL1	CLP	coactosin like F-actin binding protein 1	protein-coding
30960	chrX	109374771	109374875	+	0	NA	intron (NM_001522, intron 19 of 19)	intron (NM_001522, intron 19 of 19)	107233	NM_001522	2986	Hs.123074	NM_001522	ENSG00000101890	GUCY2F	CYGF|GC-F|GUC2DL|GUC2F|RETGC-2|ROS-GC2	guanylate cyclase 2F, retinal	protein-coding
18238	chr20	52943619	52943705	+	0	NA	Intergenic	Intergenic	-28745	NM_173485	128553	Hs.473117	NM_173485	ENSG00000182463	TSHZ2	C20orf17|OVC10-2|TSH2|ZABC2|ZNF218	teashirt zinc finger homeobox 2	protein-coding
1788	chr1	154418320	154418472	+	0	NA	intron (NM_000565, intron 1 of 9)	intron (NM_000565, intron 1 of 9)	13203	NM_181359	3570	Hs.135087	NM_000565	ENSG00000160712	IL6R	CD126|IL-6R-1|IL-6RA|IL6Q|IL6RA|IL6RQ|gp80	interleukin 6 receptor	protein-coding
21472	chr4	77156678	77156797	+	0	NA	promoter-TSS (NM_004354)	promoter-TSS (NM_004354)	-467	NM_004354	901	Hs.740456	NM_004354	ENSG00000138764	CCNG2	-	cyclin G2	protein-coding
15147	chr2	20289180	20289284	+	0	NA	intron (NM_015317, intron 10 of 20)	intron (NM_015317, intron 10 of 20)	38154	NM_001282791	23369	Hs.467824	NM_015317	ENSG00000055917	PUM2	PUMH2|PUML2	pumilio RNA binding family member 2	protein-coding
2186	chr1	182175469	182175585	+	0	NA	Intergenic	Intergenic	-113815	NM_001009992	127665	Hs.684328	NM_001009992	ENSG00000179930	ZNF648	-	zinc finger protein 648	protein-coding
680	chr1	39408719	39408764	+	0	NA	promoter-TSS (NM_015038)	promoter-TSS (NM_015038)	-763	NM_015038	643314	Hs.658760	NM_015038	ENSG00000127603	KIAA0754	-	KIAA0754	protein-coding
8826	chr14	33915241	33915358	+	0	NA	Intergenic	Intergenic	35527	NM_001308103	112399	Hs.135507	NM_022073	ENSG00000129521	EGLN3	HIFP4H3|HIFPH3|PHD3	egl-9 family hypoxia inducible factor 3	protein-coding
12089	chr17	9389200	9389372	+	0	NA	intron (NM_004853, intron 6 of 7)	intron (NM_004853, intron 6 of 7)	186672	NM_004853	9482	Hs.431109	NM_004853	ENSG00000170310	STX8	CARB	syntaxin 8	protein-coding
11482	chr16	66830858	66830999	+	0	NA	promoter-TSS (NM_003905)	promoter-TSS (NM_003905)	48	NM_003905	8883	Hs.460978	NM_003905	ENSG00000159593	NAE1	A-116A10.1|APPBP1|HPP1|ula-1	NEDD8 activating enzyme E1 subunit 1	protein-coding
23578	chr5	154610465	154610606	+	0	NA	Intergenic	CpG	-14463	NR_036094	100422950		NR_036094	ENSG00000264760	MIR3141	mir-3141	microRNA 3141	ncRNA
15677	chr2	65130151	65130307	+	0	NA	promoter-TSS (NM_004161)	promoter-TSS (NM_004161)	72	NM_004161	5861	Hs.310645	NM_004161	ENSG00000138069	RAB1A	RAB1|YPT1	RAB1A, member RAS oncogene family	protein-coding
15542	chr2	53475527	53475657	+	0	NA	Intergenic	Intergenic	-292191	NM_001346127	494143	Hs.585944	NM_001008708	ENSG00000143942	CHAC2	-	ChaC cation transport regulator homolog 2	protein-coding
20899	chr3	188679817	188679968	+	0	NA	intron (NM_001167671, intron 6 of 10)	Tigger15a|DNA|TcMar-Tigger	-8889	NR_029502	407020		NR_029502	ENSG00000207651	MIR28	MIRN28|hsa-mir-28|miR-28	microRNA 28	ncRNA
18233	chr20	52859229	52859245	+	0	NA	Intergenic	Intergenic	-113170	NM_173485	128553	Hs.473117	NM_173485	ENSG00000182463	TSHZ2	C20orf17|OVC10-2|TSH2|ZABC2|ZNF218	teashirt zinc finger homeobox 2	protein-coding
2783	chr1	223233617	223233721	+	0	NA	intron (NM_017982, intron 5 of 8)	intron (NM_017982, intron 5 of 8)	-90387	NM_003268	7100	Hs.604542	NM_003268	ENSG00000187554	TLR5	MELIOS|SLE1|SLEB1|TIL3	toll like receptor 5	protein-coding
12154	chr17	17042217	17042390	+	0	NA	promoter-TSS (NM_015134)	promoter-TSS (NM_015134)	-457	NM_201274	23164	Hs.462341	NM_015134	ENSG00000133030	MPRIP	M-RIP|MRIP|RHOIP3|RIP3|p116Rip	myosin phosphatase Rho interacting protein	protein-coding
13059	chr17	77319407	77319511	+	0	NA	promoter-TSS (NM_006640)	promoter-TSS (NM_006640)	-56	NM_006640	10801	Hs.440932	NM_006640	ENSG00000184640	SEPT9	AF17q25|MSF|MSF1|NAPB|PNUTL4|SINT1|SeptD1	septin 9	protein-coding
14021	chr19	7629641	7629811	+	0	NA	promoter-TSS (NM_020196)	promoter-TSS (NM_020196)	-59	NR_033242	100131801	Hs.728837	NM_001171155	ENSG00000229833	PET100	C19orf79	PET100 homolog	protein-coding
21161	chr4	8158896	8159000	+	0	NA	promoter-TSS (NM_001130083)	promoter-TSS (NM_001130083)	-116	NM_001130086	84448	Hs.233404	NM_032432	ENSG00000163995	ABLIM2	-	actin binding LIM protein family member 2	protein-coding
13138	chr17	81733855	81734006	+	0	NA	Intergenic	Intergenic	21694	NM_001270953	1468	Hs.548187	NM_012140	ENSG00000183048	SLC25A10	DIC	solute carrier family 25 member 10	protein-coding
20203	chr3	134471996	134472037	+	0	NA	Intergenic	Intergenic	-13717	NM_001042384	80254	Hs.443301	NM_025180	ENSG00000182923	CEP63	SCKL6	centrosomal protein 63	protein-coding
7735	chr12	119716779	119716883	+	0	NA	intron (NM_001206999, intron 32 of 47)	L1ME3G|LINE|L1	-3107	NR_031589	100302274		NR_031589	ENSG00000122966	MIR1178	MIRN1178|hsa-mir-1178	microRNA 1178	ncRNA
2292	chr1	196181225	196181390	+	0	NA	Intergenic	MER54B|LTR|ERVL	401174	NR_039888	100616363		NR_039888	ENSG00000265986	MIR4735	-	microRNA 4735	ncRNA
15102	chr2	17620475	17620513	+	0	NA	intron (NM_003385, intron 2 of 3)	intron (NM_003385, intron 2 of 3)	79954	NM_003385	7447	Hs.444212	NM_003385	ENSG00000163032	VSNL1	HLP3|HPCAL3|HUVISL1|VILIP|VILIP-1	visinin like 1	protein-coding
1997	chr1	165827946	165827956	+	0	NA	intron (NM_012474, intron 1 of 6)	CpG	456	NM_012474	7371	Hs.458360	NM_012474	ENSG00000143179	UCK2	TSA903|UK|UMPK	uridine-cytidine kinase 2	protein-coding
26498	chr7	81299493	81299597	+	0	NA	Intergenic	Intergenic	262274	NR_136264	105369146	Hs.730390	NR_136264		LOC105369146	-	uncharacterized LOC105369146	ncRNA
6650	chr12	13206485	13206589	+	0	NA	intron (NM_001423, intron 1 of 4)	intron (NM_001423, intron 1 of 4)	9869	NM_001423	2012	Hs.719042	NM_001423	ENSG00000134531	EMP1	CL-20|EMP-1|TMP	epithelial membrane protein 1	protein-coding
12509	chr17	41930421	41930580	+	0	NA	promoter-TSS (NM_031421)	promoter-TSS (NM_031421)	-123	NR_110662	83538	Hs.201134	NM_031421	ENSG00000204815	TTC25	CILD35	tetratricopeptide repeat domain 25	protein-coding
8400	chr13	77780000	77780104	+	0	NA	Intergenic	Intergenic	-38885	NR_103853	100505518	Hs.742215	NR_103853		EDNRB-AS1	-	EDNRB antisense RNA 1	ncRNA
19703	chr3	94062830	94062950	+	0	NA	promoter-TSS (NM_176815)	promoter-TSS (NM_176815)	97	NM_176815	200895	Hs.718516	NM_176815	ENSG00000178700	DHFR2	DHFRL1|DHFRP4	dihydrofolate reductase 2	protein-coding
12436	chr17	39705839	39705943	+	0	NA	intron (NR_110535, intron 1 of 26)	intron (NR_110535, intron 1 of 26)	5913	NR_110535	2064	Hs.446352	NM_004448	ENSG00000141736	ERBB2	CD340|HER-2|HER-2/neu|HER2|MLN 19|NEU|NGL|TKR1	erb-b2 receptor tyrosine kinase 2	protein-coding
1680	chr1	150477857	150477951	+	0	NA	Intergenic	Intergenic	-9460	NM_025150	80222	Hs.288974	NM_025150	ENSG00000143374	TARS2	COXPD21|TARSL1|thrRS	threonyl-tRNA synthetase 2, mitochondrial (putative)	protein-coding
2879	chr1	227946406	227946534	+	0	NA	intron (NM_003395, intron 1 of 3)	intron (NM_003395, intron 1 of 3)	1505	NM_003395	7483	Hs.149504	NM_003395	ENSG00000143816	WNT9A	WNT14	Wnt family member 9A	protein-coding
24233	chr6	26341697	26341853	+	0	NA	Intergenic	Intergenic	-23384	NM_001197249	11118	Hs.376046	NM_007047	ENSG00000186470	BTN3A2	BT3.2|BTF4|BTN3.2|CD277	butyrophilin subfamily 3 member A2	protein-coding
4043	chr10	88880745	88880779	+	0	NA	intron (NM_020799, intron 1 of 10)	CpG	575	NM_020799	57559	Hs.16229	NM_020799	ENSG00000138134	STAMBPL1	ALMalpha|AMSH-FP|AMSH-LP|bA399O19.2	STAM binding protein like 1	protein-coding
19285	chr3	27712182	27712286	+	0	NA	Intergenic	Intergenic	10481	NM_001278182	8320	Hs.591663	NM_005442	ENSG00000163508	EOMES	TBR2	eomesodermin	protein-coding
28557	chr8	122806026	122806163	+	0	NA	intron (NM_014943, intron 1 of 3)	L2c|LINE|L2	24432	NM_014943	22882	Hs.377090	NM_014943	ENSG00000178764	ZHX2	AFR1|RAF	zinc fingers and homeoboxes 2	protein-coding
25149	chr6	130178835	130178939	+	0	NA	intron (NM_001258275, intron 9 of 13)	intron (NM_001258275, intron 9 of 13)	36998	NM_001277185	154075	Hs.440508	NM_152552	ENSG00000164483	SAMD3	-	sterile alpha motif domain containing 3	protein-coding
2077	chr1	173477024	173477151	+	0	NA	promoter-TSS (NR_037845)	promoter-TSS (NR_037845)	68	NR_037845	100506023	Hs.731284	NR_037845		LOC100506023	-	uncharacterized LOC100506023	ncRNA
2036	chr1	168409074	168409178	+	0	NA	intron (NR_037851, intron 3 of 3)	intron (NR_037851, intron 3 of 3)	13530	NR_037851	100505918	Hs.568494	NR_037851		LOC100505918	-	uncharacterized LOC100505918	ncRNA
21930	chr4	154507208	154507362	+	0	NA	Intergenic	(CT)n|Simple_repeat|Simple_repeat	-15560	NM_001142552	54798	Hs.655664	NM_017639	ENSG00000197410	DCHS2	CDH27|CDHJ|CDHR7|PCDH23|PCDHJ	dachsous cadherin-related 2	protein-coding
11292	chr16	47574223	47574327	+	0	NA	intron (NM_001031835, intron 8 of 31)	L1PBa|LINE|L1	112976	NM_001031835	5257	Hs.78060	NM_000293	ENSG00000102893	PHKB	-	phosphorylase kinase regulatory subunit beta	protein-coding
10266	chr15	64019975	64020117	+	0	NA	intron (NM_014326, intron 2 of 11)	intron (NM_014326, intron 2 of 11)	26276	NM_014326	23604	Hs.237886	NM_014326	ENSG00000035664	DAPK2	DRP-1|DRP1	death associated protein kinase 2	protein-coding
24676	chr6	51473198	51473302	+	0	NA	Intergenic	Intergenic	-148620	NR_125840	101927082	Hs.730296	NR_125840		LOC101927082	-	uncharacterized LOC101927082	ncRNA
21148	chr4	6987063	6987215	+	0	NA	promoter-TSS (NM_001113363)	promoter-TSS (NM_001113363)	-23	NM_001113363	57533	Hs.518611	NM_020773	ENSG00000132405	TBC1D14	-	TBC1 domain family member 14	protein-coding
12419	chr17	38598625	38598774	+	0	NA	intron (NM_025248, intron 1 of 18)	intron (NM_025248, intron 1 of 18)	7231	NM_025248	80725	Hs.448872	NM_025248	ENSG00000277363	SRCIN1	P140|SNIP	SRC kinase signaling inhibitor 1	protein-coding
24429	chr6	34392779	34392792	+	0	NA	promoter-TSS (NM_006703)	promoter-TSS (NM_006703)	-105	NM_006703	11165	Hs.188882	NM_006703	ENSG00000272325	NUDT3	DIPP|DIPP-1|DIPP1	nudix hydrolase 3	protein-coding
28228	chr8	95067449	95067554	+	0	NA	non-coding (NR_132987, exon 2 of 2)	non-coding (NR_132987, exon 2 of 2)	-5413	NR_036105	100422964		NR_036105	ENSG00000283522	MIR3150A	MIR3150|mir-3150a	microRNA 3150a	ncRNA
10573	chr15	82709535	82709639	+	0	NA	TTS (NR_034139)	TTS (NR_034139)	321	NM_001278512	8120	Hs.199593	NM_004644	ENSG00000103723	AP3B2	NAPTB	adaptor related protein complex 3 beta 2 subunit	protein-coding
1552	chr1	114670157	114670298	+	0	NA	promoter-TSS (NM_001256404)	promoter-TSS (NM_001256404)	-116	NM_001256404	163259	Hs.654928	NM_198459	ENSG00000175984	DENND2C	dJ1156J9.1	DENN domain containing 2C	protein-coding
31188	chrX	154516257	154516427	+	0	NA	promoter-TSS (NM_001171132)	promoter-TSS (NM_001171132)	-100	NM_001171133	60343	Hs.289108	NM_021806	ENSG00000071889	FAM3A	2.19|DLD|DXS560S|XAP-7	family with sequence similarity 3 member A	protein-coding
25790	chr7	19708978	19709101	+	0	NA	promoter-TSS (NM_001002926)	promoter-TSS (NM_001002926)	-2	NM_001002926	221830	Hs.353035	NM_001002926	ENSG00000105849	TWISTNB	-	TWIST neighbor	protein-coding
30068	chr9	122905413	122905530	+	0	NA	promoter-TSS (NM_018835)	promoter-TSS (NM_018835)	-188	NM_001100588	54542	Hs.533499	NM_018835	ENSG00000056586	RC3H2	MNAB|RNF164	ring finger and CCCH-type domains 2	protein-coding
24459	chr6	36314318	36314457	+	0	NA	Intergenic	Intergenic	22498	NM_001010903	389384	Hs.162104	NM_001010903	ENSG00000189325	C6orf222	-	chromosome 6 open reading frame 222	protein-coding
41	chr1	2412509	2412638	+	0	NA	promoter-TSS (NM_002617)	promoter-TSS (NM_002617)	-2	NM_153818	5192	Hs.732228	NM_002617	ENSG00000157911	PEX10	NALD|PBD6A|PBD6B|RNF69	peroxisomal biogenesis factor 10	protein-coding
3084	chr1	241847925	241847961	+	0	NA	promoter-TSS (NM_001319224)	promoter-TSS (NM_001319224)	-248	NM_001319224	9156	Hs.498248	NM_003686	ENSG00000174371	EXO1	HEX1|hExoI	exonuclease 1	protein-coding
2887	chr1	228103349	228103502	+	0	NA	promoter-TSS (NM_024319)	promoter-TSS (NM_024319)	37	NR_130975	79169	Hs.445952	NM_024319	ENSG00000143793	C1orf35	MMTAG2	chromosome 1 open reading frame 35	protein-coding
23195	chr5	131797144	131797248	+	0	NA	promoter-TSS (NM_001346113)	promoter-TSS (NM_001346113)	-133	NM_001346113	96459	Hs.591273	NM_133372	ENSG00000217128	FNIP1	-	folliculin interacting protein 1	protein-coding
13706	chr18	63427683	63427776	+	0	NA	Intergenic	Intergenic	-5210	NM_004869	9525	Hs.126550	NM_004869	ENSG00000119541	VPS4B	MIG1|SKD1|SKD1B|VPS4-2	vacuolar protein sorting 4 homolog B	protein-coding
22633	chr5	65563102	65563268	+	0	NA	promoter-TSS (NM_001267038)	promoter-TSS (NM_001267038)	-17	NM_001267038	64105	Hs.529778	NM_022145	ENSG00000123219	CENPK	AF5alpha|CENP-K|FKSG14|P33|Solt	centromere protein K	protein-coding
14800	chr19	55167063	55167157	+	0	NA	promoter-TSS (NM_001256714)	promoter-TSS (NM_001256714)	-388	NM_001256716	352909	Hs.351582	NM_178837	ENSG00000167646	DNAAF3	C19orf51|CILD2|DAB1|PCD|PF22	dynein axonemal assembly factor 3	protein-coding
19580	chr3	57227668	57227790	+	0	NA	promoter-TSS (NM_012096)	promoter-TSS (NM_012096)	-8	NM_012096	26060	Hs.476415	NM_012096	ENSG00000157500	APPL1	APPL|DIP13alpha|MODY14	adaptor protein, phosphotyrosine interacting with PH domain and leucine zipper 1	protein-coding
12412	chr17	37825048	37825152	+	0	NA	Intergenic	Intergenic	59643	NR_024178	284100	Hs.434159	NM_001129906	ENSG00000276715	YWHAEP7	-	tyrosine 3-monooxygenase/tryptophan 5-monooxygenase activation protein epsilon pseudogene 7	pseudo
27487	chr8	19666467	19666571	+	0	NA	intron (NR_024040, intron 1 of 9)	AluSz|SINE|Alu	16064	NM_018371	55790	Hs.613729	NM_018371	ENSG00000147408	CSGALNACT1	CSGalNAcT-1|ChGn|beta4GalNAcT	chondroitin sulfate N-acetylgalactosaminyltransferase 1	protein-coding
23040	chr5	113488408	113488608	+	0	NA	5' UTR (NM_001085377, exon 1 of 19)	5' UTR (NM_001085377, exon 1 of 19)	322	NM_001085377	4163	Hs.593171	NM_002387	ENSG00000171444	MCC	MCC1	mutated in colorectal cancers	protein-coding
22013	chr4	172850906	172850964	+	0	NA	intron (NM_001034845, intron 7 of 12)	MER21C|LTR|ERVL	-124057	NR_125894	101928314	Hs.566023	NR_125894		LOC101928314	-	uncharacterized LOC101928314	ncRNA
9612	chr14	95461137	95461213	+	0	NA	intron (NM_152592, intron 3 of 16)	intron (NM_152592, intron 3 of 16)	14661	NM_152592	161176	Hs.41502	NM_024633	ENSG00000176438	SYNE3	C14orf139|C14orf49|LINC00341|NCRNA00341|NET53|Nesp3	spectrin repeat containing nuclear envelope family member 3	protein-coding
2223	chr1	184424302	184424406	+	0	NA	intron (NM_030806, intron 1 of 5)	MIR3|SINE|MIR	37338	NM_030806	81563	Hs.497159	NM_030806	ENSG00000116667	C1orf21	PIG13	chromosome 1 open reading frame 21	protein-coding
15053	chr2	14020223	14020261	+	0	NA	Intergenic	AluSx|SINE|Alu	380716	NR_103814	100499171	Hs.565606	NR_103814	ENSG00000230448	LINC00276	NCRNA00276	long intergenic non-protein coding RNA 276	ncRNA
14028	chr19	7943739	7943917	+	0	NA	promoter-TSS (NM_006351)	promoter-TSS (NM_006351)	-5	NM_006351	10469	Hs.465784	NM_006351	ENSG00000104980	TIMM44	TIM44	translocase of inner mitochondrial membrane 44	protein-coding
19417	chr3	42652836	42652934	+	0	NA	promoter-TSS (NM_145166)	promoter-TSS (NM_145166)	-799	NM_145166	92999	Hs.409561	NM_145166	ENSG00000114853	ZBTB47	ZNF651	zinc finger and BTB domain containing 47	protein-coding
3380	chr10	21315929	21316040	+	0	NA	Intergenic	Intergenic	141682	NR_046284	100128511	Hs.635827	NR_046283	ENSG00000231920	NEBL-AS1	-	NEBL antisense RNA 1	ncRNA
19034	chr22	46754519	46754623	+	0	NA	Intergenic	Intergenic	-8046	NM_001284303	25771	Hs.435044	NM_014346	ENSG00000054611	TBC1D22A	C22orf4|HSC79E021	TBC1 domain family member 22A	protein-coding
11711	chr16	81077167	81077271	+	0	NA	promoter-TSS (NM_001100873)	promoter-TSS (NM_001100873)	48	NM_001100873	123775	Hs.658684	NM_152337	ENSG00000166455	C16orf46	-	chromosome 16 open reading frame 46	protein-coding
9058	chr14	55411750	55411895	+	0	NA	promoter-TSS (NM_014924)	promoter-TSS (NM_014924)	36	NM_014924	22863	Hs.414809	NM_014924	ENSG00000126775	ATG14	ATG14L|BARKOR|KIAA0831	autophagy related 14	protein-coding
4292	chr10	103918235	103918339	+	0	NA	promoter-TSS (NM_024928)	promoter-TSS (NM_024928)	0	NM_024928	79991	Hs.62314	NM_024928	ENSG00000107960	STN1	AAF-44|AAF44|OBFC1|RPA-32|bA541N10.2	STN1, CST complex subunit	protein-coding
31157	chrX	151984386	151984456	+	0	NA	Intergenic	Intergenic	-9742	NM_004961	2564	Hs.22785	NM_004961	ENSG00000102287	GABRE	-	gamma-aminobutyric acid type A receptor epsilon subunit	protein-coding
27631	chr8	29511699	29511749	+	0	NA	Intergenic	LTR16D|LTR|ERVL	-160974	NM_001394	1846	Hs.417962	NM_001394	ENSG00000120875	DUSP4	HVH2|MKP-2|MKP2|TYP	dual specificity phosphatase 4	protein-coding
19208	chr3	15205949	15206100	+	0	NA	promoter-TSS (NM_014296)	promoter-TSS (NM_014296)	-65	NR_027927	344875	Hs.722756	NR_027927	ENSG00000230524	COL6A4P1	COL6A4|COL6A4P|DIVA|DVWA|VWA6	collagen type VI alpha 4 pseudogene 1	pseudo
19449	chr3	46163382	46163539	+	0	NA	Intergenic	L1PA12|LINE|L1	44881	NM_001295	1230	Hs.301921	NM_001295	ENSG00000163823	CCR1	CD191|CKR-1|CKR1|CMKBR1|HM145|MIP1aR|SCYAR1	C-C motif chemokine receptor 1	protein-coding
2664	chr1	214281570	214281674	+	0	NA	intron (NM_020197, intron 1 of 11)	CpG	400	NM_020197	56950	Hs.66170	NM_020197	ENSG00000143499	SMYD2	HSKM-B|KMT3C|ZMYND14	SET and MYND domain containing 2	protein-coding
8081	chr13	32829934	32830038	+	0	NA	intron (NR_047020, intron 4 of 4)	intron (NR_047020, intron 4 of 4)	81666	NR_047020	100874167	Hs.406290	NR_047020		LINC00423	-	long intergenic non-protein coding RNA 423	ncRNA
4245	chr10	102152193	102152305	+	0	NA	promoter-TSS (NM_001284388)	promoter-TSS (NM_001284388)	73	NM_001284389	9221	Hs.523238	NM_004741	ENSG00000166197	NOLC1	NOPP130|NOPP140|NS5ATP13|P130	nucleolar and coiled-body phosphoprotein 1	protein-coding
896	chr1	54167920	54168024	+	0	NA	Intergenic	Intergenic	-14966	NM_201546	200008	Hs.568555	NM_201546	ENSG00000157211	CDCP2	-	CUB domain containing protein 2	protein-coding
29568	chr9	93160048	93160194	+	0	NA	Intergenic	Intergenic	-24809	NM_006648	65268	Hs.654856	NM_006648	ENSG00000165238	WNK2	NY-CO-43|P/OKcl.13|PRKWNK2|SDCCAG43	WNK lysine deficient protein kinase 2	protein-coding
3530	chr10	31928805	31928917	+	0	NA	promoter-TSS (NM_001270695)	promoter-TSS (NM_001270695)	15	NM_001270695	94134	Hs.499264	NM_018287	ENSG00000165322	ARHGAP12	-	Rho GTPase activating protein 12	protein-coding
20230	chr3	136995008	136995146	+	0	NA	intron (NM_144717, intron 5 of 6)	intron (NM_144717, intron 5 of 6)	37212	NM_144717	53833	Hs.61232	NM_144717	ENSG00000174564	IL20RB	DIRS1|FNDC6|IL-20R2	interleukin 20 receptor subunit beta	protein-coding
5539	chr11	67032957	67033100	+	0	NA	intron (NM_001318773, intron 3 of 8)	intron (NM_001318773, intron 3 of 8)	9683	NM_001318775	91683	Hs.287636	NM_177963	ENSG00000173227	SYT12	SYT11|sytXII	synaptotagmin 12	protein-coding
23185	chr5	130898013	130898117	+	0	NA	Intergenic	L1PA3|LINE|L1	267283	NR_073488	3094	Hs.483305	NM_005340	ENSG00000169567	HINT1	HINT|NMAN|PKCI-1|PRKCNH1	histidine triad nucleotide binding protein 1	protein-coding
22572	chr5	57441644	57441781	+	0	NA	Intergenic	Intergenic	41097	NM_001017992	345651	Hs.482167	NM_001017992	ENSG00000169067	ACTBL2	ACT	actin, beta like 2	protein-coding
13351	chr18	26487634	26487786	+	0	NA	intron (NM_001258222, intron 2 of 4)	intron (NM_001258222, intron 2 of 4)	60826	NM_001142730	284252	Hs.526630	NM_198991	ENSG00000134504	KCTD1	C18orf5|SENS	potassium channel tetramerization domain containing 1	protein-coding
8143	chr13	40116182	40116207	+	0	NA	Intergenic	Intergenic	-65615	NR_046870	100874127	Hs.578028	NR_046870	ENSG00000230710	LINC00332	NCRNA00332	long intergenic non-protein coding RNA 332	ncRNA
18036	chr20	41476329	41476433	+	0	NA	intron (NM_032221, intron 16 of 36)	intron (NM_032221, intron 16 of 36)	-109523	NM_052846	90187	Hs.726525	NM_052846	ENSG00000183798	EMILIN3	C20orf130|EMILIN5|dJ620E11.4	elastin microfibril interfacer 3	protein-coding
6470	chr12	4143015	4143182	+	0	NA	Intergenic	Intergenic	-130638	NM_001759	894	Hs.376071	NM_001759	ENSG00000118971	CCND2	KIAK0002|MPPH3	cyclin D2	protein-coding
19127	chr3	8869860	8869964	+	0	NA	Intergenic	L2b|LINE|L2	93563	NM_020165	56852	Hs.375684	NM_020165	ENSG00000070950	RAD18	RNF73	RAD18, E3 ubiquitin protein ligase	protein-coding
21021	chr3	194633622	194633709	+	0	NA	promoter-TSS (NM_001011655)	promoter-TSS (NM_001011655)	-244	NM_001166306	93109	Hs.478729	NM_138399	ENSG00000145014	TMEM44	-	transmembrane protein 44	protein-coding
16856	chr2	192500863	192500967	+	0	NA	Intergenic	LTR1D|LTR|ERV1	-248930	NR_002769	64002	Hs.546994	NR_002769	ENSG00000227418	PCGEM1	LINC00071|NCRNA00071|PCAT9	PCGEM1, prostate-specific transcript (non-protein coding)	ncRNA
9341	chr14	73136407	73136459	+	0	NA	promoter-TSS (NM_000021)	promoter-TSS (NM_000021)	-2	NM_000021	5663	Hs.3260	NM_000021	ENSG00000080815	PSEN1	AD3|FAD|PS-1|PS1|S182	presenilin 1	protein-coding
5045	chr11	27392844	27392948	+	0	NA	intron (NM_001346432, intron 1 of 16)	intron (NM_001346432, intron 1 of 16)	-29648	NM_080654	91057	Hs.143733	NM_030771	ENSG00000109881	CCDC34	L15|NY-REN-41|RAMA3	coiled-coil domain containing 34	protein-coding
3609	chr10	42960574	42960739	+	0	NA	Intergenic	Intergenic	20851	NR_126352	104266963	Hs.559152	NR_126352	ENSG00000229630	LINC01264	-	long intergenic non-protein coding RNA 1264	ncRNA
27886	chr8	57225523	57225710	+	0	NA	intron (NR_038235, intron 8 of 9).2	Tigger1|DNA|TcMar-Tigger	7340	NR_038235	100507651	Hs.371831	NR_038235	ENSG00000253301	LINC01606	-	long intergenic non-protein coding RNA 1606	ncRNA
21303	chr4	39527509	39527642	+	0	NA	promoter-TSS (NM_003359)	promoter-TSS (NM_003359)	23	NM_003359	7358	Hs.572518	NM_003359	ENSG00000109814	UGDH	GDH|UDP-GlcDH|UDPGDH|UGD	UDP-glucose 6-dehydrogenase	protein-coding
16328	chr2	131105278	131105297	+	0	NA	5' UTR (NM_001100623, exon 1 of 8)	5' UTR (NM_001100623, exon 1 of 8)	440	NM_017958	55041	Hs.469944	NM_017958	ENSG00000115762	PLEKHB2	EVT2	pleckstrin homology domain containing B2	protein-coding
15448	chr2	43520025	43520136	+	0	NA	intron (NR_144316, intron 22 of 36)	intron (NR_144316, intron 22 of 36)	75894	NM_001083953	63892	Hs.369592	NM_022065	ENSG00000115970	THADA	ARMC13|GITA	THADA, armadillo repeat containing	protein-coding
14877	chr19	58476016	58476166	+	0	NA	promoter-TSS (NM_017908)	promoter-TSS (NM_017908)	-73	NM_017908	55663	Hs.710284	NM_017908	ENSG00000083838	ZNF446	ZKSCAN20|ZSCAN30|ZSCAN52	zinc finger protein 446	protein-coding
10405	chr15	71791328	71791432	+	0	NA	Intergenic	MLT1H1|LTR|ERVL-MaLR	-19168	NM_014249	10002	Hs.187354	NM_014249	ENSG00000278570	NR2E3	ESCS|PNR|RNR|RP37|rd7	nuclear receptor subfamily 2 group E member 3	protein-coding
17505	chr20	4443196	4443358	+	0	NA	Intergenic	Intergenic	-194265	NM_000678	146	Hs.557	NM_000678	ENSG00000171873	ADRA1D	ADRA1|ADRA1A|ADRA1R|ALPHA1|DAR|dJ779E11.2	adrenoceptor alpha 1D	protein-coding
1672	chr1	150236154	150236305	+	0	NA	promoter-TSS (NM_001136478)	promoter-TSS (NM_001136478)	-73	NM_001280560	81611	Hs.656466	NM_030920	ENSG00000143401	ANP32E	LANP-L|LANPL	acidic nuclear phosphoprotein 32 family member E	protein-coding
13855	chr19	1180553	1180688	+	0	NA	Intergenic	Intergenic	-6337	NM_014963	22904	Hs.408708	NM_014963	ENSG00000064932	SBNO2	KIAA0963|SNO|STNO	strawberry notch homolog 2	protein-coding
20397	chr3	150725672	150725756	+	0	NA	Intergenic	LTR86B1|LTR|ERVL	13271	NR_121657	101928105		NR_121657		LOC101928105	-	uncharacterized LOC101928105	ncRNA
6225	chr11	121476604	121476708	+	0	NA	intron (NM_003105, intron 2 of 47)	intron (NM_003105, intron 2 of 47)	24453	NM_003105	6653	Hs.368592	NM_003105	ENSG00000137642	SORL1	C11orf32|LR11|LRP9|SORLA|SorLA-1|gp250	sortilin related receptor 1	protein-coding
31212	chrY	11318042	11318186	+	0	NA	Intergenic	BSR/Beta|Satellite|Satellite	1103476	NR_033667	352887	Hs.546221	NR_033667	ENSG00000206159	GYG2P1	GYG2P	glycogenin 2 pseudogene 1	pseudo
15328	chr2	32938160	32938202	+	0	NA	TTS (NR_027099)	TTS (NR_027099)	-9121	NM_206943	4052	Hs.619315	NM_000627	ENSG00000049323	LTBP1	-	latent transforming growth factor beta binding protein 1	protein-coding
23014	chr5	111550731	111550835	+	0	NA	intron (NR_040093, intron 1 of 6)	intron (NR_040093, intron 1 of 6)	-38186	NM_001308058	134429	Hs.93842	NM_139164	ENSG00000164211	STARD4	-	StAR related lipid transfer domain containing 4	protein-coding
3941	chr10	77392935	77393106	+	0	NA	intron (NM_001271518, intron 1 of 27)	intron (NM_001271518, intron 1 of 27)	42148	NR_126365	101929286	Hs.568867	NR_126365		KCNMA1-AS3	-	KCNMA1 antisense RNA 3	ncRNA
2768	chr1	222288186	222288332	+	0	NA	Intergenic	MER54B|LTR|ERVL	259843	NM_024746	79802	Hs.665660	NM_024746	ENSG00000143512	HHIPL2	KIAA1822L	HHIP like 2	protein-coding
9526	chr14	89186392	89186496	+	0	NA	intron (NM_005197, intron 4 of 5)	intron (NM_005197, intron 4 of 5)	230666	NM_005197	1112	Hs.434286	NM_005197	ENSG00000053254	FOXN3	C14orf116|CHES1|PRO1635	forkhead box N3	protein-coding
28403	chr8	106778613	106778703	+	0	NA	Intergenic	MIRb|SINE|MIR	-8414	NM_139166	137735	Hs.374668	NM_139166	ENSG00000174429	ABRA	STARS	actin binding Rho activating protein	protein-coding
2269	chr1	192539856	192539999	+	0	NA	Intergenic	Intergenic	-35800	NM_002922	5996	Hs.75256	NM_002922	ENSG00000090104	RGS1	1R20|BL34|HEL-S-87|IER1|IR20	regulator of G-protein signaling 1	protein-coding
1102	chr1	69433128	69433232	+	0	NA	Intergenic	Intergenic	-134005	NM_001330635	57554	Hs.479658	NM_020794	ENSG00000033122	LRRC7	DENSIN	leucine rich repeat containing 7	protein-coding
7027	chr12	52230574	52230678	+	0	NA	Intergenic	Intergenic	-2544	NM_005556	3855	Hs.411501	NM_005556	ENSG00000135480	KRT7	CK7|K2C7|K7|SCL	keratin 7	protein-coding
25848	chr7	23020875	23021005	+	0	NA	Intergenic	Intergenic	-6789	NM_032581	84668	Hs.85603	NM_032581	ENSG00000122591	FAM126A	DRCTNNB1A|HCC|HLD5|HYCC1	family with sequence similarity 126 member A	protein-coding
6481	chr12	5268307	5268496	+	0	NA	Intergenic	Intergenic	-25250	NR_120477	101929584	Hs.436529	NR_120476	ENSG00000256115	LOC101929584	-	uncharacterized LOC101929584	ncRNA
1478	chr1	109426435	109426585	+	0	NA	promoter-TSS (NM_001199774)	promoter-TSS (NM_001199774)	-24	NM_001199774	5686	Hs.485246	NM_002790	ENSG00000143106	PSMA5	PSC5|ZETA	proteasome subunit alpha 5	protein-coding
439	chr1	26921642	26921786	+	0	NA	promoter-TSS (NM_006600)	promoter-TSS (NM_006600)	-8	NM_006600	10726	Hs.263812	NM_006600	ENSG00000090273	NUDC	HNUDC|MNUDC|NPD011	nuclear distribution C, dynein complex regulator	protein-coding
19078	chr3	4417042	4417162	+	0	NA	intron (NM_182760, intron 6 of 8)	intron (NM_182760, intron 6 of 8)	50180	NM_001164674	285362	Hs.350475	NM_182760	ENSG00000144455	SUMF1	AAPA3037|FGE|UNQ3037	sulfatase modifying factor 1	protein-coding
15564	chr2	54838732	54838836	+	0	NA	intron (NM_001039753, intron 6 of 40)	intron (NM_001039753, intron 6 of 40)	113772	NM_001039753	400954	Hs.656692	NM_001039753	ENSG00000214595	EML6	-	echinoderm microtubule associated protein like 6	protein-coding
8676	chr14	20999082	20999212	+	0	NA	promoter-TSS (NM_001256588)	promoter-TSS (NM_001256588)	16	NR_110139	101929718	Hs.706252	NR_110139	ENSG00000258471	LOC101929718	-	uncharacterized LOC101929718	ncRNA
19008	chr22	45626461	45626570	+	0	NA	Intergenic	Intergenic	-20868	NR_131244	100506737	Hs.517692	NR_131244	ENSG00000238120	LINC01589	TCONS_00029353	long intergenic non-protein coding RNA 1589	ncRNA
19794	chr3	103381486	103381590	+	0	NA	Intergenic	Intergenic	142578	NR_039611	100616336		NR_039611	ENSG00000265328	MIR548AB	-	microRNA 548ab	ncRNA
23469	chr5	148910906	148911010	+	0	NA	Intergenic	Intergenic	84365	NM_000024	154	Hs.2551	NM_000024	ENSG00000169252	ADRB2	ADRB2R|ADRBR|B2AR|BAR|BETA2AR	adrenoceptor beta 2	protein-coding
12299	chr17	30378806	30378923	+	0	NA	promoter-TSS (NM_001304)	promoter-TSS (NM_001304)	-60	NM_001304	1362	Hs.446079	NM_001304	ENSG00000108582	CPD	GP180	carboxypeptidase D	protein-coding
21028	chr3	194870900	194871004	+	0	NA	Intergenic	Intergenic	162531	NR_037891	100507391	Hs.590099	NR_037891	ENSG00000237222	LINC01968	-	long intergenic non-protein coding RNA 1968	ncRNA
10255	chr15	63122378	63122443	+	0	NA	intron (NM_001288585, intron 1 of 4)	CpG	610	NM_001288585	114294	Hs.410388	NM_032857	ENSG00000103642	LACTB	G24|MRPL56	lactamase beta	protein-coding
28166	chr8	89814916	89815015	+	0	NA	Intergenic	L2c|LINE|L2	57218	NM_003821	8767	Hs.103755	NM_003821	ENSG00000104312	RIPK2	CARD3|CARDIAK|CCK|GIG30|RICK|RIP2	receptor interacting serine/threonine kinase 2	protein-coding
18	chr1	1399450	1399479	+	0	NA	promoter-TSS (NM_030937)	promoter-TSS (NM_030937)	-66	NR_015434	148413	Hs.741357	NR_015434	ENSG00000224870	LOC148413	-	uncharacterized LOC148413	ncRNA
376	chr1	24317182	24317349	+	0	NA	Intergenic	Intergenic	-2057	NM_198173	57822	Hs.657920	NM_021180	ENSG00000158055	GRHL3	SOM|TFCP2L4|VWS2	grainyhead like transcription factor 3	protein-coding
24456	chr6	36027539	36027686	+	0	NA	promoter-TSS (NM_001315)	promoter-TSS (NM_001315)	-65	NM_001315	1432	Hs.485233	NM_001315	ENSG00000112062	MAPK14	CSBP|CSBP1|CSBP2|CSPB1|EXIP|Mxi2|PRKM14|PRKM15|RK|SAPK2A|p38|p38ALPHA	mitogen-activated protein kinase 14	protein-coding
15050	chr2	13523357	13523461	+	0	NA	Intergenic	LTR23|LTR|ERV1	-516396	NR_038434	100506474	Hs.242196	NR_038434	ENSG00000225649	LOC100506474	-	uncharacterized LOC100506474	ncRNA
28294	chr8	100310163	100310317	+	0	NA	promoter-TSS (NM_183419)	promoter-TSS (NM_183419)	-74	NM_183419	25897	Hs.292882	NM_015435	ENSG00000034677	RNF19A	RNF19	ring finger protein 19A, RBR E3 ubiquitin protein ligase	protein-coding
6598	chr12	10716827	10716938	+	0	NA	intron (NM_001145426, intron 3 of 8)	intron (NM_001145426, intron 3 of 8)	6472	NM_001145426	8531	Hs.221889	NM_003651	ENSG00000060138	YBX3	CSDA|CSDA1|DBPA|ZONAB	Y-box binding protein 3	protein-coding
5826	chr11	88680947	88681051	+	0	NA	intron (NM_000842, intron 3 of 8)	intron (NM_000842, intron 3 of 8)	176423	NR_049724	100873989	Hs.616625	NR_049724	ENSG00000255082	GRM5-AS1	-	GRM5 antisense RNA 1	ncRNA
609	chr1	35202209	35202345	+	0	NA	Intergenic	Intergenic	-9132	NR_136703	6421	Hs.355934	NM_005066	ENSG00000116560	SFPQ	POMP100|PPP1R140|PSF	splicing factor proline and glutamine rich	protein-coding
22797	chr5	81420369	81420473	+	0	NA	3' UTR (NM_001256732, exon 17 of 17)	3' UTR (NM_001256732, exon 17 of 17)	-26252	NM_130767	134526	Hs.591756	NM_130767	ENSG00000172497	ACOT12	CACH-1|Cach|STARD15|THEAL	acyl-CoA thioesterase 12	protein-coding
19626	chr3	64977552	64977562	+	0	NA	intron (NR_038264, intron 4 of 5)	intron (NR_038264, intron 4 of 5)	-289868	NM_182920	56999	Hs.656071	NM_182920	ENSG00000163638	ADAMTS9	-	ADAM metallopeptidase with thrombospondin type 1 motif 9	protein-coding
15864	chr2	77009520	77009595	+	0	NA	non-coding (NR_110284, exon 4 of 4)	non-coding (NR_110284, exon 4 of 4)	23592	NR_110284	101927907	Hs.382185	NR_110284	ENSG00000234653	LOC101927907	-	uncharacterized LOC101927907	ncRNA
31175	chrX	153928355	153928459	+	0	NA	Intergenic	CpG	-2147	NM_001666	393	Hs.701324	NM_001666	ENSG00000089820	ARHGAP4	C1|RGC1|RhoGAP4|SrGAP4|p115	Rho GTPase activating protein 4	protein-coding
28616	chr8	126557862	126558016	+	0	NA	intron (NM_174911, intron 1 of 1)	CpG	527	NM_174911	157638	Hs.741352	NM_174911	ENSG00000168672	FAM84B	BCMP101|NSE2	family with sequence similarity 84 member B	protein-coding
27468	chr8	19003747	19003851	+	0	NA	intron (NM_015310, intron 1 of 15)	intron (NM_015310, intron 1 of 15)	9887	NM_015310	23362	Hs.434255	NM_015310	ENSG00000156011	PSD3	EFA6D|EFA6R|HCA67	pleckstrin and Sec7 domain containing 3	protein-coding
19017	chr22	46007168	46007283	+	0	NA	non-coding (NR_027240, exon 1 of 1)	non-coding (NR_027240, exon 1 of 1)	609	NR_027240	730668	Hs.640071	NR_027240	ENSG00000280424	LOC730668	-	dynein heavy chain -like pseudogene	pseudo
7105	chr12	55817873	55817988	+	0	NA	promoter-TSS (NR_026722)	promoter-TSS (NR_026722)	-92	NM_014182	29095	Hs.534450	NM_014182	ENSG00000123353	ORMDL2	HSPC160|MST095|MSTP095|adoplin-2	ORMDL sphingolipid biosynthesis regulator 2	protein-coding
29891	chr9	112332938	112333063	+	0	NA	promoter-TSS (NM_001244898)	promoter-TSS (NM_001244898)	26	NM_001244898	9991	Hs.269988	NM_005156	ENSG00000119314	PTBP3	ROD1	polypyrimidine tract binding protein 3	protein-coding
4790	chr11	9265316	9265412	+	0	NA	promoter-TSS (NM_001243254)	promoter-TSS (NM_001243254)	-38	NM_015213	23258	Hs.501857	NM_015213	ENSG00000184014	DENND5A	RAB6IP1	DENN domain containing 5A	protein-coding
3652	chr10	48215589	48215736	+	0	NA	intron (NM_001018071, intron 12 of 28)	intron (NM_001018071, intron 12 of 28)	36095	NM_001318191	143162	Hs.664786	NM_152428	ENSG00000170324	FRMPD2	PDZD5C|PDZK4|PDZK5C	FERM and PDZ domain containing 2	protein-coding
9278	chr14	68774962	68774965	+	0	NA	Intergenic	MLT1H|LTR|ERVL-MaLR	18951	NM_004926	677	Hs.85155	NM_004926	ENSG00000185650	ZFP36L1	BRF1|Berg36|ERF-1|ERF1|RNF162B|TIS11B|cMG1	ZFP36 ring finger protein like 1	protein-coding
29097	chr9	37800635	37800769	+	0	NA	promoter-TSS (NM_024345)	promoter-TSS (NM_024345)	-84	NM_024345	79269	Hs.118394	NM_024345	ENSG00000122741	DCAF10	WDR32	DDB1 and CUL4 associated factor 10	protein-coding
25254	chr6	142947540	142947644	+	0	NA	Intergenic	CpG-24066	-2391	NM_006734	3097	Hs.510172	NM_006734	ENSG00000010818	HIVEP2	HIV-EP2|MBP-2|MIBP1|MRD43|SHN2|ZAS2|ZNF40B	human immunodeficiency virus type I enhancer binding protein 2	protein-coding
13526	chr18	48308177	48308281	+	0	NA	intron (NM_001318841, intron 2 of 4)	intron (NM_001318841, intron 2 of 4)	101193	NM_001318841	201501	Hs.515388	NM_001039360	ENSG00000184828	ZBTB7C	APM-1|APM1|ZBTB36|ZNF857C	zinc finger and BTB domain containing 7C	protein-coding
22618	chr5	61917415	61917550	+	0	NA	Intergenic	Intergenic	-181784	NR_105000	100506526	Hs.662277	NR_105000		C5orf64-AS1	-	C5orf64 antisense RNA 1	ncRNA
22952	chr5	102715601	102715705	+	0	NA	Intergenic	Intergenic	-39130	NM_001319943	5066	Hs.369430	NM_000919	ENSG00000145730	PAM	PAL|PHM	peptidylglycine alpha-amidating monooxygenase	protein-coding
148	chr1	10210361	10210465	+	0	NA	promoter-TSS (NM_183416)	promoter-TSS (NM_183416)	-293	NM_183416	23095	Hs.97858	NM_015074	ENSG00000054523	KIF1B	CMT2|CMT2A|CMT2A1|HMSNII|KLP|NBLST1	kinesin family member 1B	protein-coding
6453	chr12	2885445	2885549	+	0	NA	exon (NM_001252499, exon 2 of 3)	exon (NM_001252499, exon 2 of 3)	-5370	NM_001160408	7289	Hs.655333	NM_003324	ENSG00000078246	TULP3	TUBL3	tubby like protein 3	protein-coding
18419	chr21	14383188	14383320	+	0	NA	promoter-TSS (NM_006948)	promoter-TSS (NM_006948)	-66	NM_006948	6782	Hs.352341	NM_006948	ENSG00000155304	HSPA13	STCH	heat shock protein family A (Hsp70) member 13	protein-coding
7709	chr12	117261364	117261468	+	0	NA	intron (NM_001204218, intron 13 of 29)	L2a|LINE|L2	43636	NM_001204213	4842	Hs.654410	NM_000620	ENSG00000089250	NOS1	IHPS1|N-NOS|NC-NOS|NOS|bNOS|nNOS	nitric oxide synthase 1	protein-coding
8383	chr13	76917847	76917888	+	0	NA	Intergenic	L1PBa1|LINE|L1	-10584	NR_026983	690	Hs.567241	NR_026983		BTF3P11	BTF3L1|HUMBTFB|OCIF|OPG|TNFRSF11B	basic transcription factor 3 pseudogene 11	pseudo
30223	chr9	129202864	129202978	+	0	NA	Intergenic	CpG	-24660	NM_203434	389792	Hs.529857	NM_203434	ENSG00000188483	IER5L	bA247A12.2	immediate early response 5 like	protein-coding
23871	chr6	1671055	1671159	+	0	NA	intron (NM_001500, intron 9 of 10)	intron (NM_001500, intron 9 of 10)	60661	NM_001453	2296	Hs.348883	NM_001453	ENSG00000054598	FOXC1	ARA|FKHL7|FREAC-3|FREAC3|IGDA|IHG1|IRID1|RIEG3	forkhead box C1	protein-coding
22550	chr5	55601451	55601551	+	0	NA	Intergenic	Intergenic	-66423	NM_176895	8611	Hs.696231	NM_003711	ENSG00000067113	PLPP1	LLP1a|LPP1|PAP-2a|PAP2|PPAP2A	phospholipid phosphatase 1	protein-coding
20798	chr3	183370894	183371024	+	0	NA	intron (NM_015078, intron 3 of 29)	intron (NM_015078, intron 3 of 29)	57310	NM_015078	23101	Hs.208267	NM_015078	ENSG00000053524	MCF2L2	ARHGEF22	MCF.2 cell line derived transforming sequence-like 2	protein-coding
17981	chr20	38201561	38201628	+	0	NA	Intergenic	Intergenic	-35016	NM_001323316	7052	Hs.517033	NM_004613	ENSG00000198959	TGM2	TG(C)|TGC	transglutaminase 2	protein-coding
726	chr1	41954680	41954859	+	0	NA	intron (NR_038261, intron 1 of 3)	MIRb|SINE|MIR	-35944	NR_038260	59269	Hs.403972	NM_024503	ENSG00000127124	HIVEP3	KBP-1|KBP1|KRC|SHN3|Schnurri-3|ZAS3|ZNF40C	human immunodeficiency virus type I enhancer binding protein 3	protein-coding
2703	chr1	218285146	218285250	+	0	NA	promoter-TSS (NM_016052)	promoter-TSS (NM_016052)	-89	NM_016052	51018	Hs.660109	NM_016052	ENSG00000067533	RRP15	CGI-115|KIAA0507	ribosomal RNA processing 15 homolog	protein-coding
18017	chr20	40990653	40990814	+	0	NA	intron (NM_001318197, intron 1 of 3)	intron (NM_001318197, intron 1 of 3)	9972	NM_001318196	100128988	Hs.636443	NM_001318196		LOC100128988	-	uncharacterized LOC100128988	protein-coding
22130	chr4	189940802	189940944	+	0	NA	promoter-TSS (NM_004477).2	promoter-TSS (NM_004477).2	54	NM_004477	2483	Hs.203772	NM_004477	ENSG00000109536	FRG1	FRG1A|FSG1	FSHD region gene 1	protein-coding
17795	chr20	24034850	24034977	+	0	NA	Intergenic	Intergenic	-46134	NM_178311	92086	Hs.355394	NM_080920	ENSG00000149435	GGTLC1	GGTL6|GGTLA3|GGTLA4|dJ831C21.1|dJ831C21.2	gamma-glutamyltransferase light chain 1	protein-coding
6659	chr12	14240305	14240401	+	0	NA	Intergenic	Intergenic	-125279	NM_018179	55729	Hs.504856	NM_018179	ENSG00000171681	ATF7IP	AM|ATF-IP|MCAF|MCAF1|p621	activating transcription factor 7 interacting protein	protein-coding
157	chr1	10796581	10796735	+	0	NA	promoter-TSS (NM_001079843)	promoter-TSS (NM_001079843)	18	NM_001079843	54897	Hs.439894	NM_017766	ENSG00000130940	CASZ1	CAS11|CST|SRG|ZNF693|dJ734G22.1	castor zinc finger 1	protein-coding
2009	chr1	167152232	167152336	+	0	NA	Intergenic	Intergenic	43521	NR_110811	101928484	Hs.568496	NR_110811		LINC01363	RBSG4	long intergenic non-protein coding RNA 1363	ncRNA
1909	chr1	160124990	160125066	+	0	NA	intron (NM_000702, intron 6 of 22)	intron (NM_000702, intron 6 of 22)	9298	NM_000702	477	Hs.34114	NM_000702	ENSG00000018625	ATP1A2	FHM2|MHP2	ATPase Na+/K+ transporting subunit alpha 2	protein-coding
20074	chr3	125647743	125647849	+	0	NA	Intergenic	Intergenic	-52259	NM_022776	114885	Hs.477440	NM_022776	ENSG00000144909	OSBPL11	ORP-11|ORP11|OSBP12|TCCCIA00292	oxysterol binding protein like 11	protein-coding
7179	chr12	58414400	58414504	+	0	NA	Intergenic	MER3|DNA|hAT-Charlie	-177250	NR_126341	100506869	Hs.290456	NR_126341	ENSG00000258231	LOC100506869	-	uncharacterized LOC100506869	ncRNA
22905	chr5	95617124	95617228	+	0	NA	Intergenic	HAL1|LINE|L1	-3100	NM_199243	285601	Hs.143315	NM_199243	ENSG00000178015	GPR150	PGR11	G protein-coupled receptor 150	protein-coding
28695	chr8	130728088	130728222	+	0	NA	Intergenic	L2a|LINE|L2	-284495	NM_018482	50807	Hs.655552	NM_018482	ENSG00000153317	ASAP1	AMAP1|CENTB4|DDEF1|PAG2|PAP|ZG14P	ArfGAP with SH3 domain, ankyrin repeat and PH domain 1	protein-coding
2627	chr1	212261021	212261125	+	0	NA	intron (NR_125984, intron 1 of 3)	intron (NR_125984, intron 1 of 3)	23948	NR_125984	101929541	Hs.632493	NR_125982	ENSG00000226251	LOC101929541	-	uncharacterized LOC101929541	ncRNA
22243	chr5	14026051	14026146	+	0	NA	Intergenic	Intergenic	-81618	NM_001369	1767	Hs.212360	NM_001369	ENSG00000039139	DNAH5	CILD3|DNAHC5|HL1|KTGNR|PCD	dynein axonemal heavy chain 5	protein-coding
1213	chr1	85314109	85314213	+	0	NA	Intergenic	Intergenic	-37257	NM_001320715	8915	Hs.193516	NM_003921	ENSG00000142867	BCL10	CARMEN|CIPER|CLAP|IMD37|c-E10|mE10	B-cell CLL/lymphoma 10	protein-coding
13917	chr19	3036348	3036425	+	0	NA	intron (NM_001144761, intron 2 of 19)	CpG	-6772	NM_001144762	7089	Hs.332173	NM_003260	ENSG00000065717	TLE2	ESG|ESG2|GRG2	transducin like enhancer of split 2	protein-coding
29561	chr9	92790922	92791026	+	0	NA	Intergenic	MER21-int|LTR|ERVL	17113	NR_136301	101929748	Hs.551296	NR_136301		LOC101929748	-	uncharacterized LOC101929748	ncRNA
22429	chr5	40447117	40447221	+	0	NA	Intergenic	Intergenic	-232761	NM_000958	5734	Hs.199248	NM_000958	ENSG00000171522	PTGER4	EP4|EP4R	prostaglandin E receptor 4	protein-coding
17752	chr20	21436329	21436387	+	0	NA	Intergenic	Intergenic	-38949	NM_033176	644524	Hs.456662	NM_033176	ENSG00000125816	NKX2-4	NKX2.4|NKX2D	NK2 homeobox 4	protein-coding
14830	chr19	56295688	56295834	+	0	NA	intron (NM_001322061, intron 2 of 6)	intron (NM_001322061, intron 2 of 6)	18803	NM_001322069	79149	Hs.177688	NM_024303	ENSG00000131848	ZSCAN5A	ZNF495|ZSCAN5	zinc finger and SCAN domain containing 5A	protein-coding
22529	chr5	54310535	54310639	+	0	NA	promoter-TSS (NM_019087)	promoter-TSS (NM_019087)	-14	NM_019087	54622	Hs.659125	NM_019087	ENSG00000185305	ARL15	ARFRP2	ADP ribosylation factor like GTPase 15	protein-coding
27324	chr8	6334899	6335003	+	0	NA	Intergenic	Intergenic	71597	NR_040040	100287015	Hs.156928	NR_040040	ENSG00000246089	LOC100287015	-	uncharacterized LOC100287015	ncRNA
27049	chr7	134532285	134532415	+	0	NA	intron (NM_020299, intron 3 of 9)	intron (NM_020299, intron 3 of 9)	4758	NM_020299	57016	Hs.116724	NM_020299	ENSG00000198074	AKR1B10	AKR1B11|AKR1B12|ALDRLn|ARL-1|ARL1|HIS|HSI	aldo-keto reductase family 1 member B10	protein-coding
6323	chr11	128472406	128472510	+	0	NA	intron (NM_001330451, intron 5 of 6)	intron (NM_001330451, intron 5 of 6)	49852	NM_005238	2113	Hs.369438	NM_005238	ENSG00000134954	ETS1	ETS-1|EWSR2|c-ets-1|p54	ETS proto-oncogene 1, transcription factor	protein-coding
25032	chr6	113352207	113352302	+	0	NA	Intergenic	Intergenic	297821	NR_125844	101927686	Hs.402044	NR_125844	ENSG00000230943	LOC101927686	-	uncharacterized LOC101927686	ncRNA
6209	chr11	120316905	120317064	+	0	NA	intron (NM_014352, intron 11 of 12)	intron (NM_014352, intron 11 of 12)	-8145	NM_174926	219902	Hs.643516	NM_174926	ENSG00000181264	TMEM136	-	transmembrane protein 136	protein-coding
6967	chr12	49130762	49130845	+	0	NA	intron (NM_006082, intron 1 of 3)	CpG	718	NM_006082	10376	Hs.524390	NM_006082	ENSG00000123416	TUBA1B	K-ALPHA-1	tubulin alpha 1b	protein-coding
9209	chr14	64726670	64726765	+	0	NA	intron (NM_001308147, intron 1 of 16)	intron (NM_001308147, intron 1 of 16)	22309	NM_001308147	26030	Hs.509637	NM_015549	ENSG00000126822	PLEKHG3	ARHGEF43|KIAA0599	pleckstrin homology and RhoGEF domain containing G3	protein-coding
21106	chr4	1347057	1347193	+	0	NA	promoter-TSS (NM_001317934)	promoter-TSS (NM_001317934)	-141	NM_001317934	57654	Hs.380475	NM_020894	ENSG00000163945	UVSSA	KIAA1530|UVSS3	UV stimulated scaffold protein A	protein-coding
19059	chr22	50562916	50563042	+	0	NA	promoter-TSS (NM_001123225)	promoter-TSS (NM_001123225)	-27	NM_001123225	644186	Hs.535660	NM_001123225	ENSG00000217442	SYCE3	C22orf41|THEG2	synaptonemal complex central element protein 3	protein-coding
8421	chr13	80040735	80040870	+	0	NA	Intergenic	Intergenic	29725	NR_104138	101515984	Hs.569290	NR_104138		LINC01080	TCONS_00021856	long intergenic non-protein coding RNA 1080	ncRNA
6080	chr11	111982161	111982267	+	0	NA	intron (NM_033425, intron 2 of 15)	intron (NM_033425, intron 2 of 15)	4905	NM_033425	85458	Hs.655626	NM_033425	ENSG00000150764	DIXDC1	CCD1	DIX domain containing 1	protein-coding
1990	chr1	165598208	165598317	+	0	NA	Intergenic	CpG	-16107	NR_026744	400794	Hs.374847	NR_026744	ENSG00000237463	LOC400794	-	uncharacterized LOC400794	ncRNA
10319	chr15	66842437	66842527	+	0	NA	Intergenic	Intergenic	114033	NR_135687	102723481	Hs.512978	NR_135687	ENSG00000259289	LOC102723481	-	uncharacterized LOC102723481	ncRNA
26545	chr7	87628222	87628313	+	0	NA	promoter-TSS (NM_001134405)	promoter-TSS (NM_001134405)	-146	NM_001134405	154661	Hs.411488	NM_138290	ENSG00000105784	RUNDC3B	RPIB9|RPIP9	RUN domain containing 3B	protein-coding
12032	chr17	7307219	7307325	+	0	NA	promoter-TSS (NM_001970)	promoter-TSS (NM_001970)	-265	NM_001970	1984	Hs.534314	NM_001970	ENSG00000132507	EIF5A	EIF-5A|EIF5A1|eIF5AI	eukaryotic translation initiation factor 5A	protein-coding
7699	chr12	116813385	116813489	+	0	NA	intron (NM_032814, intron 7 of 10)	L2c|LINE|L2	67990	NR_073189	8739	Hs.87247	NM_003806	ENSG00000135116	HRK	DP5|HARAKIRI	harakiri, BCL2 interacting protein	protein-coding
5235	chr11	46687554	46687692	+	0	NA	intron (NM_004308, intron 4 of 12)	intron (NM_004308, intron 4 of 12)	13042	NM_004308	392	Hs.138860	NM_004308	ENSG00000175220	ARHGAP1	CDC42GAP|RHOGAP|RHOGAP1|p50rhoGAP	Rho GTPase activating protein 1	protein-coding
24241	chr6	26538271	26538444	+	0	NA	promoter-TSS (NM_006353)	promoter-TSS (NM_006353)	13	NM_006353	10473	Hs.236774	NM_006353	ENSG00000182952	HMGN4	HMG17L3|NHC	high mobility group nucleosomal binding domain 4	protein-coding
17307	chr2	234250113	234250178	+	0	NA	Intergenic	Intergenic	199443	NM_006944	6694	Hs.444488	NM_006944	ENSG00000072080	SPP2	SPP-24|SPP24	secreted phosphoprotein 2	protein-coding
15133	chr2	20051675	20051856	+	0	NA	5' UTR (NM_014713, exon 1 of 7)	5' UTR (NM_014713, exon 1 of 7)	263	NM_014713	9741	Hs.467807	NM_014713	ENSG00000068697	LAPTM4A	HUMORF13|LAPTM4|MBNT|Mtrp	lysosomal protein transmembrane 4 alpha	protein-coding
14601	chr19	46784815	46784944	+	0	NA	promoter-TSS (NM_001145145)	promoter-TSS (NM_001145145)	-2	NM_001145145	6510	Hs.631582	NM_005628	ENSG00000105281	SLC1A5	AAAT|ASCT2|ATBO|M7V1|M7VS1|R16|RDRC	solute carrier family 1 member 5	protein-coding
14171	chr19	13880221	13880328	+	0	NA	intron (NM_001098622, intron 1 of 1)	CpG	3025	NM_001098622	342977	Hs.127982	NM_001098622	ENSG00000187556	NANOS3	NANOS1L|NOS3|ZC2HC12C	nanos C2HC-type zinc finger 3	protein-coding
13000	chr17	75205358	75205497	+	0	NA	promoter-TSS (NM_001303276)	promoter-TSS (NM_001303276)	-9	NM_001330472	79902	Hs.362817	NM_024844	ENSG00000125450	NUP85	FROUNT|Nup75	nucleoporin 85	protein-coding
20421	chr3	152266767	152266871	+	0	NA	non-coding (NR_027037, exon 2 of 2)	non-coding (NR_027037, exon 2 of 2)	-1649	NM_001314057	4154	Hs.201858	NM_021038	ENSG00000152601	MBNL1	EXP|MBNL	muscleblind like splicing regulator 1	protein-coding
9022	chr14	54106012	54106116	+	0	NA	Intergenic	MER5A|DNA|hAT-Charlie	-149173	NM_001202	652	Hs.68879	NM_001202	ENSG00000125378	BMP4	BMP2B|BMP2B1|MCOPS6|OFC11|ZYME	bone morphogenetic protein 4	protein-coding
24124	chr6	17741558	17741740	+	0	NA	Intergenic	L1M2a|LINE|L1	34606	NR_134618	105374952	Hs.718703	NR_134616	ENSG00000272269	LOC105374952	-	uncharacterized LOC105374952	ncRNA
24045	chr6	11846127	11846231	+	0	NA	Intergenic	Intergenic	-67132	NM_032744	84830	Hs.126409	NM_032744	ENSG00000111863	ADTRP	AIG1L|C6orf105|dJ413H6.1	androgen dependent TFPI regulating protein	protein-coding
27607	chr8	27837797	27837961	+	0	NA	5' UTR (NM_018492, exon 1 of 8)	5' UTR (NM_018492, exon 1 of 8)	216	NM_018492	55872	Hs.104741	NM_018492	ENSG00000168078	PBK	CT84|HEL164|Nori-3|SPK|TOPK	PDZ binding kinase	protein-coding
12785	chr17	59565539	59565623	+	0	NA	promoter-TSS (NM_001166301)	promoter-TSS (NM_001166301)	56	NM_024612	79665	Hs.29403	NM_024612	ENSG00000108406	DHX40	ARG147|DDX40|PAD	DEAH-box helicase 40	protein-coding
12078	chr17	8249245	8249401	+	0	NA	promoter-TSS (NM_012393)	promoter-TSS (NM_012393)	45	NM_012393	5198	Hs.573976	NM_012393	ENSG00000178921	PFAS	FGAMS|FGAR-AT|FGARAT|PURL	phosphoribosylformylglycinamidine synthase	protein-coding
6205	chr11	120135925	120136029	+	0	NA	intron (NM_012101, intron 1 of 8)	intron (NM_012101, intron 1 of 8)	2178	NM_012101	23650	Hs.504115	NM_012101	ENSG00000137699	TRIM29	ATDC	tripartite motif containing 29	protein-coding
19802	chr3	105526819	105526923	+	0	NA	intron (NM_001243281, intron 3 of 13)	intron (NM_001243281, intron 3 of 13)	160158	NM_001243280	214	Hs.591293	NM_001627	ENSG00000170017	ALCAM	CD166|MEMD	activated leukocyte cell adhesion molecule	protein-coding
18926	chr22	39994991	39995004	+	0	NA	promoter-TSS (NM_138435)	promoter-TSS (NM_138435)	48	NM_138435	113828	Hs.197680	NM_138435	ENSG00000133477	FAM83F	-	family with sequence similarity 83 member F	protein-coding
17952	chr20	36773630	36773734	+	0	NA	promoter-TSS (NM_001145316)	promoter-TSS (NM_001145316)	69	NM_024918	79980	Hs.632268	NM_024918	ENSG00000149636	DSN1	C20orf172|KNL3|MIS13|dJ469A13.2|hKNL-3	DSN1 homolog, MIS12 kinetochore complex component	protein-coding
3323	chr10	14653758	14653862	+	0	NA	intron (NM_001282695, intron 2 of 5)	intron (NM_001282695, intron 2 of 5)	-49392	NM_001282696	83641	Hs.446315	NM_031453	ENSG00000065809	FAM107B	C10orf45|HITS	family with sequence similarity 107 member B	protein-coding
25555	chr7	2403451	2403555	+	0	NA	promoter-TSS (NM_001243794)	promoter-TSS (NM_001243794)	-57	NM_001243795	55501	Hs.744987	NM_018641	ENSG00000136213	CHST12	C4S-2|C4ST-2|C4ST2	carbohydrate sulfotransferase 12	protein-coding
20362	chr3	149225502	149225515	+	0	NA	Intergenic	Intergenic	-3463	NR_046371	1356	Hs.558314	NM_000096	ENSG00000047457	CP	CP-2	ceruloplasmin	protein-coding
19952	chr3	117019264	117019368	+	0	NA	Intergenic	Intergenic	97885	NR_121607	100506724	Hs.125983	NR_121607	ENSG00000242385	LINC00901	LSAMP-AS4|TCONS_00005428	long intergenic non-protein coding RNA 901	ncRNA
21366	chr4	53366017	53366167	+	0	NA	promoter-TSS (NM_152540)	promoter-TSS (NM_152540)	-17	NM_152540	152579	Hs.302287	NM_152540	ENSG00000184178	SCFD2	STXBP1L1	sec1 family domain containing 2	protein-coding
24121	chr6	17600336	17600471	+	0	NA	5' UTR (NM_016255, exon 1 of 5)	5' UTR (NM_016255, exon 1 of 5)	116	NM_016255	51439	Hs.95260	NM_016255	ENSG00000137414	FAM8A1	AHCP	family with sequence similarity 8 member A1	protein-coding
20449	chr3	154121375	154121504	+	0	NA	promoter-TSS (NR_037901)	promoter-TSS (NR_037901)	79	NM_015595	26084	Hs.240845	NM_015595	ENSG00000114790	ARHGEF26	CSGEF|HMFN1864|SGEF	Rho guanine nucleotide exchange factor 26	protein-coding
9449	chr14	78566690	78566808	+	0	NA	intron (NM_004796, intron 1 of 16)	intron (NM_004796, intron 1 of 16)	163018	NM_004796	9369	Hs.368307	NM_004796	ENSG00000021645	NRXN3	C14orf60	neurexin 3	protein-coding
20216	chr3	136142733	136142893	+	0	NA	intron (NM_001190447, intron 12 of 12)	intron (NM_001190447, intron 12 of 12)	51655	NM_001145417	55167	Hs.18631	NM_018133	ENSG00000174579	MSL2	MSL-2|MSL2L1|RNF184	male-specific lethal 2 homolog (Drosophila)	protein-coding
25182	chr6	134909019	134909078	+	0	NA	Intergenic	Intergenic	41074	NM_170771	64577	Hs.486520	NM_022568	ENSG00000118514	ALDH8A1	ALDH12|DJ352A20.2	aldehyde dehydrogenase 8 family member A1	protein-coding
17308	chr2	234258257	234258430	+	0	NA	Intergenic	Intergenic	207641	NM_006944	6694	Hs.444488	NM_006944	ENSG00000072080	SPP2	SPP-24|SPP24	secreted phosphoprotein 2	protein-coding
25469	chr6	166381989	166382093	+	0	NA	intron (NR_073093, intron 1 of 4)	CpG	972	NR_073093	51660	Hs.172755	NM_016098	ENSG00000060762	MPC1	BRP44L|CGI-129|MPYCD|dJ68L15.3	mitochondrial pyruvate carrier 1	protein-coding
5141	chr11	34627348	34627500	+	0	NA	intron (NM_012153, intron 1 of 8)	intron (NM_012153, intron 1 of 8)	-5040	NM_001206616	26298	Hs.653859	NM_012153	ENSG00000135373	EHF	ESE3|ESE3B|ESEJ	ETS homologous factor	protein-coding
20578	chr3	165643684	165643829	+	0	NA	Intergenic	Intergenic	193716	NM_000055	590	Hs.420483	NM_000055	ENSG00000114200	BCHE	CHE1|CHE2|E1	butyrylcholinesterase	protein-coding
10362	chr15	69594451	69594568	+	0	NA	intron (NR_126438, intron 1 of 3)	intron (NR_126438, intron 1 of 3)	2309	NR_126437	104472713	Hs.430824	NR_126437	ENSG00000259641	PCAT29	-	prostate cancer associated transcript 29 (non-protein coding)	ncRNA
19827	chr3	107999463	107999599	+	0	NA	Intergenic	LTR39|LTR|ERV1	91557	NM_198793	961	Hs.446414	NM_001777	ENSG00000196776	CD47	IAP|MER6|OA3	CD47 molecule	protein-coding
15004	chr2	10936365	10936469	+	0	NA	Intergenic	Intergenic	24480	NM_002236	3754	Hs.23735	NM_002236	ENSG00000162975	KCNF1	IK8|KCNF|KV5.1|kH1	potassium voltage-gated channel modifier subfamily F member 1	protein-coding
14842	chr19	57363238	57363323	+	0	NA	promoter-TSS (NM_173631)	promoter-TSS (NM_173631)	-155	NM_173631	284306	Hs.446620	NM_173631	ENSG00000152433	ZNF547	-	zinc finger protein 547	protein-coding
952	chr1	58883470	58883574	+	0	NA	intron (NR_108106, intron 1 of 1)	L3|LINE|CR1	98371	NR_034015	100131060	Hs.680604	NR_034014	ENSG00000234807	LINC01135	-	long intergenic non-protein coding RNA 1135	ncRNA
26203	chr7	46291131	46291235	+	0	NA	Intergenic	Intergenic	-369911	NM_001013398	3486	Hs.450230	NM_000598	ENSG00000146674	IGFBP3	BP-53|IBP3	insulin like growth factor binding protein 3	protein-coding
6758	chr12	26114223	26114370	+	0	NA	Intergenic	CpG	10774	NM_030762	79365	Hs.177841	NM_030762	ENSG00000123095	BHLHE41	BHLHB3|DEC2|SHARP1|hDEC2	basic helix-loop-helix family member e41	protein-coding
4804	chr11	9838996	9839117	+	0	NA	promoter-TSS (NR_120539)	promoter-TSS (NR_120539)	-86	NR_120539	101928008	Hs.585524	NR_120539	ENSG00000255476	LOC101928008	-	uncharacterized LOC101928008	ncRNA
4498	chr10	120732265	120732363	+	0	NA	Intergenic	Intergenic	-118861	NM_018117	55717	Hs.144447	NM_018117	ENSG00000120008	WDR11	BRWD2|DR11|HH14|SRI1|WDR15	WD repeat domain 11	protein-coding
15739	chr2	69387226	69387360	+	0	NA	promoter-TSS (NM_002056)	promoter-TSS (NM_002056)	-39	NM_002056	2673	Hs.580300	NM_002056	ENSG00000198380	GFPT1	CMS12|CMSTA1|GFA|GFAT|GFAT 1|GFAT1|GFAT1m|GFPT|GFPT1L|MSLG	glutamine--fructose-6-phosphate transaminase 1	protein-coding
9636	chr14	97713188	97713234	+	0	NA	Intergenic	MIR1_Amn|SINE|MIR	-26553	NR_033943	100129345	Hs.23632	NR_033943	ENSG00000197176	LOC100129345	-	uncharacterized LOC100129345	ncRNA
26244	chr7	48390147	48390250	+	0	NA	intron (NM_152701, intron 37 of 61)	intron (NM_152701, intron 37 of 61)	218738	NM_152701	154664	Hs.226568	NM_152701	ENSG00000179869	ABCA13	-	ATP binding cassette subfamily A member 13	protein-coding
21374	chr4	54902448	54902552	+	0	NA	Intergenic	Intergenic	223095	NM_002253	3791	Hs.479756	NM_002253	ENSG00000128052	KDR	CD309|FLK1|VEGFR|VEGFR2	kinase insert domain receptor	protein-coding
26064	chr7	36658700	36658804	+	0	NA	intron (NM_001637, intron 4 of 20)	MER81|DNA|hAT-Blackjack	-58632	NR_046764	100874264	Hs.690994	NR_046764	ENSG00000230539	AOAH-IT1	-	AOAH intronic transcript 1	ncRNA
29575	chr9	93827511	93827615	+	0	NA	Intergenic	Intergenic	8206	NR_036254	100422927		NR_036254	ENSG00000265347	MIR4291	-	microRNA 4291	ncRNA
4158	chr10	97498623	97498775	+	0	NA	promoter-TSS (NM_001289403)	promoter-TSS (NM_001289403)	-90	NM_001289404	64210	Hs.500721	NM_022362	ENSG00000155229	MMS19	MET18|MMS19L|hMMS19	MMS19 homolog, cytosolic iron-sulfur assembly component	protein-coding
25264	chr6	143843165	143843336	+	0	NA	promoter-TSS (NM_001329953)	promoter-TSS (NM_001329953)	-23	NM_001329953	84946	Hs.185675	NM_032860	ENSG00000135521	LTV1	C6orf93|dJ468K18.4	LTV1 ribosome biogenesis factor	protein-coding
19344	chr3	36993189	36993218	+	0	NA	promoter-TSS (NM_001167619)	promoter-TSS (NM_001167619)	101	NM_014805	9852	Hs.28020	NM_014805	ENSG00000178567	EPM2AIP1	-	EPM2A interacting protein 1	protein-coding
19273	chr3	25664873	25665054	+	0	NA	promoter-TSS (NR_039644)	promoter-TSS (NR_039644)	-24	NR_039644	100616477		NR_039644	ENSG00000077097	MIR4442	mir-4442	microRNA 4442	ncRNA
20859	chr3	186097738	186097842	+	0	NA	intron (NM_004454, intron 5 of 12)	intron (NM_004454, intron 5 of 12)	11322	NM_004454	2119	Hs.43697	NM_004454	ENSG00000244405	ETV5	ERM	ETS variant 5	protein-coding
16236	chr2	121075228	121075332	+	0	NA	Intergenic	Intergenic	209922	NM_014553	29842	Hs.156471	NM_014553	ENSG00000115112	TFCP2L1	CRTR1|LBP-9|LBP9	transcription factor CP2 like 1	protein-coding
29043	chr9	33458643	33458747	+	0	NA	Intergenic	Intergenic	9240	NR_106910	102465512		NR_106910	ENSG00000275651	MIR6851	hsa-mir-6851	microRNA 6851	ncRNA
24935	chr6	97948007	97948168	+	0	NA	Intergenic	Intergenic	-76444	NR_031579	100302164		NR_031579	ENSG00000238367	MIR2113	hsa-mir-2113	microRNA 2113	ncRNA
16733	chr2	178282241	178282345	+	0	NA	intron (NM_001201482, intron 1 of 23)	intron (NM_001201482, intron 1 of 23)	-37951	NM_145739	114880	Hs.318775	NM_032523	ENSG00000079156	OSBPL6	ORP6	oxysterol binding protein like 6	protein-coding
22573	chr5	57494785	57494940	+	0	NA	Intergenic	MLT1H|LTR|ERVL-MaLR	-12053	NM_001017992	345651	Hs.482167	NM_001017992	ENSG00000169067	ACTBL2	ACT	actin, beta like 2	protein-coding
20224	chr3	136952474	136952561	+	0	NA	TTS (NM_001291999)	TTS (NM_001291999)	-5348	NM_144717	53833	Hs.61232	NM_144717	ENSG00000174564	IL20RB	DIRS1|FNDC6|IL-20R2	interleukin 20 receptor subunit beta	protein-coding
26978	chr7	128739191	128739320	+	0	NA	promoter-TSS (NR_074086)	promoter-TSS (NR_074086)	-37	NM_001199672	813	Hs.7753	NM_001219	ENSG00000128595	CALU	-	calumenin	protein-coding
6393	chr11	132902370	132902474	+	0	NA	intron (NM_001319104, intron 1 of 6)	intron (NM_001319104, intron 1 of 6)	41215	NM_001319106	4978	Hs.4817	NM_002545	ENSG00000183715	OPCML	IGLON1|OBCAM|OPCM	opioid binding protein/cell adhesion molecule like	protein-coding
26291	chr7	54615615	54615719	+	0	NA	Intergenic	Intergenic	58697	NR_038994	285878	Hs.335933	NR_038994	ENSG00000224223	VSTM2A-OT1	GS1-18A18.1	VSTM2A overlapping transcript 1	ncRNA
5949	chr11	100776525	100776563	+	0	NA	intron (NM_152432, intron 2 of 23)	intron (NM_152432, intron 2 of 23)	-88589	NR_133571	100128386	Hs.635125	NR_133571	ENSG00000248027	LOC100128386	-	uncharacterized LOC100128386	ncRNA
30496	chrX	12610144	12610248	+	0	NA	intron (NM_014728, intron 3 of 16)	intron (NM_014728, intron 3 of 16)	-181159	NM_002765	5634	Hs.654581	NM_002765	ENSG00000101911	PRPS2	PRSII	phosphoribosyl pyrophosphate synthetase 2	protein-coding
12525	chr17	42667635	42667717	+	0	NA	TTS (NR_073574)	TTS (NR_073574)	8414	NR_073574	79990	Hs.632251	NM_024927	ENSG00000068137	PLEKHH3	-	pleckstrin homology, MyTH4 and FERM domain containing H3	protein-coding
12492	chr17	41655807	41655937	+	0	NA	Intergenic	Intergenic	-15673	NR_033415	284116	Hs.725790	NR_033415	ENSG00000214514	KRT42P	-	keratin 42 pseudogene	pseudo
8729	chr14	23301829	23301933	+	0	NA	intron (NM_001276318, intron 1 of 4)	CpG	967	NM_001276318	90673	Hs.601513	NM_001276318	ENSG00000235194	PPP1R3E	-	protein phosphatase 1 regulatory subunit 3E	protein-coding
15385	chr2	38602961	38603015	+	0	NA	promoter-TSS (NM_001142650)	promoter-TSS (NM_001142650)	48	NM_138394	92906	Hs.445497	NM_138394	ENSG00000143889	HNRNPLL	HNRPLL|SRRF	heterogeneous nuclear ribonucleoprotein L like	protein-coding
9305	chr14	69999405	69999476	+	0	NA	intron (NM_022137, intron 7 of 11)	intron (NM_022137, intron 7 of 11)	80777	NM_182936	6547	Hs.337696	NM_033262	ENSG00000100678	SLC8A3	NCX3	solute carrier family 8 member A3	protein-coding
16694	chr2	175168303	175168420	+	0	NA	promoter-TSS (NM_001256090)	promoter-TSS (NM_001256090)	-155	NM_001880	1386	Hs.592510	NM_001880	ENSG00000115966	ATF2	CRE-BP1|CREB-2|CREB2|HB16|TREB7	activating transcription factor 2	protein-coding
16282	chr2	127701334	127701536	+	0	NA	5' UTR (NM_032740, exon 1 of 1)	5' UTR (NM_032740, exon 1 of 1)	412	NM_032740	84826	Hs.345849	NM_032740	ENSG00000173349	SFT2D3	-	SFT2 domain containing 3	protein-coding
15036	chr2	12456317	12456421	+	0	NA	intron (NR_110196, intron 4 of 5)	intron (NR_110196, intron 4 of 5)	257239	NR_037452	100500884		NR_037452	ENSG00000264089	MIR3681	-	microRNA 3681	ncRNA
30868	chrX	87516756	87516860	+	0	NA	promoter-TSS (NM_057162)	promoter-TSS (NM_057162)	-904	NM_019117	56062	Hs.49075	NM_019117	ENSG00000102271	KLHL4	DKELCHL|KHL4	kelch like family member 4	protein-coding
3948	chr10	77845208	77845354	+	0	NA	intron (NM_004747, intron 5 of 31).2	MIR3|SINE|MIR	81309	NM_004747	9231	Hs.652690	NM_004747	ENSG00000151208	DLG5	LP-DLG|P-DLG5|PDLG	discs large MAGUK scaffold protein 5	protein-coding
16512	chr2	157898712	157898816	+	0	NA	Intergenic	Intergenic	-22902	NM_001347664	90	Hs.470316	NM_001105	ENSG00000115170	ACVR1	ACTRI|ACVR1A|ACVRLK2|ALK2|FOP|SKR1|TSRI	activin A receptor type 1	protein-coding
30975	chrX	111681062	111681217	+	0	NA	promoter-TSS (NM_001324291)	promoter-TSS (NM_001324291)	21	NM_001168385	79868	Hs.443061	NM_018466	ENSG00000101901	ALG13	CDG1S|CXorf45|EIEE36|GLT28D1|MDS031|TDRD13|YGL047W	ALG13, UDP-N-acetylglucosaminyltransferase subunit	protein-coding
7701	chr12	116878675	116878801	+	0	NA	intron (NR_073189, intron 1 of 4)	CpG	2689	NR_073189	8739	Hs.87247	NM_003806	ENSG00000135116	HRK	DP5|HARAKIRI	harakiri, BCL2 interacting protein	protein-coding
4016	chr10	85643979	85644107	+	0	NA	intron (NM_017551, intron 13 of 15)	intron (NM_017551, intron 13 of 15)	66312	NR_038986	100507470	Hs.585483	NR_038986	ENSG00000234942	GRID1-AS1	-	GRID1 antisense RNA 1	ncRNA
27261	chr7	155230246	155230439	+	0	NA	Intergenic	Intergenic	-67430	NM_001346590	3638	Hs.520819	NM_005542	ENSG00000186480	INSIG1	CL6	insulin induced gene 1	protein-coding
24375	chr6	31739788	31739923	+	0	NA	promoter-TSS (NM_002441)	promoter-TSS (NM_002441)	-93	NM_172165	4439	Hs.647011	NM_002441	ENSG00000204410	MSH5	G7|MUTSH5|NG23	mutS homolog 5	protein-coding
10006	chr15	44427003	44427163	+	0	NA	promoter-TSS (NM_016396)	promoter-TSS (NM_016396)	-298	NM_016396	51496	Hs.497967	NM_016396	ENSG00000137770	CTDSPL2	HSPC058|HSPC129	CTD small phosphatase like 2	protein-coding
25903	chr7	26152135	26152227	+	0	NA	promoter-TSS (NM_004289)	promoter-TSS (NM_004289)	-46	NM_004289	9603	Hs.404741	NM_004289	ENSG00000050344	NFE2L3	NRF3	nuclear factor, erythroid 2 like 3	protein-coding
7411	chr12	91099013	91099117	+	0	NA	Intergenic	Intergenic	12700	NM_002345	4060	Hs.406475	NM_002345	ENSG00000139329	LUM	LDC|SLRR2D	lumican	protein-coding
26570	chr7	90579218	90579318	+	0	NA	Intergenic	MamSINE1|SINE|tRNA-RTE	-17094	NM_001287135	5218	Hs.258576	NM_012395	ENSG00000058091	CDK14	PFTAIRE1|PFTK1	cyclin dependent kinase 14	protein-coding
9027	chr14	54252183	54252318	+	0	NA	Intergenic	Intergenic	-144618	NM_001330173	1033	Hs.84113	NM_005192	ENSG00000100526	CDKN3	CDI1|CIP2|KAP|KAP1	cyclin dependent kinase inhibitor 3	protein-coding
5695	chr11	77020350	77020445	+	0	NA	3' UTR (NM_001300953, exon 10 of 10)	3' UTR (NM_001300953, exon 10 of 10)	-13944	NM_138706	192134	Hs.352622	NM_138706	ENSG00000198488	B3GNT6	B3Gn-T6|BGnT-6|beta-1,3-Gn-T6|beta3Gn-T6	UDP-GlcNAc:betaGal beta-1,3-N-acetylglucosaminyltransferase 6	protein-coding
18445	chr21	28637191	28637295	+	0	NA	Intergenic	Intergenic	97925	NR_026552	118421	Hs.438549	NR_026552	ENSG00000226935	LINC00161	C21orf100|NCRNA00161	long intergenic non-protein coding RNA 161	ncRNA
4203	chr10	99906525	99906661	+	0	NA	intron (NM_001318327, intron 3 of 13)	MLT1F|LTR|ERVL-MaLR	7499	NM_001318327	23268	Hs.500771	NM_015221	ENSG00000107554	DNMBP	ARHGEF36|TUBA	dynamin binding protein	protein-coding
30145	chr9	127452405	127452508	+	0	NA	intron (NM_001005374, intron 1 of 24)	intron (NM_001005374, intron 1 of 24)	201	NM_001005374	90678	Hs.495188	NM_138361	ENSG00000148356	LRSAM1	CMT2P|RIFLE|TAL	leucine rich repeat and sterile alpha motif containing 1	protein-coding
24952	chr6	101080635	101080774	+	0	NA	Intergenic	Intergenic	-199332	NM_022091	10973	Hs.486031	NM_006828	ENSG00000112249	ASCC3	ASC1p200|HELIC1|RNAH	activating signal cointegrator 1 complex subunit 3	protein-coding
24942	chr6	99424877	99425018	+	0	NA	promoter-TSS (NR_125843)	promoter-TSS (NR_125843)	76	NR_125843	101927365	Hs.535847	NR_125843		LOC101927365	-	uncharacterized LOC101927365	ncRNA
7163	chr12	57520485	57520614	+	0	NA	promoter-TSS (NM_001195057)	promoter-TSS (NM_001195057)	-32	NM_001195057	1649	Hs.505777	NM_004083	ENSG00000175197	DDIT3	CEBPZ|CHOP|CHOP-10|CHOP10|GADD153	DNA damage inducible transcript 3	protein-coding
11970	chr17	4796034	4796146	+	0	NA	promoter-TSS (NM_001270481)	promoter-TSS (NM_001270481)	-54	NM_002798	5694	Hs.77060	NM_002798	ENSG00000142507	PSMB6	DELTA|LMPY|Y	proteasome subunit beta 6	protein-coding
15890	chr2	84958390	84958611	+	0	NA	Intergenic	Intergenic	-12608	NM_020122	56888	Hs.654968	NM_020122	ENSG00000176407	KCMF1	DEBT91|FIGC|PCMF|ZZZ1	potassium channel modulatory factor 1	protein-coding
12742	chr17	56961012	56961116	+	0	NA	promoter-TSS (NM_004645)	promoter-TSS (NM_004645)	-14	NM_004645	8161	Hs.532795	NM_004645	ENSG00000121058	COIL	CLN80|p80-coilin	coilin	protein-coding
18924	chr22	39532935	39533004	+	0	NA	promoter-TSS (NM_194326)	promoter-TSS (NM_194326)	-114	NR_130151	91582	Hs.526933	NM_194326	ENSG00000187051	RPS19BP1	AROS|S19BP	ribosomal protein S19 binding protein 1	protein-coding
24510	chr6	38755999	38756125	+	0	NA	exon (NM_001206927, exon 10 of 93)	exon (NM_001206927, exon 10 of 93)	40721	NM_001206927	1769	Hs.520106	NM_001371	ENSG00000124721	DNAH8	ATPase|hdhc9	dynein axonemal heavy chain 8	protein-coding
22652	chr5	66829953	66830057	+	0	NA	intron (NM_015183, intron 1 of 27)	intron (NM_015183, intron 1 of 27)	1229	NM_015183	375449	Hs.595458	NM_015183	ENSG00000069020	MAST4	-	microtubule associated serine/threonine kinase family member 4	protein-coding
18259	chr20	53869889	53869993	+	0	NA	Intergenic	Intergenic	5768	NR_002189	391257	Hs.449977	NR_002189		SUMO1P1	PIC1L|UBL2|UBL6	SUMO1 pseudogene 1	pseudo
21108	chr4	1712651	1712813	+	0	NA	promoter-TSS (NM_006527)	promoter-TSS (NM_006527)	9	NM_001306074	7884	Hs.298345	NM_006527	ENSG00000163950	SLBP	HBP	stem-loop binding protein	protein-coding
258	chr1	17403214	17403318	+	0	NA	Intergenic	Charlie8|DNA|hAT-Charlie	31070	NM_207421	353238	Hs.531598	NM_207421	ENSG00000276747	PADI6	PREMBL2|hPADVI	peptidyl arginine deiminase 6	protein-coding
22733	chr5	74762705	74762837	+	0	NA	intron (NM_032380, intron 2 of 20)	MER44C|DNA|TcMar-Tigger	-4220	NM_014886	10412	Hs.482526	NM_014886	ENSG00000164346	NSA2	CDK105|HCL-G1|HCLG1|HUSSY-29|HUSSY29|TINP1	NSA2, ribosome biogenesis homolog	protein-coding
[truncated: 29,327 more rows]
