# Supplementary material for: Promoter G-quadruplexes and transcription factors cooperate to shape the cell type-specific transcriptome
Source: Nat Commun. 2021 Jun 23;12:3885. doi: 10.1038/s41467-021-24198-2 (PMC8222265; doi:10.1038/s41467-021-24198-2)
Supplement: Supplementary file 9 — Supplementary Data 6 [file 41467_2021_24198_MOESM9_ESM.txt]

PeakID (cmd=annotatePeaks.pl merge_HaCaT_rep1_rep2_IP_BG4_m1_F2L0_peaks.txt hg38)	Chr	Start	End	Strand	Peak Score	Focus Ratio/Region Size	Annotation	Detailed Annotation	Distance to TSS	Nearest PromoterID	Entrez ID	Nearest Unigene	Nearest Refseq	Nearest Ensembl	Gene Name	Gene Alias	Gene Description	Gene Type
Merged-chrM-3711-2	chrM	3605	3817	+	6392.750000	BG4_HaCaT_m1_F2L0_peaks.txt|BG4_HaCaT_m1_rep1_F2L0_peaks.txt	TTS (NR_137295)	TTS (NR_137295)	2040	NR_137295
Merged-chrM-15277-2	chrM	15118	15436	+	5536.349609	BG4_HaCaT_m1_F2L0_peaks.txt|BG4_HaCaT_m1_rep1_F2L0_peaks.txt	Intergenic	Intergenic	13606	NR_137295
Merged-chrM-12906-2	chrM	12806	13007	+	5161.950195	BG4_HaCaT_m1_F2L0_peaks.txt|BG4_HaCaT_m1_rep1_F2L0_peaks.txt	Intergenic	Intergenic	11235	NR_137295
Merged-chrM-11345-2	chrM	11239	11451	+	4790.600098	BG4_HaCaT_m1_F2L0_peaks.txt|BG4_HaCaT_m1_rep1_F2L0_peaks.txt	Intergenic	Intergenic	9674	NR_137295
Merged-chrM-2783-1	chrM	2683	2883	+	4275.500000	BG4_HaCaT_m1_F2L0_peaks.txt	non-coding (NR_137295, exon 1 of 1)	non-coding (NR_137295, exon 1 of 1)	1112	NR_137295
Merged-chrM-10673-1	chrM	10573	10773	+	3802.000000	BG4_HaCaT_m1_rep1_F2L0_peaks.txt	Intergenic	Intergenic	9002	NR_137295
Merged-chrM-13933-2	chrM	13771	14096	+	3407.500000	BG4_HaCaT_m1_F2L0_peaks.txt|BG4_HaCaT_m1_rep1_F2L0_peaks.txt	Intergenic	Intergenic	12262	NR_137295
Merged-chrM-16384-2	chrM	16284	16485	+	3255.750000	BG4_HaCaT_m1_F2L0_peaks.txt|BG4_HaCaT_m1_rep1_F2L0_peaks.txt	Intergenic	Intergenic	14713	NR_137295
Merged-chrM-9781-2	chrM	9681	9882	+	3221.600098	BG4_HaCaT_m1_F2L0_peaks.txt|BG4_HaCaT_m1_rep1_F2L0_peaks.txt	Intergenic	Intergenic	8110	NR_137295
Merged-chrM-1743-2	chrM	1642	1844	+	2698.500000	BG4_HaCaT_m1_F2L0_peaks.txt|BG4_HaCaT_m1_rep1_F2L0_peaks.txt	promoter-TSS (NR_137295)	promoter-TSS (NR_137295)	72	NR_137295
Merged-chrM-756-1	chrM	656	856	+	2454.500000	BG4_HaCaT_m1_rep1_F2L0_peaks.txt	promoter-TSS (NR_137295)	promoter-TSS (NR_137295)	108	NR_137294
Merged-chrM-6408-2	chrM	6307	6509	+	2074.899902	BG4_HaCaT_m1_F2L0_peaks.txt|BG4_HaCaT_m1_rep1_F2L0_peaks.txt	Intergenic	Intergenic	4737	NR_137295
Merged-chrM-972-1	chrM	872	1072	+	2051.000000	BG4_HaCaT_m1_F2L0_peaks.txt	promoter-TSS (NR_137295)	promoter-TSS (NR_137295)	324	NR_137294
Merged-chrM-4939-2	chrM	4838	5040	+	1489.750000	BG4_HaCaT_m1_F2L0_peaks.txt|BG4_HaCaT_m1_rep1_F2L0_peaks.txt	Intergenic	Intergenic	3268	NR_137295
Merged-chrM-8194-2	chrM	8094	8294	+	1405.000000	BG4_HaCaT_m1_F2L0_peaks.txt|BG4_HaCaT_m1_rep1_F2L0_peaks.txt	Intergenic	Intergenic	6523	NR_137295
Merged-chrM-5470-1	chrM	5370	5570	+	1064.400024	BG4_HaCaT_m1_F2L0_peaks.txt	Intergenic	Intergenic	3799	NR_137295
Merged-chrM-7252-2	chrM	7152	7352	+	82.250000	BG4_HaCaT_m1_F2L0_peaks.txt|BG4_HaCaT_m1_rep1_F2L0_peaks.txt	Intergenic	Intergenic	5581	NR_137295
Merged-chr9-127397002-2	chr9	127396855	127397149	+	30.350000	BG4_HaCaT_m1_F2L0_peaks.txt|BG4_HaCaT_m1_rep1_F2L0_peaks.txt	promoter-TSS (NM_001271711)	promoter-TSS (NM_001271711)	-136	NM_001271712	29988	Hs.179522	NM_014580	ENSG00000136856	SLC2A8	GLUT8|GLUTX1	solute carrier family 2 member 8	protein-coding
Merged-chr20-34314608-2	chr20	34314442	34314774	+	27.549999	BG4_HaCaT_m1_F2L0_peaks.txt|BG4_HaCaT_m1_rep1_F2L0_peaks.txt	Intergenic	L2c|LINE|L2	-2806	NM_001161766	191	Hs.388004	NM_000687	ENSG00000101444	AHCY	SAHH|adoHcyase	adenosylhomocysteinase	protein-coding
Merged-chr20-54123792-2	chr20	54123646	54123939	+	26.200001	BG4_HaCaT_m1_F2L0_peaks.txt|BG4_HaCaT_m1_rep1_F2L0_peaks.txt	Intergenic	Intergenic	50185	NM_000782	1591	Hs.89663	NM_000782	ENSG00000019186	CYP24A1	CP24|CYP24|HCAI|HCINF1|P450-CC24	cytochrome P450 family 24 subfamily A member 1	protein-coding
Merged-chr17-410177-2	chr17	410042	410312	+	26.049999	BG4_HaCaT_m1_F2L0_peaks.txt|BG4_HaCaT_m1_rep1_F2L0_peaks.txt	promoter-TSS (NM_001013672)	promoter-TSS (NM_001013672)	-150	NM_001013672	400566	Hs.499607	NM_001013672	ENSG00000187624	C17orf97	CK20|LIAT1	chromosome 17 open reading frame 97	protein-coding
Merged-chr9-71911399-2	chr9	71911233	71911566	+	24.200001	BG4_HaCaT_m1_F2L0_peaks.txt|BG4_HaCaT_m1_rep1_F2L0_peaks.txt	promoter-TSS (NM_016014)	promoter-TSS (NM_016014)	-108	NM_182505	138241	Hs.534190	NM_182505	ENSG00000155621	C9orf85	-	chromosome 9 open reading frame 85	protein-coding
Merged-chr9-79571762-2	chr9	79571650	79571875	+	24.200001	BG4_HaCaT_m1_F2L0_peaks.txt|BG4_HaCaT_m1_rep1_F2L0_peaks.txt	promoter-TSS (NM_001282748)	promoter-TSS (NM_001282748)	-11	NM_001282749	7091	Hs.444213	NM_007005	ENSG00000106829	TLE4	BCE-1|BCE1|E(spI)|ESG|ESG4|GRG4|Grg-4	transducin like enhancer of split 4	protein-coding
Merged-chr9-127561891-2	chr9	127561730	127562052	+	23.799999	BG4_HaCaT_m1_F2L0_peaks.txt|BG4_HaCaT_m1_rep1_F2L0_peaks.txt	intron (NM_001035534, intron 1 of 13)	intron (NM_001035534, intron 1 of 13)	7226	NM_022833	64855	Hs.522401	NM_022833	ENSG00000136830	FAM129B	C9orf88|MEG-3|MINERVA|OC58|bA356B19.6	family with sequence similarity 129 member B	protein-coding
Merged-chr7-55133049-2	chr7	55132949	55133150	+	23.750000	BG4_HaCaT_m1_F2L0_peaks.txt|BG4_HaCaT_m1_rep1_F2L0_peaks.txt	intron (NM_001346900, intron 1 of 27)	intron (NM_001346900, intron 1 of 27)	23232	NM_001346900	1956	Hs.488293	NM_005228	ENSG00000146648	EGFR	ERBB|ERBB1|HER1|NISBD2|PIG61|mENA	epidermal growth factor receptor	protein-coding
Merged-chr9-114908267-2	chr9	114908140	114908395	+	23.500000	BG4_HaCaT_m1_F2L0_peaks.txt|BG4_HaCaT_m1_rep1_F2L0_peaks.txt	intron (NM_001252290, intron 2 of 4)	intron (NM_001252290, intron 2 of 4)	22328	NM_001244	944	Hs.494901	NM_001244	ENSG00000106952	TNFSF8	CD153|CD30L|CD30LG|TNLG3A	tumor necrosis factor superfamily member 8	protein-coding
Merged-chr3-189937860-2	chr3	189937753	189937967	+	22.500000	BG4_HaCaT_m1_F2L0_peaks.txt|BG4_HaCaT_m1_rep1_F2L0_peaks.txt	Intergenic	Intergenic	107938	NR_030642	100126340		NR_030642	ENSG00000216058	MIR944	MIRN944|hsa-mir-944|mir-944	microRNA 944	ncRNA
Merged-chr17-41786979-2	chr17	41786838	41787121	+	22.450001	BG4_HaCaT_m1_F2L0_peaks.txt|BG4_HaCaT_m1_rep1_F2L0_peaks.txt	promoter-TSS (NM_021991)	promoter-TSS (NM_021991)	-267	NM_021991	3728	Hs.514174	NM_002230	ENSG00000173801	JUP	ARVD12|CTNNG|DP3|DPIII|PDGB|PKGB	junction plakoglobin	protein-coding
Merged-chr17-35785085-2	chr17	35784981	35785189	+	22.049999	BG4_HaCaT_m1_F2L0_peaks.txt|BG4_HaCaT_m1_rep1_F2L0_peaks.txt	intron (NM_001032278, intron 1 of 2)	intron (NM_001032278, intron 1 of 2)	10622	NM_024302	79148	Hs.380710	NM_024302	ENSG00000271447	MMP28	EPILYSIN|MM28|MMP-25|MMP-28|MMP25	matrix metallopeptidase 28	protein-coding
Merged-chr9-129080953-2	chr9	129080784	129081123	+	21.950001	BG4_HaCaT_m1_F2L0_peaks.txt|BG4_HaCaT_m1_rep1_F2L0_peaks.txt	promoter-TSS (NM_001135917)	promoter-TSS (NM_001135917)	-151	NM_020438	57171	Hs.21701	NM_020438	ENSG00000167130	DOLPP1	LSFR2	dolichyldiphosphatase 1	protein-coding
Merged-chr9-89310949-2	chr9	89310822	89311077	+	21.850000	BG4_HaCaT_m1_F2L0_peaks.txt|BG4_HaCaT_m1_rep1_F2L0_peaks.txt	promoter-TSS (NM_001827)	promoter-TSS (NM_001827)	-246	NM_001827	1164	Hs.83758	NM_001827	ENSG00000123975	CKS2	CKSHS2	CDC28 protein kinase regulatory subunit 2	protein-coding
Merged-chr19-44890954-2	chr19	44890829	44891079	+	21.750000	BG4_HaCaT_m1_F2L0_peaks.txt|BG4_HaCaT_m1_rep1_F2L0_peaks.txt	promoter-TSS (NM_001128916)	promoter-TSS (NM_001128916)	-266	NM_001128917	10452	Hs.655909	NM_006114	ENSG00000130204	TOMM40	C19orf1|D19S1177E|PER-EC1|PEREC1|TOM40	translocase of outer mitochondrial membrane 40	protein-coding
Merged-chr17-8156665-2	chr17	8156551	8156780	+	21.450001	BG4_HaCaT_m1_F2L0_peaks.txt|BG4_HaCaT_m1_rep1_F2L0_peaks.txt	Intergenic	CpG	-4230	NM_002616	5187	Hs.445534	NM_002616	ENSG00000179094	PER1	PER|RIGUI|hPER	period circadian clock 1	protein-coding
Merged-chr2-69914623-1	chr2	69914523	69914723	+	21.299999	BG4_HaCaT_m1_F2L0_peaks.txt	promoter-TSS (NM_002357)	promoter-TSS (NM_002357)	-418	NM_001202514	4084	Hs.468908	NM_002357	ENSG00000059728	MXD1	BHLHC58|MAD|MAD1	MAX dimerization protein 1	protein-coding
Merged-chr11-57799216-2	chr11	57799057	57799376	+	21.299999	BG4_HaCaT_m1_F2L0_peaks.txt|BG4_HaCaT_m1_rep1_F2L0_peaks.txt	intron (NM_001085458, intron 6 of 20)	intron (NM_001085458, intron 6 of 20)	37454	NM_001085467	1500	Hs.166011	NM_001331	ENSG00000198561	CTNND1	CAS|CTNND|P120CAS|P120CTN|p120|p120(CAS)|p120(CTN)	catenin delta 1	protein-coding
Merged-chr8-124856824-2	chr8	124856671	124856978	+	21.299999	BG4_HaCaT_m1_F2L0_peaks.txt|BG4_HaCaT_m1_rep1_F2L0_peaks.txt	Intergenic	Intergenic	-34766	NR_039809	100616255		NR_039809	ENSG00000263735	MIR4662B	-	microRNA 4662b	ncRNA
Merged-chr9-128276080-2	chr9	128275962	128276198	+	21.299999	BG4_HaCaT_m1_F2L0_peaks.txt|BG4_HaCaT_m1_rep1_F2L0_peaks.txt	promoter-TSS (NM_004486)	promoter-TSS (NM_004486)	-66	NM_001318089	375757	Hs.259594	NM_001040011	ENSG00000175854	SWI5	C9orf119|SAE3	SWI5 homologous recombination repair protein	protein-coding
Merged-chr9-108543515-2	chr9	108543358	108543673	+	21.100000	BG4_HaCaT_m1_F2L0_peaks.txt|BG4_HaCaT_m1_rep1_F2L0_peaks.txt	Intergenic	Intergenic	312480	NM_006686	10880	Hs.534390	NM_006686	ENSG00000148156	ACTL7B	Tact1	actin like 7B	protein-coding
Merged-chr9-124818796-2	chr9	124818661	124818931	+	21.049999	BG4_HaCaT_m1_F2L0_peaks.txt|BG4_HaCaT_m1_rep1_F2L0_peaks.txt	Intergenic	Intergenic	17922	NM_001282715	169611	Hs.357004	NM_182487	ENSG00000185585	OLFML2A	PRO34319	olfactomedin like 2A	protein-coding
Merged-chr16-87790191-2	chr16	87790053	87790330	+	20.900002	BG4_HaCaT_m1_F2L0_peaks.txt|BG4_HaCaT_m1_rep1_F2L0_peaks.txt	Intergenic	Intergenic	-11043	NR_120309	102724467	Hs.587857	NR_120309		LOC102724467	-	uncharacterized LOC102724467	ncRNA
Merged-chr9-97046433-2	chr9	97046330	97046536	+	20.700001	BG4_HaCaT_m1_F2L0_peaks.txt|BG4_HaCaT_m1_rep1_F2L0_peaks.txt	Intergenic	Intergenic	-6790	NM_001201575	1515	Hs.610096	NM_001333	ENSG00000136943	CTSV	CATL2|CTSL2|CTSU	cathepsin V	protein-coding
Merged-chr20-46689649-2	chr20	46689513	46689785	+	20.600000	BG4_HaCaT_m1_F2L0_peaks.txt|BG4_HaCaT_m1_rep1_F2L0_peaks.txt	promoter-TSS (NM_033550)	promoter-TSS (NM_033550)	-12	NM_033550	112858	Hs.440263	NM_033550	ENSG00000172315	TP53RK	BUD32|C20orf64|Nori-2|Nori-2p|PRPK|dJ101A2	TP53 regulating kinase	protein-coding
Merged-chr9-137241026-2	chr9	137240923	137241129	+	20.549999	BG4_HaCaT_m1_F2L0_peaks.txt|BG4_HaCaT_m1_rep1_F2L0_peaks.txt	promoter-TSS (NM_006088)	promoter-TSS (NM_006088)	-233	NM_006088	10383	Hs.433615	NM_006088	ENSG00000188229	TUBB4B	Beta2|TUBB2|TUBB2C	tubulin beta 4B class IVb	protein-coding
Merged-chr11-65615499-2	chr11	65615365	65615634	+	20.400002	BG4_HaCaT_m1_F2L0_peaks.txt|BG4_HaCaT_m1_rep1_F2L0_peaks.txt	promoter-TSS (NM_032223)	promoter-TSS (NM_032223)	-813	NM_032223	399909	Hs.380801	NM_032223	ENSG00000197136	PCNX3	PCNXL3	pecanex homolog 3 (Drosophila)	protein-coding
Merged-chr2-64751149-1	chr2	64751049	64751249	+	20.400000	BG4_HaCaT_m1_rep1_F2L0_peaks.txt	Intergenic	CpG	-97237	NM_014755	9792	Hs.591569	NM_014755	ENSG00000179833	SERTAD2	Sei-2|TRIP-Br2	SERTA domain containing 2	protein-coding
Merged-chr9-109012341-2	chr9	109012232	109012451	+	20.350000	BG4_HaCaT_m1_F2L0_peaks.txt|BG4_HaCaT_m1_rep1_F2L0_peaks.txt	intron (NM_003798, intron 1 of 18)	L3|LINE|CR1	1253	NM_001286974	8727	Hs.58488	NM_003798	ENSG00000119326	CTNNAL1	ACRP|CLLP|alpha-CATU	catenin alpha like 1	protein-coding
Merged-chr9-94871072-2	chr9	94870927	94871218	+	20.349998	BG4_HaCaT_m1_F2L0_peaks.txt|BG4_HaCaT_m1_rep1_F2L0_peaks.txt	intron (NM_032823, intron 5 of 14)	intron (NM_032823, intron 5 of 14)	61110	NR_031755	100313780		NR_031755	ENSG00000252153	MIR2278	mir-2278	microRNA 2278	ncRNA
Merged-chr11-72080706-2	chr11	72080549	72080864	+	20.150000	BG4_HaCaT_m1_F2L0_peaks.txt|BG4_HaCaT_m1_rep1_F2L0_peaks.txt	promoter-TSS (NR_104476)	promoter-TSS (NR_104476)	-13	NM_006185	4926	Hs.325978	NM_006185	ENSG00000137497	NUMA1	NMP-22|NUMA	nuclear mitotic apparatus protein 1	protein-coding
Merged-chr20-31593490-2	chr20	31593383	31593597	+	20.150000	BG4_HaCaT_m1_F2L0_peaks.txt|BG4_HaCaT_m1_rep1_F2L0_peaks.txt	Intergenic	Intergenic	-11793	NM_181353	3397	Hs.504609	NM_002165	ENSG00000125968	ID1	ID|bHLHb24	inhibitor of DNA binding 1, HLH protein	protein-coding
Merged-chr19-5904487-1	chr19	5904387	5904587	+	20.100000	BG4_HaCaT_m1_F2L0_peaks.txt	promoter-TSS (NM_001193375)	promoter-TSS (NM_001193375)	-354	NM_001017921	400673	Hs.620821	NM_001017921	ENSG00000187650	VMAC	-	vimentin-type intermediate filament associated coiled-coil protein	protein-coding
Merged-chr9-116100862-2	chr9	116100745	116100979	+	20.049999	BG4_HaCaT_m1_F2L0_peaks.txt|BG4_HaCaT_m1_rep1_F2L0_peaks.txt	Intergenic	Intergenic	-52930	NM_002581	5069	Hs.643599	NM_002581	ENSG00000182752	PAPPA	ASBABP2|DIPLA1|IGFBP-4ase|PAPA|PAPP-A|PAPPA1	pappalysin 1	protein-coding
Merged-chr11-6234903-2	chr11	6234799	6235008	+	19.900002	BG4_HaCaT_m1_F2L0_peaks.txt|BG4_HaCaT_m1_rep1_F2L0_peaks.txt	promoter-TSS (NM_001098794)	promoter-TSS (NM_001098794)	-192	NM_032127	84067	Hs.501793	NM_032127	ENSG00000051009	FAM160A2	C11orf56|FHIP	family with sequence similarity 160 member A2	protein-coding
Merged-chr3-186570447-2	chr3	186570340	186570554	+	19.750000	BG4_HaCaT_m1_F2L0_peaks.txt|BG4_HaCaT_m1_rep1_F2L0_peaks.txt	promoter-TSS (NM_001134415)	promoter-TSS (NM_001134415)	96	NM_001134415	55171	Hs.518469	NM_018138	ENSG00000113838	TBCCD1	-	TBCC domain containing 1	protein-coding
Merged-chr8-122568611-1	chr8	122568511	122568711	+	19.600000	BG4_HaCaT_m1_F2L0_peaks.txt	promoter-TSS (NR_131202)	promoter-TSS (NR_131202)	33	NR_131202	105375734	Hs.628341	NR_131202		LOC105375734	-	uncharacterized LOC105375734	ncRNA
Merged-chr19-54189903-2	chr19	54189748	54190059	+	19.450001	BG4_HaCaT_m1_F2L0_peaks.txt|BG4_HaCaT_m1_rep1_F2L0_peaks.txt	promoter-TSS (NM_001146056).7	promoter-TSS (NM_001146056).7	-21	NM_024298	79143	Hs.467279	NM_024298	ENSG00000125505	MBOAT7	BB1|LENG4|LPIAT|LRC4|MBOA7|MRT57|OACT7|hMBOA-7	membrane bound O-acyltransferase domain containing 7	protein-coding
Merged-chr1-234657336-2	chr1	234657234	234657438	+	19.450001	BG4_HaCaT_m1_F2L0_peaks.txt|BG4_HaCaT_m1_rep1_F2L0_peaks.txt	intron (NR_125944, intron 3 of 3)	MIR3|SINE|MIR	11047	NR_125944	101927787	Hs.520658	NR_125944	ENSG00000228044	LOC101927787	-	uncharacterized LOC101927787	ncRNA
Merged-chr9-109556221-2	chr9	109556118	109556324	+	19.450001	BG4_HaCaT_m1_F2L0_peaks.txt|BG4_HaCaT_m1_rep1_F2L0_peaks.txt	Intergenic	Intergenic	-44676	NR_037493	100500898		NR_037493	ENSG00000263861	MIR3927	-	microRNA 3927	ncRNA
Merged-chr20-57693326-2	chr20	57693221	57693431	+	19.350000	BG4_HaCaT_m1_F2L0_peaks.txt|BG4_HaCaT_m1_rep1_F2L0_peaks.txt	intron (NM_199171, intron 1 of 3)	intron (NM_199171, intron 1 of 3)	-2702	NM_001255976	56937	Hs.517155	NM_020182	ENSG00000124225	PMEPA1	STAG1|TMEPAI	prostate transmembrane protein, androgen induced 1	protein-coding
Merged-chr9-129773861-2	chr9	129773695	129774027	+	19.349998	BG4_HaCaT_m1_F2L0_peaks.txt|BG4_HaCaT_m1_rep1_F2L0_peaks.txt	Intergenic	Intergenic	-20796	NM_004878	9536	Hs.146688	NM_004878	ENSG00000148344	PTGES	MGST-IV|MGST1-L1|MGST1L1|MPGES|PGES|PIG12|PP102|PP1294|TP53I12|mPGES-1	prostaglandin E synthase	protein-coding
Merged-chr9-137086894-2	chr9	137086794	137086994	+	19.299999	BG4_HaCaT_m1_F2L0_peaks.txt|BG4_HaCaT_m1_rep1_F2L0_peaks.txt	promoter-TSS (NM_016219)	promoter-TSS (NM_016219)	-33	NR_045721	11253	Hs.279881	NM_016219	ENSG00000177239	MAN1B1	ERMAN1|ERManI|MANA-ER|MRT15	mannosidase alpha class 1B member 1	protein-coding
Merged-chr20-63865155-2	chr20	63865041	63865269	+	19.200001	BG4_HaCaT_m1_F2L0_peaks.txt|BG4_HaCaT_m1_rep1_F2L0_peaks.txt	promoter-TSS (NM_199363)	promoter-TSS (NM_199363)	-73	NM_001243895	7165	Hs.473296	NM_003288	ENSG00000101150	TPD52L2	D54|TPD54	tumor protein D52 like 2	protein-coding
Merged-chr9-129334399-2	chr9	129334287	129334512	+	19.100000	BG4_HaCaT_m1_F2L0_peaks.txt|BG4_HaCaT_m1_rep1_F2L0_peaks.txt	Intergenic	Intergenic	-2524	NR_120685	100506119	Hs.624047	NR_120685	ENSG00000233901	LINC01503	-	long intergenic non-protein coding RNA 1503	ncRNA
Merged-chr17-1716424-2	chr17	1716270	1716579	+	19.000000	BG4_HaCaT_m1_F2L0_peaks.txt|BG4_HaCaT_m1_rep1_F2L0_peaks.txt	promoter-TSS (NR_028502)	promoter-TSS (NR_028502)	-99	NM_152348	124997	Hs.234572	NM_152348	ENSG00000167716	WDR81	CAMRQ2|PPP1R166|SORF-2	WD repeat domain 81	protein-coding
Merged-chr11-64778868-2	chr11	64778762	64778974	+	18.850000	BG4_HaCaT_m1_F2L0_peaks.txt|BG4_HaCaT_m1_rep1_F2L0_peaks.txt	promoter-TSS (NM_004630)	promoter-TSS (NM_004630)	-24	NM_201995	7536	Hs.502829	NM_004630	ENSG00000168066	SF1	BBP|D11S636|MBBP|ZCCHC25|ZFM1|ZNF162	splicing factor 1	protein-coding
Merged-chr9-121972616-2	chr9	121972466	121972767	+	18.849998	BG4_HaCaT_m1_F2L0_peaks.txt|BG4_HaCaT_m1_rep1_F2L0_peaks.txt	intron (NM_001139442, intron 6 of 8)	intron (NM_001139442, intron 6 of 8)	120990	NM_001139442	158135	Hs.438937	NM_194252	ENSG00000175764	TTLL11	C9orf20|bA244O19.1	tubulin tyrosine ligase like 11	protein-coding
Merged-chr15-100713605-2	chr15	100713412	100713799	+	18.750000	BG4_HaCaT_m1_F2L0_peaks.txt|BG4_HaCaT_m1_rep1_F2L0_peaks.txt	Intergenic	Intergenic	111055	NM_198243	140460	Hs.31845	NM_024708	ENSG00000183475	ASB7	-	ankyrin repeat and SOCS box containing 7	protein-coding
Merged-chr9-115616016-2	chr9	115615912	115616120	+	18.750000	BG4_HaCaT_m1_F2L0_peaks.txt|BG4_HaCaT_m1_rep1_F2L0_peaks.txt	Intergenic	Intergenic	128223	NR_109805	101928775	Hs.522362	NR_109805	ENSG00000228714	LOC101928775	-	uncharacterized LOC101928775	ncRNA
Merged-chr9-128068093-2	chr9	128067987	128068199	+	18.700001	BG4_HaCaT_m1_F2L0_peaks.txt|BG4_HaCaT_m1_rep1_F2L0_peaks.txt	promoter-TSS (NM_197956)	promoter-TSS (NM_197956)	-107	NM_001006641	114789	Hs.5476	NM_052901	ENSG00000148339	SLC25A25	MCSC|PCSCL|SCAMC-2	solute carrier family 25 member 25	protein-coding
Merged-chr9-133149498-2	chr9	133149398	133149598	+	18.650002	BG4_HaCaT_m1_F2L0_peaks.txt|BG4_HaCaT_m1_rep1_F2L0_peaks.txt	promoter-TSS (NM_001042368)	promoter-TSS (NM_001042368)	-278	NM_001042368	5900	Hs.106185	NM_006266	ENSG00000160271	RALGDS	RGDS|RGF|RalGEF	ral guanine nucleotide dissociation stimulator	protein-coding
Merged-chr14-23095375-2	chr14	23095240	23095510	+	18.600000	BG4_HaCaT_m1_F2L0_peaks.txt|BG4_HaCaT_m1_rep1_F2L0_peaks.txt	promoter-TSS (NM_017924)	promoter-TSS (NM_017924)	-99	NM_017924	55017	Hs.525238	NM_017924	ENSG00000179933	C14orf119	-	chromosome 14 open reading frame 119	protein-coding
Merged-chr15-90165868-2	chr15	90165768	90165968	+	18.600000	BG4_HaCaT_m1_F2L0_peaks.txt|BG4_HaCaT_m1_rep1_F2L0_peaks.txt	Intergenic	Intergenic	-19052	NM_001324030	10509	Hs.474935	NM_020210	ENSG00000185033	SEMA4B	SEMAC|SemC	semaphorin 4B	protein-coding
Merged-chr1-234998466-2	chr1	234998330	234998602	+	18.600000	BG4_HaCaT_m1_F2L0_peaks.txt|BG4_HaCaT_m1_rep1_F2L0_peaks.txt	Intergenic	Intergenic	-34467	NR_125945	101927851	Hs.520684	NR_125945	ENSG00000238005	LOC101927851	-	uncharacterized LOC101927851	ncRNA
Merged-chr19-18522375-2	chr19	18522239	18522511	+	18.600000	BG4_HaCaT_m1_F2L0_peaks.txt|BG4_HaCaT_m1_rep1_F2L0_peaks.txt	promoter-TSS (NM_006532)	promoter-TSS (NM_006532)	-248	NM_006532	8178	Hs.515260	NM_006532	ENSG00000105656	ELL	C19orf17|ELL1|MEN|PPP1R68	elongation factor for RNA polymerase II	protein-coding
Merged-chr9-81689841-2	chr9	81689642	81690041	+	18.600000	BG4_HaCaT_m1_F2L0_peaks.txt|BG4_HaCaT_m1_rep1_F2L0_peaks.txt	promoter-TSS (NM_001303103)	promoter-TSS (NM_001303103)	128	NR_109772	101927502	Hs.528628	NR_109772	ENSG00000233926	LOC101927502	-	uncharacterized LOC101927502	ncRNA
Merged-chr9-115691158-2	chr9	115691044	115691273	+	18.600000	BG4_HaCaT_m1_F2L0_peaks.txt|BG4_HaCaT_m1_rep1_F2L0_peaks.txt	Intergenic	MLT1L|LTR|ERVL-MaLR	53081	NR_109805	101928775	Hs.522362	NR_109805	ENSG00000228714	LOC101928775	-	uncharacterized LOC101928775	ncRNA
Merged-chr9-136790993-2	chr9	136790888	136791098	+	18.500000	BG4_HaCaT_m1_F2L0_peaks.txt|BG4_HaCaT_m1_rep1_F2L0_peaks.txt	promoter-TSS (NM_032928)	promoter-TSS (NM_032928)	-332	NM_032928	85014	Hs.356744	NM_032928	ENSG00000244187	TMEM141	-	transmembrane protein 141	protein-coding
Merged-chr9-128912599-2	chr9	128912498	128912701	+	18.500000	BG4_HaCaT_m1_F2L0_peaks.txt|BG4_HaCaT_m1_rep1_F2L0_peaks.txt	intron (NM_001127244, intron 3 of 3)	intron (NM_001127244, intron 3 of 3)	-8296	NM_174933	254295	Hs.709447	NM_174933	ENSG00000175287	PHYHD1	-	phytanoyl-CoA dioxygenase domain containing 1	protein-coding
Merged-chr8-127669025-2	chr8	127668885	127669165	+	18.400000	BG4_HaCaT_m1_F2L0_peaks.txt|BG4_HaCaT_m1_rep1_F2L0_peaks.txt	Intergenic	Intergenic	64942	NR_117102	100270680	Hs.333720	NR_117101	ENSG00000249375	CASC11	CARLo-7|LINC00990|TCONS_00014535	cancer susceptibility candidate 11 (non-protein coding)	ncRNA
Merged-chr7-25862624-2	chr7	25862433	25862815	+	18.400000	BG4_HaCaT_m1_F2L0_peaks.txt|BG4_HaCaT_m1_rep1_F2L0_peaks.txt	Intergenic	GA-rich|Low_complexity|Low_complexity	87362	NR_029597	406940		NR_029597	ENSG00000199085	MIR148A	MIRN148|MIRN148A|hsa-mir-148|mir-148a	microRNA 148a	ncRNA
Merged-chr20-35616482-2	chr20	35616374	35616590	+	18.299999	BG4_HaCaT_m1_F2L0_peaks.txt|BG4_HaCaT_m1_rep1_F2L0_peaks.txt	intron (NM_003116, intron 1 of 11)	intron (NM_003116, intron 1 of 11)	598	NM_001317931	6676	Hs.123159	NM_003116	ENSG00000061656	SPAG4	CT127|SUN4	sperm associated antigen 4	protein-coding
Merged-chr20-50731232-2	chr20	50731054	50731411	+	18.299999	BG4_HaCaT_m1_F2L0_peaks.txt|BG4_HaCaT_m1_rep1_F2L0_peaks.txt	promoter-TSS (NM_032521)	promoter-TSS (NM_032521)	-312	NM_032521	84612	Hs.589848	NM_032521	ENSG00000124171	PARD6B	PAR6B	par-6 family cell polarity regulator beta	protein-coding
Merged-chr11-83156869-2	chr11	83156731	83157008	+	18.299999	BG4_HaCaT_m1_F2L0_peaks.txt|BG4_HaCaT_m1_rep1_F2L0_peaks.txt	promoter-TSS (NM_001346415)	promoter-TSS (NM_001346415)	-226	NM_001346415	51585	Hs.128959	NM_015885	ENSG00000165494	PCF11	-	PCF11 cleavage and polyadenylation factor subunit	protein-coding
Merged-chr15-67105551-2	chr15	67105419	67105684	+	18.299999	BG4_HaCaT_m1_F2L0_peaks.txt|BG4_HaCaT_m1_rep1_F2L0_peaks.txt	intron (NM_005902, intron 1 of 8)	intron (NM_005902, intron 1 of 8)	-20165	NM_001145102	4088	Hs.727986	NM_005902	ENSG00000166949	SMAD3	HSPC193|HsT17436|JV15-2|LDS1C|LDS3|MADH3	SMAD family member 3	protein-coding
Merged-chr20-3811833-2	chr20	3811719	3811948	+	18.299999	BG4_HaCaT_m1_F2L0_peaks.txt|BG4_HaCaT_m1_rep1_F2L0_peaks.txt	intron (NR_109859, intron 3 of 3)	intron (NR_109859, intron 3 of 3)	3339	NR_109859	101929125	Hs.744106	NR_109859	ENSG00000275491	LINC01730	-	long intergenic non-protein coding RNA 1730	ncRNA
Merged-chr3-120095009-2	chr3	120094862	120095156	+	18.299999	BG4_HaCaT_m1_F2L0_peaks.txt|BG4_HaCaT_m1_rep1_F2L0_peaks.txt	promoter-TSS (NM_001146156)	promoter-TSS (NM_001146156)	-592	NM_002093	2932	Hs.445733	NM_002093	ENSG00000082701	GSK3B	-	glycogen synthase kinase 3 beta	protein-coding
Merged-chr11-63838718-1	chr11	63838618	63838818	+	18.299999	BG4_HaCaT_m1_rep1_F2L0_peaks.txt	promoter-TSS (NM_001039469)	promoter-TSS (NM_001039469)	-210	NM_001163297	2011	Hs.567261	NM_004954	ENSG00000072518	MARK2	EMK-1|EMK1|PAR-1|Par-1b|Par1b	microtubule affinity regulating kinase 2	protein-coding
Merged-chr11-64185777-1	chr11	64185677	64185877	+	18.200001	BG4_HaCaT_m1_F2L0_peaks.txt	promoter-TSS (NM_006819)	promoter-TSS (NM_006819)	-338	NM_006819	10963	Hs.337295	NM_006819	ENSG00000168439	STIP1	HEL-S-94n|HOP|IEF-SSP-3521|P60|STI1|STI1L	stress induced phosphoprotein 1	protein-coding
Merged-chr14-68676668-2	chr14	68676552	68676785	+	18.049999	BG4_HaCaT_m1_F2L0_peaks.txt|BG4_HaCaT_m1_rep1_F2L0_peaks.txt	intron (NM_001321818, intron 10 of 10)	intron (NM_001321818, intron 10 of 10)	-47881	NR_135816	100996664		NR_135816		LOC100996664	-	uncharacterized LOC100996664	ncRNA
Merged-chr9-131733764-2	chr9	131733624	131733905	+	18.049999	BG4_HaCaT_m1_F2L0_peaks.txt|BG4_HaCaT_m1_rep1_F2L0_peaks.txt	intron (NM_001304275, intron 1 of 23)	intron (NM_001304275, intron 1 of 23)	3774	NM_005312	2889	Hs.127897	NM_005312	ENSG00000107263	RAPGEF1	C3G|GRF2	Rap guanine nucleotide exchange factor 1	protein-coding
Merged-chr19-14136767-2	chr19	14136612	14136923	+	18.049999	BG4_HaCaT_m1_F2L0_peaks.txt|BG4_HaCaT_m1_rep1_F2L0_peaks.txt	promoter-TSS (NM_018154)	promoter-TSS (NM_018154)	-139	NM_018154	55723	Hs.26516	NM_018154	ENSG00000105011	ASF1B	CIA-II	anti-silencing function 1B histone chaperone	protein-coding
Merged-chr15-75454105-2	chr15	75453959	75454251	+	18.049999	BG4_HaCaT_m1_F2L0_peaks.txt|BG4_HaCaT_m1_rep1_F2L0_peaks.txt	intron (NM_001145357, intron 1 of 20)	CpG-8441	1678	NM_001145357	25942	Hs.513039	NM_015477	ENSG00000169375	SIN3A	WITKOS	SIN3 transcription regulator family member A	protein-coding
Merged-chr20-63682650-2	chr20	63682525	63682775	+	18.049999	BG4_HaCaT_m1_F2L0_peaks.txt|BG4_HaCaT_m1_rep1_F2L0_peaks.txt	intron (NM_001283010, intron 13 of 33)	intron (NM_001283010, intron 13 of 33)	-14001	NM_003823	8771	Hs.434878	NM_003823	ENSG00000243509	TNFRSF6B	DCR3|DJ583P15.1.1|M68|M68E|TR6	TNF receptor superfamily member 6b	protein-coding
Merged-chr8-127035893-2	chr8	127035715	127036071	+	18.000000	BG4_HaCaT_m1_F2L0_peaks.txt|BG4_HaCaT_m1_rep1_F2L0_peaks.txt	Intergenic	Intergenic	22739	NR_045262	100750225	Hs.571530	NR_045262	ENSG00000253438	PCAT1	PCA1|PCAT-1	prostate cancer associated transcript 1 (non-protein coding)	ncRNA
Merged-chr20-50510224-2	chr20	50510089	50510360	+	17.900002	BG4_HaCaT_m1_F2L0_peaks.txt|BG4_HaCaT_m1_rep1_F2L0_peaks.txt	promoter-TSS (NM_002827)	promoter-TSS (NM_002827)	-97	NM_002827	5770	Hs.417549	NM_002827	ENSG00000196396	PTPN1	PTP1B	protein tyrosine phosphatase, non-receptor type 1	protein-coding
Merged-chr20-57326900-2	chr20	57326731	57327070	+	17.900000	BG4_HaCaT_m1_F2L0_peaks.txt|BG4_HaCaT_m1_rep1_F2L0_peaks.txt	Intergenic	Intergenic	-2875	NM_012444	23626	Hs.159737	NM_012444	ENSG00000054796	SPO11	CT35|SPATA43|TOPVIA	SPO11, initiator of meiotic double stranded breaks	protein-coding
Merged-chr8-95133645-2	chr8	95133543	95133747	+	17.799999	BG4_HaCaT_m1_F2L0_peaks.txt|BG4_HaCaT_m1_rep1_F2L0_peaks.txt	promoter-TSS (NM_024613)	promoter-TSS (NM_024613)	-76	NM_024613	79666	Hs.29724	NM_024613	ENSG00000175895	PLEKHF2	EAPF|PHAFIN2|ZFYVE18	pleckstrin homology and FYVE domain containing 2	protein-coding
Merged-chr11-64186036-1	chr11	64185936	64186136	+	17.799999	BG4_HaCaT_m1_rep1_F2L0_peaks.txt	promoter-TSS (NM_006819)	promoter-TSS (NM_006819)	-79	NM_006819	10963	Hs.337295	NM_006819	ENSG00000168439	STIP1	HEL-S-94n|HOP|IEF-SSP-3521|P60|STI1|STI1L	stress induced phosphoprotein 1	protein-coding
Merged-chr1-234997477-2	chr1	234997347	234997607	+	17.700001	BG4_HaCaT_m1_F2L0_peaks.txt|BG4_HaCaT_m1_rep1_F2L0_peaks.txt	Intergenic	Intergenic	-33478	NR_125945	101927851	Hs.520684	NR_125945	ENSG00000238005	LOC101927851	-	uncharacterized LOC101927851	ncRNA
Merged-chr9-137200957-2	chr9	137200833	137201081	+	17.650000	BG4_HaCaT_m1_F2L0_peaks.txt|BG4_HaCaT_m1_rep1_F2L0_peaks.txt	promoter-TSS (NM_001128228)	promoter-TSS (NM_001128228)	-246	NM_001128228	286262	Hs.323445	NM_173691	ENSG00000176058	TPRN	C9orf75|DFNB79	taperin	protein-coding
Merged-chr9-133874294-2	chr9	133874156	133874432	+	17.650000	BG4_HaCaT_m1_F2L0_peaks.txt|BG4_HaCaT_m1_rep1_F2L0_peaks.txt	intron (NM_003371, intron 2 of 26)	intron (NM_003371, intron 2 of 26)	118030	NM_003371	7410	Hs.369921	NM_003371	ENSG00000160293	VAV2	VAV-2	vav guanine nucleotide exchange factor 2	protein-coding
Merged-chr2-69914905-1	chr2	69914805	69915005	+	17.600000	BG4_HaCaT_m1_rep1_F2L0_peaks.txt	promoter-TSS (NM_002357)	promoter-TSS (NM_002357)	-136	NM_001202514	4084	Hs.468908	NM_002357	ENSG00000059728	MXD1	BHLHC58|MAD|MAD1	MAX dimerization protein 1	protein-coding
Merged-chr14-91060810-2	chr14	91060686	91060934	+	17.600000	BG4_HaCaT_m1_F2L0_peaks.txt|BG4_HaCaT_m1_rep1_F2L0_peaks.txt	promoter-TSS (NM_001322238)	promoter-TSS (NM_001322238)	-161	NM_004755	9252	Hs.510225	NM_004755	ENSG00000100784	RPS6KA5	MSK1|MSPK1|RLPK	ribosomal protein S6 kinase A5	protein-coding
Merged-chr17-7307374-2	chr17	7307270	7307479	+	17.500000	BG4_HaCaT_m1_F2L0_peaks.txt|BG4_HaCaT_m1_rep1_F2L0_peaks.txt	promoter-TSS (NM_001970)	promoter-TSS (NM_001970)	-163	NM_001970	1984	Hs.534314	NM_001970	ENSG00000132507	EIF5A	EIF-5A|EIF5A1|eIF5AI	eukaryotic translation initiation factor 5A	protein-coding
Merged-chr17-48892624-2	chr17	48892509	48892740	+	17.450001	BG4_HaCaT_m1_F2L0_peaks.txt|BG4_HaCaT_m1_rep1_F2L0_peaks.txt	promoter-TSS (NM_001002027)	promoter-TSS (NM_001002027)	-162	NM_001002027	516	Hs.80986	NM_005175	ENSG00000159199	ATP5G1	ATP5A|ATP5G	ATP synthase, H+ transporting, mitochondrial Fo complex subunit C1 (subunit 9)	protein-coding
Merged-chr9-109345743-2	chr9	109345630	109345857	+	17.450001	BG4_HaCaT_m1_F2L0_peaks.txt|BG4_HaCaT_m1_rep1_F2L0_peaks.txt	Intergenic	Intergenic	-24779	NM_019114	54566	Hs.591901	NM_018424	ENSG00000095203	EPB41L4B	CG1|EHM2	erythrocyte membrane protein band 4.1 like 4B	protein-coding
Merged-chr9-121398529-2	chr9	121398408	121398651	+	17.350000	BG4_HaCaT_m1_F2L0_peaks.txt|BG4_HaCaT_m1_rep1_F2L0_peaks.txt	Intergenic	ERVL-E-int|LTR|ERVL	-28225	NM_198194	2040	Hs.253903	NM_004099	ENSG00000148175	STOM	BND7|EPB7|EPB72	stomatin	protein-coding
Merged-chr14-104752948-2	chr14	104752780	104753117	+	17.350000	BG4_HaCaT_m1_F2L0_peaks.txt|BG4_HaCaT_m1_rep1_F2L0_peaks.txt	promoter-TSS (NM_006427)	promoter-TSS (NM_006427)	-185	NM_006427	10572	Hs.112058	NM_006427	ENSG00000184990	SIVA1	CD27BP|SIVA|Siva-1|Siva-2	SIVA1 apoptosis inducing factor	protein-coding
Merged-chr20-34526172-2	chr20	34526038	34526307	+	17.349998	BG4_HaCaT_m1_F2L0_peaks.txt|BG4_HaCaT_m1_rep1_F2L0_peaks.txt	intron (NM_001281728, intron 2 of 4)	intron (NM_001281728, intron 2 of 4)	9788	NM_001281728	83658	Hs.593920	NM_014183	ENSG00000125971	DYNLRB1	BITH|BLP|DNCL2A|DNLC2A|ROBLD1	dynein light chain roadblock-type 1	protein-coding
Merged-chr20-36086000-2	chr20	36085884	36086116	+	17.349998	BG4_HaCaT_m1_F2L0_peaks.txt|BG4_HaCaT_m1_rep1_F2L0_peaks.txt	Intergenic	G-rich|Low_complexity|Low_complexity	-5504	NM_001258331	2036	Hs.437422	NM_012156	ENSG00000088367	EPB41L1	4.1N|MRD11	erythrocyte membrane protein band 4.1 like 1	protein-coding
Merged-chr20-45993624-2	chr20	45993491	45993758	+	17.250000	BG4_HaCaT_m1_F2L0_peaks.txt|BG4_HaCaT_m1_rep1_F2L0_peaks.txt	Intergenic	Intergenic	-15284	NM_004994	4318	Hs.297413	NM_004994	ENSG00000100985	MMP9	CLG4B|GELB|MANDP2|MMP-9	matrix metallopeptidase 9	protein-coding
Merged-chr9-127388505-2	chr9	127388382	127388629	+	17.250000	BG4_HaCaT_m1_F2L0_peaks.txt|BG4_HaCaT_m1_rep1_F2L0_peaks.txt	intron (NM_032293, intron 25 of 27)	intron (NM_032293, intron 25 of 27)	-8633	NM_001271712	29988	Hs.179522	NM_014580	ENSG00000136856	SLC2A8	GLUT8|GLUTX1	solute carrier family 2 member 8	protein-coding
Merged-chr16-87807105-2	chr16	87806966	87807244	+	17.200001	BG4_HaCaT_m1_F2L0_peaks.txt|BG4_HaCaT_m1_rep1_F2L0_peaks.txt	Intergenic	Intergenic	27555	NR_106833	102465464		NR_106833	ENSG00000278598	MIR6775	hsa-mir-6775	microRNA 6775	ncRNA
Merged-chr8-122568815-1	chr8	122568715	122568915	+	17.200001	BG4_HaCaT_m1_rep1_F2L0_peaks.txt	promoter-TSS (NR_131202)	promoter-TSS (NR_131202)	-171	NR_131202	105375734	Hs.628341	NR_131202		LOC105375734	-	uncharacterized LOC105375734	ncRNA
Merged-chr14-20461655-2	chr14	20461490	20461821	+	17.200001	BG4_HaCaT_m1_F2L0_peaks.txt|BG4_HaCaT_m1_rep1_F2L0_peaks.txt	promoter-TSS (NM_001100814)	promoter-TSS (NM_001100814)	-43	NM_001100814	90809	Hs.7001	NM_144568	ENSG00000165782	TMEM55B	C14orf9	transmembrane protein 55B	protein-coding
Merged-chr8-27362081-2	chr8	27361948	27362215	+	17.200001	BG4_HaCaT_m1_F2L0_peaks.txt|BG4_HaCaT_m1_rep1_F2L0_peaks.txt	intron (NM_173175, intron 1 of 29)	intron (NM_173175, intron 1 of 29)	36517	NM_173175	2185	Hs.491322	NM_004103	ENSG00000120899	PTK2B	CADTK|CAKB|FADK2|FAK2|PKB|PTK|PYK2|RAFTK	protein tyrosine kinase 2 beta	protein-coding
Merged-chr2-109614126-2	chr2	109613986	109614266	+	17.200001	BG4_HaCaT_m1_F2L0_peaks.txt|BG4_HaCaT_m1_rep1_F2L0_peaks.txt	promoter-TSS (NM_001321514)	promoter-TSS (NM_001321514)	80	NM_001321498	151011	Hs.469615	NM_144710	ENSG00000186522	SEPT10	-	septin 10	protein-coding
Merged-chr9-97714648-2	chr9	97714547	97714749	+	17.150002	BG4_HaCaT_m1_F2L0_peaks.txt|BG4_HaCaT_m1_rep1_F2L0_peaks.txt	Intergenic	Intergenic	-17239	NM_000380	7507	Hs.654364	NM_000380	ENSG00000136936	XPA	XP1|XPAC	XPA, DNA damage recognition and repair factor	protein-coding
Merged-chr11-65382231-2	chr11	65382123	65382339	+	17.150000	BG4_HaCaT_m1_F2L0_peaks.txt|BG4_HaCaT_m1_rep1_F2L0_peaks.txt	5' UTR (NM_001278250, exon 1 of 5)	5' UTR (NM_001278250, exon 1 of 5)	155	NM_001300820	283130	Hs.661604	NM_182556	ENSG00000162241	SLC25A45	-	solute carrier family 25 member 45	protein-coding
Merged-chr11-63838955-1	chr11	63838855	63839055	+	17.100000	BG4_HaCaT_m1_F2L0_peaks.txt	promoter-TSS (NM_001039469)	promoter-TSS (NM_001039469)	27	NM_001039469	2011	Hs.567261	NM_004954	ENSG00000072518	MARK2	EMK-1|EMK1|PAR-1|Par-1b|Par1b	microtubule affinity regulating kinase 2	protein-coding
Merged-chr17-17972656-2	chr17	17972556	17972757	+	17.100000	BG4_HaCaT_m1_F2L0_peaks.txt|BG4_HaCaT_m1_rep1_F2L0_peaks.txt	promoter-TSS (NM_001033551)	promoter-TSS (NM_001033551)	-157	NM_031294	83450	Hs.579264	NM_031294	ENSG00000171962	DRC3	CFAP134|LRRC48	dynein regulatory complex subunit 3	protein-coding
Merged-chr9-110256754-2	chr9	110256593	110256916	+	17.000000	BG4_HaCaT_m1_F2L0_peaks.txt|BG4_HaCaT_m1_rep1_F2L0_peaks.txt	promoter-TSS (NM_003329)	promoter-TSS (NM_003329)	-114	NM_001244938	7295	Hs.435136	NM_003329	ENSG00000136810	TXN	TRDX|TRX|TRX1	thioredoxin	protein-coding
Merged-chr9-76688206-2	chr9	76688080	76688332	+	17.000000	BG4_HaCaT_m1_F2L0_peaks.txt|BG4_HaCaT_m1_rep1_F2L0_peaks.txt	intron (NM_001308049, intron 1 of 11)	intron (NM_001308049, intron 1 of 11)	4209	NM_001330680	158471	Hs.262857	NM_015225	ENSG00000106772	PRUNE2	BMCC1|BNIPXL|C9orf65|KIAA0367	prune homolog 2	protein-coding
Merged-chr19-49640438-2	chr19	49640292	49640584	+	16.950001	BG4_HaCaT_m1_F2L0_peaks.txt|BG4_HaCaT_m1_rep1_F2L0_peaks.txt	promoter-TSS (NM_006270)	promoter-TSS (NM_006270)	-295	NM_006270	6237	Hs.515536	NM_006270	ENSG00000126458	RRAS	-	related RAS viral (r-ras) oncogene homolog	protein-coding
Merged-chr19-5904806-1	chr19	5904706	5904906	+	16.900000	BG4_HaCaT_m1_rep1_F2L0_peaks.txt	promoter-TSS (NM_001193375)	promoter-TSS (NM_001193375)	-35	NM_001017921	400673	Hs.620821	NM_001017921	ENSG00000187650	VMAC	-	vimentin-type intermediate filament associated coiled-coil protein	protein-coding
Merged-chr9-127741000-2	chr9	127740900	127741100	+	16.900000	BG4_HaCaT_m1_F2L0_peaks.txt|BG4_HaCaT_m1_rep1_F2L0_peaks.txt	intron (NM_170600, intron 9 of 11)	intron (NM_170600, intron 9 of 11)	-5651	NM_001252018	27433	Hs.444106	NM_130459	ENSG00000160404	TOR2A	TORP1	torsin family 2 member A	protein-coding
Merged-chr17-47649574-2	chr17	47649447	47649702	+	16.849998	BG4_HaCaT_m1_F2L0_peaks.txt|BG4_HaCaT_m1_rep1_F2L0_peaks.txt	promoter-TSS (NM_002265)	promoter-TSS (NM_002265)	-264	NM_002265	3837	Hs.532793	NM_002265	ENSG00000108424	KPNB1	IMB1|IPO1|IPOB|Impnb|NTF97	karyopherin subunit beta 1	protein-coding
Merged-chr2-47034575-2	chr2	47034459	47034692	+	16.799999	BG4_HaCaT_m1_F2L0_peaks.txt|BG4_HaCaT_m1_rep1_F2L0_peaks.txt	intron (NM_020458, intron 15 of 19)	intron (NM_020458, intron 15 of 19)	-92720	NM_001171511	90411	Hs.662152	NM_139279	ENSG00000180398	MCFD2	F5F8D|F5F8D2|LMAN1IP|SDNSF	multiple coagulation factor deficiency 2	protein-coding
Merged-chr3-186109262-2	chr3	186109121	186109403	+	16.799999	BG4_HaCaT_m1_F2L0_peaks.txt|BG4_HaCaT_m1_rep1_F2L0_peaks.txt	promoter-TSS (NM_004454)	promoter-TSS (NM_004454)	-150	NM_004454	2119	Hs.43697	NM_004454	ENSG00000244405	ETV5	ERM	ETS variant 5	protein-coding
Merged-chr7-39949638-2	chr7	39949455	39949822	+	16.750000	BG4_HaCaT_m1_F2L0_peaks.txt|BG4_HaCaT_m1_rep1_F2L0_peaks.txt	promoter-TSS (NM_031267)	promoter-TSS (NM_031267)	-722	NM_031267	8621	Hs.233552	NM_003718	ENSG00000065883	CDK13	CDC2L|CDC2L5|CHED|hCDK13	cyclin dependent kinase 13	protein-coding
Merged-chr20-856597-2	chr20	856459	856735	+	16.750000	BG4_HaCaT_m1_F2L0_peaks.txt|BG4_HaCaT_m1_rep1_F2L0_peaks.txt	Intergenic	Intergenic	11989	NM_031424	83541	Hs.574822	NM_031424	ENSG00000125898	FAM110A	C20orf55|F10|bA371L19.3	family with sequence similarity 110 member A	protein-coding
Merged-chr14-20343332-2	chr14	20343140	20343524	+	16.650002	BG4_HaCaT_m1_F2L0_peaks.txt|BG4_HaCaT_m1_rep1_F2L0_peaks.txt	promoter-TSS (NR_002312)	promoter-TSS (NR_002312)	79	NR_002312	85495	Hs.613102	NR_002312	ENSG00000277209	RPPH1	H1RNA|RPPH1-1	ribonuclease P RNA component H1	ncRNA
Merged-chr11-13668519-2	chr11	13668337	13668702	+	16.650002	BG4_HaCaT_m1_F2L0_peaks.txt|BG4_HaCaT_m1_rep1_F2L0_peaks.txt	promoter-TSS (NM_032228)	promoter-TSS (NM_032228)	-140	NM_032228	84188	Hs.501991	NM_032228	ENSG00000197601	FAR1	MLSTD2|PFCRD|SDR10E1	fatty acyl-CoA reductase 1	protein-coding
Merged-chr17-63622064-2	chr17	63621920	63622209	+	16.650000	BG4_HaCaT_m1_F2L0_peaks.txt|BG4_HaCaT_m1_rep1_F2L0_peaks.txt	promoter-TSS (NM_002401)	promoter-TSS (NM_002401)	-361	NM_001330431	4215	Hs.29282	NM_002401	ENSG00000198909	MAP3K3	MAPKKK3|MEKK3	mitogen-activated protein kinase kinase kinase 3	protein-coding
Merged-chr3-184561602-2	chr3	184561501	184561704	+	16.650000	BG4_HaCaT_m1_F2L0_peaks.txt|BG4_HaCaT_m1_rep1_F2L0_peaks.txt	promoter-TSS (NM_004443)	promoter-TSS (NM_004443)	-197	NM_004443	2049	Hs.2913	NM_004443	ENSG00000182580	EPHB3	EK2|ETK2|HEK2|TYRO6	EPH receptor B3	protein-coding
Merged-chr8-127294722-2	chr8	127294573	127294871	+	16.650000	BG4_HaCaT_m1_F2L0_peaks.txt|BG4_HaCaT_m1_rep1_F2L0_peaks.txt	intron (NR_117100, intron 5 of 5)	intron (NR_117100, intron 5 of 5)	50085	NR_117099	103021164	Hs.571531	NR_117099		CASC21	CARLo-2|LINC01244	cancer susceptibility candidate 21 (non-protein coding)	ncRNA
Merged-chr20-50645735-2	chr20	50645583	50645888	+	16.650000	BG4_HaCaT_m1_F2L0_peaks.txt|BG4_HaCaT_m1_rep1_F2L0_peaks.txt	non-coding (NR_111906, exon 2 of 3)	non-coding (NR_111906, exon 2 of 3)	264	NR_111906	100506175	Hs.658270	NR_111906	ENSG00000234693	LOC100506175	-	uncharacterized LOC100506175	ncRNA
Merged-chr20-23358196-2	chr20	23358079	23358313	+	16.600000	BG4_HaCaT_m1_F2L0_peaks.txt|BG4_HaCaT_m1_rep1_F2L0_peaks.txt	promoter-TSS (NR_109884)	promoter-TSS (NR_109884)	-69	NR_109884	100505683	Hs.140295	NR_109884	ENSG00000232645	LINC01431	-	long intergenic non-protein coding RNA 1431	ncRNA
Merged-chr2-64750925-1	chr2	64750825	64751025	+	16.600000	BG4_HaCaT_m1_F2L0_peaks.txt	Intergenic	Intergenic	-97013	NM_014755	9792	Hs.591569	NM_014755	ENSG00000179833	SERTAD2	Sei-2|TRIP-Br2	SERTA domain containing 2	protein-coding
Merged-chr17-41404227-2	chr17	41404097	41404358	+	16.549999	BG4_HaCaT_m1_F2L0_peaks.txt|BG4_HaCaT_m1_rep1_F2L0_peaks.txt	intron (NR_040111, intron 1 of 2)	MIRc|SINE|MIR	1811	NR_040111	100505782	Hs.463024	NR_040111	ENSG00000234859	LOC100505782	-	uncharacterized LOC100505782	ncRNA
Merged-chr2-26009120-2	chr2	26008983	26009257	+	16.549999	BG4_HaCaT_m1_F2L0_peaks.txt|BG4_HaCaT_m1_rep1_F2L0_peaks.txt	Intergenic	Intergenic	-24740	NM_016131	10890	Hs.467960	NM_016131	ENSG00000084733	RAB10	-	RAB10, member RAS oncogene family	protein-coding
Merged-chr14-99481167-2	chr14	99481036	99481299	+	16.549999	BG4_HaCaT_m1_F2L0_peaks.txt|BG4_HaCaT_m1_rep1_F2L0_peaks.txt	promoter-TSS (NM_032233)	promoter-TSS (NM_032233)	-235	NM_001099402	8812	Hs.510409	NM_003858	ENSG00000090061	CCNK	CPR4	cyclin K	protein-coding
Merged-chr20-45779191-2	chr20	45779029	45779353	+	16.549999	BG4_HaCaT_m1_F2L0_peaks.txt|BG4_HaCaT_m1_rep1_F2L0_peaks.txt	intron (NM_080614, intron 4 of 6)	intron (NM_080614, intron 4 of 6)	12717	NM_080614	140686	Hs.419126	NM_080614	ENSG00000124116	WFDC3	WAP14|dJ447F3.3	WAP four-disulfide core domain 3	protein-coding
Merged-chr20-45812435-2	chr20	45812313	45812558	+	16.549999	BG4_HaCaT_m1_F2L0_peaks.txt|BG4_HaCaT_m1_rep1_F2L0_peaks.txt	promoter-TSS (NM_001281741)	promoter-TSS (NM_001281741)	-141	NR_104036	11065	Hs.93002	NM_007019	ENSG00000175063	UBE2C	UBCH10|dJ447F3.2	ubiquitin conjugating enzyme E2 C	protein-coding
Merged-chr17-40099230-2	chr17	40099126	40099335	+	16.500000	BG4_HaCaT_m1_F2L0_peaks.txt|BG4_HaCaT_m1_rep1_F2L0_peaks.txt	intron (NM_021724, intron 1 of 7)	CpG	1495	NM_021724	9572	Hs.724	NM_021724	ENSG00000126368	NR1D1	EAR1|THRA1|THRAL|ear-1|hRev	nuclear receptor subfamily 1 group D member 1	protein-coding
Merged-chr3-193872480-2	chr3	193872332	193872628	+	16.500000	BG4_HaCaT_m1_F2L0_peaks.txt|BG4_HaCaT_m1_rep1_F2L0_peaks.txt	Intergenic	Intergenic	121758	NR_027764	100128023	Hs.730112	NR_027764		DPPA2P3	-	developmental pluripotency associated 2 pseudogene 3	pseudo
Merged-chr8-18957799-2	chr8	18957639	18957959	+	16.500000	BG4_HaCaT_m1_F2L0_peaks.txt|BG4_HaCaT_m1_rep1_F2L0_peaks.txt	intron (NM_015310, intron 1 of 15)	intron (NM_015310, intron 1 of 15)	55887	NM_015310	23362	Hs.434255	NM_015310	ENSG00000156011	PSD3	EFA6D|EFA6R|HCA67	pleckstrin and Sec7 domain containing 3	protein-coding
Merged-chr9-115373568-2	chr9	115373466	115373670	+	16.450001	BG4_HaCaT_m1_F2L0_peaks.txt|BG4_HaCaT_m1_rep1_F2L0_peaks.txt	intron (NM_017418, intron 4 of 7)	intron (NM_017418, intron 4 of 7)	231750	NM_017418	50514	Hs.148841	NM_017418	ENSG00000173077	DEC1	CTS9	deleted in esophageal cancer 1	protein-coding
Merged-chr20-41028665-2	chr20	41028548	41028782	+	16.400002	BG4_HaCaT_m1_F2L0_peaks.txt|BG4_HaCaT_m1_rep1_F2L0_peaks.txt	promoter-TSS (NM_003286)	promoter-TSS (NM_003286)	-153	NM_003286	7150	Hs.472737	NM_003286	ENSG00000198900	TOP1	TOPI	topoisomerase (DNA) I	protein-coding
Merged-chr9-72525429-2	chr9	72525285	72525574	+	16.400000	BG4_HaCaT_m1_F2L0_peaks.txt|BG4_HaCaT_m1_rep1_F2L0_peaks.txt	intron (NM_138691, intron 1 of 23)	intron (NM_138691, intron 1 of 23)	3628	NM_138691	117531	Hs.670211	NM_138691	ENSG00000165091	TMC1	DFNA36|DFNB11|DFNB7	transmembrane channel like 1	protein-coding
Merged-chr9-97633545-2	chr9	97633418	97633672	+	16.400000	BG4_HaCaT_m1_F2L0_peaks.txt|BG4_HaCaT_m1_rep1_F2L0_peaks.txt	5' UTR (NM_002486, exon 1 of 23)	5' UTR (NM_002486, exon 1 of 23)	122	NM_002486	4686	Hs.595669	NM_002486	ENSG00000136937	NCBP1	CBP80|NCBP|Sto1	nuclear cap binding protein subunit 1	protein-coding
Merged-chr9-70111839-2	chr9	70111700	70111979	+	16.400000	BG4_HaCaT_m1_F2L0_peaks.txt|BG4_HaCaT_m1_rep1_F2L0_peaks.txt	intron (NR_125850, intron 4 of 13)	LTR33|LTR|ERVL	64049	NR_040076	100507244	Hs.556816	NR_040076	ENSG00000204706	MAMDC2-AS1	-	MAMDC2 antisense RNA 1	ncRNA
Merged-chr11-69297457-2	chr11	69297302	69297612	+	16.299999	BG4_HaCaT_m1_F2L0_peaks.txt|BG4_HaCaT_m1_rep1_F2L0_peaks.txt	TTS (NM_001293291)	TTS (NM_001293291)	3319	NM_001300924	26579	Hs.523848	NM_138768	ENSG00000172927	MYEOV	OCIM	myeloma overexpressed	protein-coding
Merged-chr16-1612187-2	chr16	1612062	1612312	+	16.299999	BG4_HaCaT_m1_F2L0_peaks.txt|BG4_HaCaT_m1_rep1_F2L0_peaks.txt	promoter-TSS (NM_014714)	promoter-TSS (NM_014714)	-79	NM_014714	9742	Hs.389438	NM_014714	ENSG00000187535	IFT140	MZSDS|SRTD9|WDTC2|c305C8.4|c380F5.1|gs114	intraflagellar transport 140	protein-coding
Merged-chr11-73570570-2	chr11	73570398	73570742	+	16.299999	BG4_HaCaT_m1_F2L0_peaks.txt|BG4_HaCaT_m1_rep1_F2L0_peaks.txt	intron (NM_015159, intron 1 of 7)	AluJb|SINE|Alu	27619	NM_001286051	23201	Hs.475334	NM_015159	ENSG00000054965	FAM168A	KIAA0280|TCRP1	family with sequence similarity 168 member A	protein-coding
Merged-chr20-33993286-2	chr20	33993145	33993428	+	16.299999	BG4_HaCaT_m1_F2L0_peaks.txt|BG4_HaCaT_m1_rep1_F2L0_peaks.txt	promoter-TSS (NM_016732)	promoter-TSS (NM_016732)	-366	NM_016732	22913	Hs.136947	NM_007367	ENSG00000125970	RALY	HNRPCL2|P542	RALY heterogeneous nuclear ribonucleoprotein	protein-coding
Merged-chr1-228140127-2	chr1	228140016	228140238	+	16.299999	BG4_HaCaT_m1_F2L0_peaks.txt|BG4_HaCaT_m1_rep1_F2L0_peaks.txt	promoter-TSS (NM_001159390)	promoter-TSS (NM_001159390)	43	NM_001242839	2987	Hs.376933	NM_000858	ENSG00000143774	GUK1	GMK	guanylate kinase 1	protein-coding
Merged-chr7-47786797-2	chr7	47786672	47786923	+	16.299999	BG4_HaCaT_m1_F2L0_peaks.txt|BG4_HaCaT_m1_rep1_F2L0_peaks.txt	intron (NM_138295, intron 56 of 56)	intron (NM_138295, intron 56 of 56)	-8494	NM_025031	80099	Hs.287647	NM_025031		C7orf69	-	chromosome 7 open reading frame 69	protein-coding
Merged-chr2-62705489-2	chr2	62705380	62705599	+	16.299999	BG4_HaCaT_m1_F2L0_peaks.txt|BG4_HaCaT_m1_rep1_F2L0_peaks.txt	promoter-TSS (NM_001142616)	promoter-TSS (NM_001142616)	-377	NM_015252	23301	Hs.271667	NM_015252	ENSG00000115504	EHBP1	HPC12|NACSIN	EH domain binding protein 1	protein-coding
Merged-chr19-10871214-2	chr19	10871077	10871352	+	16.299999	BG4_HaCaT_m1_F2L0_peaks.txt|BG4_HaCaT_m1_rep1_F2L0_peaks.txt	promoter-TSS (NM_199141)	promoter-TSS (NM_199141)	-363	NM_199141	10498	Hs.323213	NM_199141	ENSG00000142453	CARM1	PRMT4	coactivator associated arginine methyltransferase 1	protein-coding
Merged-chr9-115262619-2	chr9	115262506	115262732	+	16.250000	BG4_HaCaT_m1_F2L0_peaks.txt|BG4_HaCaT_m1_rep1_F2L0_peaks.txt	intron (NM_017418, intron 2 of 7)	intron (NM_017418, intron 2 of 7)	120801	NM_017418	50514	Hs.148841	NM_017418	ENSG00000173077	DEC1	CTS9	deleted in esophageal cancer 1	protein-coding
Merged-chr14-21456205-2	chr14	21456090	21456320	+	16.250000	BG4_HaCaT_m1_F2L0_peaks.txt|BG4_HaCaT_m1_rep1_F2L0_peaks.txt	Intergenic	CpG	-18907	NM_020920	57680	Hs.530698	NM_020920	ENSG00000100888	CHD8	AUTS18|HELSNF1	chromodomain helicase DNA binding protein 8	protein-coding
Merged-chr20-50761758-2	chr20	50761578	50761938	+	16.250000	BG4_HaCaT_m1_F2L0_peaks.txt|BG4_HaCaT_m1_rep1_F2L0_peaks.txt	Intergenic	Intergenic	30214	NM_032521	84612	Hs.589848	NM_032521	ENSG00000124171	PARD6B	PAR6B	par-6 family cell polarity regulator beta	protein-coding
Merged-chr11-36149941-2	chr11	36149837	36150045	+	16.200001	BG4_HaCaT_m1_F2L0_peaks.txt|BG4_HaCaT_m1_rep1_F2L0_peaks.txt	intron (NM_174902, intron 4 of 5)	intron (NM_174902, intron 4 of 5)	-72040	NR_135064	101928510	Hs.675857	NR_135064		LOC101928510	-	uncharacterized LOC101928510	ncRNA
Merged-chr9-95092497-2	chr9	95092373	95092621	+	16.200001	BG4_HaCaT_m1_F2L0_peaks.txt|BG4_HaCaT_m1_rep1_F2L0_peaks.txt	Intergenic	Intergenic	-6403	NR_036109	100422842		NR_036109	ENSG00000207617	MIR3074	mir-3074	microRNA 3074	ncRNA
Merged-chr22-29603466-2	chr22	29603366	29603566	+	16.200001	BG4_HaCaT_m1_F2L0_peaks.txt|BG4_HaCaT_m1_rep1_F2L0_peaks.txt	promoter-TSS (NM_016418)	promoter-TSS (NM_016418)	-90	NM_181830	4771	Hs.187898	NM_000268	ENSG00000186575	NF2	ACN|BANF|SCH	neurofibromin 2	protein-coding
Merged-chr2-74458294-2	chr2	74458188	74458400	+	16.200001	BG4_HaCaT_m1_F2L0_peaks.txt|BG4_HaCaT_m1_rep1_F2L0_peaks.txt	promoter-TSS (NM_012477)	promoter-TSS (NM_012477)	-106	NM_012477	23559	Hs.516114	NM_012477	ENSG00000239779	WBP1	WBP-1	WW domain binding protein 1	protein-coding
Merged-chr10-99620703-2	chr10	99620562	99620844	+	16.200001	BG4_HaCaT_m1_F2L0_peaks.txt|BG4_HaCaT_m1_rep1_F2L0_peaks.txt	promoter-TSS (NM_031212)	promoter-TSS (NM_031212)	-239	NM_031212	81894	Hs.403790	NM_031212	ENSG00000155287	SLC25A28	MFRN2|MRS3/4|MRS4L|NPD016	solute carrier family 25 member 28	protein-coding
Merged-chr8-129887060-2	chr8	129886891	129887229	+	16.200001	BG4_HaCaT_m1_F2L0_peaks.txt|BG4_HaCaT_m1_rep1_F2L0_peaks.txt	intron (NR_046359, intron 4 of 14)	intron (NR_046359, intron 4 of 14)	52812	NR_046359	51571	Hs.126941	NM_016623	ENSG00000153310	FAM49B	BM-009|L1	family with sequence similarity 49 member B	protein-coding
Merged-chr9-96418612-2	chr9	96418454	96418771	+	16.150000	BG4_HaCaT_m1_F2L0_peaks.txt|BG4_HaCaT_m1_rep1_F2L0_peaks.txt	promoter-TSS (NM_153695)	promoter-TSS (NM_153695)	-225	NM_153695	195828	Hs.494557	NM_153695	ENSG00000165244	ZNF367	AFF29|CDC14B|ZFF29	zinc finger protein 367	protein-coding
Merged-chr20-36585691-2	chr20	36585524	36585859	+	16.150000	BG4_HaCaT_m1_F2L0_peaks.txt|BG4_HaCaT_m1_rep1_F2L0_peaks.txt	intron (NM_001199535, intron 2 of 4)	intron (NM_001199535, intron 2 of 4)	11137	NM_001199515	60436	Hs.632264	NM_021809	ENSG00000118707	TGIF2	-	TGFB induced factor homeobox 2	protein-coding
Merged-chr11-74171179-2	chr11	74171078	74171281	+	16.150000	BG4_HaCaT_m1_F2L0_peaks.txt|BG4_HaCaT_m1_rep1_F2L0_peaks.txt	promoter-TSS (NM_001286577)	promoter-TSS (NM_001286577)	116	NM_016147	51400	Hs.503251	NM_016147	ENSG00000214517	PPME1	PME-1	protein phosphatase methylesterase 1	protein-coding
Merged-chr9-93096018-1	chr9	93095918	93096118	+	16.100000	BG4_HaCaT_m1_F2L0_peaks.txt	promoter-TSS (NM_001318010)	promoter-TSS (NM_001318010)	-105	NR_134464	84270	Hs.434213	NM_032310	ENSG00000165233	CARD19	BinCARD|C9orf89	caspase recruitment domain family member 19	protein-coding
Merged-chr11-73195386-2	chr11	73195286	73195487	+	16.049999	BG4_HaCaT_m1_F2L0_peaks.txt|BG4_HaCaT_m1_rep1_F2L0_peaks.txt	Intergenic	Intergenic	-22912	NM_176072	5029	Hs.339	NM_002564	ENSG00000175591	P2RY2	HP2U|P2RU1|P2U|P2U1|P2UR|P2Y2|P2Y2R	purinergic receptor P2Y2	protein-coding
Merged-chr9-121202018-2	chr9	121201864	121202172	+	16.049999	BG4_HaCaT_m1_F2L0_peaks.txt|BG4_HaCaT_m1_rep1_F2L0_peaks.txt	promoter-TSS (NM_016322)	promoter-TSS (NM_016322)	69	NM_016322	51552	Hs.371563	NM_016322	ENSG00000119396	RAB14	FBP|RAB-14	RAB14, member RAS oncogene family	protein-coding
Merged-chr9-112333820-2	chr9	112333699	112333942	+	16.049999	BG4_HaCaT_m1_F2L0_peaks.txt|BG4_HaCaT_m1_rep1_F2L0_peaks.txt	promoter-TSS (NM_001244898)	promoter-TSS (NM_001244898)	-156	NM_001244896	9991	Hs.269988	NM_005156	ENSG00000119314	PTBP3	ROD1	polypyrimidine tract binding protein 3	protein-coding
Merged-chr9-114552187-2	chr9	114552042	114552333	+	16.049999	BG4_HaCaT_m1_F2L0_peaks.txt|BG4_HaCaT_m1_rep1_F2L0_peaks.txt	Intergenic	Intergenic	-35527	NM_004888	9550	Hs.388654	NM_004888	ENSG00000136888	ATP6V1G1	ATP6G|ATP6G1|ATP6GL|ATP6J|Vma10	ATPase H+ transporting V1 subunit G1	protein-coding
Merged-chr7-2844573-2	chr7	2844431	2844715	+	16.049999	BG4_HaCaT_m1_F2L0_peaks.txt|BG4_HaCaT_m1_rep1_F2L0_peaks.txt	promoter-TSS (NM_001293092)	promoter-TSS (NM_001293092)	-248	NM_001293092	2768	Hs.487341	NM_007353	ENSG00000146535	GNA12	NNX3|RMP|gep	G protein subunit alpha 12	protein-coding
Merged-chr1-234724331-2	chr1	234724196	234724466	+	15.950001	BG4_HaCaT_m1_F2L0_peaks.txt|BG4_HaCaT_m1_rep1_F2L0_peaks.txt	intron (NR_038856, intron 1 of 2)	intron (NR_038856, intron 1 of 2)	289	NR_038856	100506810	Hs.586634	NR_038856	ENSG00000227630	LINC01132	-	long intergenic non-protein coding RNA 1132	ncRNA
Merged-chr14-70782565-2	chr14	70782400	70782731	+	15.950001	BG4_HaCaT_m1_F2L0_peaks.txt|BG4_HaCaT_m1_rep1_F2L0_peaks.txt	intron (NM_001284231, intron 1 of 11)	intron (NM_001284231, intron 1 of 11)	887	NM_001284232	4293	Hs.445496	NM_033141	ENSG00000006432	MAP3K9	MEKK9|MLK1|PRKE1	mitogen-activated protein kinase kinase kinase 9	protein-coding
Merged-chr3-133573486-2	chr3	133573381	133573592	+	15.950000	BG4_HaCaT_m1_F2L0_peaks.txt|BG4_HaCaT_m1_rep1_F2L0_peaks.txt	promoter-TSS (NM_001134422)	promoter-TSS (NM_001134422)	-104	NM_001134422	55573	Hs.518265	NM_017548	ENSG00000091527	CDV3	H41	CDV3 homolog	protein-coding
Merged-chr2-111975273-2	chr2	111975171	111975376	+	15.950000	BG4_HaCaT_m1_F2L0_peaks.txt|BG4_HaCaT_m1_rep1_F2L0_peaks.txt	intron (NM_006343, intron 6 of 18)	intron (NM_006343, intron 6 of 18)	76659	NM_006343	10461	Hs.306178	NM_006343	ENSG00000153208	MERTK	MER|RP38|Tyro12|c-Eyk|c-mer	MER proto-oncogene, tyrosine kinase	protein-coding
Merged-chr8-134832541-2	chr8	134832415	134832667	+	15.900000	BG4_HaCaT_m1_F2L0_peaks.txt|BG4_HaCaT_m1_rep1_F2L0_peaks.txt	Intergenic	CpG	-5528	NR_126028	552853	Hs.575612	NR_126028	ENSG00000253433	NCRNA00250	C8orf24	non-protein coding RNA 250	ncRNA
Merged-chr20-45911008-2	chr20	45910876	45911141	+	15.900000	BG4_HaCaT_m1_F2L0_peaks.txt|BG4_HaCaT_m1_rep1_F2L0_peaks.txt	promoter-TSS (NM_001242921)	promoter-TSS (NM_001242921)	-14	NM_001242921	5360	Hs.439312	NM_006227	ENSG00000100979	PLTP	BPIFE|HDLCQ9	phospholipid transfer protein	protein-coding
Merged-chr12-53379770-2	chr12	53379572	53379969	+	15.900000	BG4_HaCaT_m1_F2L0_peaks.txt|BG4_HaCaT_m1_rep1_F2L0_peaks.txt	promoter-TSS (NM_001251825)	promoter-TSS (NM_001251825)	-425	NM_138473	6667	Hs.620754	NM_003109	ENSG00000185591	SP1	-	Sp1 transcription factor	protein-coding
Merged-chr10-16817608-2	chr10	16817438	16817778	+	15.850000	BG4_HaCaT_m1_F2L0_peaks.txt|BG4_HaCaT_m1_rep1_F2L0_peaks.txt	promoter-TSS (NM_012425)	promoter-TSS (NM_012425)	-154	NM_012425	6251	Hs.524161	NM_012425	ENSG00000148484	RSU1	RSP-1	Ras suppressor protein 1	protein-coding
Merged-chr19-4342919-2	chr19	4342817	4343022	+	15.850000	BG4_HaCaT_m1_F2L0_peaks.txt|BG4_HaCaT_m1_rep1_F2L0_peaks.txt	promoter-TSS (NM_001159846)	promoter-TSS (NM_001159846)	-608	NM_001300862	84954	Hs.321689	NM_032868	ENSG00000008382	MPND	-	MPN domain containing	protein-coding
Merged-chr8-8625968-2	chr8	8625868	8626069	+	15.850000	BG4_HaCaT_m1_F2L0_peaks.txt|BG4_HaCaT_m1_rep1_F2L0_peaks.txt	Intergenic	MLT1H|LTR|ERVL-MaLR	-76188	NM_194284	137075	Hs.183617	NM_194284	ENSG00000253958	CLDN23	CLDNL|hCG1646163	claudin 23	protein-coding
Merged-chr9-132355110-2	chr9	132354939	132355282	+	15.850000	BG4_HaCaT_m1_F2L0_peaks.txt|BG4_HaCaT_m1_rep1_F2L0_peaks.txt	promoter-TSS (NM_015046)	promoter-TSS (NM_015046)	-125	NM_015046	23064	Hs.460317	NM_015046	ENSG00000107290	SETX	ALS4|AOA2|SCAR1|bA479K20.2	senataxin	protein-coding
Merged-chr14-39175003-2	chr14	39174861	39175146	+	15.850000	BG4_HaCaT_m1_F2L0_peaks.txt|BG4_HaCaT_m1_rep1_F2L0_peaks.txt	promoter-TSS (NM_002687)	promoter-TSS (NM_002687)	-180	NM_002687	5411	Hs.409965	NM_002687	ENSG00000100941	PNN	DRS|DRSP|SDK3|memA	pinin, desmosome associated protein	protein-coding
Merged-chr17-81860891-2	chr17	81860728	81861054	+	15.849999	BG4_HaCaT_m1_F2L0_peaks.txt|BG4_HaCaT_m1_rep1_F2L0_peaks.txt	promoter-TSS (NM_000918)	promoter-TSS (NM_000918)	-223	NM_000918	5034	Hs.464336	NM_000918	ENSG00000185624	P4HB	CLCRP1|DSI|ERBA2L|GIT|P4Hbeta|PDI|PDIA1|PHDB|PO4DB|PO4HB|PROHB	prolyl 4-hydroxylase subunit beta	protein-coding
Merged-chr20-13639001-2	chr20	13638892	13639110	+	15.800000	BG4_HaCaT_m1_F2L0_peaks.txt|BG4_HaCaT_m1_rep1_F2L0_peaks.txt	promoter-TSS (NR_136628)	promoter-TSS (NR_136628)	-65	NM_017714	55617	Hs.348297	NM_017714	ENSG00000089123	TASP1	C20orf13|dJ585I14.2	taspase 1	protein-coding
Merged-chr9-107283030-2	chr9	107282902	107283159	+	15.799999	BG4_HaCaT_m1_F2L0_peaks.txt|BG4_HaCaT_m1_rep1_F2L0_peaks.txt	promoter-TSS (NM_002874)	promoter-TSS (NM_002874)	-206	NM_002874	5887	Hs.521640	NM_002874	ENSG00000119318	RAD23B	HHR23B|HR23B|P58	RAD23 homolog B, nucleotide excision repair protein	protein-coding
Merged-chr9-127771518-2	chr9	127771412	127771625	+	15.799999	BG4_HaCaT_m1_F2L0_peaks.txt|BG4_HaCaT_m1_rep1_F2L0_peaks.txt	promoter-TSS (NM_001252334)	promoter-TSS (NM_001252334)	-149	NM_005489	10044	Hs.306412	NM_005489	ENSG00000095370	SH2D3C	CHAT|NSP3|PRO34088|SHEP1	SH2 domain containing 3C	protein-coding
Merged-chr17-29639578-2	chr17	29639417	29639740	+	15.799999	BG4_HaCaT_m1_F2L0_peaks.txt|BG4_HaCaT_m1_rep1_F2L0_peaks.txt	intron (NM_001282129, intron 14 of 15)	intron (NM_001282129, intron 14 of 15)	-18155	NM_032854	84940	Hs.143046	NM_032854	ENSG00000167549	CORO6	-	coronin 6	protein-coding
Merged-chr8-125606720-2	chr8	125606618	125606822	+	15.750000	BG4_HaCaT_m1_F2L0_peaks.txt|BG4_HaCaT_m1_rep1_F2L0_peaks.txt	Intergenic	Intergenic	174511	NM_001282985	10221	Hs.444947	NM_025195	ENSG00000173334	TRIB1	C8FW|GIG-2|GIG2|SKIP1|TRB-1|TRB1	tribbles pseudokinase 1	protein-coding
Merged-chr20-57698466-2	chr20	57698351	57698581	+	15.750000	BG4_HaCaT_m1_F2L0_peaks.txt|BG4_HaCaT_m1_rep1_F2L0_peaks.txt	intron (NM_199171, intron 1 of 3)	intron (NM_199171, intron 1 of 3)	-7842	NM_001255976	56937	Hs.517155	NM_020182	ENSG00000124225	PMEPA1	STAG1|TMEPAI	prostate transmembrane protein, androgen induced 1	protein-coding
Merged-chr11-73761282-2	chr11	73761177	73761388	+	15.750000	BG4_HaCaT_m1_F2L0_peaks.txt|BG4_HaCaT_m1_rep1_F2L0_peaks.txt	promoter-TSS (NM_002869)	promoter-TSS (NM_002869)	-126	NM_002869	5870	Hs.503222	NM_002869	ENSG00000175582	RAB6A	RAB6	RAB6A, member RAS oncogene family	protein-coding
Merged-chr9-110283877-2	chr9	110283746	110284008	+	15.700001	BG4_HaCaT_m1_F2L0_peaks.txt|BG4_HaCaT_m1_rep1_F2L0_peaks.txt	Intergenic	MIRb|SINE|MIR	-27237	NM_001244938	7295	Hs.435136	NM_003329	ENSG00000136810	TXN	TRDX|TRX|TRX1	thioredoxin	protein-coding
Merged-chr20-50439241-2	chr20	50439118	50439364	+	15.700001	BG4_HaCaT_m1_F2L0_peaks.txt|BG4_HaCaT_m1_rep1_F2L0_peaks.txt	Intergenic	Intergenic	-71080	NM_002827	5770	Hs.417549	NM_002827	ENSG00000196396	PTPN1	PTP1B	protein tyrosine phosphatase, non-receptor type 1	protein-coding
Merged-chr11-64917494-1	chr11	64917394	64917594	+	15.700000	BG4_HaCaT_m1_rep1_F2L0_peaks.txt	promoter-TSS (NM_015104)	promoter-TSS (NM_015104)	-244	NM_015104	23130	Hs.370671	NM_015104	ENSG00000110046	ATG2A	-	autophagy related 2A	protein-coding
Merged-chr9-121700439-2	chr9	121700303	121700576	+	15.700000	BG4_HaCaT_m1_F2L0_peaks.txt|BG4_HaCaT_m1_rep1_F2L0_peaks.txt	intron (NM_032552, intron 3 of 16)	intron (NM_032552, intron 3 of 16)	-42346	NM_138709	153090	Hs.522378	NM_032552	ENSG00000136848	DAB2IP	AF9Q34|AIP-1|AIP1|DIP1/2	DAB2 interacting protein	protein-coding
Merged-chr9-125241418-2	chr9	125241315	125241522	+	15.600000	BG4_HaCaT_m1_F2L0_peaks.txt|BG4_HaCaT_m1_rep1_F2L0_peaks.txt	promoter-TSS (NM_005347)	promoter-TSS (NM_005347)	-31	NM_005347	3309	Hs.743241	NM_005347	ENSG00000044574	HSPA5	BIP|GRP78|HEL-S-89n|MIF2	heat shock protein family A (Hsp70) member 5	protein-coding
Merged-chr17-4940230-2	chr17	4940090	4940371	+	15.600000	BG4_HaCaT_m1_F2L0_peaks.txt|BG4_HaCaT_m1_rep1_F2L0_peaks.txt	promoter-TSS (NM_003562)	promoter-TSS (NM_003562)	-63	NM_001165417	8402	Hs.184877	NM_003562	ENSG00000108528	SLC25A11	OGC|SLC20A4	solute carrier family 25 member 11	protein-coding
Merged-chr9-95510822-2	chr9	95510701	95510944	+	15.600000	BG4_HaCaT_m1_F2L0_peaks.txt|BG4_HaCaT_m1_rep1_F2L0_peaks.txt	intron (NM_001083603, intron 1 of 23)	CpG-28534	-2273	NM_000264	5727	Hs.494538	NM_000264	ENSG00000185920	PTCH1	BCNS|HPE7|NBCCS|PTC|PTC1|PTCH|PTCH11	patched 1	protein-coding
Merged-chr7-116355055-2	chr7	116354885	116355226	+	15.600000	BG4_HaCaT_m1_F2L0_peaks.txt|BG4_HaCaT_m1_rep1_F2L0_peaks.txt	Intergenic	Intergenic	-68328	NR_130922	102724434	Hs.667624	NR_130921	ENSG00000237870	LOC102724434	-	uncharacterized LOC102724434	ncRNA
Merged-chr20-37332267-2	chr20	37332159	37332375	+	15.600000	BG4_HaCaT_m1_F2L0_peaks.txt|BG4_HaCaT_m1_rep1_F2L0_peaks.txt	Intergenic	Intergenic	-12418	NM_005417	6714	Hs.195659	NM_005417	ENSG00000197122	SRC	ASV|SRC1|THC6|c-SRC|p60-Src	SRC proto-oncogene, non-receptor tyrosine kinase	protein-coding
Merged-chr9-128094504-2	chr9	128094388	128094620	+	15.600000	BG4_HaCaT_m1_F2L0_peaks.txt|BG4_HaCaT_m1_rep1_F2L0_peaks.txt	intron (NM_001265614, intron 1 of 10)	intron (NM_001265614, intron 1 of 10)	3040	NM_001006642	114789	Hs.5476	NM_052901	ENSG00000148339	SLC25A25	MCSC|PCSCL|SCAMC-2	solute carrier family 25 member 25	protein-coding
Merged-chr16-2155580-2	chr16	2155444	2155717	+	15.599999	BG4_HaCaT_m1_F2L0_peaks.txt|BG4_HaCaT_m1_rep1_F2L0_peaks.txt	promoter-TSS (NR_132114)	promoter-TSS (NR_132114)	-218	NM_032271	84231	Hs.713632	NM_032271	ENSG00000131653	TRAF7	RFWD1|RNF119	TNF receptor associated factor 7	protein-coding
Merged-chr16-75305502-2	chr16	75305354	75305651	+	15.549999	BG4_HaCaT_m1_F2L0_peaks.txt|BG4_HaCaT_m1_rep1_F2L0_peaks.txt	intron (NM_006324, intron 5 of 6)	MIR|SINE|MIR	-37449	NM_001170715	9564	Hs.479747	NM_014567	ENSG00000050820	BCAR1	CAS|CAS1|CASS1|CRKAS|P130Cas	BCAR1, Cas family scaffolding protein	protein-coding
Merged-chr8-8296291-2	chr8	8296091	8296491	+	15.549999	BG4_HaCaT_m1_F2L0_peaks.txt|BG4_HaCaT_m1_rep1_F2L0_peaks.txt	Intergenic	Intergenic	67721	NR_024363	286042	Hs.656318	NR_024361	ENSG00000173295	FAM86B3P	-	family with sequence similarity 86, member A pseudogene	pseudo
Merged-chr11-95231392-2	chr11	95231259	95231525	+	15.500000	BG4_HaCaT_m1_F2L0_peaks.txt|BG4_HaCaT_m1_rep1_F2L0_peaks.txt	promoter-TSS (NM_144665)	promoter-TSS (NM_144665)	-310	NM_144665	143686	Hs.120633	NM_144665	ENSG00000149212	SESN3	SEST3	sestrin 3	protein-coding
Merged-chr3-196279611-2	chr3	196279474	196279749	+	15.500000	BG4_HaCaT_m1_F2L0_peaks.txt|BG4_HaCaT_m1_rep1_F2L0_peaks.txt	intron (NM_001312673, intron 1 of 8)	intron (NM_001312673, intron 1 of 8)	8141	NM_005017	5130	Hs.135997	NM_005017	ENSG00000161217	PCYT1A	CCTA|CT|CTA|CTPCT|PCYT1|SMDCRD	phosphate cytidylyltransferase 1, choline, alpha	protein-coding
Merged-chr20-34390915-2	chr20	34390791	34391039	+	15.500000	BG4_HaCaT_m1_F2L0_peaks.txt|BG4_HaCaT_m1_rep1_F2L0_peaks.txt	intron (NM_001257137, intron 2 of 25)	AluSq2|SINE|Alu	27680	NM_001324198	83737	Hs.632272	NM_031483	ENSG00000078747	ITCH	ADMFD|AIF4|AIP4|NAPP1	itchy E3 ubiquitin protein ligase	protein-coding
Merged-chr12-122226206-2	chr12	122226073	122226339	+	15.500000	BG4_HaCaT_m1_F2L0_peaks.txt|BG4_HaCaT_m1_rep1_F2L0_peaks.txt	promoter-TSS (NM_001278304)	promoter-TSS (NM_001278304)	-236	NR_103497	101593348	Hs.99308	NR_103497		LOC101593348	-	uncharacterized LOC101593348	ncRNA
Merged-chr9-122905456-2	chr9	122905308	122905605	+	15.500000	BG4_HaCaT_m1_F2L0_peaks.txt|BG4_HaCaT_m1_rep1_F2L0_peaks.txt	promoter-TSS (NM_018835)	promoter-TSS (NM_018835)	-173	NM_001100588	54542	Hs.533499	NM_018835	ENSG00000056586	RC3H2	MNAB|RNF164	ring finger and CCCH-type domains 2	protein-coding
Merged-chr9-94166815-2	chr9	94166697	94166934	+	15.500000	BG4_HaCaT_m1_F2L0_peaks.txt|BG4_HaCaT_m1_rep1_F2L0_peaks.txt	Intergenic	CpG	-9142	NR_029476	406881		NR_029476	ENSG00000199165	MIRLET7A1	LET7A1|MIRNLET7A1|let-7a-1	microRNA let-7a-1	ncRNA
Merged-chr20-3767841-2	chr20	3767740	3767943	+	15.500000	BG4_HaCaT_m1_F2L0_peaks.txt|BG4_HaCaT_m1_rep1_F2L0_peaks.txt	promoter-TSS (NM_001039140)	promoter-TSS (NM_001039140)	-36	NM_001258430	54976	Hs.274422	NM_017874	ENSG00000101220	C20orf27	-	chromosome 20 open reading frame 27	protein-coding
Merged-chr17-58518092-2	chr17	58517988	58518197	+	15.500000	BG4_HaCaT_m1_F2L0_peaks.txt|BG4_HaCaT_m1_rep1_F2L0_peaks.txt	promoter-TSS (NM_004687)	promoter-TSS (NM_004687)	-202	NM_004687	9110	Hs.514373	NM_004687	ENSG00000108389	MTMR4	FYVE-DSP2|ZFYVE11	myotubularin related protein 4	protein-coding
Merged-chr2-132416624-2	chr2	132416456	132416792	+	15.450001	BG4_HaCaT_m1_F2L0_peaks.txt|BG4_HaCaT_m1_rep1_F2L0_peaks.txt	promoter-TSS (NM_001508)	promoter-TSS (NM_001508)	50	NM_001508	2863	Hs.432395	NM_001508	ENSG00000183840	GPR39	-	G protein-coupled receptor 39	protein-coding
Merged-chr14-63641870-2	chr14	63641754	63641986	+	15.450001	BG4_HaCaT_m1_F2L0_peaks.txt|BG4_HaCaT_m1_rep1_F2L0_peaks.txt	promoter-TSS (NM_001008726)	promoter-TSS (NM_001008726)	53	NM_001008726	112840	Hs.655666	NM_080666	ENSG00000140006	WDR89	C14orf150|MSTP050	WD repeat domain 89	protein-coding
Merged-chr9-92716001-2	chr9	92715868	92716134	+	15.450001	BG4_HaCaT_m1_F2L0_peaks.txt|BG4_HaCaT_m1_rep1_F2L0_peaks.txt	intron (NM_015250, intron 6 of 7)	intron (NM_015250, intron 6 of 7)	-45736	NM_022755	64768	Hs.459896	NM_022755	ENSG00000127080	IPPK	C9orf12|INSP5K2|IP5K|IPK1|bA476B13.1	inositol-pentakisphosphate 2-kinase	protein-coding
Merged-chr2-26033920-2	chr2	26033780	26034061	+	15.450001	BG4_HaCaT_m1_F2L0_peaks.txt|BG4_HaCaT_m1_rep1_F2L0_peaks.txt	promoter-TSS (NM_016131)	promoter-TSS (NM_016131)	60	NM_016131	10890	Hs.467960	NM_016131	ENSG00000084733	RAB10	-	RAB10, member RAS oncogene family	protein-coding
Merged-chr9-129036502-2	chr9	129036401	129036603	+	15.450000	BG4_HaCaT_m1_F2L0_peaks.txt|BG4_HaCaT_m1_rep1_F2L0_peaks.txt	promoter-TSS (NM_032809)	promoter-TSS (NM_032809)	-9	NR_138425	84895	Hs.632693	NM_032809	ENSG00000148343	MIGA2	C9orf54|FAM73B	mitoguardin 2	protein-coding
Merged-chr9-130712774-2	chr9	130712664	130712885	+	15.450000	BG4_HaCaT_m1_F2L0_peaks.txt|BG4_HaCaT_m1_rep1_F2L0_peaks.txt	Intergenic	CpG	-1107	NM_007313	25	Hs.431048	NM_005157	ENSG00000097007	ABL1	ABL|JTK7|bcr/abl|c-ABL|c-ABL1|p150|v-abl	ABL proto-oncogene 1, non-receptor tyrosine kinase	protein-coding
Merged-chr11-9573549-2	chr11	9573445	9573653	+	15.400000	BG4_HaCaT_m1_F2L0_peaks.txt|BG4_HaCaT_m1_rep1_F2L0_peaks.txt	promoter-TSS (NM_003390)	promoter-TSS (NM_003390)	-132	NM_003390	7465	Hs.249441	NM_003390	ENSG00000166483	WEE1	WEE1A|WEE1hu	WEE1 G2 checkpoint kinase	protein-coding
Merged-chr11-64917291-1	chr11	64917191	64917391	+	15.400000	BG4_HaCaT_m1_F2L0_peaks.txt	promoter-TSS (NM_015104)	promoter-TSS (NM_015104)	-41	NM_015104	23130	Hs.370671	NM_015104	ENSG00000110046	ATG2A	-	autophagy related 2A	protein-coding
Merged-chr9-94649156-2	chr9	94649047	94649265	+	15.400000	BG4_HaCaT_m1_F2L0_peaks.txt|BG4_HaCaT_m1_rep1_F2L0_peaks.txt	Intergenic	MIR3|SINE|MIR	-8907	NM_001127628	2203	Hs.494496	NM_000507	ENSG00000165140	FBP1	FBP	fructose-bisphosphatase 1	protein-coding
Merged-chr9-93095559-2	chr9	93095438	93095680	+	15.400000	BG4_HaCaT_m1_F2L0_peaks.txt|BG4_HaCaT_m1_rep1_F2L0_peaks.txt	promoter-TSS (NM_001318010)	promoter-TSS (NM_001318010)	-564	NR_134464	84270	Hs.434213	NM_032310	ENSG00000165233	CARD19	BinCARD|C9orf89	caspase recruitment domain family member 19	protein-coding
Merged-chr8-127265655-1	chr8	127265555	127265755	+	15.400000	BG4_HaCaT_m1_F2L0_peaks.txt	intron (NR_117099, intron 1 of 3)	intron (NR_117099, intron 1 of 3)	21018	NR_117099	103021164	Hs.571531	NR_117099		CASC21	CARLo-2|LINC01244	cancer susceptibility candidate 21 (non-protein coding)	ncRNA
Merged-chr8-125556456-2	chr8	125556298	125556615	+	15.350000	BG4_HaCaT_m1_F2L0_peaks.txt|BG4_HaCaT_m1_rep1_F2L0_peaks.txt	Intergenic	Intergenic	124247	NM_001282985	10221	Hs.444947	NM_025195	ENSG00000173334	TRIB1	C8FW|GIG-2|GIG2|SKIP1|TRB-1|TRB1	tribbles pseudokinase 1	protein-coding
Merged-chr1-244452134-2	chr1	244451940	244452328	+	15.350000	BG4_HaCaT_m1_F2L0_peaks.txt|BG4_HaCaT_m1_rep1_F2L0_peaks.txt	promoter-TSS (NM_001126)	promoter-TSS (NM_001126)	0	NM_001126	159	Hs.498313	NM_001126	ENSG00000035687	ADSS	ADEH|ADSS 2	adenylosuccinate synthase	protein-coding
Merged-chr14-58298362-2	chr14	58298230	58298495	+	15.350000	BG4_HaCaT_m1_F2L0_peaks.txt|BG4_HaCaT_m1_rep1_F2L0_peaks.txt	promoter-TSS (NR_029434)	promoter-TSS (NR_029434)	-142	NM_002892	5926	Hs.161000	NM_002892	ENSG00000032219	ARID4A	RBBP-1|RBBP1|RBP-1|RBP1	AT-rich interaction domain 4A	protein-coding
Merged-chr8-121743118-2	chr8	121743014	121743222	+	15.350000	BG4_HaCaT_m1_F2L0_peaks.txt|BG4_HaCaT_m1_rep1_F2L0_peaks.txt	Intergenic	Intergenic	-101728	NM_005328	3037	Hs.159226	NM_005328	ENSG00000170961	HAS2	-	hyaluronan synthase 2	protein-coding
Merged-chr2-110101536-2	chr2	110101396	110101676	+	15.350000	BG4_HaCaT_m1_F2L0_peaks.txt|BG4_HaCaT_m1_rep1_F2L0_peaks.txt	intron (NM_005434, intron 1 of 3)	intron (NM_005434, intron 1 of 3)	-15013	NR_039941	100616123		NR_039941	ENSG00000264979	MIR4436B1	MIR4436B|hsa-mir-4436b-1	microRNA 4436b-1	ncRNA
Merged-chr11-65900572-2	chr11	65900471	65900674	+	15.350000	BG4_HaCaT_m1_F2L0_peaks.txt|BG4_HaCaT_m1_rep1_F2L0_peaks.txt	promoter-TSS (NM_001300844)	promoter-TSS (NM_001300844)	-46	NM_005438	8061	Hs.283565	NM_005438	ENSG00000175592	FOSL1	FRA|FRA1|fra-1	FOS like 1, AP-1 transcription factor subunit	protein-coding
Merged-chr9-121287049-2	chr9	121286865	121287233	+	15.349999	BG4_HaCaT_m1_F2L0_peaks.txt|BG4_HaCaT_m1_rep1_F2L0_peaks.txt	intron (NM_001258030, intron 1 of 16)	intron (NM_001258030, intron 1 of 16)	469	NM_001258030	2934	Hs.522373	NM_000177	ENSG00000148180	GSN	ADF|AGEL	gelsolin	protein-coding
Merged-chr8-125430198-2	chr8	125430097	125430299	+	15.349999	BG4_HaCaT_m1_F2L0_peaks.txt|BG4_HaCaT_m1_rep1_F2L0_peaks.txt	promoter-TSS (NM_025195)	promoter-TSS (NM_025195)	-123	NM_025195	10221	Hs.444947	NM_025195	ENSG00000173334	TRIB1	C8FW|GIG-2|GIG2|SKIP1|TRB-1|TRB1	tribbles pseudokinase 1	protein-coding
Merged-chr20-52923319-2	chr20	52923211	52923427	+	15.349999	BG4_HaCaT_m1_F2L0_peaks.txt|BG4_HaCaT_m1_rep1_F2L0_peaks.txt	Intergenic	Intergenic	-49088	NM_173485	128553	Hs.473117	NM_173485	ENSG00000182463	TSHZ2	C20orf17|OVC10-2|TSH2|ZABC2|ZNF218	teashirt zinc finger homeobox 2	protein-coding
Merged-chr3-197394832-2	chr3	197394728	197394937	+	15.300000	BG4_HaCaT_m1_F2L0_peaks.txt|BG4_HaCaT_m1_rep1_F2L0_peaks.txt	Intergenic	Intergenic	-95560	NM_001290983	1739	Hs.292549	NM_004087	ENSG00000075711	DLG1	DLGH1|SAP-97|SAP97|dJ1061C18.1.1|hdlg	discs large MAGUK scaffold protein 1	protein-coding
Merged-chr20-47317544-2	chr20	47317433	47317656	+	15.250000	BG4_HaCaT_m1_F2L0_peaks.txt|BG4_HaCaT_m1_rep1_F2L0_peaks.txt	promoter-TSS (NR_024594)	promoter-TSS (NR_024594)	-958	NR_024594	100131496	Hs.662547	NR_024594	ENSG00000267882	LOC100131496	-	uncharacterized LOC100131496	ncRNA
Merged-chr19-52189844-2	chr19	52189701	52189987	+	15.250000	BG4_HaCaT_m1_F2L0_peaks.txt|BG4_HaCaT_m1_rep1_F2L0_peaks.txt	promoter-TSS (NM_014225)	promoter-TSS (NM_014225)	42	NM_014225	5518	Hs.467192	NM_014225	ENSG00000105568	PPP2R1A	MRD36|PP2A-Aalpha|PP2AA|PP2AAALPHA|PR65A	protein phosphatase 2 scaffold subunit Aalpha	protein-coding
Merged-chr1-234975286-2	chr1	234975164	234975408	+	15.250000	BG4_HaCaT_m1_F2L0_peaks.txt|BG4_HaCaT_m1_rep1_F2L0_peaks.txt	Intergenic	Intergenic	-11287	NR_125945	101927851	Hs.520684	NR_125945	ENSG00000238005	LOC101927851	-	uncharacterized LOC101927851	ncRNA
Merged-chr12-50111957-2	chr12	50111854	50112060	+	15.250000	BG4_HaCaT_m1_F2L0_peaks.txt|BG4_HaCaT_m1_rep1_F2L0_peaks.txt	promoter-TSS (NM_001257133)	promoter-TSS (NM_001257133)	-24	NM_001257134	84987	Hs.388645	NM_032901	ENSG00000178449	COX14	C12orf62|PCAG1	COX14, cytochrome c oxidase assembly factor	protein-coding
Merged-chr5-177426485-2	chr5	177426309	177426662	+	15.250000	BG4_HaCaT_m1_F2L0_peaks.txt|BG4_HaCaT_m1_rep1_F2L0_peaks.txt	promoter-TSS (NM_002082)	promoter-TSS (NM_002082)	-201	NM_001004105	2870	Hs.235116	NM_002082	ENSG00000198055	GRK6	GPRK6	G protein-coupled receptor kinase 6	protein-coding
Merged-chr15-92882508-2	chr15	92882407	92882610	+	15.200000	BG4_HaCaT_m1_F2L0_peaks.txt|BG4_HaCaT_m1_rep1_F2L0_peaks.txt	promoter-TSS (NR_037600)	promoter-TSS (NR_037600)	-335	NR_037600	100507217	Hs.622504	NR_037600		LINC01578	-	long intergenic non-protein coding RNA 1578	ncRNA
Merged-chr9-90970804-2	chr9	90970704	90970905	+	15.200000	BG4_HaCaT_m1_F2L0_peaks.txt|BG4_HaCaT_m1_rep1_F2L0_peaks.txt	Intergenic	Intergenic	104328	NR_033912	100129316	Hs.458154	NR_033912		LOC100129316	-	uncharacterized LOC100129316	ncRNA
Merged-chr1-235910676-2	chr1	235910518	235910834	+	15.150000	BG4_HaCaT_m1_F2L0_peaks.txt|BG4_HaCaT_m1_rep1_F2L0_peaks.txt	Intergenic	Intergenic	-26968	NM_001301365	1130	Hs.532411	NM_000081	ENSG00000143669	LYST	CHS|CHS1	lysosomal trafficking regulator	protein-coding
Merged-chr7-7416361-2	chr7	7416247	7416475	+	15.150000	BG4_HaCaT_m1_F2L0_peaks.txt|BG4_HaCaT_m1_rep1_F2L0_peaks.txt	intron (NM_001037763, intron 27 of 34)	intron (NM_001037763, intron 27 of 34)	119468	NM_001037763	340267	Hs.491104	NM_001037763	ENSG00000215018	COL28A1	COL28	collagen type XXVIII alpha 1 chain	protein-coding
Merged-chr19-10717636-2	chr19	10717497	10717775	+	15.150000	BG4_HaCaT_m1_F2L0_peaks.txt|BG4_HaCaT_m1_rep1_F2L0_peaks.txt	promoter-TSS (NM_001005360)	promoter-TSS (NM_001005360)	-417	NM_001005361	1785	Hs.211463	NM_004945	ENSG00000079805	DNM2	CMT2M|CMTDI1|CMTDIB|DI-CMTB|DYN2|DYNII|LCCS5	dynamin 2	protein-coding
Merged-chr9-92764947-2	chr9	92764810	92765084	+	15.150000	BG4_HaCaT_m1_F2L0_peaks.txt|BG4_HaCaT_m1_rep1_F2L0_peaks.txt	promoter-TSS (NM_001003800)	promoter-TSS (NM_001003800)	-146	NM_001003800	23299	Hs.436939	NM_015250	ENSG00000185963	BICD2	SMALED2|bA526D8.1	BICD cargo adaptor 2	protein-coding
Merged-chr14-103715580-2	chr14	103715475	103715685	+	15.150000	BG4_HaCaT_m1_F2L0_peaks.txt|BG4_HaCaT_m1_rep1_F2L0_peaks.txt	promoter-TSS (NM_001198953)	promoter-TSS (NM_001198953)	-94	NM_001100119	7517	Hs.592325	NM_005432	ENSG00000126215	XRCC3	CMM6	X-ray repair cross complementing 3	protein-coding
Merged-chr20-31573029-2	chr20	31572909	31573149	+	15.150000	BG4_HaCaT_m1_F2L0_peaks.txt|BG4_HaCaT_m1_rep1_F2L0_peaks.txt	intron (NR_046853, intron 1 of 2)	GA-rich|Low_complexity|Low_complexity	234	NR_046853	100874042	Hs.373741	NR_046853	ENSG00000230613	HM13-AS1	-	HM13 antisense RNA 1	ncRNA
Merged-chr9-127579135-2	chr9	127579014	127579256	+	15.150000	BG4_HaCaT_m1_F2L0_peaks.txt|BG4_HaCaT_m1_rep1_F2L0_peaks.txt	promoter-TSS (NM_001035534)	promoter-TSS (NM_001035534)	-128	NM_001035534	64855	Hs.522401	NM_022833	ENSG00000136830	FAM129B	C9orf88|MEG-3|MINERVA|OC58|bA356B19.6	family with sequence similarity 129 member B	protein-coding
Merged-chr20-34579392-2	chr20	34579233	34579552	+	15.150000	BG4_HaCaT_m1_F2L0_peaks.txt|BG4_HaCaT_m1_rep1_F2L0_peaks.txt	intron (NM_080476, intron 10 of 11)	intron (NM_080476, intron 10 of 11)	20695	NM_032514	84557	Hs.632273	NM_032514	ENSG00000101460	MAP1LC3A	ATG8E|LC3|LC3A|MAP1ALC3|MAP1BLC3	microtubule associated protein 1 light chain 3 alpha	protein-coding
Merged-chr9-126985988-2	chr9	126985862	126986115	+	15.150000	BG4_HaCaT_m1_F2L0_peaks.txt|BG4_HaCaT_m1_rep1_F2L0_peaks.txt	intron (NM_001190728, intron 3 of 16)	intron (NM_001190728, intron 3 of 16)	23763	NM_001190728	9649	Hs.432842	NM_014636	ENSG00000136828	RALGPS1	RALGEF2|RALGPS1A	Ral GEF with PH domain and SH3 binding motif 1	protein-coding
Merged-chr17-7572606-2	chr17	7572486	7572726	+	15.100000	BG4_HaCaT_m1_F2L0_peaks.txt|BG4_HaCaT_m1_rep1_F2L0_peaks.txt	promoter-TSS (NM_001416)	promoter-TSS (NM_001416)	-100	NM_001416	1973	Hs.129673	NM_001416	ENSG00000161960	EIF4A1	DDX2A|EIF-4A|EIF4A|eIF-4A-I|eIF4A-I	eukaryotic translation initiation factor 4A1	protein-coding
Merged-chr1-234926030-2	chr1	234925892	234926168	+	15.100000	BG4_HaCaT_m1_F2L0_peaks.txt|BG4_HaCaT_m1_rep1_F2L0_peaks.txt	Intergenic	Intergenic	37969	NR_125945	101927851	Hs.520684	NR_125945	ENSG00000238005	LOC101927851	-	uncharacterized LOC101927851	ncRNA
Merged-chr9-128329143-2	chr9	128329036	128329250	+	15.100000	BG4_HaCaT_m1_F2L0_peaks.txt|BG4_HaCaT_m1_rep1_F2L0_peaks.txt	intron (NM_001305942, intron 3 of 3)	MIRb|SINE|MIR	-6363	NM_001329861	26995	Hs.632685	NM_015679	ENSG00000167112	TRUB2	CLONE24922	TruB pseudouridine synthase family member 2	protein-coding
Merged-chr19-4471740-1	chr19	4471640	4471840	+	15.100000	BG4_HaCaT_m1_rep1_F2L0_peaks.txt	promoter-TSS (NM_001001520)	promoter-TSS (NM_001001520)	-456	NM_001001520	84717	Hs.43071	NM_032631	ENSG00000167674	HDGFRP2	HDGF-2|HDGF2|HRP-2	hepatoma-derived growth factor-related protein 2	protein-coding
Merged-chr9-129777278-2	chr9	129777158	129777399	+	15.100000	BG4_HaCaT_m1_F2L0_peaks.txt|BG4_HaCaT_m1_rep1_F2L0_peaks.txt	Intergenic	Intergenic	-24213	NM_004878	9536	Hs.146688	NM_004878	ENSG00000148344	PTGES	MGST-IV|MGST1-L1|MGST1L1|MPGES|PGES|PIG12|PP102|PP1294|TP53I12|mPGES-1	prostaglandin E synthase	protein-coding
Merged-chr20-3544320-2	chr20	3544206	3544435	+	15.100000	BG4_HaCaT_m1_F2L0_peaks.txt|BG4_HaCaT_m1_rep1_F2L0_peaks.txt	intron (NM_139321, intron 3 of 28)	L1ME3G|LINE|L1	73302	NM_001207047	8455	Hs.276252	NM_012070	ENSG00000088812	ATRN	DPPT-L|MGCA	attractin	protein-coding
Merged-chr7-25125444-2	chr7	25125343	25125545	+	15.100000	BG4_HaCaT_m1_F2L0_peaks.txt|BG4_HaCaT_m1_rep1_F2L0_peaks.txt	promoter-TSS (NM_018947)	promoter-TSS (NM_018947)	-83	NM_018947	54205	Hs.437060	NM_018947	ENSG00000172115	CYCS	CYC|HCS|THC4	cytochrome c, somatic	protein-coding
Merged-chr14-23321139-2	chr14	23320986	23321293	+	15.050000	BG4_HaCaT_m1_F2L0_peaks.txt|BG4_HaCaT_m1_rep1_F2L0_peaks.txt	5' UTR (NM_004643, exon 1 of 7)	5' UTR (NM_004643, exon 1 of 7)	951	NM_004643	8106	Hs.707712	NM_004643	ENSG00000100836	PABPN1	OPMD|PAB2|PABII|PABP-2|PABP2	poly(A) binding protein nuclear 1	protein-coding
Merged-chr11-70233639-2	chr11	70233502	70233776	+	15.050000	BG4_HaCaT_m1_F2L0_peaks.txt|BG4_HaCaT_m1_rep1_F2L0_peaks.txt	Intergenic	MER113|DNA|hAT-Charlie	30476	NM_003824	8772	Hs.86131	NM_003824	ENSG00000168040	FADD	GIG3|MORT1	Fas associated via death domain	protein-coding
Merged-chr9-98223523-2	chr9	98223411	98223635	+	15.049999	BG4_HaCaT_m1_F2L0_peaks.txt|BG4_HaCaT_m1_rep1_F2L0_peaks.txt	intron (NR_051978, intron 4 of 11)	intron (NR_051978, intron 4 of 11)	5694	NR_106913	102465514		NR_106913	ENSG00000278412	MIR6854	hsa-mir-6854	microRNA 6854	ncRNA
Merged-chr20-62238328-2	chr20	62238200	62238456	+	15.049999	BG4_HaCaT_m1_F2L0_peaks.txt|BG4_HaCaT_m1_rep1_F2L0_peaks.txt	promoter-TSS (NM_001278649)	promoter-TSS (NM_001278649)	-157	NM_014835	9885	Hs.473254	NM_014835	ENSG00000130703	OSBPL2	DFNA67|DNFA67|ORP-2|ORP2	oxysterol binding protein like 2	protein-coding
Merged-chr19-12737083-2	chr19	12736971	12737196	+	15.000000	BG4_HaCaT_m1_F2L0_peaks.txt|BG4_HaCaT_m1_rep1_F2L0_peaks.txt	promoter-TSS (NM_004317)	promoter-TSS (NM_004317)	-376	NM_004317	439	Hs.465985	NM_004317	ENSG00000198356	ASNA1	ARSA-I|ARSA1|ASNA-I|GET3|TRC40	arsA arsenite transporter, ATP-binding, homolog 1 (bacterial)	protein-coding
Merged-chr14-77097956-1	chr14	77097856	77098056	+	15.000000	BG4_HaCaT_m1_F2L0_peaks.txt	promoter-TSS (NM_033426)	promoter-TSS (NM_033426)	-279	NM_033426	85457	Hs.709066	NM_033426	ENSG00000198894	CIPC	KIAA1737	CLOCK interacting pacemaker	protein-coding
Merged-chr12-56360382-2	chr12	56360244	56360521	+	15.000000	BG4_HaCaT_m1_F2L0_peaks.txt|BG4_HaCaT_m1_rep1_F2L0_peaks.txt	promoter-TSS (NM_005419)	promoter-TSS (NM_005419)	-129	NM_005419	6773	Hs.530595	NM_005419	ENSG00000170581	STAT2	IMD44|ISGF-3|P113|STAT113	signal transducer and activator of transcription 2	protein-coding
Merged-chr5-151615642-2	chr5	151615505	151615779	+	15.000000	BG4_HaCaT_m1_F2L0_peaks.txt|BG4_HaCaT_m1_rep1_F2L0_peaks.txt	Intergenic	Intergenic	-46698	NM_001447	2196	Hs.591255	NM_001447	ENSG00000086570	FAT2	CDHF8|CDHR9|HFAT2|MEGF1	FAT atypical cadherin 2	protein-coding
Merged-chr9-94166128-2	chr9	94165970	94166286	+	15.000000	BG4_HaCaT_m1_F2L0_peaks.txt|BG4_HaCaT_m1_rep1_F2L0_peaks.txt	Intergenic	CpG	-9829	NR_029476	406881		NR_029476	ENSG00000199165	MIRLET7A1	LET7A1|MIRNLET7A1|let-7a-1	microRNA let-7a-1	ncRNA
Merged-chr11-3797819-1	chr11	3797719	3797919	+	15.000000	BG4_HaCaT_m1_rep1_F2L0_peaks.txt	promoter-TSS (NM_001283038)	promoter-TSS (NM_001283038)	0	NR_144427	27315	Hs.133968	NM_014489	ENSG00000148985	PGAP2	CWH43-N|FRAG1|HPMRS3|MRT17|MRT21	post-GPI attachment to proteins 2	protein-coding
Merged-chr11-57667830-2	chr11	57667690	57667971	+	15.000000	BG4_HaCaT_m1_F2L0_peaks.txt|BG4_HaCaT_m1_rep1_F2L0_peaks.txt	promoter-TSS (NM_015457)	promoter-TSS (NM_015457)	-172	NM_015457	25921	Hs.27239	NM_015457	ENSG00000156599	ZDHHC5	DHHC5|ZNF375	zinc finger DHHC-type containing 5	protein-coding
Merged-chr9-137223574-2	chr9	137223401	137223747	+	15.000000	BG4_HaCaT_m1_F2L0_peaks.txt|BG4_HaCaT_m1_rep1_F2L0_peaks.txt	Intergenic	CpG	-1061	NM_199001	375791	Hs.495540	NM_199001	ENSG00000197191	CYSRT1	C9orf169	cysteine rich tail 1	protein-coding
Merged-chr3-183925231-2	chr3	183925131	183925332	+	14.900000	BG4_HaCaT_m1_F2L0_peaks.txt|BG4_HaCaT_m1_rep1_F2L0_peaks.txt	intron (NM_001320032, intron 29 of 29)	intron (NM_001320032, intron 29 of 29)	38431	NR_039650	100616127		NR_039650	ENSG00000263932	MIR4448	-	microRNA 4448	ncRNA
Merged-chr9-112041885-2	chr9	112041762	112042009	+	14.900000	BG4_HaCaT_m1_F2L0_peaks.txt|BG4_HaCaT_m1_rep1_F2L0_peaks.txt	exon (NM_022486, exon 16 of 17)	exon (NM_022486, exon 16 of 17)	109785	NR_039814	100616114		NR_039814	ENSG00000266315	MIR4668	mir-4668	microRNA 4668	ncRNA
Merged-chr20-24131447-2	chr20	24131313	24131581	+	14.900000	BG4_HaCaT_m1_F2L0_peaks.txt|BG4_HaCaT_m1_rep1_F2L0_peaks.txt	Intergenic	MER41B|LTR|ERV1	-68320	NR_040102	400839	Hs.651965	NR_040102	ENSG00000230133	LINC01721	-	long intergenic non-protein coding RNA 1721	ncRNA
Merged-chr3-115784450-2	chr3	115784304	115784596	+	14.900000	BG4_HaCaT_m1_F2L0_peaks.txt|BG4_HaCaT_m1_rep1_F2L0_peaks.txt	Intergenic	CpG	161146	NM_001130064	2596	Hs.134974	NM_002045	ENSG00000172020	GAP43	B-50|PP46	growth associated protein 43	protein-coding
Merged-chr15-78988728-2	chr15	78988612	78988845	+	14.900000	BG4_HaCaT_m1_F2L0_peaks.txt|BG4_HaCaT_m1_rep1_F2L0_peaks.txt	intron (NM_002891, intron 23 of 27)	L3|LINE|CR1	16932	NM_153815	5923	Hs.459035	NM_002891	ENSG00000058335	RASGRF1	CDC25|CDC25L|GNRP|GRF1|GRF55|H-GRF55|PP13187|ras-GRF1	Ras protein specific guanine nucleotide releasing factor 1	protein-coding
Merged-chr14-92794112-2	chr14	92793980	92794245	+	14.900000	BG4_HaCaT_m1_F2L0_peaks.txt|BG4_HaCaT_m1_rep1_F2L0_peaks.txt	promoter-TSS (NM_005113)	promoter-TSS (NM_005113)	-119	NM_005113	9950	Hs.104320	NM_005113	ENSG00000066455	GOLGA5	GOLIM5|RFG5|ret-II	golgin A5	protein-coding
Merged-chr19-797091-2	chr19	796961	797221	+	14.900000	BG4_HaCaT_m1_F2L0_peaks.txt|BG4_HaCaT_m1_rep1_F2L0_peaks.txt	promoter-TSS (NM_002819)	promoter-TSS (NM_002819)	-301	NM_031991	5725	Hs.172550	NM_002819	ENSG00000011304	PTBP1	HNRNP-I|HNRNPI|HNRPI|PTB|PTB-1|PTB-T|PTB2|PTB3|PTB4|pPTB	polypyrimidine tract binding protein 1	protein-coding
Merged-chr20-56392347-2	chr20	56392245	56392449	+	14.850000	BG4_HaCaT_m1_F2L0_peaks.txt|BG4_HaCaT_m1_rep1_F2L0_peaks.txt	promoter-TSS (NM_001324)	promoter-TSS (NM_001324)	-10	NM_198434	6790	Hs.250822	NM_003600	ENSG00000087586	AURKA	AIK|ARK1|AURA|BTAK|PPP1R47|STK15|STK6|STK7	aurora kinase A	protein-coding
Merged-chr1-44327984-2	chr1	44327862	44328106	+	14.850000	BG4_HaCaT_m1_F2L0_peaks.txt|BG4_HaCaT_m1_rep1_F2L0_peaks.txt	intron (NM_001301701, intron 2 of 7)	intron (NM_001301701, intron 2 of 7)	27295	NM_001301698	79033	Hs.731413	NM_024066	ENSG00000117419	ERI3	PINT1|PRNPIP	ERI1 exoribonuclease family member 3	protein-coding
Merged-chr11-69122975-2	chr11	69122816	69123135	+	14.850000	BG4_HaCaT_m1_F2L0_peaks.txt|BG4_HaCaT_m1_rep1_F2L0_peaks.txt	Intergenic	Intergenic	39799	NR_036122	100422846		NR_036122	ENSG00000265539	MIR3164	-	microRNA 3164	ncRNA
Merged-chr20-60078592-2	chr20	60078489	60078695	+	14.800000	BG4_HaCaT_m1_F2L0_peaks.txt|BG4_HaCaT_m1_rep1_F2L0_peaks.txt	Intergenic	Intergenic	-9094	NR_109917	729296	Hs.534781	NR_109916		LOC729296	-	uncharacterized LOC729296	ncRNA
Merged-chr3-141940482-2	chr3	141940357	141940608	+	14.799999	BG4_HaCaT_m1_F2L0_peaks.txt|BG4_HaCaT_m1_rep1_F2L0_peaks.txt	Intergenic	Intergenic	59905	NM_001178140	7029	Hs.379018	NM_006286	ENSG00000114126	TFDP2	DP2	transcription factor Dp-2	protein-coding
Merged-chr19-46661366-2	chr19	46661204	46661528	+	14.799999	BG4_HaCaT_m1_F2L0_peaks.txt|BG4_HaCaT_m1_rep1_F2L0_peaks.txt	promoter-TSS (NR_040041)	promoter-TSS (NR_040041)	-112	NR_040041	100506068	Hs.434327	NR_040041	ENSG00000245598	DACT3-AS1	-	DACT3 antisense RNA 1	ncRNA
Merged-chr3-100600623-2	chr3	100600487	100600760	+	14.799999	BG4_HaCaT_m1_F2L0_peaks.txt|BG4_HaCaT_m1_rep1_F2L0_peaks.txt	Intergenic	L1PB1|LINE|L1	-8966	NM_032787	84873	Hs.334511	NM_032787	ENSG00000144820	ADGRG7	GPR128	adhesion G protein-coupled receptor G7	protein-coding
Merged-chr12-6216189-2	chr12	6216087	6216292	+	14.799999	BG4_HaCaT_m1_F2L0_peaks.txt|BG4_HaCaT_m1_rep1_F2L0_peaks.txt	intron (NM_001769, intron 1 of 7)	intron (NM_001769, intron 1 of 7)	15873	NM_001769	928	Hs.114286	NM_001769	ENSG00000010278	CD9	BTCC-1|DRAP-27|MIC3|MRP-1|TSPAN-29|TSPAN29	CD9 molecule	protein-coding
Merged-chr18-36309599-2	chr18	36309476	36309722	+	14.750000	BG4_HaCaT_m1_F2L0_peaks.txt|BG4_HaCaT_m1_rep1_F2L0_peaks.txt	intron (NM_025135, intron 1 of 24)	intron (NM_025135, intron 1 of 24)	11903	NM_001281739	80206	Hs.436636	NM_025135	ENSG00000134775	FHOD3	FHOS2|Formactin2	formin homology 2 domain containing 3	protein-coding
Merged-chr11-3797616-1	chr11	3797516	3797716	+	14.700000	BG4_HaCaT_m1_F2L0_peaks.txt	promoter-TSS (NM_001283038)	promoter-TSS (NM_001283038)	-108	NM_001256235	27315	Hs.133968	NM_014489	ENSG00000148985	PGAP2	CWH43-N|FRAG1|HPMRS3|MRT17|MRT21	post-GPI attachment to proteins 2	protein-coding
Merged-chr19-4471962-1	chr19	4471862	4472062	+	14.700000	BG4_HaCaT_m1_F2L0_peaks.txt	promoter-TSS (NM_001001520)	promoter-TSS (NM_001001520)	-234	NM_001001520	84717	Hs.43071	NM_032631	ENSG00000167674	HDGFRP2	HDGF-2|HDGF2|HRP-2	hepatoma-derived growth factor-related protein 2	protein-coding
Merged-chr1-234612763-2	chr1	234612657	234612870	+	14.700000	BG4_HaCaT_m1_F2L0_peaks.txt|BG4_HaCaT_m1_rep1_F2L0_peaks.txt	Intergenic	Intergenic	-3238	NM_001077397	359948	Hs.350268	NM_182972	ENSG00000168264	IRF2BP2	-	interferon regulatory factor 2 binding protein 2	protein-coding
Merged-chr7-44848248-2	chr7	44848146	44848350	+	14.700000	BG4_HaCaT_m1_F2L0_peaks.txt|BG4_HaCaT_m1_rep1_F2L0_peaks.txt	promoter-TSS (NM_138635)	promoter-TSS (NM_138635)	-122	NM_201516	94239	Hs.488189	NM_012412	ENSG00000105968	H2AFV	H2A.Z-2|H2AV	H2A histone family member V	protein-coding
Merged-chr3-189324872-2	chr3	189324738	189325007	+	14.650000	BG4_HaCaT_m1_F2L0_peaks.txt|BG4_HaCaT_m1_rep1_F2L0_peaks.txt	Intergenic	Intergenic	-84278	NR_046722	100874027	Hs.616080	NR_046722	ENSG00000230115	TPRG1-AS2	-	TPRG1 antisense RNA 2	ncRNA
Merged-chr3-184448955-2	chr3	184448825	184449085	+	14.650000	BG4_HaCaT_m1_F2L0_peaks.txt|BG4_HaCaT_m1_rep1_F2L0_peaks.txt	Intergenic	ERVL-B4-int|LTR|ERVL	47418	NM_001322103	105374250	Hs.129464	NM_001322103		LINC02054	-	long intergenic non-protein coding RNA 2054	protein-coding
Merged-chr11-72112316-2	chr11	72112209	72112423	+	14.650000	BG4_HaCaT_m1_F2L0_peaks.txt|BG4_HaCaT_m1_rep1_F2L0_peaks.txt	promoter-TSS (NM_001278494)	promoter-TSS (NM_001278494)	-18	NM_001278491	25906	Hs.38044	NM_014042	ENSG00000110200	ANAPC15	APC15|C11orf51|HSPC020	anaphase promoting complex subunit 15	protein-coding
Merged-chr20-58462126-2	chr20	58462009	58462244	+	14.650000	BG4_HaCaT_m1_F2L0_peaks.txt|BG4_HaCaT_m1_rep1_F2L0_peaks.txt	intron (NM_153360, intron 3 of 3)	intron (NM_153360, intron 3 of 3)	52812	NM_153360	164284	Hs.119286	NM_153360	ENSG00000198768	APCDD1L	-	APC down-regulated 1 like	protein-coding
Merged-chr10-3785446-2	chr10	3785343	3785550	+	14.650000	BG4_HaCaT_m1_F2L0_peaks.txt|BG4_HaCaT_m1_rep1_F2L0_peaks.txt	promoter-TSS (NM_001300)	promoter-TSS (NM_001300)	-165	NM_001160124	1316	Hs.4055	NM_001300	ENSG00000067082	KLF6	BCD1|CBA1|COPEB|CPBP|GBF|PAC1|ST12|ZF9	Kruppel like factor 6	protein-coding
Merged-chr14-102524772-2	chr14	102524665	102524880	+	14.650000	BG4_HaCaT_m1_F2L0_peaks.txt|BG4_HaCaT_m1_rep1_F2L0_peaks.txt	Intergenic	MLT1M|LTR|ERVL-MaLR	-14872	NR_036192	100422954		NR_036192	ENSG00000266015	MIR4309	-	microRNA 4309	ncRNA
Merged-chr17-59155585-2	chr17	59155484	59155687	+	14.650000	BG4_HaCaT_m1_F2L0_peaks.txt|BG4_HaCaT_m1_rep1_F2L0_peaks.txt	promoter-TSS (NM_001100595)	promoter-TSS (NM_001100595)	86	NM_018304	55771	Hs.631750	NM_018304	ENSG00000068489	PRR11	-	proline rich 11	protein-coding
Merged-chr15-75451942-2	chr15	75451747	75452138	+	14.650000	BG4_HaCaT_m1_F2L0_peaks.txt|BG4_HaCaT_m1_rep1_F2L0_peaks.txt	promoter-TSS (NM_015477)	promoter-TSS (NM_015477)	-196	NM_001145358	25942	Hs.513039	NM_015477	ENSG00000169375	SIN3A	WITKOS	SIN3 transcription regulator family member A	protein-coding
Merged-chr1-209389450-2	chr1	209389344	209389556	+	14.650000	BG4_HaCaT_m1_F2L0_peaks.txt|BG4_HaCaT_m1_rep1_F2L0_peaks.txt	Intergenic	Intergenic	-39373	NM_001104548	642587	Hs.510543	NM_001104548		MIR205HG	LINC00510	MIR205 host gene	protein-coding
Merged-chr14-74084600-2	chr14	74084483	74084717	+	14.600000	BG4_HaCaT_m1_F2L0_peaks.txt|BG4_HaCaT_m1_rep1_F2L0_peaks.txt	promoter-TSS (NM_001278593)	promoter-TSS (NM_001278593)	-107	NM_001278593	4329	Hs.293970	NM_005589	ENSG00000119711	ALDH6A1	MMSADHA|MMSDH	aldehyde dehydrogenase 6 family member A1	protein-coding
Merged-chr1-209542856-1	chr1	209542756	209542956	+	14.600000	BG4_HaCaT_m1_rep1_F2L0_peaks.txt	Intergenic	Intergenic	-40844	NM_020439	57172	Hs.199068	NM_020439	ENSG00000008118	CAMK1G	CLICK3|CLICKIII|VWS1|dJ272L16.1	calcium/calmodulin dependent protein kinase IG	protein-coding
Merged-chr15-100602346-2	chr15	100602206	100602486	+	14.549999	BG4_HaCaT_m1_F2L0_peaks.txt|BG4_HaCaT_m1_rep1_F2L0_peaks.txt	promoter-TSS (NM_001040616)	promoter-TSS (NM_001040616)	-106	NM_001040616	55180	Hs.105633	NM_018148	ENSG00000140471	LINS1	LINS|MRT27|WINS1	lines homolog 1	protein-coding
Merged-chr7-6077391-2	chr7	6077290	6077492	+	14.549999	BG4_HaCaT_m1_F2L0_peaks.txt|BG4_HaCaT_m1_rep1_F2L0_peaks.txt	Intergenic	MLT1F|LTR|ERVL-MaLR	-18162	NM_014413	27102	Hs.520205	NM_014413	ENSG00000086232	EIF2AK1	HCR|HRI	eukaryotic translation initiation factor 2 alpha kinase 1	protein-coding
Merged-chr20-11001977-2	chr20	11001843	11002112	+	14.549999	BG4_HaCaT_m1_F2L0_peaks.txt|BG4_HaCaT_m1_rep1_F2L0_peaks.txt	Intergenic	Intergenic	-92705	NR_109866	101929413	Hs.385604	NR_109866	ENSG00000232900	LOC101929413	-	uncharacterized LOC101929413	ncRNA
Merged-chr9-109316529-2	chr9	109316422	109316637	+	14.500000	BG4_HaCaT_m1_F2L0_peaks.txt|BG4_HaCaT_m1_rep1_F2L0_peaks.txt	intron (NM_018424, intron 1 of 15)	L3b|LINE|CR1	4435	NM_018424	54566	Hs.591901	NM_018424	ENSG00000095203	EPB41L4B	CG1|EHM2	erythrocyte membrane protein band 4.1 like 4B	protein-coding
Merged-chr22-36388381-1	chr22	36388281	36388481	+	14.500000	BG4_HaCaT_m1_F2L0_peaks.txt	promoter-TSS (NM_002473)	promoter-TSS (NM_002473)	-314	NM_002473	4627	Hs.474751	NM_002473	ENSG00000100345	MYH9	BDPLT6|DFNA17|EPSTS|FTNS|MHA|NMHC-II-A|NMMHC-IIA|NMMHCA	myosin heavy chain 9	protein-coding
Merged-chr6-2810301-2	chr6	2810162	2810440	+	14.450001	BG4_HaCaT_m1_F2L0_peaks.txt|BG4_HaCaT_m1_rep1_F2L0_peaks.txt	Intergenic	Intergenic	31748	NR_073111	1992	Hs.381167	NM_030666	ENSG00000021355	SERPINB1	EI|ELANH2|HEL-S-27|HEL57|LEI|M/NEI|MNEI|PI-2|PI2	serpin family B member 1	protein-coding
Merged-chr19-45692451-2	chr19	45692288	45692615	+	14.450001	BG4_HaCaT_m1_F2L0_peaks.txt|BG4_HaCaT_m1_rep1_F2L0_peaks.txt	promoter-TSS (NM_001163377)	promoter-TSS (NM_001163377)	-32	NM_001163377	54814	Hs.631556	NM_017659	ENSG00000011478	QPCTL	gQC	glutaminyl-peptide cyclotransferase like	protein-coding
Merged-chr14-90383259-2	chr14	90383154	90383364	+	14.450001	BG4_HaCaT_m1_F2L0_peaks.txt|BG4_HaCaT_m1_rep1_F2L0_peaks.txt	Intergenic	CpG	-13724	NM_006888	801	Hs.282410	NM_006888	ENSG00000198668	CALM1	CALML2|CAMI|CPVT4|DD132|LQT14|PHKD|caM	calmodulin 1	protein-coding
Merged-chr1-207321514-2	chr1	207321411	207321618	+	14.450001	BG4_HaCaT_m1_F2L0_peaks.txt|BG4_HaCaT_m1_rep1_F2L0_peaks.txt	promoter-TSS (NR_125349)	promoter-TSS (NR_125349)	42	NM_001300904	1604	Hs.126517	NM_000574	ENSG00000196352	CD55	CR|CROM|DAF|TC	CD55 molecule (Cromer blood group)	protein-coding
Merged-chr9-128902650-2	chr9	128902477	128902824	+	14.450000	BG4_HaCaT_m1_F2L0_peaks.txt|BG4_HaCaT_m1_rep1_F2L0_peaks.txt	intron (NM_001127244, intron 2 of 3)	intron (NM_001127244, intron 2 of 3)	-18245	NM_174933	254295	Hs.709447	NM_174933	ENSG00000175287	PHYHD1	-	phytanoyl-CoA dioxygenase domain containing 1	protein-coding
Merged-chr17-41800803-2	chr17	41800694	41800912	+	14.450000	BG4_HaCaT_m1_F2L0_peaks.txt|BG4_HaCaT_m1_rep1_F2L0_peaks.txt	Intergenic	Intergenic	11396	NM_006455	10609	Hs.446459	NM_006455	ENSG00000141696	P3H4	LEPREL4|NO55|NOL55|SC65	prolyl 3-hydroxylase family member 4 (non-enzymatic)	protein-coding
Merged-chr1-244652884-2	chr1	244652701	244653068	+	14.450000	BG4_HaCaT_m1_F2L0_peaks.txt|BG4_HaCaT_m1_rep1_F2L0_peaks.txt	promoter-TSS (NM_001297746)	promoter-TSS (NM_001297746)	-164	NM_001297746	51029	Hs.498317	NM_016076	ENSG00000121644	DESI2	C1orf121|CGI-146|DESI|DESI1|DeSI-2|FAM152A|PNAS-4|PPPDE1	desumoylating isopeptidase 2	protein-coding
Merged-chr11-61369769-2	chr11	61369657	61369882	+	14.450000	BG4_HaCaT_m1_F2L0_peaks.txt|BG4_HaCaT_m1_rep1_F2L0_peaks.txt	TTS (NM_016464)	TTS (NM_016464)	-7486	NM_153611	220002	Hs.22546	NM_153611	ENSG00000162144	CYB561A3	CYBASC3|LCYTB	cytochrome b561 family member A3	protein-coding
Merged-chr3-196136121-1	chr3	196136021	196136221	+	14.400000	BG4_HaCaT_m1_rep1_F2L0_peaks.txt	Intergenic	MIRb|SINE|MIR	-6515	NR_034088	401109	Hs.280133	NM_001001699	ENSG00000224652	LINC00885	-	long intergenic non-protein coding RNA 885	ncRNA
Merged-chr20-6591520-2	chr20	6591397	6591644	+	14.400000	BG4_HaCaT_m1_F2L0_peaks.txt|BG4_HaCaT_m1_rep1_F2L0_peaks.txt	Intergenic	Intergenic	164788	NR_109953	101929244	Hs.542488	NR_109953	ENSG00000229876	CASC20	-	cancer susceptibility candidate 20 (non-protein coding)	ncRNA
Merged-chr2-85499321-2	chr2	85499193	85499450	+	14.400000	BG4_HaCaT_m1_F2L0_peaks.txt|BG4_HaCaT_m1_rep1_F2L0_peaks.txt	Intergenic	MER57B2|LTR|ERV1	39565	NR_038942	100630918	Hs.66049	NR_038942		PARTICL	PARTICLE	promoter of MAT2A antisense radiation-induced circulating long non-coding RNA	ncRNA
Merged-chr7-4745089-2	chr7	4744965	4745213	+	14.400000	BG4_HaCaT_m1_F2L0_peaks.txt|BG4_HaCaT_m1_rep1_F2L0_peaks.txt	intron (NM_001037165, intron 2 of 8)	intron (NM_001037165, intron 2 of 8)	-30542	NM_014855	9907	Hs.558440	NM_014855	ENSG00000242802	AP5Z1	KIAA0415|SPG48|zeta	adaptor related protein complex 5 zeta 1 subunit	protein-coding
Merged-chr20-11179114-2	chr20	11179011	11179217	+	14.350000	BG4_HaCaT_m1_F2L0_peaks.txt|BG4_HaCaT_m1_rep1_F2L0_peaks.txt	Intergenic	Intergenic	94269	NR_038972	339593	Hs.434320	NR_038972		LOC339593	-	uncharacterized LOC339593	ncRNA
Merged-chr6-52504102-2	chr6	52503931	52504273	+	14.350000	BG4_HaCaT_m1_F2L0_peaks.txt|BG4_HaCaT_m1_rep1_F2L0_peaks.txt	intron (NM_012288, intron 10 of 10)	intron (NM_012288, intron 10 of 10)	72962	NM_012288	9697	Hs.520182	NM_012288	ENSG00000065308	TRAM2	-	translocation associated membrane protein 2	protein-coding
Merged-chr15-41332694-2	chr15	41332585	41332804	+	14.350000	BG4_HaCaT_m1_F2L0_peaks.txt|BG4_HaCaT_m1_rep1_F2L0_peaks.txt	promoter-TSS (NM_001317860)	promoter-TSS (NM_001317860)	0	NM_001243143	51203	Hs.615092	NM_016359	ENSG00000137804	NUSAP1	ANKT|BM037|LNP|NUSAP|PRO0310p1|Q0310|SAPL	nucleolar and spindle associated protein 1	protein-coding
Merged-chr20-33489891-2	chr20	33489786	33489996	+	14.300000	BG4_HaCaT_m1_F2L0_peaks.txt|BG4_HaCaT_m1_rep1_F2L0_peaks.txt	promoter-TSS (NM_001032999)	promoter-TSS (NM_001032999)	-231	NM_001032999	9139	Hs.153934	NM_005093	ENSG00000078699	CBFA2T2	EHT|MTGR1|ZMYND3|p85	CBFA2/RUNX1 translocation partner 2	protein-coding
Merged-chr7-22667969-2	chr7	22667792	22668147	+	14.300000	BG4_HaCaT_m1_F2L0_peaks.txt|BG4_HaCaT_m1_rep1_F2L0_peaks.txt	Intergenic	Intergenic	-2436	NR_122075	401312	Hs.583393	NR_122075	ENSG00000238033	LOC401312	-	uncharacterized LOC401312	ncRNA
Merged-chr9-120868851-2	chr9	120868743	120868959	+	14.300000	BG4_HaCaT_m1_F2L0_peaks.txt|BG4_HaCaT_m1_rep1_F2L0_peaks.txt	promoter-TSS (NM_001286842)	promoter-TSS (NM_001286842)	60	NR_104601	26147	Hs.460124	NM_015651	ENSG00000119403	PHF19	MTF2L1|PCL3|TDRD19B	PHD finger protein 19	protein-coding
Merged-chr17-41654304-2	chr17	41654202	41654407	+	14.300000	BG4_HaCaT_m1_F2L0_peaks.txt|BG4_HaCaT_m1_rep1_F2L0_peaks.txt	Intergenic	Intergenic	-14105	NR_033415	284116	Hs.725790	NR_033415	ENSG00000214514	KRT42P	-	keratin 42 pseudogene	pseudo
Merged-chr9-91001317-2	chr9	91001181	91001454	+	14.300000	BG4_HaCaT_m1_F2L0_peaks.txt|BG4_HaCaT_m1_rep1_F2L0_peaks.txt	Intergenic	Intergenic	73815	NR_033912	100129316	Hs.458154	NR_033912		LOC100129316	-	uncharacterized LOC100129316	ncRNA
Merged-chr8-118142849-2	chr8	118142658	118143040	+	14.299999	BG4_HaCaT_m1_F2L0_peaks.txt|BG4_HaCaT_m1_rep1_F2L0_peaks.txt	Intergenic	Intergenic	-31030	NM_000127	2131	Hs.492618	NM_000127	ENSG00000182197	EXT1	EXT|LGCR|LGS|TRPS2|TTV	exostosin glycosyltransferase 1	protein-coding
Merged-chr1-89890288-2	chr1	89890166	89890410	+	14.299999	BG4_HaCaT_m1_F2L0_peaks.txt|BG4_HaCaT_m1_rep1_F2L0_peaks.txt	intron (NM_018103, intron 2 of 2)	Tigger15a|DNA|TcMar-Tigger	68367	NM_018103	55144	Hs.482087	NM_018103	ENSG00000171492	LRRC8D	LRRC5	leucine rich repeat containing 8 family member D	protein-coding
Merged-chr9-108551588-2	chr9	108551484	108551693	+	14.250000	BG4_HaCaT_m1_F2L0_peaks.txt|BG4_HaCaT_m1_rep1_F2L0_peaks.txt	Intergenic	Intergenic	304407	NM_006686	10880	Hs.534390	NM_006686	ENSG00000148156	ACTL7B	Tact1	actin like 7B	protein-coding
Merged-chr14-23301767-2	chr14	23301653	23301882	+	14.250000	BG4_HaCaT_m1_F2L0_peaks.txt|BG4_HaCaT_m1_rep1_F2L0_peaks.txt	exon (NM_001276318, exon 2 of 5)	exon (NM_001276318, exon 2 of 5)	1081	NM_001276318	90673	Hs.601513	NM_001276318	ENSG00000235194	PPP1R3E	-	protein phosphatase 1 regulatory subunit 3E	protein-coding
Merged-chr10-97687278-2	chr10	97687136	97687420	+	14.250000	BG4_HaCaT_m1_F2L0_peaks.txt|BG4_HaCaT_m1_rep1_F2L0_peaks.txt	promoter-TSS (NM_021732)	promoter-TSS (NM_021732)	-20	NM_021732	60370	Hs.23918	NM_021732	ENSG00000119986	AVPI1	PP5395|VIP32|VIT32	arginine vasopressin induced 1	protein-coding
Merged-chr2-108972311-2	chr2	108972202	108972421	+	14.250000	BG4_HaCaT_m1_F2L0_peaks.txt|BG4_HaCaT_m1_rep1_F2L0_peaks.txt	intron (NM_022336, intron 1 of 11)	intron (NM_022336, intron 1 of 11)	17061	NM_022336	10913	Hs.171971	NM_022336	ENSG00000135960	EDAR	DL|ECTD10A|ECTD10B|ED1R|ED3|ED5|EDA-A1R|EDA1R|EDA3|HRM1	ectodysplasin A receptor	protein-coding
Merged-chr12-103930247-2	chr12	103930136	103930358	+	14.250000	BG4_HaCaT_m1_F2L0_peaks.txt|BG4_HaCaT_m1_rep1_F2L0_peaks.txt	promoter-TSS (NR_027249)	promoter-TSS (NR_027249)	-36	NR_027249	253724	Hs.506549	NR_027249	ENSG00000214198	TTC41P	GNN|GNNP	tetratricopeptide repeat domain 41, pseudogene	pseudo
Merged-chr9-127919493-2	chr9	127919347	127919639	+	14.250000	BG4_HaCaT_m1_F2L0_peaks.txt|BG4_HaCaT_m1_rep1_F2L0_peaks.txt	Intergenic	Intergenic	-2467	NM_175040	27090	Hs.3972	NM_014403	ENSG00000136840	ST6GALNAC4	IV|SIAT3-C|SIAT3C|SIAT7-D|SIAT7D|ST6GALNACIV|ST6GalNAc	ST6 N-acetylgalactosaminide alpha-2,6-sialyltransferase 4	protein-coding
Merged-chr19-54137349-2	chr19	54137218	54137480	+	14.250000	BG4_HaCaT_m1_F2L0_peaks.txt|BG4_HaCaT_m1_rep1_F2L0_peaks.txt	promoter-TSS (NM_014516).2	promoter-TSS (NM_014516).2	-371	NM_014516	4849	Hs.343571	NM_014516	ENSG00000088038	CNOT3	LENG2|NOT3|NOT3H	CCR4-NOT transcription complex subunit 3	protein-coding
Merged-chr20-35305926-2	chr20	35305809	35306044	+	14.200001	BG4_HaCaT_m1_F2L0_peaks.txt|BG4_HaCaT_m1_rep1_F2L0_peaks.txt	intron (NM_199487, intron 8 of 8)	intron (NM_199487, intron 8 of 8)	-13504	NM_178468	128876	Hs.592149	NM_178468	ENSG00000125998	FAM83C	C20orf128|dJ614O4.7	family with sequence similarity 83 member C	protein-coding
Merged-chr7-100586416-2	chr7	100586295	100586538	+	14.200001	BG4_HaCaT_m1_F2L0_peaks.txt|BG4_HaCaT_m1_rep1_F2L0_peaks.txt	promoter-TSS (NM_002319)	promoter-TSS (NM_002319)	83	NM_033506	26261	Hs.283764	NM_012172	ENSG00000106336	FBXO24	FBX24	F-box protein 24	protein-coding
Merged-chr22-46035972-2	chr22	46035806	46036138	+	14.200001	BG4_HaCaT_m1_F2L0_peaks.txt|BG4_HaCaT_m1_rep1_F2L0_peaks.txt	Intergenic	CpG	8896	NR_027036	100271722	Hs.528519	NR_027036		LINC00899	-	long intergenic non-protein coding RNA 899	ncRNA
Merged-chr8-126547481-2	chr8	126547346	126547616	+	14.200000	BG4_HaCaT_m1_F2L0_peaks.txt|BG4_HaCaT_m1_rep1_F2L0_peaks.txt	Intergenic	Intergenic	10985	NM_174911	157638	Hs.741352	NM_174911	ENSG00000168672	FAM84B	BCMP101|NSE2	family with sequence similarity 84 member B	protein-coding
Merged-chr2-9071234-2	chr2	9071105	9071364	+	14.200000	BG4_HaCaT_m1_F2L0_peaks.txt|BG4_HaCaT_m1_rep1_F2L0_peaks.txt	Intergenic	MLT1J|LTR|ERVL-MaLR	-67484	NR_135604	129642	Hs.467634	NM_138799	ENSG00000143797	MBOAT2	LPAAT|LPCAT4|LPEAT|LPLAT 2|OACT2	membrane bound O-acyltransferase domain containing 2	protein-coding
Merged-chr15-60374821-2	chr15	60374719	60374923	+	14.200000	BG4_HaCaT_m1_F2L0_peaks.txt|BG4_HaCaT_m1_rep1_F2L0_peaks.txt	intron (NM_004039, intron 3 of 12)	intron (NM_004039, intron 3 of 12)	23165	NM_004039	302	Hs.511605	NM_004039	ENSG00000182718	ANXA2	ANX2|ANX2L4|CAL1H|HEL-S-270|LIP2|LPC2|LPC2D|P36|PAP-IV	annexin A2	protein-coding
Merged-chr15-39196254-2	chr15	39196069	39196440	+	14.200000	BG4_HaCaT_m1_F2L0_peaks.txt|BG4_HaCaT_m1_rep1_F2L0_peaks.txt	Intergenic	Intergenic	-54415	NR_144507	400360	Hs.376109	NM_207445		C15orf54	-	chromosome 15 open reading frame 54	ncRNA
Merged-chr14-22919318-2	chr14	22919217	22919419	+	14.200000	BG4_HaCaT_m1_F2L0_peaks.txt|BG4_HaCaT_m1_rep1_F2L0_peaks.txt	promoter-TSS (NM_001077351)	promoter-TSS (NM_001077351)	-131	NM_001077352	55147	Hs.4997	NM_018107	ENSG00000100461	RBM23	CAPERbeta|PP239|RNPC4	RNA binding motif protein 23	protein-coding
Merged-chr2-113117792-2	chr2	113117691	113117893	+	14.150000	BG4_HaCaT_m1_F2L0_peaks.txt|BG4_HaCaT_m1_rep1_F2L0_peaks.txt	promoter-TSS (NM_000577)	promoter-TSS (NM_000577)	-101	NM_173841	3557	Hs.81134	NM_000577	ENSG00000136689	IL1RN	DIRA|ICIL-1RA|IL-1RN|IL-1ra|IL-1ra3|IL1F3|IL1RA|IRAP|MVCD4	interleukin 1 receptor antagonist	protein-coding
Merged-chr7-135291926-2	chr7	135291763	135292090	+	14.150000	BG4_HaCaT_m1_F2L0_peaks.txt|BG4_HaCaT_m1_rep1_F2L0_peaks.txt	Intergenic	MLT1A|LTR|ERVL-MaLR	59947	NM_182489	346673	Hs.592279	NM_182489	ENSG00000146857	STRA8	-	stimulated by retinoic acid 8	protein-coding
Merged-chr8-125558527-2	chr8	125558416	125558639	+	14.100000	BG4_HaCaT_m1_F2L0_peaks.txt|BG4_HaCaT_m1_rep1_F2L0_peaks.txt	Intergenic	Intergenic	126318	NM_001282985	10221	Hs.444947	NM_025195	ENSG00000173334	TRIB1	C8FW|GIG-2|GIG2|SKIP1|TRB-1|TRB1	tribbles pseudokinase 1	protein-coding
Merged-chr20-50166201-2	chr20	50166038	50166364	+	14.100000	BG4_HaCaT_m1_F2L0_peaks.txt|BG4_HaCaT_m1_rep1_F2L0_peaks.txt	Intergenic	Intergenic	-6369	NR_109943	101927541	Hs.570391	NR_109943	ENSG00000231742	LINC01273	-	long intergenic non-protein coding RNA 1273	ncRNA
Merged-chr17-31052371-2	chr17	31052183	31052560	+	14.100000	BG4_HaCaT_m1_F2L0_peaks.txt|BG4_HaCaT_m1_rep1_F2L0_peaks.txt	Intergenic	L3|LINE|CR1	42054	NR_039886	100616266		NR_039886	ENSG00000265444	MIR4733	-	microRNA 4733	ncRNA
Merged-chr11-62601870-2	chr11	62601711	62602029	+	14.100000	BG4_HaCaT_m1_F2L0_peaks.txt|BG4_HaCaT_m1_rep1_F2L0_peaks.txt	promoter-TSS (NM_004739)	promoter-TSS (NM_004739)	-30	NM_004739	9219	Hs.173043	NM_004739	ENSG00000149480	MTA2	MTA1L1|PID	metastasis associated 1 family member 2	protein-coding
Merged-chr9-128724267-2	chr9	128724128	128724406	+	14.050000	BG4_HaCaT_m1_F2L0_peaks.txt|BG4_HaCaT_m1_rep1_F2L0_peaks.txt	promoter-TSS (NR_046240)	promoter-TSS (NR_046240)	-138	NM_001318016	84885	Hs.133122	NM_032799	ENSG00000160446	ZDHHC12	DHHC-12|ZNF400	zinc finger DHHC-type containing 12	protein-coding
Merged-chr3-112075164-2	chr3	112075061	112075268	+	14.050000	BG4_HaCaT_m1_F2L0_peaks.txt|BG4_HaCaT_m1_rep1_F2L0_peaks.txt	intron (NR_026734, intron 13 of 16)	intron (NR_026734, intron 13 of 16)	-11171	NM_001171747	79669	Hs.434247	NM_024616	ENSG00000114529	C3orf52	TTMP	chromosome 3 open reading frame 52	protein-coding
Merged-chr17-19378288-2	chr17	19378116	19378460	+	14.050000	BG4_HaCaT_m1_F2L0_peaks.txt|BG4_HaCaT_m1_rep1_F2L0_peaks.txt	promoter-TSS (NM_002749)	promoter-TSS (NM_002749)	-95	NM_001243475	27077	Hs.309467	NM_015681	ENSG00000108641	B9D1	B9|EPPB9|JBTS27|MKS9|MKSR1	B9 domain containing 1	protein-coding
Merged-chr11-67239925-2	chr11	67239825	67240026	+	14.050000	BG4_HaCaT_m1_F2L0_peaks.txt|BG4_HaCaT_m1_rep1_F2L0_peaks.txt	promoter-TSS (NM_001256405)	promoter-TSS (NM_001256405)	-110	NM_001256405	22992	Hs.124147	NM_012308	ENSG00000173120	KDM2A	CXXC8|FBL11|FBL7|FBXL11|JHDM1A|LILINA	lysine demethylase 2A	protein-coding
Merged-chr2-96858146-2	chr2	96858043	96858250	+	14.049999	BG4_HaCaT_m1_F2L0_peaks.txt|BG4_HaCaT_m1_rep1_F2L0_peaks.txt	promoter-TSS (NM_016466)	promoter-TSS (NM_016466)	-127	NM_016466	51239	Hs.709507	NM_016466	ENSG00000213337	ANKRD39	-	ankyrin repeat domain 39	protein-coding
Merged-chr9-101398717-2	chr9	101398549	101398886	+	14.049999	BG4_HaCaT_m1_F2L0_peaks.txt|BG4_HaCaT_m1_rep1_F2L0_peaks.txt	promoter-TSS (NM_001278232)	promoter-TSS (NM_001278232)	-80	NM_019051	54534	Hs.288224	NM_019051	ENSG00000136897	MRPL50	MRP-L50	mitochondrial ribosomal protein L50	protein-coding
Merged-chr7-44885751-2	chr7	44885651	44885851	+	14.049999	BG4_HaCaT_m1_F2L0_peaks.txt|BG4_HaCaT_m1_rep1_F2L0_peaks.txt	promoter-TSS (NM_033224)	promoter-TSS (NM_033224)	-366	NM_033224	5814	Hs.349150	NM_033224	ENSG00000146676	PURB	PURBETA	purine rich element binding protein B	protein-coding
Merged-chr9-133135444-2	chr9	133135322	133135567	+	14.049999	BG4_HaCaT_m1_F2L0_peaks.txt|BG4_HaCaT_m1_rep1_F2L0_peaks.txt	intron (NM_001042368, intron 1 of 17)	intron (NM_001042368, intron 1 of 17)	-4287	NM_001271774	5900	Hs.106185	NM_006266	ENSG00000160271	RALGDS	RGDS|RGF|RalGEF	ral guanine nucleotide dissociation stimulator	protein-coding
Merged-chr11-57712455-2	chr11	57712330	57712580	+	14.000000	BG4_HaCaT_m1_F2L0_peaks.txt|BG4_HaCaT_m1_rep1_F2L0_peaks.txt	promoter-TSS (NM_001317078)	promoter-TSS (NM_001317078)	-68	NM_001347890	51075	Hs.654965	NM_015959	ENSG00000213593	TMX2	CGI-31|PDIA12|PIG26|TXNDC14	thioredoxin related transmembrane protein 2	protein-coding
Merged-chr3-196136502-1	chr3	196136402	196136602	+	14.000000	BG4_HaCaT_m1_F2L0_peaks.txt	Intergenic	L1ME4c|LINE|L1	-6134	NR_034088	401109	Hs.280133	NM_001001699	ENSG00000224652	LINC00885	-	long intergenic non-protein coding RNA 885	ncRNA
Merged-chr20-38201672-2	chr20	38201551	38201794	+	14.000000	BG4_HaCaT_m1_F2L0_peaks.txt|BG4_HaCaT_m1_rep1_F2L0_peaks.txt	Intergenic	MER94|DNA|hAT-Blackjack	-35094	NM_001323316	7052	Hs.517033	NM_004613	ENSG00000198959	TGM2	TG(C)|TGC	transglutaminase 2	protein-coding
Merged-chr11-57293260-2	chr11	57293071	57293449	+	14.000000	BG4_HaCaT_m1_F2L0_peaks.txt|BG4_HaCaT_m1_rep1_F2L0_peaks.txt	Intergenic	Intergenic	31679	NM_033396	85456	Hs.530730	NM_033396	ENSG00000149115	TNKS1BP1	TAB182	tankyrase 1 binding protein 1	protein-coding
Merged-chr8-53945226-2	chr8	53945120	53945332	+	14.000000	BG4_HaCaT_m1_F2L0_peaks.txt|BG4_HaCaT_m1_rep1_F2L0_peaks.txt	intron (NM_003702, intron 2 of 4)	L1MB7|LINE|L1	64354	NM_003702	8601	Hs.368733	NM_003702	ENSG00000147509	RGS20	RGSZ1|ZGAP1|g(z)GAP|gz-GAP	regulator of G-protein signaling 20	protein-coding
Merged-chr15-100722126-2	chr15	100722020	100722233	+	13.950001	BG4_HaCaT_m1_F2L0_peaks.txt|BG4_HaCaT_m1_rep1_F2L0_peaks.txt	Intergenic	Intergenic	119576	NM_198243	140460	Hs.31845	NM_024708	ENSG00000183475	ASB7	-	ankyrin repeat and SOCS box containing 7	protein-coding
Merged-chr19-11435401-2	chr19	11435265	11435537	+	13.950001	BG4_HaCaT_m1_F2L0_peaks.txt|BG4_HaCaT_m1_rep1_F2L0_peaks.txt	promoter-TSS (NM_001302454)	promoter-TSS (NM_001302454)	144	NM_001289103	5589	Hs.610830	NM_002743	ENSG00000130175	PRKCSH	AGE-R2|G19P1|GIIB|PCLD|PCLD1|PKCSH|PLD1|VASAP-60	protein kinase C substrate 80K-H	protein-coding
Merged-chr16-81581367-2	chr16	81581226	81581509	+	13.950001	BG4_HaCaT_m1_F2L0_peaks.txt|BG4_HaCaT_m1_rep1_F2L0_peaks.txt	intron (NM_030629, intron 1 of 20)	Tigger3a|DNA|TcMar-Tigger	-29981	NR_106759	102465251		NR_106759	ENSG00000275109	MIR6504	hsa-mir-6504	microRNA 6504	ncRNA
Merged-chr9-92670255-2	chr9	92670154	92670356	+	13.950000	BG4_HaCaT_m1_F2L0_peaks.txt|BG4_HaCaT_m1_rep1_F2L0_peaks.txt	promoter-TSS (NM_022755)	promoter-TSS (NM_022755)	10	NM_022755	64768	Hs.459896	NM_022755	ENSG00000127080	IPPK	C9orf12|INSP5K2|IP5K|IPK1|bA476B13.1	inositol-pentakisphosphate 2-kinase	protein-coding
Merged-chr3-194089726-2	chr3	194089623	194089829	+	13.950000	BG4_HaCaT_m1_F2L0_peaks.txt|BG4_HaCaT_m1_rep1_F2L0_peaks.txt	Intergenic	Intergenic	-18756	NR_136179	285389	Hs.157102	NR_136179	ENSG00000230102	LINC02028	-	long intergenic non-protein coding RNA 2028	ncRNA
Merged-chr7-155951744-2	chr7	155951577	155951911	+	13.950000	BG4_HaCaT_m1_F2L0_peaks.txt|BG4_HaCaT_m1_rep1_F2L0_peaks.txt	Intergenic	Intergenic	-9475	NR_144629	389602	Hs.583071	NM_001291913		LOC389602	-	uncharacterized LOC389602	protein-coding
Merged-chr9-108634897-2	chr9	108634729	108635065	+	13.950000	BG4_HaCaT_m1_F2L0_peaks.txt|BG4_HaCaT_m1_rep1_F2L0_peaks.txt	Intergenic	Intergenic	221098	NM_006686	10880	Hs.534390	NM_006686	ENSG00000148156	ACTL7B	Tact1	actin like 7B	protein-coding
Merged-chr6-30752510-2	chr6	30752372	30752649	+	13.950000	BG4_HaCaT_m1_F2L0_peaks.txt|BG4_HaCaT_m1_rep1_F2L0_peaks.txt	Intergenic	Intergenic	-7960	NM_003897	8870	Hs.76095	NM_003897	ENSG00000137331	IER3	DIF-2|DIF2|GLY96|IEX-1|IEX-1L|IEX1|PRG1	immediate early response 3	protein-coding
Merged-chr2-197453347-2	chr2	197453207	197453487	+	13.950000	BG4_HaCaT_m1_F2L0_peaks.txt|BG4_HaCaT_m1_rep1_F2L0_peaks.txt	promoter-TSS (NM_025147)	promoter-TSS (NM_025147)	-76	NM_001320818	80219	Hs.606592	NM_025147	ENSG00000115520	COQ10B	-	coenzyme Q10B	protein-coding
Merged-chr17-78187182-2	chr17	78187004	78187361	+	13.950000	BG4_HaCaT_m1_F2L0_peaks.txt|BG4_HaCaT_m1_rep1_F2L0_peaks.txt	promoter-TSS (NM_003258)	promoter-TSS (NM_003258)	22	NM_003258	7083	Hs.515122	NM_003258	ENSG00000167900	TK1	TK2	thymidine kinase 1	protein-coding
Merged-chr20-58127840-2	chr20	58127729	58127952	+	13.950000	BG4_HaCaT_m1_F2L0_peaks.txt|BG4_HaCaT_m1_rep1_F2L0_peaks.txt	Intergenic	Intergenic	-23087	NM_178456	128602	Hs.43977	NM_178456	ENSG00000124237	C20orf85	LLC1|bA196N14.1	chromosome 20 open reading frame 85	protein-coding
Merged-chr8-125513325-2	chr8	125513211	125513439	+	13.900000	BG4_HaCaT_m1_F2L0_peaks.txt|BG4_HaCaT_m1_rep1_F2L0_peaks.txt	Intergenic	Intergenic	81116	NM_001282985	10221	Hs.444947	NM_025195	ENSG00000173334	TRIB1	C8FW|GIG-2|GIG2|SKIP1|TRB-1|TRB1	tribbles pseudokinase 1	protein-coding
Merged-chr14-68695491-2	chr14	68695308	68695674	+	13.900000	BG4_HaCaT_m1_F2L0_peaks.txt|BG4_HaCaT_m1_rep1_F2L0_peaks.txt	Intergenic	Intergenic	-66704	NR_135816	100996664		NR_135816		LOC100996664	-	uncharacterized LOC100996664	ncRNA
Merged-chr7-104943644-2	chr7	104943530	104943758	+	13.900000	BG4_HaCaT_m1_F2L0_peaks.txt|BG4_HaCaT_m1_rep1_F2L0_peaks.txt	Intergenic	Intergenic	-16999	NR_027374	723809	Hs.124316	NR_027374	ENSG00000225329	LHFPL3-AS2	-	LHFPL3 antisense RNA 2	ncRNA
Merged-chr9-85941008-2	chr9	85940878	85941139	+	13.900000	BG4_HaCaT_m1_F2L0_peaks.txt|BG4_HaCaT_m1_rep1_F2L0_peaks.txt	promoter-TSS (NM_001321881)	promoter-TSS (NM_001321881)	-134	NM_001321881	60560	Hs.436098	NM_021929	ENSG00000135040	NAA35	EGAP|MAK10|MAK10P|bA379P1.1	N(alpha)-acetyltransferase 35, NatC auxiliary subunit	protein-coding
Merged-chr19-49677033-2	chr19	49676836	49677231	+	13.900000	BG4_HaCaT_m1_F2L0_peaks.txt|BG4_HaCaT_m1_rep1_F2L0_peaks.txt	promoter-TSS (NM_198318)	promoter-TSS (NM_198318)	-119	NM_001207042	3276	Hs.20521	NM_001536	ENSG00000126457	PRMT1	ANM1|HCP1|HRMT1L2|IR1B4	protein arginine methyltransferase 1	protein-coding
Merged-chr9-113401411-2	chr9	113401303	113401519	+	13.850000	BG4_HaCaT_m1_F2L0_peaks.txt|BG4_HaCaT_m1_rep1_F2L0_peaks.txt	promoter-TSS (NM_001317745)	promoter-TSS (NM_001317745)	-73	NM_000031	210	Hs.1227	NM_000031	ENSG00000148218	ALAD	ALADH|PBGS	aminolevulinate dehydratase	protein-coding
Merged-chr20-14289164-2	chr20	14289061	14289268	+	13.850000	BG4_HaCaT_m1_F2L0_peaks.txt|BG4_HaCaT_m1_rep1_F2L0_peaks.txt	intron (NM_080676, intron 3 of 16)	intron (NM_080676, intron 3 of 16)	48503	NM_198391	23767	Hs.41296	NM_013281	ENSG00000125848	FLRT3	HH21	fibronectin leucine rich transmembrane protein 3	protein-coding
Merged-chr14-105490992-2	chr14	105490843	105491141	+	13.850000	BG4_HaCaT_m1_F2L0_peaks.txt|BG4_HaCaT_m1_rep1_F2L0_peaks.txt	promoter-TSS (NM_001134875)	promoter-TSS (NM_001134875)	-257	NM_001134875	283643	Hs.720306	NM_173608	ENSG00000185347	C14orf80	-	chromosome 14 open reading frame 80	protein-coding
Merged-chr9-77981528-2	chr9	77981407	77981650	+	13.850000	BG4_HaCaT_m1_F2L0_peaks.txt|BG4_HaCaT_m1_rep1_F2L0_peaks.txt	intron (NM_002072, intron 1 of 6)	intron (NM_002072, intron 1 of 6)	49921	NM_002072	2776	Hs.269782	NM_002072	ENSG00000156052	GNAQ	CMC1|G-ALPHA-q|GAQ|SWS	G protein subunit alpha q	protein-coding
Merged-chr19-14529447-2	chr19	14529316	14529579	+	13.850000	BG4_HaCaT_m1_F2L0_peaks.txt|BG4_HaCaT_m1_rep1_F2L0_peaks.txt	promoter-TSS (NM_001313964)	promoter-TSS (NM_001313964)	-96	NR_030369	693224		NR_030369	ENSG00000099797	MIR639	MIRN639|hsa-mir-639	microRNA 639	ncRNA
Merged-chr2-28610752-2	chr2	28610615	28610889	+	13.850000	BG4_HaCaT_m1_F2L0_peaks.txt|BG4_HaCaT_m1_rep1_F2L0_peaks.txt	intron (NR_138141, intron 21 of 35)	L3|LINE|CR1	44395	NR_138141	151056	Hs.444933	NM_153021	ENSG00000163803	PLB1	PLB|PLB/LIP	phospholipase B1	protein-coding
Merged-chr11-62856042-2	chr11	62855930	62856155	+	13.850000	BG4_HaCaT_m1_F2L0_peaks.txt|BG4_HaCaT_m1_rep1_F2L0_peaks.txt	promoter-TSS (NR_003098)	promoter-TSS (NR_003098)	30	NM_002394	6520	Hs.502769	NM_002394	ENSG00000168003	SLC3A2	4F2|4F2HC|4T2HC|CD98|CD98HC|MDU1|NACAE	solute carrier family 3 member 2	protein-coding
Merged-chr8-127222985-2	chr8	127222883	127223087	+	13.850000	BG4_HaCaT_m1_F2L0_peaks.txt|BG4_HaCaT_m1_rep1_F2L0_peaks.txt	Intergenic	Intergenic	-3717	NR_108049	100507056	Hs.343864	NR_108049		CCAT1	CARLo-5|onco-lncRNA-40	colon cancer associated transcript 1 (non-protein coding)	ncRNA
Merged-chr15-66766009-2	chr15	66765852	66766167	+	13.850000	BG4_HaCaT_m1_F2L0_peaks.txt|BG4_HaCaT_m1_rep1_F2L0_peaks.txt	intron (NR_027654, intron 4 of 4)	intron (NR_027654, intron 4 of 4)	63673	NR_027654	4091	Hs.153863	NM_005585	ENSG00000137834	SMAD6	AOVD2|HsT17432|MADH6|MADH7	SMAD family member 6	protein-coding
Merged-chr11-86069253-2	chr11	86069118	86069389	+	13.849999	BG4_HaCaT_m1_F2L0_peaks.txt|BG4_HaCaT_m1_rep1_F2L0_peaks.txt	promoter-TSS (NM_007166)	promoter-TSS (NM_007166)	-156	NM_001206946	8301	Hs.163893	NM_007166	ENSG00000073921	PICALM	CALM|CLTH|LAP	phosphatidylinositol binding clathrin assembly protein	protein-coding
Merged-chr16-30370968-2	chr16	30370868	30371068	+	13.800000	BG4_HaCaT_m1_F2L0_peaks.txt|BG4_HaCaT_m1_rep1_F2L0_peaks.txt	promoter-TSS (NM_015527)	promoter-TSS (NM_015527)	34	NM_001324459	29895	Hs.50889	NM_013292	ENSG00000180209	MYLPF	HUMMLC2B|MLC2B|MRLC2|MYL11	myosin light chain, phosphorylatable, fast skeletal muscle	protein-coding
Merged-chr2-24076521-2	chr2	24076392	24076651	+	13.800000	BG4_HaCaT_m1_F2L0_peaks.txt|BG4_HaCaT_m1_rep1_F2L0_peaks.txt	promoter-TSS (NM_001291328)	promoter-TSS (NM_001291328)	-77	NM_016047	51639	Hs.177861	NM_016047	ENSG00000115128	SF3B6	CGI-110|HSPC175|Ht006|P14|SAP14|SAP14a|SF3B14|SF3B14a	splicing factor 3b subunit 6	protein-coding
Merged-chr17-973266-2	chr17	973155	973377	+	13.800000	BG4_HaCaT_m1_F2L0_peaks.txt|BG4_HaCaT_m1_rep1_F2L0_peaks.txt	intron (NM_022463, intron 1 of 7)	intron (NM_022463, intron 1 of 7)	6492	NM_022463	64359	Hs.527989	NM_022463	ENSG00000167693	NXN	NRX|TRG-4	nucleoredoxin	protein-coding
Merged-chr2-207239444-2	chr2	207239300	207239588	+	13.800000	BG4_HaCaT_m1_F2L0_peaks.txt|BG4_HaCaT_m1_rep1_F2L0_peaks.txt	intron (NR_110283, intron 2 of 3)	intron (NR_110283, intron 2 of 3)	14872	NR_110283	101927865	Hs.574609	NR_110283		LOC101927865	-	uncharacterized LOC101927865	ncRNA
Merged-chr9-92974244-1	chr9	92974144	92974344	+	13.800000	BG4_HaCaT_m1_F2L0_peaks.txt	promoter-TSS (NM_033086)	promoter-TSS (NM_033086)	-192	NM_033086	89846	Hs.411081	NM_033086	ENSG00000127084	FGD3	ZFYVE5	FYVE, RhoGEF and PH domain containing 3	protein-coding
Merged-chr17-2407171-2	chr17	2407008	2407334	+	13.800000	BG4_HaCaT_m1_F2L0_peaks.txt|BG4_HaCaT_m1_rep1_F2L0_peaks.txt	non-coding (NR_028335, exon 3 of 3)	non-coding (NR_028335, exon 3 of 3)	-6207	NM_020310	4335	Hs.626579	NM_020310	ENSG00000070444	MNT	MAD6|MXD6|ROX|bHLHd3	MAX network transcriptional repressor	protein-coding
Merged-chr11-66958514-2	chr11	66958364	66958664	+	13.800000	BG4_HaCaT_m1_F2L0_peaks.txt|BG4_HaCaT_m1_rep1_F2L0_peaks.txt	promoter-TSS (NM_000920)	promoter-TSS (NM_000920)	-138	NM_000920	5091	Hs.89890	NM_000920	ENSG00000173599	PC	PCB	pyruvate carboxylase	protein-coding
Merged-chr19-48469017-2	chr19	48468878	48469157	+	13.800000	BG4_HaCaT_m1_F2L0_peaks.txt|BG4_HaCaT_m1_rep1_F2L0_peaks.txt	promoter-TSS (NM_004228)	promoter-TSS (NM_004228)	-191	NM_004228	9266	Hs.144011	NM_004228	ENSG00000105443	CYTH2	ARNO|CTS18|CTS18.1|PSCD2|PSCD2L|SEC7L|Sec7p-L|Sec7p-like|cytohesin-2	cytohesin 2	protein-coding
Merged-chr9-131633788-2	chr9	131633649	131633927	+	13.750000	BG4_HaCaT_m1_F2L0_peaks.txt|BG4_HaCaT_m1_rep1_F2L0_peaks.txt	intron (NM_005312, intron 5 of 23)	intron (NM_005312, intron 5 of 23)	76054	NM_198679	2889	Hs.127897	NM_005312	ENSG00000107263	RAPGEF1	C3G|GRF2	Rap guanine nucleotide exchange factor 1	protein-coding
Merged-chr9-128635474-2	chr9	128635364	128635585	+	13.750000	BG4_HaCaT_m1_F2L0_peaks.txt|BG4_HaCaT_m1_rep1_F2L0_peaks.txt	intron (NM_052844, intron 5 of 8)	intron (NM_052844, intron 5 of 8)	21376	NM_052844	89891	Hs.495240	NM_052844	ENSG00000119333	WDR34	DIC5|FAP133|SRTD11|bA216B9.3	WD repeat domain 34	protein-coding
Merged-chr2-46699045-2	chr2	46698930	46699160	+	13.750000	BG4_HaCaT_m1_F2L0_peaks.txt|BG4_HaCaT_m1_rep1_F2L0_peaks.txt	promoter-TSS (NM_014011)	promoter-TSS (NM_014011)	85	NM_014011	9655	Hs.468426	NM_014011	ENSG00000171150	SOCS5	CIS6|CISH6|Cish5|SOCS-5	suppressor of cytokine signaling 5	protein-coding
Merged-chr8-127687342-2	chr8	127687198	127687486	+	13.750000	BG4_HaCaT_m1_F2L0_peaks.txt|BG4_HaCaT_m1_rep1_F2L0_peaks.txt	Intergenic	MIRb|SINE|MIR	46625	NR_117102	100270680	Hs.333720	NR_117101	ENSG00000249375	CASC11	CARLo-7|LINC00990|TCONS_00014535	cancer susceptibility candidate 11 (non-protein coding)	ncRNA
Merged-chr3-150546650-2	chr3	150546523	150546777	+	13.750000	BG4_HaCaT_m1_F2L0_peaks.txt|BG4_HaCaT_m1_rep1_F2L0_peaks.txt	promoter-TSS (NM_001319043)	promoter-TSS (NM_001319043)	-9	NM_014445	27230	Hs.518326	NM_014445	ENSG00000120742	SERP1	RAMP4	stress associated endoplasmic reticulum protein 1	protein-coding
Merged-chr20-31710884-2	chr20	31710759	31711010	+	13.700000	BG4_HaCaT_m1_F2L0_peaks.txt|BG4_HaCaT_m1_rep1_F2L0_peaks.txt	intron (NR_134257, intron 1 of 2)	intron (NR_134257, intron 1 of 2)	-10623	NR_131907	103021294		NR_131907	ENSG00000281376	ABALON	INXS	apoptotic BCL2L1-antisense long non-coding RNA	ncRNA
Merged-chr17-41688713-2	chr17	41688580	41688847	+	13.700000	BG4_HaCaT_m1_F2L0_peaks.txt|BG4_HaCaT_m1_rep1_F2L0_peaks.txt	promoter-TSS (NM_005801)	promoter-TSS (NM_005801)	-162	NM_005801	10209	Hs.150580	NM_005801	ENSG00000173812	EIF1	A121|EIF-1|EIF1A|ISO1|SUI1	eukaryotic translation initiation factor 1	protein-coding
Merged-chr17-18039335-2	chr17	18039226	18039445	+	13.650000	BG4_HaCaT_m1_F2L0_peaks.txt|BG4_HaCaT_m1_rep1_F2L0_peaks.txt	promoter-TSS (NM_145691)	promoter-TSS (NM_145691)	38	NM_024052	79018	Hs.187422	NM_024052	ENSG00000141034	GID4	C17orf39|VID24	GID complex subunit 4 homolog	protein-coding
Merged-chr9-109453678-2	chr9	109453566	109453791	+	13.650000	BG4_HaCaT_m1_F2L0_peaks.txt|BG4_HaCaT_m1_rep1_F2L0_peaks.txt	intron (NM_001145368, intron 5 of 24)	intron (NM_001145368, intron 5 of 24)	-2294	NM_001145370	5774	Hs.436429	NM_002829	ENSG00000070159	PTPN3	PTP-H1|PTPH1	protein tyrosine phosphatase, non-receptor type 3	protein-coding
Merged-chr11-62754271-2	chr11	62754131	62754412	+	13.650000	BG4_HaCaT_m1_F2L0_peaks.txt|BG4_HaCaT_m1_rep1_F2L0_peaks.txt	promoter-TSS (NM_024784)	promoter-TSS (NM_024784)	-87	NM_024784	79842	Hs.147554	NM_024784	ENSG00000185670	ZBTB3	-	zinc finger and BTB domain containing 3	protein-coding
Merged-chr5-271446-2	chr5	271345	271547	+	13.650000	BG4_HaCaT_m1_F2L0_peaks.txt|BG4_HaCaT_m1_rep1_F2L0_peaks.txt	promoter-TSS (NM_001267558)	promoter-TSS (NM_001267558)	78	NR_104613	102467073	Hs.368328	NR_104613		HRAT5	-	heart tissue-associated transcript 5	ncRNA
Merged-chr9-131373589-2	chr9	131373451	131373727	+	13.650000	BG4_HaCaT_m1_F2L0_peaks.txt|BG4_HaCaT_m1_rep1_F2L0_peaks.txt	Intergenic	CpG	-56501	NM_013318	84726	Hs.743955	NM_013318	ENSG00000130723	PRRC2B	BAT2L|BAT2L1|KIAA0515|LQFBS-1	proline rich coiled-coil 2B	protein-coding
Merged-chr9-99820063-2	chr9	99819957	99820169	+	13.650000	BG4_HaCaT_m1_F2L0_peaks.txt|BG4_HaCaT_m1_rep1_F2L0_peaks.txt	promoter-TSS (NR_109802)	promoter-TSS (NR_109802)	-174	NR_109802	101928438	Hs.637767	NR_109802	ENSG00000237461	LOC101928438	-	uncharacterized LOC101928438	ncRNA
Merged-chr18-63882900-2	chr18	63882737	63883064	+	13.600000	BG4_HaCaT_m1_F2L0_peaks.txt|BG4_HaCaT_m1_rep1_F2L0_peaks.txt	Intergenic	Intergenic	-4805	NM_002575	5055	Hs.594481	NM_002575	ENSG00000197632	SERPINB2	HsT1201|PAI|PAI-2|PAI2|PLANH2	serpin family B member 2	protein-coding
Merged-chr17-17028286-2	chr17	17028146	17028426	+	13.600000	BG4_HaCaT_m1_F2L0_peaks.txt|BG4_HaCaT_m1_rep1_F2L0_peaks.txt	Intergenic	Intergenic	-14474	NM_201274	23164	Hs.462341	NM_015134	ENSG00000133030	MPRIP	M-RIP|MRIP|RHOIP3|RIP3|p116Rip	myosin phosphatase Rho interacting protein	protein-coding
Merged-chr8-98826029-2	chr8	98825873	98826186	+	13.600000	BG4_HaCaT_m1_F2L0_peaks.txt|BG4_HaCaT_m1_rep1_F2L0_peaks.txt	promoter-TSS (NM_001256313)	promoter-TSS (NM_001256313)	-348	NM_006281	6788	Hs.492333	NM_006281	ENSG00000104375	STK3	KRS1|MST2	serine/threonine kinase 3	protein-coding
Merged-chr11-76444834-2	chr11	76444732	76444937	+	13.600000	BG4_HaCaT_m1_F2L0_peaks.txt|BG4_HaCaT_m1_rep1_F2L0_peaks.txt	promoter-TSS (NM_001300942)	promoter-TSS (NM_001300942)	-191	NM_001300943	56946	Hs.352588	NM_020193	ENSG00000158636	EMSY	C11orf30|GL002	EMSY, BRCA2 interacting transcriptional repressor	protein-coding
Merged-chr7-46764331-2	chr7	46764181	46764481	+	13.600000	BG4_HaCaT_m1_F2L0_peaks.txt|BG4_HaCaT_m1_rep1_F2L0_peaks.txt	Intergenic	MER89|LTR|ERV1	-67209	NR_134575	730338	Hs.640207	NR_134575	ENSG00000233539	LOC730338	-	uncharacterized LOC730338	ncRNA
Merged-chr9-111857889-2	chr9	111857725	111858054	+	13.600000	BG4_HaCaT_m1_F2L0_peaks.txt|BG4_HaCaT_m1_rep1_F2L0_peaks.txt	Intergenic	LTR104_Mam|LTR|Gypsy	-38877	NM_003358	7357	Hs.304249	NM_003358	ENSG00000148154	UGCG	GCS|GLCT1	UDP-glucose ceramide glucosyltransferase	protein-coding
Merged-chr8-144827412-2	chr8	144827299	144827525	+	13.600000	BG4_HaCaT_m1_F2L0_peaks.txt|BG4_HaCaT_m1_rep1_F2L0_peaks.txt	promoter-TSS (NM_001330623)	promoter-TSS (NM_001330623)	-106	NM_001282796	7553	Hs.493218	NM_003416	ENSG00000147789	ZNF7	HF.16|KOX4|zf30	zinc finger protein 7	protein-coding
Merged-chr11-73192443-2	chr11	73192328	73192558	+	13.600000	BG4_HaCaT_m1_F2L0_peaks.txt|BG4_HaCaT_m1_rep1_F2L0_peaks.txt	Intergenic	Intergenic	-25855	NM_176072	5029	Hs.339	NM_002564	ENSG00000175591	P2RY2	HP2U|P2RU1|P2U|P2U1|P2UR|P2Y2|P2Y2R	purinergic receptor P2Y2	protein-coding
Merged-chr11-33690652-2	chr11	33690467	33690837	+	13.600000	BG4_HaCaT_m1_F2L0_peaks.txt|BG4_HaCaT_m1_rep1_F2L0_peaks.txt	Intergenic	Intergenic	10088	NM_001166692	100131378	Hs.709466	NM_001166692	ENSG00000205177	C11orf91	-	chromosome 11 open reading frame 91	protein-coding
Merged-chr16-89490739-2	chr16	89490626	89490852	+	13.600000	BG4_HaCaT_m1_F2L0_peaks.txt|BG4_HaCaT_m1_rep1_F2L0_peaks.txt	promoter-TSS (NM_001256182)	promoter-TSS (NM_001256182)	-178	NM_001256182	29123	Hs.335003	NM_013275	ENSG00000167522	ANKRD11	ANCO-1|ANCO1|LZ16|T13	ankyrin repeat domain 11	protein-coding
Merged-chr8-127401314-2	chr8	127401179	127401449	+	13.600000	BG4_HaCaT_m1_F2L0_peaks.txt|BG4_HaCaT_m1_rep1_F2L0_peaks.txt	non-coding (NR_109834, exon 1 of 1)	non-coding (NR_109834, exon 1 of 1)	915	NR_109834	101805488	Hs.745578	NR_109834	ENSG00000280997	CCAT2	LINC00873|NCCP1	colon cancer associated transcript 2 (non-protein coding)	ncRNA
Merged-chr16-88663241-2	chr16	88663137	88663345	+	13.550000	BG4_HaCaT_m1_F2L0_peaks.txt|BG4_HaCaT_m1_rep1_F2L0_peaks.txt	promoter-TSS (NR_024399)	promoter-TSS (NR_024399)	-92	NM_002461	4597	Hs.252457	NM_002461	ENSG00000167508	MVD	FP17780|MDDase|MPD|POROK7	mevalonate diphosphate decarboxylase	protein-coding
Merged-chr7-43648109-2	chr7	43647995	43648224	+	13.550000	BG4_HaCaT_m1_F2L0_peaks.txt|BG4_HaCaT_m1_rep1_F2L0_peaks.txt	intron (NM_018224, intron 2 of 5)	intron (NM_018224, intron 2 of 5)	65016	NM_004760	9263	Hs.709489	NM_004760	ENSG00000164543	STK17A	DRAK1	serine/threonine kinase 17a	protein-coding
Merged-chr3-105366701-2	chr3	105366581	105366822	+	13.550000	BG4_HaCaT_m1_F2L0_peaks.txt|BG4_HaCaT_m1_rep1_F2L0_peaks.txt	promoter-TSS (NM_001627)	promoter-TSS (NM_001627)	-12	NM_001243283	214	Hs.591293	NM_001627	ENSG00000170017	ALCAM	CD166|MEMD	activated leukocyte cell adhesion molecule	protein-coding
Merged-chr9-75088401-2	chr9	75088299	75088504	+	13.550000	BG4_HaCaT_m1_F2L0_peaks.txt|BG4_HaCaT_m1_rep1_F2L0_peaks.txt	promoter-TSS (NM_012383)	promoter-TSS (NM_012383)	-77	NM_001330679	54981	Hs.494186	NM_017881	ENSG00000106733	NMRK1	C9orf95|NRK1|bA235O14.2	nicotinamide riboside kinase 1	protein-coding
Merged-chr9-92974455-1	chr9	92974355	92974555	+	13.500000	BG4_HaCaT_m1_rep1_F2L0_peaks.txt	promoter-TSS (NM_033086)	promoter-TSS (NM_033086)	19	NM_033086	89846	Hs.411081	NM_033086	ENSG00000127084	FGD3	ZFYVE5	FYVE, RhoGEF and PH domain containing 3	protein-coding
Merged-chr17-45317222-2	chr17	45317102	45317342	+	13.500000	BG4_HaCaT_m1_F2L0_peaks.txt|BG4_HaCaT_m1_rep1_F2L0_peaks.txt	promoter-TSS (NM_003954)	promoter-TSS (NM_003954)	-158	NM_003954	9020	Hs.404183	NM_003954	ENSG00000006062	MAP3K14	FTDCR1B|HS|HSNIK|NIK	mitogen-activated protein kinase kinase kinase 14	protein-coding
Merged-chr8-53886187-2	chr8	53886029	53886345	+	13.500000	BG4_HaCaT_m1_F2L0_peaks.txt|BG4_HaCaT_m1_rep1_F2L0_peaks.txt	intron (NR_104579, intron 1 of 3)	intron (NR_104579, intron 1 of 3)	5315	NM_003702	8601	Hs.368733	NM_003702	ENSG00000147509	RGS20	RGSZ1|ZGAP1|g(z)GAP|gz-GAP	regulator of G-protein signaling 20	protein-coding
Merged-chr15-41972749-2	chr15	41972633	41972865	+	13.500000	BG4_HaCaT_m1_F2L0_peaks.txt|BG4_HaCaT_m1_rep1_F2L0_peaks.txt	promoter-TSS (NR_120334)	promoter-TSS (NR_120334)	-14	NR_120334	101928388	Hs.738043	NR_120334	ENSG00000246740	PLA2G4E-AS1	-	PLA2G4E antisense RNA 1	ncRNA
Merged-chr10-6219262-2	chr10	6219144	6219381	+	13.500000	BG4_HaCaT_m1_F2L0_peaks.txt|BG4_HaCaT_m1_rep1_F2L0_peaks.txt	intron (NM_001314063, intron 6 of 15)	intron (NM_001314063, intron 6 of 15)	16385	NM_001323017	5209	Hs.195471	NM_004566	ENSG00000170525	PFKFB3	IPFK2|PFK2|iPFK-2	6-phosphofructo-2-kinase/fructose-2,6-biphosphatase 3	protein-coding
Merged-chr8-52764494-2	chr8	52764357	52764631	+	13.500000	BG4_HaCaT_m1_F2L0_peaks.txt|BG4_HaCaT_m1_rep1_F2L0_peaks.txt	Intergenic	LTR57-int|LTR|ERVL	-50028	NM_014781	9821	Hs.196102	NM_014781	ENSG00000023287	RB1CC1	ATG17|CC1|FIP200|PPP1R131	RB1 inducible coiled-coil 1	protein-coding
Merged-chr5-138331924-2	chr5	138331823	138332026	+	13.500000	BG4_HaCaT_m1_F2L0_peaks.txt|BG4_HaCaT_m1_rep1_F2L0_peaks.txt	promoter-TSS (NM_001287582)	promoter-TSS (NM_001287582)	-47	NM_022809	995	Hs.656	NM_001790	ENSG00000158402	CDC25C	CDC25|PPP1R60	cell division cycle 25C	protein-coding
Merged-chr9-136546297-2	chr9	136546154	136546440	+	13.500000	BG4_HaCaT_m1_F2L0_peaks.txt|BG4_HaCaT_m1_rep1_F2L0_peaks.txt	promoter-TSS (NR_039821)	promoter-TSS (NR_039821)	-38	NR_039821	100616301		NR_039821	ENSG00000265181	MIR4674	-	microRNA 4674	ncRNA
Merged-chr17-4967299-2	chr17	4967153	4967446	+	13.500000	BG4_HaCaT_m1_F2L0_peaks.txt|BG4_HaCaT_m1_rep1_F2L0_peaks.txt	TTS (NM_001171167)	TTS (NM_001171167)	538	NM_004890	9552	Hs.90436	NM_004890	ENSG00000091640	SPAG7	ACRP|FSA-1	sperm associated antigen 7	protein-coding
Merged-chr11-86160742-2	chr11	86160622	86160862	+	13.500000	BG4_HaCaT_m1_F2L0_peaks.txt|BG4_HaCaT_m1_rep1_F2L0_peaks.txt	Intergenic	L2c|LINE|L2	-83642	NM_001308007	8726	Hs.503510	NM_003797	ENSG00000074266	EED	HEED|WAIT1	embryonic ectoderm development	protein-coding
Merged-chr1-225449360-2	chr1	225449203	225449518	+	13.500000	BG4_HaCaT_m1_F2L0_peaks.txt|BG4_HaCaT_m1_rep1_F2L0_peaks.txt	Intergenic	Intergenic	-20505	NM_194442	3930	Hs.435166	NM_002296	ENSG00000143815	LBR	DHCR14B|LMN2R|PHA|TDRD18	lamin B receptor	protein-coding
Merged-chr6-30717445-2	chr6	30717344	30717547	+	13.500000	BG4_HaCaT_m1_F2L0_peaks.txt|BG4_HaCaT_m1_rep1_F2L0_peaks.txt	5' UTR (NM_014641, exon 1 of 15).7	5' UTR (NM_014641, exon 1 of 15).7	236	NM_014641	9656	Hs.653495	NM_014641	ENSG00000137337	MDC1	NFBD1	mediator of DNA damage checkpoint 1	protein-coding
Merged-chr11-695239-2	chr11	695127	695352	+	13.500000	BG4_HaCaT_m1_F2L0_peaks.txt|BG4_HaCaT_m1_rep1_F2L0_peaks.txt	promoter-TSS (NM_001042463)	promoter-TSS (NM_001042463)	-352	NM_001276274	283232	Hs.448664	NM_174940	ENSG00000177042	TMEM80	-	transmembrane protein 80	protein-coding
Merged-chr20-41003462-1	chr20	41003362	41003562	+	13.500000	BG4_HaCaT_m1_F2L0_peaks.txt	intron (NM_001318197, intron 1 of 3)	intron (NM_001318197, intron 1 of 3)	22701	NM_001318196	100128988	Hs.636443	NM_001318196		LOC100128988	-	uncharacterized LOC100128988	protein-coding
Merged-chr12-55973894-2	chr12	55973781	55974008	+	13.500000	BG4_HaCaT_m1_F2L0_peaks.txt|BG4_HaCaT_m1_rep1_F2L0_peaks.txt	promoter-TSS (NM_001252036)	promoter-TSS (NM_001252036)	-19	NM_001252036	5869	Hs.157659	NM_002868	ENSG00000111540	RAB5B	-	RAB5B, member RAS oncogene family	protein-coding
Merged-chr11-34654081-2	chr11	34653950	34654213	+	13.500000	BG4_HaCaT_m1_F2L0_peaks.txt|BG4_HaCaT_m1_rep1_F2L0_peaks.txt	intron (NM_012153, intron 6 of 8)	intron (NM_012153, intron 6 of 8)	21617	NM_001206616	26298	Hs.653859	NM_012153	ENSG00000135373	EHF	ESE3|ESE3B|ESEJ	ETS homologous factor	protein-coding
Merged-chr16-68756431-2	chr16	68756302	68756561	+	13.500000	BG4_HaCaT_m1_F2L0_peaks.txt|BG4_HaCaT_m1_rep1_F2L0_peaks.txt	intron (NM_004360, intron 2 of 15)	intron (NM_004360, intron 2 of 15)	13915	NR_106988	102465753		NR_106988	ENSG00000280494	MIR7641-2	B-ATF|hsa-mir-7641-2	microRNA 7641-2	ncRNA
Merged-chr2-64839070-2	chr2	64838968	64839172	+	13.500000	BG4_HaCaT_m1_F2L0_peaks.txt|BG4_HaCaT_m1_rep1_F2L0_peaks.txt	Intergenic	Intergenic	24561	NR_110224	101927438	Hs.580313	NR_110224	ENSG00000234572	LINC01800	-	long intergenic non-protein coding RNA 1800	ncRNA
Merged-chr8-25458623-2	chr8	25458503	25458744	+	13.450001	BG4_HaCaT_m1_F2L0_peaks.txt|BG4_HaCaT_m1_rep1_F2L0_peaks.txt	promoter-TSS (NM_017634)	promoter-TSS (NM_017634)	-155	NM_017634	54793	Hs.72071	NM_017634	ENSG00000104756	KCTD9	BTBD27	potassium channel tetramerization domain containing 9	protein-coding
Merged-chr14-74620778-2	chr14	74620678	74620879	+	13.450000	BG4_HaCaT_m1_F2L0_peaks.txt|BG4_HaCaT_m1_rep1_F2L0_peaks.txt	Intergenic	MIRb|SINE|MIR	-8447	NM_000428	4053	Hs.512776	NM_000428	ENSG00000119681	LTBP2	C14orf141|GLC3D|LTBP3|MSPKA|MSTP031|WMS3	latent transforming growth factor beta binding protein 2	protein-coding
Merged-chr2-3558480-2	chr2	3558364	3558596	+	13.400000	BG4_HaCaT_m1_F2L0_peaks.txt|BG4_HaCaT_m1_rep1_F2L0_peaks.txt	promoter-TSS (NR_038431)	promoter-TSS (NR_038431)	93	NR_038430	100506054	Hs.606550	NR_038429	ENSG00000234171	RNASEH1-AS1	-	RNASEH1 antisense RNA 1	ncRNA
Merged-chr17-33112995-2	chr17	33112893	33113097	+	13.400000	BG4_HaCaT_m1_F2L0_peaks.txt|BG4_HaCaT_m1_rep1_F2L0_peaks.txt	intron (NM_001094, intron 1 of 9)	intron (NM_001094, intron 1 of 9)	120144	NM_001317225	124912	Hs.434112	NM_173847	ENSG00000141316	SPACA3	ALLP17|CT54|LYC3|LYZC|LYZL3|SLLP1	sperm acrosome associated 3	protein-coding
Merged-chr9-98248936-2	chr9	98248827	98249045	+	13.400000	BG4_HaCaT_m1_F2L0_peaks.txt|BG4_HaCaT_m1_rep1_F2L0_peaks.txt	intron (NR_051978, intron 1 of 11)	intron (NR_051978, intron 1 of 11)	6785	NM_001267571	55357	Hs.371016	NM_018421	ENSG00000095383	TBC1D2	PARIS-1|PARIS1|TBC1D2A	TBC1 domain family member 2	protein-coding
Merged-chr9-136849337-2	chr9	136849230	136849444	+	13.400000	BG4_HaCaT_m1_F2L0_peaks.txt|BG4_HaCaT_m1_rep1_F2L0_peaks.txt	non-coding (NR_109808, exon 1 of 3)	non-coding (NR_109808, exon 1 of 3)	521	NM_001287343	29085	Hs.409834	NM_014172	ENSG00000054148	PHPT1	CGI-202|HEL-S-132P|HSPC141|PHP|PHP14	phosphohistidine phosphatase 1	protein-coding
Merged-chr11-18383942-2	chr11	18383839	18384045	+	13.400000	BG4_HaCaT_m1_F2L0_peaks.txt|BG4_HaCaT_m1_rep1_F2L0_peaks.txt	Intergenic	Intergenic	-3845	NR_036116	100423016		NR_036116	ENSG00000264603	MIR3159	-	microRNA 3159	ncRNA
Merged-chr3-172750572-2	chr3	172750426	172750718	+	13.400000	BG4_HaCaT_m1_F2L0_peaks.txt|BG4_HaCaT_m1_rep1_F2L0_peaks.txt	promoter-TSS (NM_001258316)	promoter-TSS (NM_001258316)	-113	NM_001258316	1894	Hs.518299	NM_018098	ENSG00000114346	ECT2	ARHGEF31	epithelial cell transforming 2	protein-coding
Merged-chr11-9460820-2	chr11	9460718	9460923	+	13.400000	BG4_HaCaT_m1_F2L0_peaks.txt|BG4_HaCaT_m1_rep1_F2L0_peaks.txt	promoter-TSS (NR_036539)	promoter-TSS (NR_036539)	-122	NR_036539	644656	Hs.597846	NR_036539	ENSG00000268403	LOC644656	-	uncharacterized LOC644656	ncRNA
Merged-chr6-30811038-2	chr6	30810912	30811165	+	13.400000	BG4_HaCaT_m1_F2L0_peaks.txt|BG4_HaCaT_m1_rep1_F2L0_peaks.txt	Intergenic	MER74A|LTR|ERVL	19621	NR_130726	401247		NR_130726	ENSG00000214894	LINC00243	C6orf214|NCRNA00243	long intergenic non-protein coding RNA 243	ncRNA
Merged-chr2-88627714-2	chr2	88627526	88627902	+	13.400000	BG4_HaCaT_m1_F2L0_peaks.txt|BG4_HaCaT_m1_rep1_F2L0_peaks.txt	promoter-TSS (NR_135540)	promoter-TSS (NR_135540)	-115	NR_135540	101928403	Hs.434326	NR_135540	ENSG00000234028	LOC101928403	-	uncharacterized LOC101928403	ncRNA
Merged-chr9-112170383-2	chr9	112170247	112170520	+	13.400000	BG4_HaCaT_m1_F2L0_peaks.txt|BG4_HaCaT_m1_rep1_F2L0_peaks.txt	intron (NM_022486, intron 1 of 16)	intron (NM_022486, intron 1 of 16)	4914	NM_022486	64420	Hs.494827	NM_022486	ENSG00000106868	SUSD1	-	sushi domain containing 1	protein-coding
Merged-chr15-40866059-2	chr15	40865908	40866210	+	13.400000	BG4_HaCaT_m1_F2L0_peaks.txt|BG4_HaCaT_m1_rep1_F2L0_peaks.txt	Intergenic	Intergenic	8230	NM_133639	171177	Hs.447901	NM_133639	ENSG00000104140	RHOV	ARHV|CHP|WRCH2	ras homolog family member V	protein-coding
Merged-chr14-64540511-2	chr14	64540368	64540654	+	13.400000	BG4_HaCaT_m1_F2L0_peaks.txt|BG4_HaCaT_m1_rep1_F2L0_peaks.txt	promoter-TSS (NR_110550)	promoter-TSS (NR_110550)	43	NM_021979	3306	Hs.432648	NM_021979	ENSG00000126803	HSPA2	HSP70-2|HSP70-3	heat shock protein family A (Hsp70) member 2	protein-coding
Merged-chr14-51382707-2	chr14	51382546	51382868	+	13.400000	BG4_HaCaT_m1_F2L0_peaks.txt|BG4_HaCaT_m1_rep1_F2L0_peaks.txt	Intergenic	Intergenic	49314	NR_038358	283553	Hs.325752	NR_038358	ENSG00000258479	LINC00640	-	long intergenic non-protein coding RNA 640	ncRNA
Merged-chr9-137612340-2	chr9	137612207	137612474	+	13.350000	BG4_HaCaT_m1_F2L0_peaks.txt|BG4_HaCaT_m1_rep1_F2L0_peaks.txt	intron (NM_152285, intron 1 of 7)	intron (NM_152285, intron 1 of 7)	6189	NR_122036	85026	Hs.522520	NM_032937	ENSG00000203993	ARRDC1-AS1	C9orf37	ARRDC1 antisense RNA 1	ncRNA
Merged-chr2-9234930-2	chr2	9234780	9235080	+	13.350000	BG4_HaCaT_m1_F2L0_peaks.txt|BG4_HaCaT_m1_rep1_F2L0_peaks.txt	intron (NM_003887, intron 1 of 27)	intron (NM_003887, intron 1 of 27)	28165	NM_003887	8853	Hs.555902	NM_003887	ENSG00000151693	ASAP2	AMAP2|CENTB3|DDEF2|PAG3|PAP|Pap-alpha|SHAG1	ArfGAP with SH3 domain, ankyrin repeat and PH domain 2	protein-coding
Merged-chr13-51584083-2	chr13	51583957	51584210	+	13.350000	BG4_HaCaT_m1_F2L0_peaks.txt|BG4_HaCaT_m1_rep1_F2L0_peaks.txt	promoter-TSS (NM_052950)	promoter-TSS (NM_052950)	-265	NM_052950	115825	Hs.46506	NM_052950	ENSG00000139668	WDFY2	PROF|WDF2|ZFYVE22	WD repeat and FYVE domain containing 2	protein-coding
Merged-chr1-55429414-2	chr1	55429267	55429562	+	13.350000	BG4_HaCaT_m1_F2L0_peaks.txt|BG4_HaCaT_m1_rep1_F2L0_peaks.txt	Intergenic	Intergenic	203773	NR_039618	100616272		NR_039618	ENSG00000265822	MIR4422	mir-4422	microRNA 4422	ncRNA
Merged-chr11-2400455-2	chr11	2400273	2400637	+	13.300000	BG4_HaCaT_m1_F2L0_peaks.txt|BG4_HaCaT_m1_rep1_F2L0_peaks.txt	promoter-TSS (NM_001297658)	promoter-TSS (NM_001297658)	-33	NM_001297661	10078	Hs.523424	NM_005706	ENSG00000184281	TSSC4	-	tumor suppressing subtransferable candidate 4	protein-coding
Merged-chr15-58771009-2	chr15	58770902	58771117	+	13.250000	BG4_HaCaT_m1_F2L0_peaks.txt|BG4_HaCaT_m1_rep1_F2L0_peaks.txt	promoter-TSS (NM_001040453)	promoter-TSS (NM_001040453)	-35	NR_135474	101928725	Hs.572321	NR_135474	ENSG00000245975	LOC101928725	-	uncharacterized LOC101928725	ncRNA
Merged-chr9-96884667-2	chr9	96884549	96884785	+	13.250000	BG4_HaCaT_m1_F2L0_peaks.txt|BG4_HaCaT_m1_rep1_F2L0_peaks.txt	Intergenic	L1MDb|LINE|L1	15767	NR_038890	100132781	Hs.710921	NR_038890		LOC100132781	-	cyclin Y like 1 pseudogene	pseudo
Merged-chr17-7688328-2	chr17	7688166	7688491	+	13.250000	BG4_HaCaT_m1_F2L0_peaks.txt|BG4_HaCaT_m1_rep1_F2L0_peaks.txt	promoter-TSS (NM_000546)	promoter-TSS (NM_000546)	-21	NM_018081	55135	Hs.408312	NM_018081	ENSG00000141499	WRAP53	DKCB3|TCAB1|WDR79	WD repeat containing antisense to TP53	protein-coding
Merged-chr5-41904238-2	chr5	41904068	41904408	+	13.250000	BG4_HaCaT_m1_F2L0_peaks.txt|BG4_HaCaT_m1_rep1_F2L0_peaks.txt	promoter-TSS (NM_175921)	promoter-TSS (NM_175921)	-106	NM_175921	285636	Hs.29899	NM_175921	ENSG00000205765	C5orf51	-	chromosome 5 open reading frame 51	protein-coding
Merged-chr11-9566152-2	chr11	9566011	9566293	+	13.250000	BG4_HaCaT_m1_F2L0_peaks.txt|BG4_HaCaT_m1_rep1_F2L0_peaks.txt	Intergenic	Intergenic	-7529	NM_003390	7465	Hs.249441	NM_003390	ENSG00000166483	WEE1	WEE1A|WEE1hu	WEE1 G2 checkpoint kinase	protein-coding
Merged-chr8-10840006-2	chr8	10839895	10840118	+	13.250000	BG4_HaCaT_m1_F2L0_peaks.txt|BG4_HaCaT_m1_rep1_F2L0_peaks.txt	promoter-TSS (NM_017884)	promoter-TSS (NM_017884)	-20	NR_125432	101929229	Hs.129800	NR_125432		LOC101929229	-	uncharacterized LOC101929229	ncRNA
Merged-chr11-13277584-2	chr11	13277432	13277737	+	13.250000	BG4_HaCaT_m1_F2L0_peaks.txt|BG4_HaCaT_m1_rep1_F2L0_peaks.txt	promoter-TSS (NM_001297719)	promoter-TSS (NM_001297719)	-143	NM_001030273	406	Hs.65734	NM_001178	ENSG00000133794	ARNTL	BMAL1|BMAL1c|JAP3|MOP3|PASD3|TIC|bHLHe5	aryl hydrocarbon receptor nuclear translocator like	protein-coding
Merged-chr17-36921709-2	chr17	36921565	36921854	+	13.250000	BG4_HaCaT_m1_F2L0_peaks.txt|BG4_HaCaT_m1_rep1_F2L0_peaks.txt	intron (NR_135670, intron 1 of 1).2	MIRb|SINE|MIR	14952	NR_135671	102723471	Hs.567930	NR_135668	ENSG00000277268	LOC102723471	-	uncharacterized LOC102723471	ncRNA
Merged-chr9-134164961-2	chr9	134164855	134165068	+	13.250000	BG4_HaCaT_m1_F2L0_peaks.txt|BG4_HaCaT_m1_rep1_F2L0_peaks.txt	promoter-TSS (NR_023344)	promoter-TSS (NR_023344)	-397	NR_023344	100151684	Hs.545589	NR_023344	ENSG00000221676	RNU6ATAC	RNU6ATAC1|U6ATAC	RNA, U6atac small nuclear (U12-dependent splicing)	snRNA
Merged-chr13-49444158-2	chr13	49443986	49444330	+	13.250000	BG4_HaCaT_m1_F2L0_peaks.txt|BG4_HaCaT_m1_rep1_F2L0_peaks.txt	promoter-TSS (NM_001320699)	promoter-TSS (NM_001320699)	-32	NM_001079670	81617	Hs.87159	NM_030925	ENSG00000102547	CAB39L	MO25-BETA|MO2L|bA103J18.3	calcium binding protein 39 like	protein-coding
Merged-chr15-86336236-2	chr15	86336105	86336368	+	13.250000	BG4_HaCaT_m1_F2L0_peaks.txt|BG4_HaCaT_m1_rep1_F2L0_peaks.txt	intron (NM_152336, intron 17 of 24)	intron (NM_152336, intron 17 of 24)	-19268	NR_046012	727915	Hs.451281	NR_046012	ENSG00000260125	AGBL1-AS1	-	AGBL1 antisense RNA 1	ncRNA
Merged-chr14-65356563-2	chr14	65356423	65356704	+	13.250000	BG4_HaCaT_m1_F2L0_peaks.txt|BG4_HaCaT_m1_rep1_F2L0_peaks.txt	Intergenic	Intergenic	-21380	NR_039857	100616176		NR_039857	ENSG00000266740	MIR4708	mir-4708	microRNA 4708	ncRNA
Merged-chr14-55807242-2	chr14	55807097	55807387	+	13.250000	BG4_HaCaT_m1_F2L0_peaks.txt|BG4_HaCaT_m1_rep1_F2L0_peaks.txt	Intergenic	Intergenic	-10568	NR_026797	645687	Hs.569345	NR_026796		LINC00520	C14orf34	long intergenic non-protein coding RNA 520	ncRNA
Merged-chr5-33440743-2	chr5	33440639	33440847	+	13.250000	BG4_HaCaT_m1_F2L0_peaks.txt|BG4_HaCaT_m1_rep1_F2L0_peaks.txt	promoter-TSS (NM_152295)	promoter-TSS (NM_152295)	-33	NR_047676	6897	Hs.481860	NM_152295	ENSG00000113407	TARS	ThrRS	threonyl-tRNA synthetase	protein-coding
Merged-chr20-18252836-2	chr20	18252704	18252968	+	13.250000	BG4_HaCaT_m1_F2L0_peaks.txt|BG4_HaCaT_m1_rep1_F2L0_peaks.txt	Intergenic	Intergenic	-35447	NM_001282996	7692	Hs.472221	NM_003434	ENSG00000125846	ZNF133	ZNF150|pHZ-13|pHZ-66	zinc finger protein 133	protein-coding
Merged-chr20-23350661-2	chr20	23350523	23350800	+	13.250000	BG4_HaCaT_m1_F2L0_peaks.txt|BG4_HaCaT_m1_rep1_F2L0_peaks.txt	promoter-TSS (NM_013248)	promoter-TSS (NM_013248)	-75	NM_013248	29107	Hs.516933	NM_013248	ENSG00000132661	NXT1	MTR2|P15	nuclear transport factor 2 like export factor 1	protein-coding
Merged-chr16-67562198-2	chr16	67562060	67562336	+	13.250000	BG4_HaCaT_m1_F2L0_peaks.txt|BG4_HaCaT_m1_rep1_F2L0_peaks.txt	promoter-TSS (NM_001191022)	promoter-TSS (NM_001191022)	-209	NM_001191022	10664	Hs.368367	NM_006565	ENSG00000102974	CTCF	MRD21	CCCTC-binding factor	protein-coding
Merged-chr16-72093738-2	chr16	72093619	72093858	+	13.250000	BG4_HaCaT_m1_F2L0_peaks.txt|BG4_HaCaT_m1_rep1_F2L0_peaks.txt	promoter-TSS (NM_001324354)	promoter-TSS (NM_001324354)	22	NM_014003	9785	Hs.151218	NM_014003	ENSG00000140829	DHX38	DDX38|PRP16|PRPF16	DEAH-box helicase 38	protein-coding
Merged-chr8-86002870-2	chr8	86002743	86002998	+	13.250000	BG4_HaCaT_m1_F2L0_peaks.txt|BG4_HaCaT_m1_rep1_F2L0_peaks.txt	Intergenic	MER44B|DNA|TcMar-Tigger	66827	NM_033126	85481	Hs.566854	NM_033126	ENSG00000147613	PSKH2	-	protein serine kinase H2	protein-coding
Merged-chr17-40287775-2	chr17	40287651	40287900	+	13.250000	BG4_HaCaT_m1_F2L0_peaks.txt|BG4_HaCaT_m1_rep1_F2L0_peaks.txt	promoter-TSS (NM_001254)	promoter-TSS (NM_001254)	-119	NM_001254	990	Hs.405958	NM_001254	ENSG00000094804	CDC6	CDC18L|HsCDC18|HsCDC6|MGORS5	cell division cycle 6	protein-coding
Merged-chr19-47515322-2	chr19	47515216	47515428	+	13.200001	BG4_HaCaT_m1_F2L0_peaks.txt|BG4_HaCaT_m1_rep1_F2L0_peaks.txt	promoter-TSS (NR_038456)	promoter-TSS (NR_038456)	-64	NM_003827	8775	Hs.126938	NM_003827	ENSG00000105402	NAPA	SNAPA	NSF attachment protein alpha	protein-coding
Merged-chr17-28335635-2	chr17	28335510	28335761	+	13.200001	BG4_HaCaT_m1_F2L0_peaks.txt|BG4_HaCaT_m1_rep1_F2L0_peaks.txt	promoter-TSS (NM_001267774)	promoter-TSS (NM_001267774)	113	NM_021137	7126	Hs.76090	NM_021137	ENSG00000109079	TNFAIP1	B12|B61|BTBD34|EDP1|hBACURD2	TNF alpha induced protein 1	protein-coding
Merged-chr14-93043638-2	chr14	93043536	93043741	+	13.200000	BG4_HaCaT_m1_F2L0_peaks.txt|BG4_HaCaT_m1_rep1_F2L0_peaks.txt	intron (NM_001142593, intron 3 of 10)	intron (NM_001142593, intron 3 of 10)	-23814	NR_002808	319085	Hs.612888	NR_002808	ENSG00000258730	ITPK1-AS1	C14orf85|ITPK1-AS|ITPK1AS|NCRNA00203	ITPK1 antisense RNA 1	ncRNA
Merged-chr14-95534926-1	chr14	95534826	95535026	+	13.200000	BG4_HaCaT_m1_rep1_F2L0_peaks.txt	promoter-TSS (NR_001459)	promoter-TSS (NR_001459)	-54	NR_001459	283596	Hs.448753	NR_001459		SNHG10	C14orf62|LINC00063|NCRNA00063	small nucleolar RNA host gene 10	ncRNA
Merged-chr2-70329117-2	chr2	70329008	70329227	+	13.200000	BG4_HaCaT_m1_F2L0_peaks.txt|BG4_HaCaT_m1_rep1_F2L0_peaks.txt	Intergenic	Intergenic	-27029	NM_032822	84908	Hs.516077	NM_032822	ENSG00000035141	FAM136A	-	family with sequence similarity 136 member A	protein-coding
Merged-chr15-74193453-2	chr15	74193298	74193608	+	13.200000	BG4_HaCaT_m1_F2L0_peaks.txt|BG4_HaCaT_m1_rep1_F2L0_peaks.txt	TTS (NM_001142620)	TTS (NM_001142620)	9426	NM_022369	64220	Hs.24553	NM_022369	ENSG00000137868	STRA6	MCOPCB8|MCOPS9|PP14296	stimulated by retinoic acid 6	protein-coding
Merged-chr1-235328363-2	chr1	235328228	235328499	+	13.200000	BG4_HaCaT_m1_F2L0_peaks.txt|BG4_HaCaT_m1_rep1_F2L0_peaks.txt	promoter-TSS (NM_001206794)	promoter-TSS (NM_001206794)	-75	NM_001037277	9453	Hs.730768	NM_004837	ENSG00000152904	GGPS1	GGPPS|GGPPS1	geranylgeranyl diphosphate synthase 1	protein-coding
Merged-chr9-97983228-2	chr9	97983116	97983341	+	13.200000	BG4_HaCaT_m1_F2L0_peaks.txt|BG4_HaCaT_m1_rep1_F2L0_peaks.txt	promoter-TSS (NM_006401)	promoter-TSS (NM_006401)	21	NM_006401	10541	Hs.730654	NM_006401	ENSG00000136938	ANP32B	APRIL|PHAPI2|SSP29	acidic nuclear phosphoprotein 32 family member B	protein-coding
Merged-chr11-207511-2	chr11	207400	207623	+	13.150000	BG4_HaCaT_m1_F2L0_peaks.txt|BG4_HaCaT_m1_rep1_F2L0_peaks.txt	promoter-TSS (NM_001098787)	promoter-TSS (NM_001098787)	0	NM_001286134	60626	Hs.592292	NM_021932	ENSG00000177963	RIC8A	RIC8	RIC8 guanine nucleotide exchange factor A	protein-coding
Merged-chr2-17417220-2	chr2	17417074	17417366	+	13.150000	BG4_HaCaT_m1_F2L0_peaks.txt|BG4_HaCaT_m1_rep1_F2L0_peaks.txt	Intergenic	MLT1B-int|LTR|ERVL-MaLR	101219	NM_001099218	729475	Hs.515802	NM_001099218	ENSG00000214842	RAD51AP2	-	RAD51 associated protein 2	protein-coding
Merged-chr3-189908920-2	chr3	189908786	189909055	+	13.150000	BG4_HaCaT_m1_F2L0_peaks.txt|BG4_HaCaT_m1_rep1_F2L0_peaks.txt	Intergenic	Intergenic	78998	NR_030642	100126340		NR_030642	ENSG00000216058	MIR944	MIRN944|hsa-mir-944|mir-944	microRNA 944	ncRNA
Merged-chr2-112692691-2	chr2	112692528	112692855	+	13.150000	BG4_HaCaT_m1_F2L0_peaks.txt|BG4_HaCaT_m1_rep1_F2L0_peaks.txt	Intergenic	Intergenic	46834	NM_005415	6574	Hs.187946	NM_005415	ENSG00000144136	SLC20A1	GLVR1|Glvr-1|PIT1|PiT-1	solute carrier family 20 member 1	protein-coding
Merged-chr16-57341714-2	chr16	57341523	57341905	+	13.150000	BG4_HaCaT_m1_F2L0_peaks.txt|BG4_HaCaT_m1_rep1_F2L0_peaks.txt	Intergenic	Intergenic	-17069	NM_002990	6367	Hs.534347	NM_002990	ENSG00000102962	CCL22	A-152E5.1|ABCD-1|DC/B-CK|MDC|SCYA22|STCP-1	C-C motif chemokine ligand 22	protein-coding
Merged-chr20-44210877-2	chr20	44210690	44211065	+	13.150000	BG4_HaCaT_m1_F2L0_peaks.txt|BG4_HaCaT_m1_rep1_F2L0_peaks.txt	promoter-TSS (NR_038338)	promoter-TSS (NR_038338)	29	NM_016470	51526	Hs.75798	NM_016470	ENSG00000132823	OSER1	C20orf111|HSPC207|Osr1|Perit1|dJ1183I21.1	oxidative stress responsive serine rich 1	protein-coding
Merged-chr11-67508312-2	chr11	67508165	67508460	+	13.150000	BG4_HaCaT_m1_F2L0_peaks.txt|BG4_HaCaT_m1_rep1_F2L0_peaks.txt	promoter-TSS (NM_001271849)	promoter-TSS (NM_001271849)	-125	NR_073484	10263	Hs.523835	NM_005851	ENSG00000167797	CDK2AP2	DOC-1R|p14	cyclin dependent kinase 2 associated protein 2	protein-coding
Merged-chr8-19128392-2	chr8	19128279	19128505	+	13.150000	BG4_HaCaT_m1_F2L0_peaks.txt|BG4_HaCaT_m1_rep1_F2L0_peaks.txt	Intergenic	L3|LINE|CR1	-114706	NM_015310	23362	Hs.434255	NM_015310	ENSG00000156011	PSD3	EFA6D|EFA6R|HCA67	pleckstrin and Sec7 domain containing 3	protein-coding
Merged-chr9-69180826-2	chr9	69180686	69180967	+	13.150000	BG4_HaCaT_m1_F2L0_peaks.txt|BG4_HaCaT_m1_rep1_F2L0_peaks.txt	intron (NM_201629, intron 1 of 20)	intron (NM_201629, intron 1 of 20)	6771	NM_004817	9414	Hs.50382	NM_004817	ENSG00000119139	TJP2	C9DUPq21.11|DFNA51|DUP9q21.11|PFIC4|X104|ZO2	tight junction protein 2	protein-coding
Merged-chr9-100739828-2	chr9	100739719	100739938	+	13.150000	BG4_HaCaT_m1_F2L0_peaks.txt|BG4_HaCaT_m1_rep1_F2L0_peaks.txt	Intergenic	L1PB1|LINE|L1	161749	NM_001018116	347273	Hs.99004	NM_001018116	ENSG00000170681	MURC	CAVIN4|cavin-4	muscle related coiled-coil protein	protein-coding
Merged-chr2-128305321-2	chr2	128305208	128305434	+	13.150000	BG4_HaCaT_m1_F2L0_peaks.txt|BG4_HaCaT_m1_rep1_F2L0_peaks.txt	intron (NM_004807, intron 1 of 1)	intron (NM_004807, intron 1 of 1)	13276	NM_004807	9394	Hs.512841	NM_004807	ENSG00000136720	HS6ST1	HH15|HS6ST	heparan sulfate 6-O-sulfotransferase 1	protein-coding
Merged-chr16-30658209-2	chr16	30658108	30658311	+	13.150000	BG4_HaCaT_m1_F2L0_peaks.txt|BG4_HaCaT_m1_rep1_F2L0_peaks.txt	Intergenic	CpG	-1310	NM_001105079	64319	Hs.247186	NM_022452	ENSG00000156860	FBRS	FBS|FBS1	fibrosin	protein-coding
Merged-chr14-54252206-2	chr14	54252076	54252336	+	13.150000	BG4_HaCaT_m1_F2L0_peaks.txt|BG4_HaCaT_m1_rep1_F2L0_peaks.txt	Intergenic	Intergenic	-144662	NM_001330173	1033	Hs.84113	NM_005192	ENSG00000100526	CDKN3	CDI1|CIP2|KAP|KAP1	cyclin dependent kinase inhibitor 3	protein-coding
Merged-chr1-221742222-2	chr1	221742098	221742346	+	13.150000	BG4_HaCaT_m1_F2L0_peaks.txt|BG4_HaCaT_m1_rep1_F2L0_peaks.txt	promoter-TSS (NM_007207)	promoter-TSS (NM_007207)	-46	NM_007207	11221	Hs.497822	NM_007207	ENSG00000143507	DUSP10	MKP-5|MKP5	dual specificity phosphatase 10	protein-coding
Merged-chr11-108222897-2	chr11	108222796	108222999	+	13.150000	BG4_HaCaT_m1_F2L0_peaks.txt|BG4_HaCaT_m1_rep1_F2L0_peaks.txt	promoter-TSS (NM_000051)	promoter-TSS (NM_000051)	65	NM_000051	472	Hs.367437	NM_000051	ENSG00000149311	ATM	AT1|ATA|ATC|ATD|ATDC|ATE|TEL1|TELO1	ATM serine/threonine kinase	protein-coding
Merged-chr20-35742506-2	chr20	35742398	35742614	+	13.150000	BG4_HaCaT_m1_F2L0_peaks.txt|BG4_HaCaT_m1_rep1_F2L0_peaks.txt	promoter-TSS (NM_001242599)	promoter-TSS (NM_001242599)	-170	NM_004902	9584	Hs.282901	NM_004902	ENSG00000131051	RBM39	CAPER|CAPERalpha|FSAP59|HCC1|RNPC2	RNA binding motif protein 39	protein-coding
Merged-chr11-9314836-2	chr11	9314735	9314937	+	13.150000	BG4_HaCaT_m1_F2L0_peaks.txt|BG4_HaCaT_m1_rep1_F2L0_peaks.txt	promoter-TSS (NM_015012)	promoter-TSS (NM_015012)	-68	NR_028491	440026	Hs.594563	NM_015012	ENSG00000166471	TMEM41B	-	transmembrane protein 41B	protein-coding
Merged-chr20-25179040-2	chr20	25178926	25179155	+	13.100000	BG4_HaCaT_m1_F2L0_peaks.txt|BG4_HaCaT_m1_rep1_F2L0_peaks.txt	Intergenic	Intergenic	-16630	NM_001322390	955	Hs.500375	NM_001247	ENSG00000197586	ENTPD6	CD39L2|IL-6SAG|IL6ST2|NTPDase-6|dJ738P15.3	ectonucleoside triphosphate diphosphohydrolase 6 (putative)	protein-coding
Merged-chr19-507288-2	chr19	507162	507414	+	13.100000	BG4_HaCaT_m1_F2L0_peaks.txt|BG4_HaCaT_m1_rep1_F2L0_peaks.txt	promoter-TSS (NM_033513)	promoter-TSS (NM_033513)	-209	NM_033513	91978	Hs.369613	NM_033513	ENSG00000141933	TPGS1	C19orf20|GTRGEO22|PGs1	tubulin polyglutamylase complex subunit 1	protein-coding
Merged-chr1-152024379-2	chr1	152024242	152024517	+	13.100000	BG4_HaCaT_m1_F2L0_peaks.txt|BG4_HaCaT_m1_rep1_F2L0_peaks.txt	Intergenic	Intergenic	6101	NR_103561	441908	Hs.656557	NR_103561		NBPF18P	-	neuroblastoma breakpoint family member 18, pseudogene	pseudo
Merged-chr1-226940113-2	chr1	226939994	226940232	+	13.050000	BG4_HaCaT_m1_F2L0_peaks.txt|BG4_HaCaT_m1_rep1_F2L0_peaks.txt	promoter-TSS (NM_020247)	promoter-TSS (NM_020247)	-124	NM_020247	56997	Hs.118241	NM_020247	ENSG00000163050	COQ8A	ADCK3|ARCA2|CABC1|COQ10D4|COQ8|SCAR9	coenzyme Q8A	protein-coding
Merged-chr9-98782173-2	chr9	98782072	98782274	+	13.050000	BG4_HaCaT_m1_F2L0_peaks.txt|BG4_HaCaT_m1_rep1_F2L0_peaks.txt	intron (NM_173551, intron 5 of 14)	intron (NM_173551, intron 5 of 14)	14369	NM_173551	203286	Hs.406890	NM_173551	ENSG00000165138	ANKS6	ANKRD14|NPHP16|PKDR1|SAMD6	ankyrin repeat and sterile alpha motif domain containing 6	protein-coding
Merged-chr13-20420085-2	chr13	20419985	20420186	+	13.050000	BG4_HaCaT_m1_F2L0_peaks.txt|BG4_HaCaT_m1_rep1_F2L0_peaks.txt	intron (NM_015974, intron 5 of 7)	intron (NM_015974, intron 5 of 7)	13761	NR_039721	100616304		NR_039721	ENSG00000263978	MIR4499	-	microRNA 4499	ncRNA
Merged-chr17-16438835-2	chr17	16438728	16438943	+	13.050000	BG4_HaCaT_m1_F2L0_peaks.txt|BG4_HaCaT_m1_rep1_F2L0_peaks.txt	promoter-TSS (NR_027179)	promoter-TSS (NR_027179)	-152	NR_045028	125144	Hs.368934	NM_152350	ENSG00000175061	LRRC75A-AS1	C17orf45|C17orf76-AS1|FAM211A-AS1|NCRNA00188|TSAP19	LRRC75A antisense RNA 1	ncRNA
Merged-chr11-62574054-2	chr11	62573951	62574157	+	13.050000	BG4_HaCaT_m1_F2L0_peaks.txt|BG4_HaCaT_m1_rep1_F2L0_peaks.txt	promoter-TSS (NM_001404)	promoter-TSS (NM_001404)	-66	NM_001404	1937	Hs.144835	NM_001404	ENSG00000254772	EEF1G	EF1G|GIG35	eukaryotic translation elongation factor 1 gamma	protein-coding
Merged-chr14-99604486-2	chr14	99604321	99604651	+	13.050000	BG4_HaCaT_m1_F2L0_peaks.txt|BG4_HaCaT_m1_rep1_F2L0_peaks.txt	promoter-TSS (NM_001329411)	promoter-TSS (NM_001329411)	-11	NM_001329411	84439	Hs.131714	NM_032425	ENSG00000182218	HHIPL1	KIAA1822|UNQ9245	HHIP like 1	protein-coding
Merged-chr22-18032600-2	chr22	18032490	18032711	+	13.050000	BG4_HaCaT_m1_F2L0_peaks.txt|BG4_HaCaT_m1_rep1_F2L0_peaks.txt	intron (NR_024417, intron 1 of 1)	intron (NR_024417, intron 1 of 1)	3215	NR_024417	100192420	Hs.589947	NR_024417	ENSG00000235295	LINC01634	-	long intergenic non-protein coding RNA 1634	ncRNA
Merged-chr12-57693975-2	chr12	57693869	57694081	+	13.050000	BG4_HaCaT_m1_F2L0_peaks.txt|BG4_HaCaT_m1_rep1_F2L0_peaks.txt	promoter-TSS (NM_006812)	promoter-TSS (NM_006812)	20	NM_001261421	10956	Hs.527861	NM_006812	ENSG00000135506	OS9	ERLEC2|OS-9	OS9, endoplasmic reticulum lectin	protein-coding
Merged-chr1-93964833-2	chr1	93964692	93964974	+	13.050000	BG4_HaCaT_m1_F2L0_peaks.txt|BG4_HaCaT_m1_rep1_F2L0_peaks.txt	Intergenic	Intergenic	-55235	NM_001308253	2730	Hs.315562	NM_002061	ENSG00000023909	GCLM	GLCLR	glutamate-cysteine ligase modifier subunit	protein-coding
Merged-chr1-171781427-2	chr1	171781280	171781574	+	13.049999	BG4_HaCaT_m1_F2L0_peaks.txt|BG4_HaCaT_m1_rep1_F2L0_peaks.txt	promoter-TSS (NM_014955)	promoter-TSS (NM_014955)	-194	NM_015935	51603	Hs.494705	NM_014955	ENSG00000010165	METTL13	5630401D24Rik|CGI-01|KIAA0859|feat	methyltransferase like 13	protein-coding
Merged-chr7-26864710-2	chr7	26864562	26864859	+	13.049999	BG4_HaCaT_m1_F2L0_peaks.txt|BG4_HaCaT_m1_rep1_F2L0_peaks.txt	promoter-TSS (NM_003930)	promoter-TSS (NM_003930)	33	NM_003930	8935	Hs.200770	NM_003930	ENSG00000005020	SKAP2	PRAP|RA70|SAPS|SCAP2|SKAP-HOM|SKAP55R	src kinase associated phosphoprotein 2	protein-coding
Merged-chr19-50932370-2	chr19	50932270	50932471	+	13.005001	BG4_HaCaT_m1_F2L0_peaks.txt|BG4_HaCaT_m1_rep1_F2L0_peaks.txt	Intergenic	MIR|SINE|MIR	20718	NM_012427	25818	Hs.50915	NM_012427	ENSG00000167754	KLK5	KLK-L2|KLKL2|SCTE	kallikrein related peptidase 5	protein-coding
Merged-chr14-74566940-2	chr14	74566815	74567065	+	13.000000	BG4_HaCaT_m1_F2L0_peaks.txt|BG4_HaCaT_m1_rep1_F2L0_peaks.txt	intron (NM_000428, intron 3 of 35)	intron (NM_000428, intron 3 of 35)	45391	NM_000428	4053	Hs.512776	NM_000428	ENSG00000119681	LTBP2	C14orf141|GLC3D|LTBP3|MSPKA|MSTP031|WMS3	latent transforming growth factor beta binding protein 2	protein-coding
Merged-chr3-125915994-2	chr3	125915825	125916163	+	13.000000	BG4_HaCaT_m1_F2L0_peaks.txt|BG4_HaCaT_m1_rep1_F2L0_peaks.txt	promoter-TSS (NR_024250)	promoter-TSS (NR_024250)	-607	NR_024250	100125556	Hs.553949	NR_024250	ENSG00000171084	FAM86JP	-	family with sequence similarity 86, member A pseudogene	pseudo
Merged-chr17-76265034-2	chr17	76264926	76265142	+	13.000000	BG4_HaCaT_m1_F2L0_peaks.txt|BG4_HaCaT_m1_rep1_F2L0_peaks.txt	promoter-TSS (NM_182565)	promoter-TSS (NM_182565)	-171	NM_182565	283991	Hs.744981	NM_182565	ENSG00000185262	UBALD2	FAM100B	UBA like domain containing 2	protein-coding
Merged-chr11-43831084-2	chr11	43830961	43831208	+	13.000000	BG4_HaCaT_m1_F2L0_peaks.txt|BG4_HaCaT_m1_rep1_F2L0_peaks.txt	intron (NM_016142, intron 7 of 10)	intron (NM_016142, intron 7 of 10)	-49723	NM_139178	221120	Hs.720708	NM_139178	ENSG00000166199	ALKBH3	ABH3|DEPC-1|DEPC1|PCA1|hABH3	alkB homolog 3, alpha-ketoglutaratedependent dioxygenase	protein-coding
Merged-chr2-55050593-2	chr2	55050480	55050706	+	13.000000	BG4_HaCaT_m1_F2L0_peaks.txt|BG4_HaCaT_m1_rep1_F2L0_peaks.txt	promoter-TSS (NM_207520)	promoter-TSS (NM_207520)	5	NM_207520	57142	Hs.637850	NM_007008	ENSG00000115310	RTN4	ASY|NI220/250|NOGO|NOGO-A|NOGOC|NSP|NSP-CL|Nbla00271|Nbla10545|Nogo-B|Nogo-C|RTN-X|RTN4-A|RTN4-B1|RTN4-B2|RTN4-C	reticulon 4	protein-coding
Merged-chr1-234631918-2	chr1	234631815	234632021	+	13.000000	BG4_HaCaT_m1_F2L0_peaks.txt|BG4_HaCaT_m1_rep1_F2L0_peaks.txt	intron (NR_033927, intron 1 of 1)	MLT1K|LTR|ERVL-MaLR	2607	NR_033927	100302691	Hs.209162	NR_033927	ENSG00000224939	LINC00184	HANC|NCRNA00184	long intergenic non-protein coding RNA 184	ncRNA
Merged-chr9-112147193-2	chr9	112147026	112147360	+	13.000000	BG4_HaCaT_m1_F2L0_peaks.txt|BG4_HaCaT_m1_rep1_F2L0_peaks.txt	intron (NM_022486, intron 3 of 16)	intron (NM_022486, intron 3 of 16)	28104	NM_022486	64420	Hs.494827	NM_022486	ENSG00000106868	SUSD1	-	sushi domain containing 1	protein-coding
Merged-chr2-70524467-2	chr2	70524347	70524587	+	13.000000	BG4_HaCaT_m1_F2L0_peaks.txt|BG4_HaCaT_m1_rep1_F2L0_peaks.txt	intron (NM_001099691, intron 1 of 5)	intron (NM_001099691, intron 1 of 5)	29171	NM_001308158	7039	Hs.170009	NM_003236	ENSG00000163235	TGFA	TFGA	transforming growth factor alpha	protein-coding
Merged-chr20-17969030-2	chr20	17968919	17969141	+	13.000000	BG4_HaCaT_m1_F2L0_peaks.txt|BG4_HaCaT_m1_rep1_F2L0_peaks.txt	promoter-TSS (NM_014426)	promoter-TSS (NM_014426)	-39	NM_152227	27131	Hs.316890	NM_014426	ENSG00000089006	SNX5	-	sorting nexin 5	protein-coding
Merged-chr19-18193002-2	chr19	18192900	18193105	+	13.000000	BG4_HaCaT_m1_F2L0_peaks.txt|BG4_HaCaT_m1_rep1_F2L0_peaks.txt	promoter-TSS (NM_032683)	promoter-TSS (NM_032683)	-228	NM_032683	84769	Hs.515254	NM_032683	ENSG00000254858	MPV17L2	FKSG24	MPV17 mitochondrial inner membrane protein like 2	protein-coding
Merged-chr19-48619340-2	chr19	48619187	48619494	+	13.000000	BG4_HaCaT_m1_F2L0_peaks.txt|BG4_HaCaT_m1_rep1_F2L0_peaks.txt	promoter-TSS (NR_073022)	promoter-TSS (NR_073022)	49	NM_001204158	56848	Hs.528006	NM_020126	ENSG00000063176	SPHK2	SK 2|SK-2|SPK 2|SPK-2	sphingosine kinase 2	protein-coding
Merged-chr3-118688685-2	chr3	118688529	118688841	+	12.950001	BG4_HaCaT_m1_F2L0_peaks.txt|BG4_HaCaT_m1_rep1_F2L0_peaks.txt	intron (NR_135547, intron 1 of 3)	MLT1I|LTR|ERVL-MaLR	46917	NR_135573	101926968	Hs.518185	NR_135573		LOC101926968	-	uncharacterized LOC101926968	ncRNA
Merged-chr11-62622182-2	chr11	62622054	62622310	+	12.950001	BG4_HaCaT_m1_F2L0_peaks.txt|BG4_HaCaT_m1_rep1_F2L0_peaks.txt	promoter-TSS (NM_001288721)	promoter-TSS (NM_001288721)	-7	NM_001288723	26229	Hs.502759	NM_012200	ENSG00000149541	B3GAT3	GLCATI|JDSCD|glcUAT-I	beta-1,3-glucuronyltransferase 3	protein-coding
Merged-chr1-45491318-2	chr1	45491145	45491491	+	12.950001	BG4_HaCaT_m1_F2L0_peaks.txt|BG4_HaCaT_m1_rep1_F2L0_peaks.txt	promoter-TSS (NM_007170)	promoter-TSS (NM_007170)	-150	NM_001320800	10420	Hs.591499	NM_007170	ENSG00000070759	TESK2	-	testis-specific kinase 2	protein-coding
Merged-chr9-81842878-2	chr9	81842745	81843011	+	12.950000	BG4_HaCaT_m1_F2L0_peaks.txt|BG4_HaCaT_m1_rep1_F2L0_peaks.txt	Intergenic	Intergenic	-70559	NR_026851	347127	Hs.215235	NM_198509	ENSG00000240632	SPATA31D5P	FAM75D5|FAM75D5P	SPATA31 subfamily D member 5, pseudogene	pseudo
Merged-chr20-35954571-2	chr20	35954400	35954742	+	12.950000	BG4_HaCaT_m1_F2L0_peaks.txt|BG4_HaCaT_m1_rep1_F2L0_peaks.txt	promoter-TSS (NM_033630)	promoter-TSS (NM_033630)	55	NM_033630	51282	Hs.584909	NM_016558	ENSG00000171222	SCAND1	RAZ1|SDP1	SCAN domain containing 1	protein-coding
Merged-chr14-73760220-2	chr14	73760085	73760356	+	12.900000	BG4_HaCaT_m1_F2L0_peaks.txt|BG4_HaCaT_m1_rep1_F2L0_peaks.txt	promoter-TSS (NM_194278)	promoter-TSS (NM_194278)	78	NM_194278	91748	Hs.594157	NM_194278	ENSG00000156030	ELMSAN1	C14orf117|C14orf43|LSR68|MIDEAS|c14_5541	ELM2 and Myb/SANT domain containing 1	protein-coding
Merged-chr19-48364161-2	chr19	48363988	48364334	+	12.900000	BG4_HaCaT_m1_F2L0_peaks.txt|BG4_HaCaT_m1_rep1_F2L0_peaks.txt	promoter-TSS (NM_001303538)	promoter-TSS (NM_001303538)	76	NM_001303539	55260	Hs.351335	NM_018273	ENSG00000161558	TMEM143	-	transmembrane protein 143	protein-coding
Merged-chr9-100099155-2	chr9	100099050	100099260	+	12.900000	BG4_HaCaT_m1_F2L0_peaks.txt|BG4_HaCaT_m1_rep1_F2L0_peaks.txt	promoter-TSS (NM_014425)	promoter-TSS (NM_014425)	-30	NM_014425	27130	Hs.558477	NM_014425	ENSG00000119509	INVS	INV|NPH2|NPHP2	inversin	protein-coding
Merged-chr10-132537492-2	chr10	132537320	132537664	+	12.900000	BG4_HaCaT_m1_F2L0_peaks.txt|BG4_HaCaT_m1_rep1_F2L0_peaks.txt	promoter-TSS (NM_005539)	promoter-TSS (NM_005539)	-287	NM_005539	3632	Hs.523360	NM_005539	ENSG00000068383	INPP5A	5PTASE	inositol polyphosphate-5-phosphatase A	protein-coding
Merged-chr15-41833070-2	chr15	41832928	41833212	+	12.900000	BG4_HaCaT_m1_F2L0_peaks.txt|BG4_HaCaT_m1_rep1_F2L0_peaks.txt	intron (NM_001198588, intron 1 of 23)	L2a|LINE|L2	4985	NM_001198588	8681	Hs.198161	NM_005090	ENSG00000168970	JMJD7-PLA2G4B	HsT16992|cPLA2-beta	JMJD7-PLA2G4B readthrough	protein-coding
Merged-chr9-114587651-2	chr9	114587540	114587762	+	12.900000	BG4_HaCaT_m1_F2L0_peaks.txt|BG4_HaCaT_m1_rep1_F2L0_peaks.txt	promoter-TSS (NM_004888)	promoter-TSS (NM_004888)	-63	NM_004888	9550	Hs.388654	NM_004888	ENSG00000136888	ATP6V1G1	ATP6G|ATP6G1|ATP6GL|ATP6J|Vma10	ATPase H+ transporting V1 subunit G1	protein-coding
Merged-chr20-31610875-2	chr20	31610762	31610989	+	12.900000	BG4_HaCaT_m1_F2L0_peaks.txt|BG4_HaCaT_m1_rep1_F2L0_peaks.txt	Intergenic	Intergenic	3689	NR_036161	100422904		NR_036161	ENSG00000264395	MIR3193	-	microRNA 3193	ncRNA
Merged-chr19-45178500-2	chr19	45178398	45178603	+	12.900000	BG4_HaCaT_m1_F2L0_peaks.txt|BG4_HaCaT_m1_rep1_F2L0_peaks.txt	promoter-TSS (NM_001270891)	promoter-TSS (NM_001270891)	-245	NM_212550	388552	Hs.103902	NM_212550	ENSG00000189114	BLOC1S3	BLOS3|HPS8|RP	biogenesis of lysosomal organelles complex 1 subunit 3	protein-coding
Merged-chr19-16111629-2	chr19	16111499	16111759	+	12.900000	BG4_HaCaT_m1_F2L0_peaks.txt|BG4_HaCaT_m1_rep1_F2L0_peaks.txt	promoter-TSS (NM_005370)	promoter-TSS (NM_005370)	-51	NM_005370	4218	Hs.642874	NM_005370	ENSG00000167461	RAB8A	MEL|RAB8	RAB8A, member RAS oncogene family	protein-coding
Merged-chr10-47396583-2	chr10	47396476	47396690	+	12.900000	BG4_HaCaT_m1_F2L0_peaks.txt|BG4_HaCaT_m1_rep1_F2L0_peaks.txt	Intergenic	L1MB4|LINE|L1	-10582	NR_134500	107001062	Hs.576719	NR_134500		LOC107001062	-	uncharacterized LOC107001062	ncRNA
Merged-chr17-7351988-2	chr17	7351829	7352147	+	12.900000	BG4_HaCaT_m1_F2L0_peaks.txt|BG4_HaCaT_m1_rep1_F2L0_peaks.txt	promoter-TSS (NM_001002914)	promoter-TSS (NM_001002914)	99	NM_001002914	147040	Hs.592112	NM_001002914	ENSG00000213859	KCTD11	C17orf36|KCASH1|REN|REN/KCTD11	potassium channel tetramerization domain containing 11	protein-coding
Merged-chr20-34303461-2	chr20	34303350	34303573	+	12.850000	BG4_HaCaT_m1_F2L0_peaks.txt|BG4_HaCaT_m1_rep1_F2L0_peaks.txt	promoter-TSS (NM_001322085)	promoter-TSS (NM_001322085)	50	NM_000687	191	Hs.388004	NM_000687	ENSG00000101444	AHCY	SAHH|adoHcyase	adenosylhomocysteinase	protein-coding
Merged-chr2-121505199-2	chr2	121505075	121505324	+	12.850000	BG4_HaCaT_m1_F2L0_peaks.txt|BG4_HaCaT_m1_rep1_F2L0_peaks.txt	intron (NM_001142274, intron 7 of 37)	intron (NM_001142274, intron 7 of 37)	-25681	NR_023343	100151683	Hs.689638	NR_023343	ENSG00000264229	RNU4ATAC	MOPD1|RFMN|RNU4ATAC1|TALS|U4ATAC	RNA, U4atac small nuclear (U12-dependent splicing)	snRNA
Merged-chr17-7615128-2	chr17	7614949	7615307	+	12.800000	BG4_HaCaT_m1_F2L0_peaks.txt|BG4_HaCaT_m1_rep1_F2L0_peaks.txt	promoter-TSS (NM_004860)	promoter-TSS (NM_004860)	-231	NM_004860	9513	Hs.52788	NM_004860	ENSG00000129245	FXR2	FMR1L2|FXR2P	FMR1 autosomal homolog 2	protein-coding
Merged-chr20-18197890-2	chr20	18197789	18197991	+	12.800000	BG4_HaCaT_m1_F2L0_peaks.txt|BG4_HaCaT_m1_rep1_F2L0_peaks.txt	Intergenic	AluSx|SINE|Alu	52791	NR_028402	57325	Hs.488051	NM_020536	ENSG00000149474	KAT14	ATAC2|CRP2BP|CSRP2BP|PRO1194|dJ717M23.1	lysine acetyltransferase 14	protein-coding
Merged-chr8-128177016-2	chr8	128176897	128177135	+	12.800000	BG4_HaCaT_m1_F2L0_peaks.txt|BG4_HaCaT_m1_rep1_F2L0_peaks.txt	Intergenic	Intergenic	26900	NR_031613	100302281		NR_031613	ENSG00000221261	MIR1208	MIRN1208|hsa-mir-1208	microRNA 1208	ncRNA
Merged-chr17-78592416-2	chr17	78592280	78592553	+	12.800000	BG4_HaCaT_m1_F2L0_peaks.txt|BG4_HaCaT_m1_rep1_F2L0_peaks.txt	Intergenic	Intergenic	-15022	NM_173628	8632	Hs.375975	NM_003727	ENSG00000187775	DNAH17	DNAHL1|DNEL2	dynein axonemal heavy chain 17	protein-coding
Merged-chr14-76961874-1	chr14	76961774	76961974	+	12.800000	BG4_HaCaT_m1_F2L0_peaks.txt	intron (NR_133913, intron 1 of 2)	intron (NR_133913, intron 1 of 2)	2236	NR_133913	105370578	Hs.574184	NR_133913	ENSG00000258602	LINC01629	linc-KIAA1737-2	long intergenic non-protein coding RNA 1629	ncRNA
Merged-chr20-25237932-2	chr20	25237829	25238035	+	12.800000	BG4_HaCaT_m1_F2L0_peaks.txt|BG4_HaCaT_m1_rep1_F2L0_peaks.txt	Intergenic	L1ME3|LINE|L1	-10138	NM_002862	5834	Hs.368157	NM_002862	ENSG00000100994	PYGB	GPBB	glycogen phosphorylase B	protein-coding
Merged-chr16-68658702-2	chr16	68658553	68658852	+	12.800000	BG4_HaCaT_m1_F2L0_peaks.txt|BG4_HaCaT_m1_rep1_F2L0_peaks.txt	intron (NM_001793, intron 2 of 15)	intron (NM_001793, intron 2 of 15)	13866	NM_001317196	1001	Hs.191842	NM_001793	ENSG00000062038	CDH3	CDHP|HJMD|PCAD	cadherin 3	protein-coding
Merged-chr20-50844903-2	chr20	50844801	50845005	+	12.800000	BG4_HaCaT_m1_F2L0_peaks.txt|BG4_HaCaT_m1_rep1_F2L0_peaks.txt	intron (NM_198799, intron 4 of 4)	intron (NM_198799, intron 4 of 4)	50009	NM_001010974	55653	Hs.381178	NM_017843	ENSG00000124243	BCAS4	CNOL	breast carcinoma amplified sequence 4	protein-coding
Merged-chr9-100429546-2	chr9	100429412	100429680	+	12.800000	BG4_HaCaT_m1_F2L0_peaks.txt|BG4_HaCaT_m1_rep1_F2L0_peaks.txt	promoter-TSS (NM_001198806)	promoter-TSS (NM_001198806)	32	NM_001198806	91283	Hs.530272	NM_080655	ENSG00000066697	MSANTD3	C9orf30|L8	Myb/SANT DNA binding domain containing 3	protein-coding
Merged-chr6-33391514-2	chr6	33391396	33391632	+	12.800000	BG4_HaCaT_m1_F2L0_peaks.txt|BG4_HaCaT_m1_rep1_F2L0_peaks.txt	promoter-TSS (NM_002263).2	promoter-TSS (NM_002263).2	-22	NM_002263	3833	Hs.436912	NM_002263	ENSG00000237649	KIFC1	HSET|KNSL2	kinesin family member C1	protein-coding
Merged-chr9-99105004-2	chr9	99104860	99105149	+	12.800000	BG4_HaCaT_m1_F2L0_peaks.txt|BG4_HaCaT_m1_rep1_F2L0_peaks.txt	promoter-TSS (NM_004612)	promoter-TSS (NM_004612)	-85	NM_001130916	7046	Hs.494622	NM_004612	ENSG00000106799	TGFBR1	AAT5|ACVRLK4|ALK-5|ALK5|ESS1|LDS1|LDS1A|LDS2A|MSSE|SKR4|TGFR-1|tbetaR-I	transforming growth factor beta receptor 1	protein-coding
Merged-chr9-113275564-2	chr9	113275443	113275685	+	12.800000	BG4_HaCaT_m1_F2L0_peaks.txt|BG4_HaCaT_m1_rep1_F2L0_peaks.txt	promoter-TSS (NM_001322267)	promoter-TSS (NM_001322267)	25	NM_139286	246184	Hs.727648	NM_139286	ENSG00000176386	CDC26	ANAPC12|APC12|C9orf17	cell division cycle 26	protein-coding
Merged-chr19-12938407-2	chr19	12938297	12938518	+	12.800000	BG4_HaCaT_m1_F2L0_peaks.txt|BG4_HaCaT_m1_rep1_F2L0_peaks.txt	promoter-TSS (NM_004343)	promoter-TSS (NM_004343)	-193	NM_004343	811	Hs.515162	NM_004343	ENSG00000179218	CALR	CRT|HEL-S-99n|RO|SSA|cC1qR	calreticulin	protein-coding
Merged-chr9-96450055-2	chr9	96449922	96450189	+	12.800000	BG4_HaCaT_m1_F2L0_peaks.txt|BG4_HaCaT_m1_rep1_F2L0_peaks.txt	promoter-TSS (NM_014282)	promoter-TSS (NM_014282)	-100	NM_014282	22927	Hs.494567	NM_014282	ENSG00000130956	HABP4	IHABP-4|IHABP4|Ki-1/57|SERBP1L	hyaluronan binding protein 4	protein-coding
Merged-chr20-33720386-2	chr20	33720285	33720487	+	12.800000	BG4_HaCaT_m1_F2L0_peaks.txt|BG4_HaCaT_m1_rep1_F2L0_peaks.txt	promoter-TSS (NM_007238)	promoter-TSS (NM_007238)	-56	NM_183397	11264	Hs.654857	NM_007238	ENSG00000101417	PXMP4	PMP24	peroxisomal membrane protein 4	protein-coding
Merged-chr12-108696764-1	chr12	108696664	108696864	+	12.800000	BG4_HaCaT_m1_F2L0_peaks.txt	intron (NM_014325, intron 2 of 10)	intron (NM_014325, intron 2 of 10)	6234	NM_001105237	23603	Hs.330384	NM_014325	ENSG00000110880	CORO1C	HCRNN4	coronin 1C	protein-coding
Merged-chr20-34335822-2	chr20	34335692	34335953	+	12.799999	BG4_HaCaT_m1_F2L0_peaks.txt|BG4_HaCaT_m1_rep1_F2L0_peaks.txt	Intergenic	Intergenic	-24020	NM_001161766	191	Hs.388004	NM_000687	ENSG00000101444	AHCY	SAHH|adoHcyase	adenosylhomocysteinase	protein-coding
Merged-chr6-37630594-2	chr6	37630461	37630727	+	12.799999	BG4_HaCaT_m1_F2L0_peaks.txt|BG4_HaCaT_m1_rep1_F2L0_peaks.txt	Intergenic	Intergenic	67396	NM_153487	266727	Hs.437993	NM_153487	ENSG00000112139	MDGA1	GPIM|MAMDC3	MAM domain containing glycosylphosphatidylinositol anchor 1	protein-coding
Merged-chr7-41029185-2	chr7	41029062	41029309	+	12.799999	BG4_HaCaT_m1_F2L0_peaks.txt|BG4_HaCaT_m1_rep1_F2L0_peaks.txt	Intergenic	Intergenic	-49246	NR_110831	101928744	Hs.639767	NR_110831	ENSG00000232458	LINC01450	-	long intergenic non-protein coding RNA 1450	ncRNA
Merged-chr20-4898438-2	chr20	4898333	4898543	+	12.799999	BG4_HaCaT_m1_F2L0_peaks.txt|BG4_HaCaT_m1_rep1_F2L0_peaks.txt	intron (NM_203327, intron 6 of 16)	intron (NM_203327, intron 6 of 16)	-74793	NM_014737	9770	Hs.631504	NM_014737	ENSG00000101265	RASSF2	CENP-34|RASFADIN	Ras association domain family member 2	protein-coding
Merged-chr10-29659202-2	chr10	29659047	29659357	+	12.799999	BG4_HaCaT_m1_F2L0_peaks.txt|BG4_HaCaT_m1_rep1_F2L0_peaks.txt	intron (NM_003174, intron 2 of 35)	intron (NM_003174, intron 2 of 35)	-24230	NM_021738	6840	Hs.499209	NM_003174	ENSG00000197321	SVIL	-	supervillin	protein-coding
Merged-chr3-129440189-2	chr3	129440024	129440354	+	12.799999	BG4_HaCaT_m1_F2L0_peaks.txt|BG4_HaCaT_m1_rep1_F2L0_peaks.txt	promoter-TSS (NM_001276270)	promoter-TSS (NM_001276270)	-10	NM_001276272	8930	Hs.35947	NM_003925	ENSG00000129071	MBD4	MED1	methyl-CpG binding domain 4, DNA glycosylase	protein-coding
Merged-chr9-92737481-2	chr9	92737315	92737647	+	12.799999	BG4_HaCaT_m1_F2L0_peaks.txt|BG4_HaCaT_m1_rep1_F2L0_peaks.txt	intron (NM_015250, intron 1 of 7)	intron (NM_015250, intron 1 of 7)	27320	NM_015250	23299	Hs.436939	NM_015250	ENSG00000185963	BICD2	SMALED2|bA526D8.1	BICD cargo adaptor 2	protein-coding
Merged-chr7-48250508-2	chr7	48250368	48250649	+	12.799999	BG4_HaCaT_m1_F2L0_peaks.txt|BG4_HaCaT_m1_rep1_F2L0_peaks.txt	intron (NM_152701, intron 15 of 61)	MER21C|LTR|ERVL	79048	NM_152701	154664	Hs.226568	NM_152701	ENSG00000179869	ABCA13	-	ATP binding cassette subfamily A member 13	protein-coding
Merged-chr8-127427050-2	chr8	127426900	127427201	+	12.799999	BG4_HaCaT_m1_F2L0_peaks.txt|BG4_HaCaT_m1_rep1_F2L0_peaks.txt	intron (NR_117100, intron 4 of 5)	intron (NR_117100, intron 4 of 5)	11438	NM_001159542	5462	Hs.450254	NM_001159542	ENSG00000212993	POU5F1B	OCT4-PG1|OCT4PG1|OTF3C|OTF3P1|POU5F1P1|POU5F1P4|POU5FLC20|POU5FLC8	POU class 5 homeobox 1B	protein-coding
Merged-chr10-99430888-2	chr10	99430753	99431024	+	12.750000	BG4_HaCaT_m1_F2L0_peaks.txt|BG4_HaCaT_m1_rep1_F2L0_peaks.txt	promoter-TSS (NM_002079)	promoter-TSS (NM_002079)	-115	NM_002079	2805	Hs.500756	NM_002079	ENSG00000120053	GOT1	AST1|ASTQTL1|GIG18|cAspAT|cCAT	glutamic-oxaloacetic transaminase 1	protein-coding
Merged-chr16-87790847-2	chr16	87790742	87790953	+	12.750000	BG4_HaCaT_m1_F2L0_peaks.txt|BG4_HaCaT_m1_rep1_F2L0_peaks.txt	Intergenic	Intergenic	-11699	NR_120309	102724467	Hs.587857	NR_120309		LOC102724467	-	uncharacterized LOC102724467	ncRNA
Merged-chr9-76216371-2	chr9	76216230	76216512	+	12.750000	BG4_HaCaT_m1_F2L0_peaks.txt|BG4_HaCaT_m1_rep1_F2L0_peaks.txt	intron (NM_001190482, intron 20 of 36)	intron (NM_001190482, intron 20 of 36)	178157	NM_018339	55312	Hs.37558	NM_018339	ENSG00000135002	RFK	RIFK	riboflavin kinase	protein-coding
Merged-chr11-61603362-2	chr11	61603235	61603489	+	12.750000	BG4_HaCaT_m1_F2L0_peaks.txt|BG4_HaCaT_m1_rep1_F2L0_peaks.txt	intron (NR_110189, intron 3 of 3)	intron (NR_110189, intron 3 of 3)	-11674	NR_002775	113157	Hs.502733	NR_002775	ENSG00000243742	RPLP0P2	RPLP0L2|RPLP0_3_1146	ribosomal protein lateral stalk subunit P0 pseudogene 2	pseudo
Merged-chr17-33267438-2	chr17	33267336	33267540	+	12.750000	BG4_HaCaT_m1_F2L0_peaks.txt|BG4_HaCaT_m1_rep1_F2L0_peaks.txt	intron (NM_001094, intron 1 of 9)	intron (NM_001094, intron 1 of 9)	25550	NM_183377	40	Hs.368417	NM_001094	ENSG00000108684	ASIC2	ACCN|ACCN1|ASIC2a|BNC1|BNaC1|MDEG|hBNaC1	acid sensing ion channel subunit 2	protein-coding
Merged-chr9-136118946-2	chr9	136118796	136119097	+	12.750000	BG4_HaCaT_m1_F2L0_peaks.txt|BG4_HaCaT_m1_rep1_F2L0_peaks.txt	promoter-TSS (NM_001256526)	promoter-TSS (NM_001256526)	-61	NM_152833	90120	Hs.287411	NM_152833	ENSG00000238227	C9orf69	-	chromosome 9 open reading frame 69	protein-coding
Merged-chr16-30950277-2	chr16	30950168	30950386	+	12.750000	BG4_HaCaT_m1_F2L0_peaks.txt|BG4_HaCaT_m1_rep1_F2L0_peaks.txt	intron (NM_152288, intron 1 of 1)	intron (NM_152288, intron 1 of 1)	1193	NM_152288	93129	Hs.745104	NM_152288	ENSG00000175938	ORAI3	TMEM142C	ORAI calcium release-activated calcium modulator 3	protein-coding
Merged-chr9-131678695-2	chr9	131678591	131678800	+	12.750000	BG4_HaCaT_m1_F2L0_peaks.txt|BG4_HaCaT_m1_rep1_F2L0_peaks.txt	intron (NM_001304275, intron 1 of 23)	intron (NM_001304275, intron 1 of 23)	31147	NM_198679	2889	Hs.127897	NM_005312	ENSG00000107263	RAPGEF1	C3G|GRF2	Rap guanine nucleotide exchange factor 1	protein-coding
Merged-chr19-49766564-2	chr19	49766390	49766739	+	12.700001	BG4_HaCaT_m1_F2L0_peaks.txt|BG4_HaCaT_m1_rep1_F2L0_peaks.txt	promoter-TSS (NM_014203)	promoter-TSS (NM_014203)	-359	NM_130787	160	Hs.467125	NM_014203	ENSG00000196961	AP2A1	ADTAA|AP2-ALPHA|CLAPA1	adaptor related protein complex 2 alpha 1 subunit	protein-coding
Merged-chr11-9364444-2	chr11	9364322	9364567	+	12.700001	BG4_HaCaT_m1_F2L0_peaks.txt|BG4_HaCaT_m1_rep1_F2L0_peaks.txt	Intergenic	CpG	-20178	NM_006391	10527	Hs.744911	NM_006391	ENSG00000205339	IPO7	Imp7|RANBP7	importin 7	protein-coding
Merged-chr9-92988474-2	chr9	92988301	92988647	+	12.700001	BG4_HaCaT_m1_F2L0_peaks.txt|BG4_HaCaT_m1_rep1_F2L0_peaks.txt	intron (NM_001083536, intron 3 of 17)	MER50|LTR|ERV1	14038	NM_033086	89846	Hs.411081	NM_033086	ENSG00000127084	FGD3	ZFYVE5	FYVE, RhoGEF and PH domain containing 3	protein-coding
Merged-chr10-5585071-2	chr10	5584939	5585203	+	12.700001	BG4_HaCaT_m1_F2L0_peaks.txt|BG4_HaCaT_m1_rep1_F2L0_peaks.txt	Intergenic	MIR|SINE|MIR	11047	NR_134491	105376382	Hs.460282	NR_134491	ENSG00000242147	LOC105376382	-	uncharacterized LOC105376382	ncRNA
Merged-chr9-78297010-2	chr9	78296899	78297122	+	12.700001	BG4_HaCaT_m1_F2L0_peaks.txt|BG4_HaCaT_m1_rep1_F2L0_peaks.txt	promoter-TSS (NM_021154)	promoter-TSS (NM_021154)	-65	NM_058179	29968	Hs.494261	NM_021154	ENSG00000135069	PSAT1	EPIP|NLS2|PSA|PSAT|PSATD	phosphoserine aminotransferase 1	protein-coding
Merged-chr7-7640545-2	chr7	7640430	7640661	+	12.700001	BG4_HaCaT_m1_F2L0_peaks.txt|BG4_HaCaT_m1_rep1_F2L0_peaks.txt	promoter-TSS (NM_001302350)	promoter-TSS (NM_001302350)	-91	NM_001302350	729852	Hs.652371	NM_001302348	ENSG00000219545	UMAD1	RPA3-AS1|RPA3OS	UBAP1-MVB12-associated (UMA) domain containing 1	protein-coding
Merged-chr9-92293853-2	chr9	92293742	92293964	+	12.700001	BG4_HaCaT_m1_F2L0_peaks.txt|BG4_HaCaT_m1_rep1_F2L0_peaks.txt	promoter-TSS (NM_002161)	promoter-TSS (NM_002161)	-97	NR_073446	3376	Hs.445403	NM_002161	ENSG00000196305	IARS	GRIDHH|IARS1|ILERS|ILRS|IRS|PRO0785	isoleucyl-tRNA synthetase	protein-coding
Merged-chr14-64756015-2	chr14	64755834	64756197	+	12.700001	BG4_HaCaT_m1_F2L0_peaks.txt|BG4_HaCaT_m1_rep1_F2L0_peaks.txt	intron (NM_001024858, intron 31 of 34)	LTR60B|LTR|ERV1	29671	NR_107009	102465841		NR_107009	ENSG00000070182	MIR7855	hsa-mir-7855	microRNA 7855	ncRNA
Merged-chr9-112030209-2	chr9	112030079	112030339	+	12.700000	BG4_HaCaT_m1_F2L0_peaks.txt|BG4_HaCaT_m1_rep1_F2L0_peaks.txt	Intergenic	Intergenic	98109	NR_039814	100616114		NR_039814	ENSG00000266315	MIR4668	mir-4668	microRNA 4668	ncRNA
Merged-chr16-69073541-2	chr16	69073405	69073678	+	12.700000	BG4_HaCaT_m1_F2L0_peaks.txt|BG4_HaCaT_m1_rep1_F2L0_peaks.txt	intron (NM_024562, intron 17 of 17)	L2c|LINE|L2	-32023	NM_001199280	3038	Hs.592069	NM_005329	ENSG00000103044	HAS3	-	hyaluronan synthase 3	protein-coding
Merged-chr5-75337094-2	chr5	75336943	75337246	+	12.700000	BG4_HaCaT_m1_F2L0_peaks.txt|BG4_HaCaT_m1_rep1_F2L0_peaks.txt	promoter-TSS (NM_001130996)	promoter-TSS (NM_001130996)	-74	NM_000859	3156	Hs.628096	NM_000859	ENSG00000113161	HMGCR	LDLCQ3	3-hydroxy-3-methylglutaryl-CoA reductase	protein-coding
Merged-chr7-106065221-2	chr7	106065068	106065374	+	12.700000	BG4_HaCaT_m1_F2L0_peaks.txt|BG4_HaCaT_m1_rep1_F2L0_peaks.txt	Intergenic	Intergenic	47124	NM_182715	6856	Hs.80919	NM_006754	ENSG00000008282	SYPL1	H-SP1|SYPL	synaptophysin like 1	protein-coding
Merged-chr15-89088216-2	chr15	89088092	89088340	+	12.700000	BG4_HaCaT_m1_F2L0_peaks.txt|BG4_HaCaT_m1_rep1_F2L0_peaks.txt	promoter-TSS (NM_007011)	promoter-TSS (NM_007011)	66	NM_152924	11057	Hs.122337	NM_007011	ENSG00000140526	ABHD2	HS1-2|LABH2|PHPS1-2	abhydrolase domain containing 2	protein-coding
Merged-chr3-194003410-2	chr3	194003262	194003558	+	12.650000	BG4_HaCaT_m1_F2L0_peaks.txt|BG4_HaCaT_m1_rep1_F2L0_peaks.txt	intron (NR_033944, intron 1 of 2)	CpG	249	NR_033944	647323	Hs.652830	NR_033944	ENSG00000214146	LINC02026	-	long intergenic non-protein coding RNA 2026	ncRNA
Merged-chr16-57735557-2	chr16	57735384	57735731	+	12.650000	BG4_HaCaT_m1_F2L0_peaks.txt|BG4_HaCaT_m1_rep1_F2L0_peaks.txt	promoter-TSS (NM_005886)	promoter-TSS (NM_005886)	-191	NM_005886	10300	Hs.275675	NM_005886	ENSG00000140854	KATNB1	KAT|LIS6	katanin regulatory subunit B1	protein-coding
Merged-chr11-7600603-2	chr11	7600502	7600704	+	12.650000	BG4_HaCaT_m1_F2L0_peaks.txt|BG4_HaCaT_m1_rep1_F2L0_peaks.txt	intron (NM_001256568, intron 2 of 20)	intron (NM_001256568, intron 2 of 20)	3417	NM_001256568	8495	Hs.655714	NM_003621	ENSG00000166387	PPFIBP2	Cclp1	PPFIA binding protein 2	protein-coding
Merged-chr12-96073559-2	chr12	96073456	96073662	+	12.650000	BG4_HaCaT_m1_F2L0_peaks.txt|BG4_HaCaT_m1_rep1_F2L0_peaks.txt	Intergenic	Intergenic	-30039	NM_001256644	4048	Hs.524648	NM_000895	ENSG00000111144	LTA4H	-	leukotriene A4 hydrolase	protein-coding
Merged-chr2-110106274-2	chr2	110106148	110106401	+	12.650000	BG4_HaCaT_m1_F2L0_peaks.txt|BG4_HaCaT_m1_rep1_F2L0_peaks.txt	intron (NM_005434, intron 1 of 3)	intron (NM_005434, intron 1 of 3)	10292	NM_005434	7851	Hs.185055	NM_005434	ENSG00000144063	MALL	BENE	mal, T-cell differentiation protein like	protein-coding
Merged-chr7-56051639-2	chr7	56051476	56051803	+	12.650000	BG4_HaCaT_m1_F2L0_peaks.txt|BG4_HaCaT_m1_rep1_F2L0_peaks.txt	promoter-TSS (NM_004577)	promoter-TSS (NM_004577)	-46	NM_001762	908	Hs.82916	NM_001762	ENSG00000146731	CCT6A	CCT-zeta|CCT-zeta-1|CCT6|Cctz|HTR3|MoDP-2|TCP-1-zeta|TCP20|TCPZ|TTCP20	chaperonin containing TCP1 subunit 6A	protein-coding
Merged-chr3-190533708-2	chr3	190533589	190533827	+	12.650000	BG4_HaCaT_m1_F2L0_peaks.txt|BG4_HaCaT_m1_rep1_F2L0_peaks.txt	intron (NM_001167929, intron 1 of 10)	intron (NM_001167929, intron 1 of 10)	19657	NM_001167931	3556	Hs.478673	NM_002182	ENSG00000196083	IL1RAP	C3orf13|IL-1RAcP|IL1R3	interleukin 1 receptor accessory protein	protein-coding
Merged-chr9-72365360-2	chr9	72365242	72365479	+	12.650000	BG4_HaCaT_m1_F2L0_peaks.txt|BG4_HaCaT_m1_rep1_F2L0_peaks.txt	promoter-TSS (NM_001278243)	promoter-TSS (NM_001278243)	-113	NM_006007	7763	Hs.406096	NM_006007	ENSG00000107372	ZFAND5	ZA20D2|ZFAND5A|ZNF216	zinc finger AN1-type containing 5	protein-coding
Merged-chr8-123416624-2	chr8	123416521	123416727	+	12.650000	BG4_HaCaT_m1_F2L0_peaks.txt|BG4_HaCaT_m1_rep1_F2L0_peaks.txt	promoter-TSS (NM_001283024)	promoter-TSS (NM_001283024)	-101	NM_001283027	55093	Hs.18029	NM_018024	ENSG00000156795	WDYHV1	C8orf32	WDYHV motif containing 1	protein-coding
Merged-chr15-92803996-2	chr15	92803835	92804158	+	12.650000	BG4_HaCaT_m1_F2L0_peaks.txt|BG4_HaCaT_m1_rep1_F2L0_peaks.txt	Intergenic	Intergenic	8512	NR_033769	728619	Hs.684129	NR_033769		ASB9P1	-	ankyrin repeat and SOCS box containing 9 pseudogene 1	pseudo
Merged-chr3-136752538-2	chr3	136752385	136752692	+	12.600000	BG4_HaCaT_m1_F2L0_peaks.txt|BG4_HaCaT_m1_rep1_F2L0_peaks.txt	promoter-TSS (NM_005862)	promoter-TSS (NM_005862)	-135	NM_005862	10274	Hs.412586	NM_005862	ENSG00000118007	STAG1	SA1|SCC3A	stromal antigen 1	protein-coding
Merged-chr15-72231288-2	chr15	72231145	72231431	+	12.600000	BG4_HaCaT_m1_F2L0_peaks.txt|BG4_HaCaT_m1_rep1_F2L0_peaks.txt	5' UTR (NM_001206798, exon 1 of 11)	5' UTR (NM_001206798, exon 1 of 11)	336	NM_001206796	5315	Hs.534770	NM_002654	ENSG00000067225	PKM	CTHBP|HEL-S-30|OIP3|PK3|PKM2|TCB|THBP1	pyruvate kinase, muscle	protein-coding
Merged-chr11-57657633-2	chr11	57657503	57657764	+	12.600000	BG4_HaCaT_m1_F2L0_peaks.txt|BG4_HaCaT_m1_rep1_F2L0_peaks.txt	promoter-TSS (NM_001142597)	promoter-TSS (NM_001142597)	-111	NM_001142597	10978	Hs.523687	NM_006831	ENSG00000172409	CLP1	HEAB|hClp1	cleavage and polyadenylation factor I subunit 1	protein-coding
Merged-chr9-126791564-2	chr9	126791461	126791667	+	12.600000	BG4_HaCaT_m1_F2L0_peaks.txt|BG4_HaCaT_m1_rep1_F2L0_peaks.txt	Intergenic	Intergenic	-13442	NM_014007	23099	Hs.355581	NM_014007	ENSG00000169155	ZBTB43	ZBTB22B|ZNF-X|ZNF297B	zinc finger and BTB domain containing 43	protein-coding
Merged-chr8-123182511-2	chr8	123182378	123182644	+	12.600000	BG4_HaCaT_m1_F2L0_peaks.txt|BG4_HaCaT_m1_rep1_F2L0_peaks.txt	5' UTR (NM_207006, exon 2 of 6)	5' UTR (NM_207006, exon 2 of 6)	159	NM_001288587	84985	Hs.379821	NM_032899	ENSG00000147689	FAM83A	BJ-TSA-9	family with sequence similarity 83 member A	protein-coding
Merged-chr18-58785555-2	chr18	58785450	58785661	+	12.600000	BG4_HaCaT_m1_F2L0_peaks.txt|BG4_HaCaT_m1_rep1_F2L0_peaks.txt	Intergenic	Intergenic	-77045	NM_001318726	55205	Hs.529023	NM_018181	ENSG00000074657	ZNF532	-	zinc finger protein 532	protein-coding
Merged-chr9-79670585-2	chr9	79670413	79670758	+	12.600000	BG4_HaCaT_m1_F2L0_peaks.txt|BG4_HaCaT_m1_rep1_F2L0_peaks.txt	intron (NM_007005, intron 8 of 19)	intron (NM_007005, intron 8 of 19)	98812	NR_104239	7091	Hs.444213	NM_007005	ENSG00000106829	TLE4	BCE-1|BCE1|E(spI)|ESG|ESG4|GRG4|Grg-4	transducin like enhancer of split 4	protein-coding
Merged-chr8-121145734-2	chr8	121145609	121145860	+	12.600000	BG4_HaCaT_m1_F2L0_peaks.txt|BG4_HaCaT_m1_rep1_F2L0_peaks.txt	Intergenic	MER102b|DNA|hAT-Charlie	-333665	NM_021021	6641	Hs.46701	NM_021021	ENSG00000172164	SNTB1	59-DAP|A1B|BSYN2|DAPA1B|SNT2|SNT2B1|TIP-43	syntrophin beta 1	protein-coding
Merged-chr6-33418176-2	chr6	33417985	33418368	+	12.600000	BG4_HaCaT_m1_F2L0_peaks.txt|BG4_HaCaT_m1_rep1_F2L0_peaks.txt	exon (NM_001014433, exon 1 of 6)	exon (NM_001014433, exon 1 of 6)	112	NM_001014837	51596	Hs.520070	NM_015921	ENSG00000112514	CUTA	ACHAP|C6orf82	cutA divalent cation tolerance homolog	protein-coding
Merged-chr11-57530879-2	chr11	57530692	57531066	+	12.600000	BG4_HaCaT_m1_F2L0_peaks.txt|BG4_HaCaT_m1_rep1_F2L0_peaks.txt	promoter-TSS (NM_012456)	promoter-TSS (NM_012456)	-120	NM_012456	26519	Hs.235750	NM_012456	ENSG00000134809	TIMM10	TIM10|TIM10A|TIMM10A	translocase of inner mitochondrial membrane 10	protein-coding
Merged-chr3-175151123-2	chr3	175150983	175151264	+	12.600000	BG4_HaCaT_m1_F2L0_peaks.txt|BG4_HaCaT_m1_rep1_F2L0_peaks.txt	intron (NM_207015, intron 2 of 13)	intron (NM_207015, intron 2 of 13)	-35881	NR_046390	100862679	Hs.148810	NR_046390	ENSG00000230292	NAALADL2-AS3	-	NAALADL2 antisense RNA 3	ncRNA
Merged-chrX-48801911-2	chrX	48801773	48802050	+	12.550000	BG4_HaCaT_m1_F2L0_peaks.txt|BG4_HaCaT_m1_rep1_F2L0_peaks.txt	promoter-TSS (NM_001321229)	promoter-TSS (NM_001321229)	-38	NM_001321229	10013	Hs.6764	NM_006044	ENSG00000094631	HDAC6	CPBHM|HD6|JM21|PPP1R90	histone deacetylase 6	protein-coding
Merged-chr9-92506443-2	chr9	92506328	92506558	+	12.550000	BG4_HaCaT_m1_F2L0_peaks.txt|BG4_HaCaT_m1_rep1_F2L0_peaks.txt	intron (NM_001393, intron 6 of 9)	intron (NM_001393, intron 6 of 9)	21615	NR_039817	100616351		NR_039817	ENSG00000264158	MIR4670	-	microRNA 4670	ncRNA
Merged-chr7-30407302-2	chr7	30407200	30407404	+	12.550000	BG4_HaCaT_m1_F2L0_peaks.txt|BG4_HaCaT_m1_rep1_F2L0_peaks.txt	Intergenic	MLT1H|LTR|ERVL-MaLR	16417	NR_108081	100506516		NR_108081	ENSG00000281404	LINC01176	-	long intergenic non-protein coding RNA 1176	ncRNA
Merged-chr15-67147215-2	chr15	67147083	67147347	+	12.550000	BG4_HaCaT_m1_F2L0_peaks.txt|BG4_HaCaT_m1_rep1_F2L0_peaks.txt	intron (NM_001145103, intron 1 of 8)	intron (NM_001145103, intron 1 of 8)	9194	NM_001145103	4088	Hs.727986	NM_005902	ENSG00000166949	SMAD3	HSPC193|HsT17436|JV15-2|LDS1C|LDS3|MADH3	SMAD family member 3	protein-coding
Merged-chr20-62350274-2	chr20	62350075	62350473	+	12.550000	BG4_HaCaT_m1_F2L0_peaks.txt|BG4_HaCaT_m1_rep1_F2L0_peaks.txt	intron (NM_005560, intron 6 of 79)	intron (NM_005560, intron 6 of 79)	-2736	NR_109922	101928158	Hs.473256	NR_109922	ENSG00000228812	LAMA5-AS1	-	LAMA5 antisense RNA 1	ncRNA
Merged-chr17-17921419-2	chr17	17921303	17921535	+	12.550000	BG4_HaCaT_m1_F2L0_peaks.txt|BG4_HaCaT_m1_rep1_F2L0_peaks.txt	intron (NM_001288789, intron 1 of 12)	intron (NM_001288789, intron 1 of 12)	51051	NM_001082968	146691	Hs.462379	NM_144678	ENSG00000175662	TOM1L2	-	target of myb1 like 2 membrane trafficking protein	protein-coding
Merged-chr22-17576607-2	chr22	17576429	17576786	+	12.550000	BG4_HaCaT_m1_F2L0_peaks.txt|BG4_HaCaT_m1_rep1_F2L0_peaks.txt	intron (NM_031481, intron 2 of 10)	intron (NM_031481, intron 2 of 10)	12585	NM_001288707	101929372	Hs.629929	NM_001288707	ENSG00000236754	LOC101929372	-	uncharacterized LOC101929372	protein-coding
Merged-chr19-19385697-2	chr19	19385594	19385800	+	12.550000	BG4_HaCaT_m1_F2L0_peaks.txt|BG4_HaCaT_m1_rep1_F2L0_peaks.txt	promoter-TSS (NM_017660)	promoter-TSS (NM_017660)	-136	NM_017660	54815	Hs.118964	NM_017660	ENSG00000167491	GATAD2A	p66alpha	GATA zinc finger domain containing 2A	protein-coding
Merged-chr9-116870737-2	chr9	116870630	116870845	+	12.550000	BG4_HaCaT_m1_F2L0_peaks.txt|BG4_HaCaT_m1_rep1_F2L0_peaks.txt	intron (NM_014010, intron 9 of 21)	intron (NM_014010, intron 9 of 21)	183435	NM_012210	22954	Hs.591910	NM_012210	ENSG00000119401	TRIM32	BBS11|HT2A|LGMD2H|TATIP	tripartite motif containing 32	protein-coding
Merged-chr8-66124101-2	chr8	66123980	66124222	+	12.549999	BG4_HaCaT_m1_F2L0_peaks.txt|BG4_HaCaT_m1_rep1_F2L0_peaks.txt	Intergenic	L2c|LINE|L2	-2942	NM_184085	84675	Hs.85524	NM_033058	ENSG00000147573	TRIM55	MURF-2|RNF29|muRF2	tripartite motif containing 55	protein-coding
Merged-chr2-26758136-2	chr2	26757980	26758293	+	12.549999	BG4_HaCaT_m1_F2L0_peaks.txt|BG4_HaCaT_m1_rep1_F2L0_peaks.txt	Intergenic	MER41A|LTR|ERV1	-6138	NM_017877	54978	Hs.1594	NM_017877	ENSG00000213699	SLC35F6	ANT2BP|C2orf18|TANGO9	solute carrier family 35 member F6	protein-coding
Merged-chr8-80915173-2	chr8	80915059	80915288	+	12.549999	BG4_HaCaT_m1_F2L0_peaks.txt|BG4_HaCaT_m1_rep1_F2L0_peaks.txt	Intergenic	MIRb|SINE|MIR	-40392	NM_001033723	619279	Hs.434957	NM_032651	ENSG00000164684	ZNF704	Gig1	zinc finger protein 704	protein-coding
Merged-chr17-66952324-2	chr17	66952204	66952445	+	12.549999	BG4_HaCaT_m1_F2L0_peaks.txt|BG4_HaCaT_m1_rep1_F2L0_peaks.txt	Intergenic	Intergenic	-12540	NM_014405	27092	Hs.514423	NM_014405	ENSG00000075461	CACNG4	-	calcium voltage-gated channel auxiliary subunit gamma 4	protein-coding
Merged-chr16-1782770-2	chr16	1782599	1782941	+	12.549999	BG4_HaCaT_m1_F2L0_peaks.txt|BG4_HaCaT_m1_rep1_F2L0_peaks.txt	promoter-TSS (NM_080861)	promoter-TSS (NM_080861)	-153	NR_104318	10101	Hs.256549	NM_012225	ENSG00000095906	NUBP2	CFD1|NBP 2|NUBP1	nucleotide binding protein 2	protein-coding
Merged-chr8-66667352-2	chr8	66667203	66667501	+	12.549999	BG4_HaCaT_m1_F2L0_peaks.txt|BG4_HaCaT_m1_rep1_F2L0_peaks.txt	promoter-TSS (NM_001204173)	promoter-TSS (NM_001204173)	-135	NM_025054	80124	Hs.632066	NM_025054	ENSG00000175073	VCPIP1	DUBA3|VCIP135	valosin containing protein interacting protein 1	protein-coding
Merged-chr9-128892608-2	chr9	128892500	128892717	+	12.549999	BG4_HaCaT_m1_F2L0_peaks.txt|BG4_HaCaT_m1_rep1_F2L0_peaks.txt	intron (NM_001127244, intron 2 of 3)	intron (NM_001127244, intron 2 of 3)	10106	NM_001127244	56262	Hs.643600	NM_019594	ENSG00000136802	LRRC8A	AGM5|LRRC8|SWELL1	leucine rich repeat containing 8 family member A	protein-coding
Merged-chr5-912670-2	chr5	912556	912785	+	12.549999	BG4_HaCaT_m1_F2L0_peaks.txt|BG4_HaCaT_m1_rep1_F2L0_peaks.txt	intron (NM_004237, intron 10 of 12)	CpG	19816	NM_004237	9319	Hs.436187	NM_004237	ENSG00000071539	TRIP13	16E1BP	thyroid hormone receptor interactor 13	protein-coding
Merged-chr11-12066287-2	chr11	12066174	12066401	+	12.549999	BG4_HaCaT_m1_F2L0_peaks.txt|BG4_HaCaT_m1_rep1_F2L0_peaks.txt	Intergenic	MLT1F2|LTR|ERVL-MaLR	35412	NR_135109	105376554	Hs.523483	NR_135109	ENSG00000254486	LOC105376554	-	uncharacterized LOC105376554	ncRNA
Merged-chr8-38996771-2	chr8	38996613	38996930	+	12.549999	BG4_HaCaT_m1_F2L0_peaks.txt|BG4_HaCaT_m1_rep1_F2L0_peaks.txt	promoter-TSS (NM_078473)	promoter-TSS (NM_078473)	-215	NR_027638	8754	Hs.591852	NM_003816	ENSG00000168615	ADAM9	CORD9|MCMP|MDC9|Mltng	ADAM metallopeptidase domain 9	protein-coding
Merged-chr17-7329485-2	chr17	7329385	7329586	+	12.549999	BG4_HaCaT_m1_F2L0_peaks.txt|BG4_HaCaT_m1_rep1_F2L0_peaks.txt	promoter-TSS (NM_032442)	promoter-TSS (NM_032442)	-166	NM_032442	84461	Hs.654794	NM_032442	ENSG00000215041	NEURL4	-	neuralized E3 ubiquitin protein ligase 4	protein-coding
Merged-chr8-85841050-2	chr8	85840924	85841176	+	12.549999	BG4_HaCaT_m1_F2L0_peaks.txt|BG4_HaCaT_m1_rep1_F2L0_peaks.txt	Intergenic	Intergenic	-13108	NR_003594	100288527	Hs.535056	NR_003594		REXO1L2P	-	REX1, RNA exonuclease 1 homolog-like 2, pseudogene	pseudo
Merged-chr11-10809044-2	chr11	10808886	10809202	+	12.500000	BG4_HaCaT_m1_F2L0_peaks.txt|BG4_HaCaT_m1_rep1_F2L0_peaks.txt	promoter-TSS (NR_120540)	promoter-TSS (NR_120540)	-9	NM_001042559	1982	Hs.183684	NM_001418	ENSG00000110321	EIF4G2	AAG1|DAP5|NAT1|P97	eukaryotic translation initiation factor 4 gamma 2	protein-coding
Merged-chr11-68030556-2	chr11	68030454	68030659	+	12.500000	BG4_HaCaT_m1_F2L0_peaks.txt|BG4_HaCaT_m1_rep1_F2L0_peaks.txt	promoter-TSS (NM_002496)	promoter-TSS (NM_002496)	-61	NM_002496	4728	Hs.90443	NM_002496	ENSG00000110717	NDUFS8	CI-23k|CI23KD|TYKY	NADH:ubiquinone oxidoreductase core subunit S8	protein-coding
Merged-chr1-227805953-1	chr1	227805853	227806053	+	12.500000	BG4_HaCaT_m1_rep1_F2L0_peaks.txt	Intergenic	Intergenic	-9764	NM_183062	339501	Hs.97604	NM_183062	ENSG00000185888	PRSS38	MPN2	protease, serine 38	protein-coding
Merged-chr11-63974474-2	chr11	63974372	63974576	+	12.450001	BG4_HaCaT_m1_F2L0_peaks.txt|BG4_HaCaT_m1_rep1_F2L0_peaks.txt	promoter-TSS (NM_004074)	promoter-TSS (NM_004074)	-133	NM_004074	1351	Hs.743989	NM_004074	ENSG00000176340	COX8A	COX|COX8|COX8-2|COX8L|VIII|VIII-L	cytochrome c oxidase subunit 8A	protein-coding
Merged-chr6-11770954-2	chr6	11770850	11771059	+	12.450001	BG4_HaCaT_m1_F2L0_peaks.txt|BG4_HaCaT_m1_rep1_F2L0_peaks.txt	intron (NM_001143948, intron 1 of 6)	intron (NM_001143948, intron 1 of 6)	8093	NM_001143948	84830	Hs.126409	NM_032744	ENSG00000111863	ADTRP	AIG1L|C6orf105|dJ413H6.1	androgen dependent TFPI regulating protein	protein-coding
Merged-chr2-9287907-2	chr2	9287761	9288054	+	12.450001	BG4_HaCaT_m1_F2L0_peaks.txt|BG4_HaCaT_m1_rep1_F2L0_peaks.txt	intron (NM_003887, intron 2 of 27)	intron (NM_003887, intron 2 of 27)	81142	NM_003887	8853	Hs.555902	NM_003887	ENSG00000151693	ASAP2	AMAP2|CENTB3|DDEF2|PAG3|PAP|Pap-alpha|SHAG1	ArfGAP with SH3 domain, ankyrin repeat and PH domain 2	protein-coding
Merged-chr1-209416233-2	chr1	209416099	209416367	+	12.450001	BG4_HaCaT_m1_F2L0_peaks.txt|BG4_HaCaT_m1_rep1_F2L0_peaks.txt	Intergenic	Intergenic	-12590	NM_001104548	642587	Hs.510543	NM_001104548		MIR205HG	LINC00510	MIR205 host gene	protein-coding
Merged-chr11-63668098-2	chr11	63667987	63668209	+	12.450001	BG4_HaCaT_m1_F2L0_peaks.txt|BG4_HaCaT_m1_rep1_F2L0_peaks.txt	intron (NM_001290048, intron 1 of 12)	intron (NM_001290048, intron 1 of 12)	3632	NM_015459	25923	Hs.356719	NM_015459	ENSG00000184743	ATL3	HSN1F	atlastin GTPase 3	protein-coding
Merged-chr9-96420655-2	chr9	96420525	96420786	+	12.450001	BG4_HaCaT_m1_F2L0_peaks.txt|BG4_HaCaT_m1_rep1_F2L0_peaks.txt	Intergenic	Intergenic	-2268	NM_153695	195828	Hs.494557	NM_153695	ENSG00000165244	ZNF367	AFF29|CDC14B|ZFF29	zinc finger protein 367	protein-coding
Merged-chr1-54764707-2	chr1	54764604	54764810	+	12.450001	BG4_HaCaT_m1_F2L0_peaks.txt|BG4_HaCaT_m1_rep1_F2L0_peaks.txt	promoter-TSS (NM_152268)	promoter-TSS (NM_152268)	-154	NM_152268	25973	Hs.380169	NM_152268	ENSG00000162396	PARS2	MT-PRORS|proRS	prolyl-tRNA synthetase 2, mitochondrial (putative)	protein-coding
Merged-chr16-70381506-2	chr16	70381405	70381608	+	12.450001	BG4_HaCaT_m1_F2L0_peaks.txt|BG4_HaCaT_m1_rep1_F2L0_peaks.txt	3' UTR (NM_006927, exon 7 of 7)	3' UTR (NM_006927, exon 7 of 7)	34677	NM_001320525	55308	Hs.656037	NM_018332	ENSG00000168872	DDX19A	DDX19-DDX19L|DDX19L	DEAD-box helicase 19A	protein-coding
Merged-chr3-98901829-2	chr3	98901719	98901940	+	12.450001	BG4_HaCaT_m1_F2L0_peaks.txt|BG4_HaCaT_m1_rep1_F2L0_peaks.txt	promoter-TSS (NM_080927)	promoter-TSS (NM_080927)	-140	NM_080927	131566	Hs.203691	NM_080927	ENSG00000057019	DCBLD2	CLCP1|ESDN	discoidin, CUB and LCCL domain containing 2	protein-coding
Merged-chr2-113241114-2	chr2	113240981	113241247	+	12.450000	BG4_HaCaT_m1_F2L0_peaks.txt|BG4_HaCaT_m1_rep1_F2L0_peaks.txt	TTS (NR_047570)	TTS (NR_047570)	4845	NR_015377	654433	Hs.656660	NR_015377	ENSG00000189223	PAX8-AS1	-	PAX8 antisense RNA 1	ncRNA
Merged-chr7-17533176-2	chr7	17533038	17533314	+	12.450000	BG4_HaCaT_m1_F2L0_peaks.txt|BG4_HaCaT_m1_rep1_F2L0_peaks.txt	intron (NR_110013, intron 1 of 3)	intron (NR_110013, intron 1 of 3)	25733	NR_110013	101927630	Hs.583400	NR_110013	ENSG00000236039	LOC101927630	-	uncharacterized LOC101927630	ncRNA
Merged-chr11-18396135-2	chr11	18395982	18396288	+	12.450000	BG4_HaCaT_m1_F2L0_peaks.txt|BG4_HaCaT_m1_rep1_F2L0_peaks.txt	promoter-TSS (NM_001165414)	promoter-TSS (NM_001165414)	-131	NM_001165414	3939	Hs.2795	NM_005566	ENSG00000134333	LDHA	GSD11|HEL-S-133P|LDHM|PIG19	lactate dehydrogenase A	protein-coding
Merged-chr22-38705753-2	chr22	38705646	38705860	+	12.450000	BG4_HaCaT_m1_F2L0_peaks.txt|BG4_HaCaT_m1_rep1_F2L0_peaks.txt	promoter-TSS (NM_004286)	promoter-TSS (NM_004286)	-49	NM_004286	9567	Hs.276925	NM_004286	ENSG00000100226	GTPBP1	GP-1|GP1|HSPC018	GTP binding protein 1	protein-coding
Merged-chr2-31401800-2	chr2	31401670	31401931	+	12.450000	BG4_HaCaT_m1_F2L0_peaks.txt|BG4_HaCaT_m1_rep1_F2L0_peaks.txt	intron (NM_000379, intron 3 of 35)	intron (NM_000379, intron 3 of 35)	12945	NM_000379	7498	Hs.250	NM_000379	ENSG00000158125	XDH	XAN1|XO|XOR	xanthine dehydrogenase	protein-coding
Merged-chr14-54396831-2	chr14	54396722	54396941	+	12.450000	BG4_HaCaT_m1_F2L0_peaks.txt|BG4_HaCaT_m1_rep1_F2L0_peaks.txt	promoter-TSS (NM_005192)	promoter-TSS (NM_005192)	-37	NM_001330173	1033	Hs.84113	NM_005192	ENSG00000100526	CDKN3	CDI1|CIP2|KAP|KAP1	cyclin dependent kinase inhibitor 3	protein-coding
Merged-chr1-235917679-2	chr1	235917565	235917793	+	12.450000	BG4_HaCaT_m1_F2L0_peaks.txt|BG4_HaCaT_m1_rep1_F2L0_peaks.txt	Intergenic	Intergenic	-33971	NM_001301365	1130	Hs.532411	NM_000081	ENSG00000143669	LYST	CHS|CHS1	lysosomal trafficking regulator	protein-coding
Merged-chr8-118837897-2	chr8	118837746	118838048	+	12.450000	BG4_HaCaT_m1_F2L0_peaks.txt|BG4_HaCaT_m1_rep1_F2L0_peaks.txt	Intergenic	MER21C|LTR|ERVL	114247	NM_002546	4982	Hs.81791	NM_002546	ENSG00000164761	TNFRSF11B	OCIF|OPG|PDB5|TR1	TNF receptor superfamily member 11b	protein-coding
Merged-chr1-46183451-2	chr1	46183320	46183582	+	12.450000	BG4_HaCaT_m1_F2L0_peaks.txt|BG4_HaCaT_m1_rep1_F2L0_peaks.txt	intron (NM_005727, intron 3 of 8)	intron (NM_005727, intron 3 of 8)	-6956	NM_001328655	8503	Hs.655387	NM_003629	ENSG00000117461	PIK3R3	p55|p55-GAMMA|p55PIK	phosphoinositide-3-kinase regulatory subunit 3	protein-coding
Merged-chr7-45978315-2	chr7	45978174	45978457	+	12.450000	BG4_HaCaT_m1_F2L0_peaks.txt|BG4_HaCaT_m1_rep1_F2L0_peaks.txt	Intergenic	Intergenic	-57043	NM_001013398	3486	Hs.450230	NM_000598	ENSG00000146674	IGFBP3	BP-53|IBP3	insulin like growth factor binding protein 3	protein-coding
Merged-chr2-20231772-2	chr2	20231671	20231873	+	12.450000	BG4_HaCaT_m1_F2L0_peaks.txt|BG4_HaCaT_m1_rep1_F2L0_peaks.txt	Intergenic	Intergenic	-6339	NM_001006946	6382	Hs.224607	NM_002997	ENSG00000115884	SDC1	CD138|SDC|SYND1|syndecan	syndecan 1	protein-coding
Merged-chr8-11802510-2	chr8	11802384	11802636	+	12.450000	BG4_HaCaT_m1_F2L0_peaks.txt|BG4_HaCaT_m1_rep1_F2L0_peaks.txt	promoter-TSS (NM_004462)	promoter-TSS (NM_004462)	-101	NM_004462	2222	Hs.593928	NM_004462	ENSG00000079459	FDFT1	DGPT|ERG9|SQS|SS	farnesyl-diphosphate farnesyltransferase 1	protein-coding
Merged-chr3-126911585-2	chr3	126911472	126911698	+	12.450000	BG4_HaCaT_m1_F2L0_peaks.txt|BG4_HaCaT_m1_rep1_F2L0_peaks.txt	intron (NM_032343, intron 5 of 7)	intron (NM_032343, intron 5 of 7)	-77009	NM_032242	5361	Hs.432329	NM_032242	ENSG00000114554	PLXNA1	NOV|NOVP|PLEXIN-A1|PLXN1	plexin A1	protein-coding
Merged-chr12-52147489-2	chr12	52147385	52147593	+	12.405001	BG4_HaCaT_m1_F2L0_peaks.txt|BG4_HaCaT_m1_rep1_F2L0_peaks.txt	Intergenic	Intergenic	44511	NM_182507	144501	Hs.140978	NM_182507	ENSG00000167767	KRT80	KB20	keratin 80	protein-coding
Merged-chr17-42388600-2	chr17	42388482	42388719	+	12.400000	BG4_HaCaT_m1_F2L0_peaks.txt|BG4_HaCaT_m1_rep1_F2L0_peaks.txt	promoter-TSS (NM_139276)	promoter-TSS (NM_139276)	-105	NM_139276	6774	Hs.463059	NM_003150	ENSG00000168610	STAT3	ADMIO|ADMIO1|APRF|HIES	signal transducer and activator of transcription 3	protein-coding
Merged-chr10-97498635-2	chr10	97498501	97498770	+	12.400000	BG4_HaCaT_m1_F2L0_peaks.txt|BG4_HaCaT_m1_rep1_F2L0_peaks.txt	promoter-TSS (NM_001289403)	promoter-TSS (NM_001289403)	-26	NM_001289404	64210	Hs.500721	NM_022362	ENSG00000155229	MMS19	MET18|MMS19L|hMMS19	MMS19 homolog, cytosolic iron-sulfur assembly component	protein-coding
Merged-chr9-75028533-2	chr9	75028421	75028646	+	12.400000	BG4_HaCaT_m1_F2L0_peaks.txt|BG4_HaCaT_m1_rep1_F2L0_peaks.txt	promoter-TSS (NM_152420)	promoter-TSS (NM_152420)	-103	NR_135282	138199	Hs.567688	NM_152420	ENSG00000156017	CARNMT1	C9orf41|UPF0586	carnosine N-methyltransferase 1	protein-coding
Merged-chr11-67119100-2	chr11	67118998	67119202	+	12.400000	BG4_HaCaT_m1_F2L0_peaks.txt|BG4_HaCaT_m1_rep1_F2L0_peaks.txt	promoter-TSS (NM_012308)	promoter-TSS (NM_012308)	-169	NM_012308	22992	Hs.124147	NM_012308	ENSG00000173120	KDM2A	CXXC8|FBL11|FBL7|FBXL11|JHDM1A|LILINA	lysine demethylase 2A	protein-coding
Merged-chr17-3636303-1	chr17	3636203	3636403	+	12.400000	BG4_HaCaT_m1_F2L0_peaks.txt	promoter-TSS (NM_013276)	promoter-TSS (NM_013276)	19	NM_013276	23729	Hs.579217	NM_013276	ENSG00000197417	SHPK	CARKL|SHK	sedoheptulokinase	protein-coding
Merged-chr7-45000042-2	chr7	44999926	45000159	+	12.400000	BG4_HaCaT_m1_F2L0_peaks.txt|BG4_HaCaT_m1_rep1_F2L0_peaks.txt	promoter-TSS (NM_001167934)	promoter-TSS (NM_001167934)	-146	NM_001167934	83605	Hs.148272	NM_031443	ENSG00000136280	CCM2	C7orf22|OSM|PP10187	CCM2 scaffolding protein	protein-coding
Merged-chr1-246566311-2	chr1	246566181	246566441	+	12.400000	BG4_HaCaT_m1_F2L0_peaks.txt|BG4_HaCaT_m1_rep1_F2L0_peaks.txt	promoter-TSS (NM_022366)	promoter-TSS (NM_022366)	-26	NM_001139459	163882	Hs.368353	NM_152609	ENSG00000162852	CNST	C1orf71|PPP1R64	consortin, connexin sorting protein	protein-coding
Merged-chr16-87388499-2	chr16	87388359	87388639	+	12.400000	BG4_HaCaT_m1_F2L0_peaks.txt|BG4_HaCaT_m1_rep1_F2L0_peaks.txt	intron (NM_001282683, intron 2 of 9)	intron (NM_001282683, intron 2 of 9)	3608	NM_001282683	79791	Hs.567582	NM_024735	ENSG00000103264	FBXO31	FBX14|FBXO14|Fbx31|MRT45|pp2386	F-box protein 31	protein-coding
Merged-chr8-102239224-2	chr8	102239103	102239345	+	12.400000	BG4_HaCaT_m1_F2L0_peaks.txt|BG4_HaCaT_m1_rep1_F2L0_peaks.txt	promoter-TSS (NM_001172478)	promoter-TSS (NM_001172478)	-106	NM_015713	50484	Hs.512592	NM_015713	ENSG00000048392	RRM2B	MTDPS8A|MTDPS8B|P53R2	ribonucleotide reductase regulatory TP53 inducible subunit M2B	protein-coding
Merged-chr19-6425221-2	chr19	6425034	6425408	+	12.400000	BG4_HaCaT_m1_F2L0_peaks.txt|BG4_HaCaT_m1_rep1_F2L0_peaks.txt	promoter-TSS (NM_003685)	promoter-TSS (NM_003685)	-410	NM_003685	8570	Hs.727344	NM_003685	ENSG00000088247	KHSRP	FBP2|FUBP2|KSRP	KH-type splicing regulatory protein	protein-coding
Merged-chr5-138543355-2	chr5	138543253	138543458	+	12.400000	BG4_HaCaT_m1_F2L0_peaks.txt|BG4_HaCaT_m1_rep1_F2L0_peaks.txt	promoter-TSS (NM_004730)	promoter-TSS (NM_004730)	-55	NM_004730	2107	Hs.483494	NM_004730	ENSG00000120705	ETF1	D5S1995|ERF|ERF1|RF1|SUP45L1|TB3-1	eukaryotic translation termination factor 1	protein-coding
Merged-chr9-115157383-2	chr9	115157206	115157561	+	12.400000	BG4_HaCaT_m1_F2L0_peaks.txt|BG4_HaCaT_m1_rep1_F2L0_peaks.txt	intron (NM_017418, intron 1 of 7)	intron (NM_017418, intron 1 of 7)	15565	NM_017418	50514	Hs.148841	NM_017418	ENSG00000173077	DEC1	CTS9	deleted in esophageal cancer 1	protein-coding
Merged-chr22-20117350-2	chr22	20117250	20117450	+	12.360000	BG4_HaCaT_m1_F2L0_peaks.txt|BG4_HaCaT_m1_rep1_F2L0_peaks.txt	promoter-TSS (NM_001257994)	promoter-TSS (NM_001257994)	-55	NM_001331039	27037	Hs.713579	NM_022727	ENSG00000099899	TRMT2A	HTF9C	tRNA methyltransferase 2 homolog A	protein-coding
Merged-chr3-156674455-2	chr3	156674334	156674576	+	12.350000	BG4_HaCaT_m1_F2L0_peaks.txt|BG4_HaCaT_m1_rep1_F2L0_peaks.txt	promoter-TSS (NM_015508)	promoter-TSS (NM_015508)	39	NM_015508	25976	Hs.744050	NM_015508	ENSG00000163659	TIPARP	ARTD14|PARP7|pART14	TCDD inducible poly(ADP-ribose) polymerase	protein-coding
Merged-chr8-42152911-2	chr8	42152797	42153026	+	12.350000	BG4_HaCaT_m1_F2L0_peaks.txt|BG4_HaCaT_m1_rep1_F2L0_peaks.txt	promoter-TSS (NM_001134296)	promoter-TSS (NM_001134296)	-35	NM_001134296	10947	Hs.654529	NM_006803	ENSG00000070718	AP3M2	AP47B|CLA20|P47B	adaptor related protein complex 3 mu 2 subunit	protein-coding
Merged-chr9-115205322-2	chr9	115205205	115205439	+	12.350000	BG4_HaCaT_m1_F2L0_peaks.txt|BG4_HaCaT_m1_rep1_F2L0_peaks.txt	intron (NM_017418, intron 1 of 7)	intron (NM_017418, intron 1 of 7)	63504	NM_017418	50514	Hs.148841	NM_017418	ENSG00000173077	DEC1	CTS9	deleted in esophageal cancer 1	protein-coding
Merged-chr20-5120081-2	chr20	5119963	5120199	+	12.350000	BG4_HaCaT_m1_F2L0_peaks.txt|BG4_HaCaT_m1_rep1_F2L0_peaks.txt	promoter-TSS (NM_182649)	promoter-TSS (NM_182649)	-80	NM_182649	5111	Hs.147433	NM_002592	ENSG00000132646	PCNA	ATLD2	proliferating cell nuclear antigen	protein-coding
Merged-chr10-102152114-2	chr10	102151915	102152314	+	12.350000	BG4_HaCaT_m1_F2L0_peaks.txt|BG4_HaCaT_m1_rep1_F2L0_peaks.txt	promoter-TSS (NM_001284388)	promoter-TSS (NM_001284388)	-62	NM_004741	9221	Hs.523238	NM_004741	ENSG00000166197	NOLC1	NOPP130|NOPP140|NS5ATP13|P130	nucleolar and coiled-body phosphoprotein 1	protein-coding
Merged-chr22-29821508-2	chr22	29821392	29821624	+	12.350000	BG4_HaCaT_m1_F2L0_peaks.txt|BG4_HaCaT_m1_rep1_F2L0_peaks.txt	intron (NM_001242906, intron 4 of 18)	MIRb|SINE|MIR	16796	NM_001242906	84164	Hs.731754	NM_032204	ENSG00000100325	ASCC2	ASC1p100|p100	activating signal cointegrator 1 complex subunit 2	protein-coding
Merged-chr20-23137073-2	chr20	23136952	23137194	+	12.350000	BG4_HaCaT_m1_F2L0_peaks.txt|BG4_HaCaT_m1_rep1_F2L0_peaks.txt	Intergenic	Intergenic	-4437	NR_034149	200261	Hs.352228	NM_182535	ENSG00000233746	LINC00656	-	long intergenic non-protein coding RNA 656	ncRNA
Merged-chr7-6104696-2	chr7	6104588	6104804	+	12.350000	BG4_HaCaT_m1_F2L0_peaks.txt|BG4_HaCaT_m1_rep1_F2L0_peaks.txt	promoter-TSS (NM_032172)	promoter-TSS (NM_032172)	-223	NM_032172	84132	Hs.31856	NM_032172	ENSG00000106346	USP42	-	ubiquitin specific peptidase 42	protein-coding
Merged-chr17-40314798-2	chr17	40314645	40314951	+	12.350000	BG4_HaCaT_m1_F2L0_peaks.txt|BG4_HaCaT_m1_rep1_F2L0_peaks.txt	intron (NM_000964, intron 1 of 8)	intron (NM_000964, intron 1 of 8)	-3423	NM_001145302	5914	Hs.654583	NM_000964	ENSG00000131759	RARA	NR1B1|RAR	retinoic acid receptor alpha	protein-coding
Merged-chr7-38178144-2	chr7	38178042	38178247	+	12.350000	BG4_HaCaT_m1_F2L0_peaks.txt|BG4_HaCaT_m1_rep1_F2L0_peaks.txt	promoter-TSS (NM_032016)	promoter-TSS (NM_032016)	-62	NM_032016	83930	Hs.309753	NM_032016	ENSG00000010270	STARD3NL	MENTHO	STARD3 N-terminal like	protein-coding
Merged-chr17-41655761-2	chr17	41655661	41655862	+	12.350000	BG4_HaCaT_m1_F2L0_peaks.txt|BG4_HaCaT_m1_rep1_F2L0_peaks.txt	Intergenic	Intergenic	-15562	NR_033415	284116	Hs.725790	NR_033415	ENSG00000214514	KRT42P	-	keratin 42 pseudogene	pseudo
Merged-chr6-32178207-2	chr6	32178100	32178314	+	12.350000	BG4_HaCaT_m1_F2L0_peaks.txt|BG4_HaCaT_m1_rep1_F2L0_peaks.txt	promoter-TSS (NM_032741).2	promoter-TSS (NM_032741).2	-96	NM_032741	10554	Hs.409230	NM_006411	ENSG00000204310	AGPAT1	1-AGPAT1|G15|LPAAT-alpha|LPAATA	1-acylglycerol-3-phosphate O-acyltransferase 1	protein-coding
Merged-chr11-62500458-2	chr11	62500357	62500559	+	12.350000	BG4_HaCaT_m1_F2L0_peaks.txt|BG4_HaCaT_m1_rep1_F2L0_peaks.txt	intron (NM_024060, intron 4 of 5)	intron (NM_024060, intron 4 of 5)	45229	NM_001346446	79026	Hs.502756	NM_001620	ENSG00000124942	AHNAK	AHNAKRS|PM227	AHNAK nucleoprotein	protein-coding
Merged-chr20-58112233-2	chr20	58112127	58112339	+	12.350000	BG4_HaCaT_m1_F2L0_peaks.txt|BG4_HaCaT_m1_rep1_F2L0_peaks.txt	Intergenic	Intergenic	-38694	NM_178456	128602	Hs.43977	NM_178456	ENSG00000124237	C20orf85	LLC1|bA196N14.1	chromosome 20 open reading frame 85	protein-coding
Merged-chr14-23469476-2	chr14	23469376	23469577	+	12.350000	BG4_HaCaT_m1_F2L0_peaks.txt|BG4_HaCaT_m1_rep1_F2L0_peaks.txt	promoter-TSS (NM_001042635)	promoter-TSS (NM_001042635)	-213	NM_015514	25983	Hs.9043	NM_015514	ENSG00000129460	NGDN	C14orf120|CANu1|LCP5|NGD|lpd-2	neuroguidin	protein-coding
Merged-chr20-33811139-2	chr20	33811007	33811272	+	12.350000	BG4_HaCaT_m1_F2L0_peaks.txt|BG4_HaCaT_m1_rep1_F2L0_peaks.txt	promoter-TSS (NR_110623)	promoter-TSS (NR_110623)	-40	NR_110623	101929746	Hs.504633	NR_110623	ENSG00000230753	ZNF341-AS1	-	ZNF341 antisense RNA 1	ncRNA
Merged-chr19-8525798-2	chr19	8525684	8525913	+	12.350000	BG4_HaCaT_m1_F2L0_peaks.txt|BG4_HaCaT_m1_rep1_F2L0_peaks.txt	intron (NM_012335, intron 24 of 27)	intron (NM_012335, intron 24 of 27)	-11634	NM_001146175	84330	Hs.515114	NM_032370	ENSG00000133250	ZNF414	ZFP414	zinc finger protein 414	protein-coding
Merged-chr2-45009477-2	chr2	45009359	45009595	+	12.335000	BG4_HaCaT_m1_F2L0_peaks.txt|BG4_HaCaT_m1_rep1_F2L0_peaks.txt	promoter-TSS (NM_016932)	promoter-TSS (NM_016932)	-74	NM_016932	10736	Hs.101937	NM_016932	ENSG00000170577	SIX2	-	SIX homeobox 2	protein-coding
Merged-chr17-18183384-2	chr17	18183216	18183552	+	12.300000	BG4_HaCaT_m1_F2L0_peaks.txt|BG4_HaCaT_m1_rep1_F2L0_peaks.txt	promoter-TSS (NM_017758)	promoter-TSS (NM_017758)	-169	NM_017758	54890	Hs.744130	NM_017758	ENSG00000091542	ALKBH5	ABH5|OFOXD|OFOXD1	alkB homolog 5, RNA demethylase	protein-coding
Merged-chr11-64270070-2	chr11	64269948	64270193	+	12.300000	BG4_HaCaT_m1_F2L0_peaks.txt|BG4_HaCaT_m1_rep1_F2L0_peaks.txt	TTS (NM_000932)	TTS (NM_000932)	-14269	NM_001170726	56834	Hs.523763	NM_020155	ENSG00000173264	GPR137	C11orf4|GPR137A|TM7SF1L1	G protein-coupled receptor 137	protein-coding
Merged-chr2-9631088-2	chr2	9630969	9631207	+	12.300000	BG4_HaCaT_m1_F2L0_peaks.txt|BG4_HaCaT_m1_rep1_F2L0_peaks.txt	promoter-TSS (NM_006826)	promoter-TSS (NM_006826)	-33	NM_006826	10971	Hs.74405	NM_006826	ENSG00000134308	YWHAQ	14-3-3|1C5|HS1	tyrosine 3-monooxygenase/tryptophan 5-monooxygenase activation protein theta	protein-coding
Merged-chr9-92782194-2	chr9	92782093	92782296	+	12.300000	BG4_HaCaT_m1_F2L0_peaks.txt|BG4_HaCaT_m1_rep1_F2L0_peaks.txt	Intergenic	ERVL-B4-int|LTR|ERVL	-17393	NM_001003800	23299	Hs.436939	NM_015250	ENSG00000185963	BICD2	SMALED2|bA526D8.1	BICD cargo adaptor 2	protein-coding
Merged-chr11-66289293-2	chr11	66289155	66289432	+	12.300000	BG4_HaCaT_m1_F2L0_peaks.txt|BG4_HaCaT_m1_rep1_F2L0_peaks.txt	promoter-TSS (NM_001300861)	promoter-TSS (NM_001300861)	-126	NM_001300861	10897	Hs.446445	NM_020470	ENSG00000174851	YIF1A	54TM|FinGER7|YIF1|YIF1P	Yip1 interacting factor homolog A, membrane trafficking protein	protein-coding
Merged-chr17-28951760-2	chr17	28951604	28951917	+	12.300000	BG4_HaCaT_m1_F2L0_peaks.txt|BG4_HaCaT_m1_rep1_F2L0_peaks.txt	promoter-TSS (NM_001033561)	promoter-TSS (NM_001033561)	-270	NM_001290131	57649	Hs.444173	NM_020889	ENSG00000109118	PHF12	PF1	PHD finger protein 12	protein-coding
Merged-chr8-10654728-2	chr8	10654620	10654836	+	12.300000	BG4_HaCaT_m1_F2L0_peaks.txt|BG4_HaCaT_m1_rep1_F2L0_peaks.txt	intron (NM_178857, intron 1 of 3)	intron (NM_178857, intron 1 of 3)	379	NM_178857	94137	Hs.33538	NM_178857	ENSG00000183638	RP1L1	DCDC4B	RP1 like 1	protein-coding
Merged-chr3-115147802-2	chr3	115147614	115147990	+	12.300000	BG4_HaCaT_m1_F2L0_peaks.txt|BG4_HaCaT_m1_rep1_F2L0_peaks.txt	promoter-TSS (NM_015642)	promoter-TSS (NM_015642)	-522	NM_015642	26137	Hs.202577	NM_015642	ENSG00000181722	ZBTB20	DPZF|HOF|ODA-8S|PRIMS|ZNF288	zinc finger and BTB domain containing 20	protein-coding
Merged-chr8-127265866-1	chr8	127265766	127265966	+	12.300000	BG4_HaCaT_m1_rep1_F2L0_peaks.txt	intron (NR_117099, intron 1 of 3)	intron (NR_117099, intron 1 of 3)	21229	NR_117099	103021164	Hs.571531	NR_117099		CASC21	CARLo-2|LINC01244	cancer susceptibility candidate 21 (non-protein coding)	ncRNA
Merged-chr16-4254012-2	chr16	4253888	4254136	+	12.300000	BG4_HaCaT_m1_F2L0_peaks.txt|BG4_HaCaT_m1_rep1_F2L0_peaks.txt	promoter-TSS (NR_039999)	promoter-TSS (NR_039999)	-223	NR_039999	100507501	Hs.632979	NR_039999	ENSG00000262468	LINC01569	-	long intergenic non-protein coding RNA 1569	ncRNA
Merged-chr14-21269670-2	chr14	21269526	21269815	+	12.300000	BG4_HaCaT_m1_F2L0_peaks.txt|BG4_HaCaT_m1_rep1_F2L0_peaks.txt	promoter-TSS (NM_001077442)	promoter-TSS (NM_001077442)	-191	NM_031314	3183	Hs.508848	NM_004500	ENSG00000092199	HNRNPC	C1|C2|HNRNP|HNRPC|SNRPC	heterogeneous nuclear ribonucleoprotein C (C1/C2)	protein-coding
Merged-chr19-47257271-2	chr19	47257103	47257440	+	12.299999	BG4_HaCaT_m1_F2L0_peaks.txt|BG4_HaCaT_m1_rep1_F2L0_peaks.txt	intron (NM_015603, intron 1 of 11)	CpG	797	NM_015603	26093	Hs.227782	NM_015603	ENSG00000105321	CCDC9	-	coiled-coil domain containing 9	protein-coding
Merged-chr3-131381654-2	chr3	131381547	131381761	+	12.299999	BG4_HaCaT_m1_F2L0_peaks.txt|BG4_HaCaT_m1_rep1_F2L0_peaks.txt	promoter-TSS (NR_038976)	promoter-TSS (NR_038976)	-17	NM_001171905	131870	Hs.282050	NM_152395	ENSG00000198585	NUDT16	-	nudix hydrolase 16	protein-coding
Merged-chr3-189393125-2	chr3	189393002	189393249	+	12.299999	BG4_HaCaT_m1_F2L0_peaks.txt|BG4_HaCaT_m1_rep1_F2L0_peaks.txt	Intergenic	Intergenic	-152531	NR_046722	100874027	Hs.616080	NR_046722	ENSG00000230115	TPRG1-AS2	-	TPRG1 antisense RNA 2	ncRNA
Merged-chr12-113221216-2	chr12	113221112	113221321	+	12.299999	BG4_HaCaT_m1_F2L0_peaks.txt|BG4_HaCaT_m1_rep1_F2L0_peaks.txt	promoter-TSS (NM_138451)	promoter-TSS (NM_138451)	-122	NM_138451	115811	Hs.568276	NM_138451	ENSG00000166578	IQCD	4933433C09Rik|CFAP84|DRC10	IQ motif containing D	protein-coding
Merged-chr12-122947023-2	chr12	122946912	122947134	+	12.299999	BG4_HaCaT_m1_F2L0_peaks.txt|BG4_HaCaT_m1_rep1_F2L0_peaks.txt	intron (NM_001243013, intron 5 of 10)	intron (NM_001243013, intron 5 of 10)	19486	NM_203444	23457	Hs.511951	NM_019624	ENSG00000150967	ABCB9	EST122234|TAPL	ATP binding cassette subfamily B member 9	protein-coding
Merged-chr19-4791494-2	chr19	4791320	4791669	+	12.250000	BG4_HaCaT_m1_F2L0_peaks.txt|BG4_HaCaT_m1_rep1_F2L0_peaks.txt	promoter-TSS (NM_018708)	promoter-TSS (NM_018708)	-222	NM_018708	55527	Hs.515082	NM_018708	ENSG00000141965	FEM1A	EPRAP	fem-1 homolog A	protein-coding
Merged-chr17-7404195-2	chr17	7404068	7404322	+	12.250000	BG4_HaCaT_m1_F2L0_peaks.txt|BG4_HaCaT_m1_rep1_F2L0_peaks.txt	promoter-TSS (NR_037719)	promoter-TSS (NR_037719)	-64	NM_152766	254863	Hs.730789	NM_152766	ENSG00000205544	TMEM256	C17orf61	transmembrane protein 256	protein-coding
Merged-chr11-34599710-2	chr11	34599531	34599889	+	12.250000	BG4_HaCaT_m1_F2L0_peaks.txt|BG4_HaCaT_m1_rep1_F2L0_peaks.txt	Intergenic	Intergenic	-21331	NM_012153	26298	Hs.653859	NM_012153	ENSG00000135373	EHF	ESE3|ESE3B|ESEJ	ETS homologous factor	protein-coding
Merged-chr9-128067396-2	chr9	128067270	128067523	+	12.250000	BG4_HaCaT_m1_F2L0_peaks.txt|BG4_HaCaT_m1_rep1_F2L0_peaks.txt	promoter-TSS (NM_197956)	promoter-TSS (NM_197956)	-76	NM_197956	203245	Hs.373606	NM_197956	ENSG00000171169	NAIF1	C9orf90|bA379C10.2	nuclear apoptosis inducing factor 1	protein-coding
Merged-chr2-111659529-2	chr2	111659417	111659642	+	12.250000	BG4_HaCaT_m1_F2L0_peaks.txt|BG4_HaCaT_m1_rep1_F2L0_peaks.txt	Intergenic	MER21C|LTR|ERVL	111605	NR_039929	100616165		NR_039929	ENSG00000266063	MIR4771-2	-	microRNA 4771-2	ncRNA
Merged-chr8-121724703-2	chr8	121724557	121724850	+	12.250000	BG4_HaCaT_m1_F2L0_peaks.txt|BG4_HaCaT_m1_rep1_F2L0_peaks.txt	Intergenic	Intergenic	-83313	NM_005328	3037	Hs.159226	NM_005328	ENSG00000170961	HAS2	-	hyaluronan synthase 2	protein-coding
Merged-chr22-20777889-2	chr22	20777736	20778043	+	12.250000	BG4_HaCaT_m1_F2L0_peaks.txt|BG4_HaCaT_m1_rep1_F2L0_peaks.txt	intron (NM_000185, intron 1 of 4)	intron (NM_000185, intron 1 of 4)	3794	NM_000185	3053	Hs.474270	NM_000185	ENSG00000099937	SERPIND1	D22S673|HC2|HCF2|HCII|HLS2|LS2|THPH10	serpin family D member 1	protein-coding
Merged-chr17-33235442-2	chr17	33235331	33235553	+	12.250000	BG4_HaCaT_m1_F2L0_peaks.txt|BG4_HaCaT_m1_rep1_F2L0_peaks.txt	intron (NM_001094, intron 1 of 9)	intron (NM_001094, intron 1 of 9)	57546	NM_183377	40	Hs.368417	NM_001094	ENSG00000108684	ASIC2	ACCN|ACCN1|ASIC2a|BNC1|BNaC1|MDEG|hBNaC1	acid sensing ion channel subunit 2	protein-coding
Merged-chr19-10569061-2	chr19	10568936	10569186	+	12.200001	BG4_HaCaT_m1_F2L0_peaks.txt|BG4_HaCaT_m1_rep1_F2L0_peaks.txt	promoter-TSS (NM_001800)	promoter-TSS (NM_001800)	-82	NM_079421	1032	Hs.435051	NM_001800	ENSG00000129355	CDKN2D	INK4D|p19|p19-INK4D	cyclin dependent kinase inhibitor 2D	protein-coding
Merged-chr6-31827488-2	chr6	31827312	31827664	+	12.200001	BG4_HaCaT_m1_F2L0_peaks.txt|BG4_HaCaT_m1_rep1_F2L0_peaks.txt	promoter-TSS (NM_005346).5	promoter-TSS (NM_005346).5	-247	NM_005346	3304	Hs.274402	NM_005346	ENSG00000204388	HSPA1B	HSP70-1B|HSP70-2|HSP70.2	heat shock protein family A (Hsp70) member 1B	protein-coding
Merged-chr3-98446136-2	chr3	98446018	98446255	+	12.200001	BG4_HaCaT_m1_F2L0_peaks.txt|BG4_HaCaT_m1_rep1_F2L0_peaks.txt	Intergenic	Intergenic	-23344	NM_001004736	26339	Hs.621533	NM_001004736	ENSG00000232382	OR5K1	HSHTPCRX10|HTPCRX10|OR3-8	olfactory receptor family 5 subfamily K member 1	protein-coding
Merged-chr14-22589288-2	chr14	22589157	22589420	+	12.200001	BG4_HaCaT_m1_F2L0_peaks.txt|BG4_HaCaT_m1_rep1_F2L0_peaks.txt	promoter-TSS (NM_001344)	promoter-TSS (NM_001344)	-51	NM_001344	1603	Hs.82890	NM_001344	ENSG00000129562	DAD1	OST2	defender against cell death 1	protein-coding
Merged-chr11-45917961-2	chr11	45917849	45918074	+	12.200001	BG4_HaCaT_m1_F2L0_peaks.txt|BG4_HaCaT_m1_rep1_F2L0_peaks.txt	5' UTR (NM_057174, exon 1 of 11)	5' UTR (NM_057174, exon 1 of 11)	162	NM_057174	9409	Hs.100915	NM_004813	ENSG00000121680	PEX16	PBD8A|PBD8B	peroxisomal biogenesis factor 16	protein-coding
Merged-chr1-26865269-2	chr1	26865083	26865455	+	12.200001	BG4_HaCaT_m1_F2L0_peaks.txt|BG4_HaCaT_m1_rep1_F2L0_peaks.txt	TTS (NM_006142)	TTS (NM_006142)	2127	NM_006142	2810	Hs.523718	NM_006142	ENSG00000175793	SFN	YWHAS	stratifin	protein-coding
Merged-chr9-75964656-2	chr9	75964510	75964803	+	12.200001	BG4_HaCaT_m1_F2L0_peaks.txt|BG4_HaCaT_m1_rep1_F2L0_peaks.txt	intron (NM_001190482, intron 2 of 36)	intron (NM_001190482, intron 2 of 36)	74012	NM_001190482	5125	Hs.368542	NM_006200	ENSG00000099139	PCSK5	PC5|PC6|PC6A|SPC6	proprotein convertase subtilisin/kexin type 5	protein-coding
Merged-chr16-53503389-2	chr16	53503282	53503497	+	12.200001	BG4_HaCaT_m1_F2L0_peaks.txt|BG4_HaCaT_m1_rep1_F2L0_peaks.txt	promoter-TSS (NM_001308325)	promoter-TSS (NM_001308325)	-85	NM_001012398	64400	Hs.380897	NM_022476	ENSG00000166971	AKTIP	FT1|FTS	AKT interacting protein	protein-coding
Merged-chr20-35884159-2	chr20	35884056	35884262	+	12.200001	BG4_HaCaT_m1_F2L0_peaks.txt|BG4_HaCaT_m1_rep1_F2L0_peaks.txt	intron (NM_016436, intron 9 of 17)	intron (NM_016436, intron 9 of 17)	70467	NM_033630	51282	Hs.584909	NM_016558	ENSG00000171222	SCAND1	RAZ1|SDP1	SCAN domain containing 1	protein-coding
Merged-chr3-156812729-2	chr3	156812627	156812831	+	12.200001	BG4_HaCaT_m1_F2L0_peaks.txt|BG4_HaCaT_m1_rep1_F2L0_peaks.txt	promoter-TSS (NR_003284)	promoter-TSS (NR_003284)	-708	NR_003284	647033	Hs.745109	NR_003284		PA2G4P4	PA2G4L1	proliferation-associated 2G4 pseudogene 4	pseudo
Merged-chr13-97433273-2	chr13	97433107	97433439	+	12.200001	BG4_HaCaT_m1_F2L0_peaks.txt|BG4_HaCaT_m1_rep1_F2L0_peaks.txt	promoter-TSS (NM_021033)	promoter-TSS (NM_021033)	-948	NM_021033	5911	Hs.508480	NM_021033	ENSG00000125249	RAP2A	K-REV|KREV|RAP2|RbBP-30	RAP2A, member of RAS oncogene family	protein-coding
Merged-chr20-19993178-2	chr20	19993058	19993298	+	12.200001	BG4_HaCaT_m1_F2L0_peaks.txt|BG4_HaCaT_m1_rep1_F2L0_peaks.txt	intron (NM_018993, intron 9 of 10)	intron (NM_018993, intron 9 of 10)	-24112	NM_181528	51126	Hs.368783	NM_016100	ENSG00000173418	NAA20	NAT3|NAT3P|NAT5|NAT5P|dJ1002M8.1	N(alpha)-acetyltransferase 20, NatB catalytic subunit	protein-coding
Merged-chr1-200659443-2	chr1	200659339	200659547	+	12.200000	BG4_HaCaT_m1_F2L0_peaks.txt|BG4_HaCaT_m1_rep1_F2L0_peaks.txt	intron (NM_001031725, intron 3 of 7)	L2b|LINE|L2	7308	NM_001320182	83479	Hs.497332	NM_031306	ENSG00000118197	DDX59	OFD5|ZNHIT5	DEAD-box helicase 59	protein-coding
Merged-chr17-45161667-2	chr17	45161556	45161778	+	12.200000	BG4_HaCaT_m1_F2L0_peaks.txt|BG4_HaCaT_m1_rep1_F2L0_peaks.txt	promoter-TSS (NM_001303440)	promoter-TSS (NM_001303440)	-178	NM_001303441	124790	Hs.56382	NM_144608	ENSG00000168517	HEXIM2	L3	hexamethylene bisacetamide inducible 2	protein-coding
Merged-chr9-101479918-2	chr9	101479793	101480043	+	12.200000	BG4_HaCaT_m1_F2L0_peaks.txt|BG4_HaCaT_m1_rep1_F2L0_peaks.txt	non-coding (NR_121573, exon 3 of 4)	non-coding (NR_121573, exon 3 of 4)	6852	NM_001303108	84302	Hs.388742	NM_032342	ENSG00000165152	TMEM246	C9orf125	transmembrane protein 246	protein-coding
Merged-chr17-15651835-2	chr17	15651662	15652009	+	12.200000	BG4_HaCaT_m1_F2L0_peaks.txt|BG4_HaCaT_m1_rep1_F2L0_peaks.txt	5' UTR (NM_006470, exon 4 of 9)	5' UTR (NM_006470, exon 4 of 9)	31044	NM_006470	10626	Hs.123534	NM_006470	ENSG00000221926	TRIM16	EBBP	tripartite motif containing 16	protein-coding
Merged-chr9-72828557-2	chr9	72828409	72828705	+	12.200000	BG4_HaCaT_m1_F2L0_peaks.txt|BG4_HaCaT_m1_rep1_F2L0_peaks.txt	intron (NM_138691, intron 21 of 23)	intron (NM_138691, intron 21 of 23)	45552	NR_121180	101927258	Hs.586433	NR_121120	ENSG00000236849	LINC01474	-	long intergenic non-protein coding RNA 1474	ncRNA
Merged-chr19-48714349-2	chr19	48714245	48714453	+	12.200000	BG4_HaCaT_m1_F2L0_peaks.txt|BG4_HaCaT_m1_rep1_F2L0_peaks.txt	intron (NM_001297753, intron 4 of 6)	CpG	2608	NM_182574	284358	Hs.191815	NM_182574	ENSG00000176909	MAMSTR	MASTR	MEF2 activating motif and SAP domain containing transcriptional regulator	protein-coding
Merged-chr1-234772492-2	chr1	234772387	234772598	+	12.184999	BG4_HaCaT_m1_F2L0_peaks.txt|BG4_HaCaT_m1_rep1_F2L0_peaks.txt	Intergenic	Intergenic	48450	NR_038856	100506810	Hs.586634	NR_038856	ENSG00000227630	LINC01132	-	long intergenic non-protein coding RNA 1132	ncRNA
Merged-chr10-70146820-2	chr10	70146682	70146958	+	12.175000	BG4_HaCaT_m1_F2L0_peaks.txt|BG4_HaCaT_m1_rep1_F2L0_peaks.txt	promoter-TSS (NM_001040273)	promoter-TSS (NM_001040273)	-80	NR_073580	219743	Hs.533655	NM_173555	ENSG00000156521	TYSND1	NET41	trypsin domain containing 1	protein-coding
Merged-chr5-151771680-2	chr5	151771481	151771879	+	12.175000	BG4_HaCaT_m1_F2L0_peaks.txt|BG4_HaCaT_m1_rep1_F2L0_peaks.txt	promoter-TSS (NR_132346)	promoter-TSS (NR_132346)	-172	NR_132346	100652758	Hs.587054	NM_001278082		LOC100652758	-	uncharacterized LOC100652758	ncRNA
Merged-chr3-121749896-2	chr3	121749778	121750015	+	12.160000	BG4_HaCaT_m1_F2L0_peaks.txt|BG4_HaCaT_m1_rep1_F2L0_peaks.txt	promoter-TSS (NM_001256487)	promoter-TSS (NM_001256487)	-129	NM_001256486	2804	Hs.213389	NM_004487	ENSG00000173230	GOLGB1	GCP|GCP372|GOLIM1	golgin B1	protein-coding
Merged-chr16-84014001-1	chr16	84013901	84014101	+	12.100000	BG4_HaCaT_m1_rep1_F2L0_peaks.txt	intron (NM_001080442, intron 8 of 9)	intron (NM_001080442, intron 8 of 9)	28156	NM_001080442	146167		NM_001080442	ENSG00000166558	SLC38A8	FVH2	solute carrier family 38 member 8	protein-coding
Merged-chr7-107168715-2	chr7	107168605	107168825	+	12.100000	BG4_HaCaT_m1_F2L0_peaks.txt|BG4_HaCaT_m1_rep1_F2L0_peaks.txt	promoter-TSS (NM_001244262)	promoter-TSS (NM_001244262)	-246	NM_001244262	26959	Hs.162032	NM_012257	ENSG00000105856	HBP1	-	HMG-box transcription factor 1	protein-coding
Merged-chr7-945820-2	chr7	945684	945956	+	12.100000	BG4_HaCaT_m1_F2L0_peaks.txt|BG4_HaCaT_m1_rep1_F2L0_peaks.txt	promoter-TSS (NM_001284309)	promoter-TSS (NM_001284309)	-4	NM_001284309	11033	Hs.602573	NM_006869	ENSG00000105963	ADAP1	CENTA1|GCS1L|p42IP4	ArfGAP with dual PH domains 1	protein-coding
Merged-chr2-61538621-2	chr2	61538425	61538817	+	12.100000	BG4_HaCaT_m1_F2L0_peaks.txt|BG4_HaCaT_m1_rep1_F2L0_peaks.txt	promoter-TSS (NM_003400)	promoter-TSS (NM_003400)	-338	NM_003400	7514	Hs.370770	NM_003400	ENSG00000082898	XPO1	CRM1|emb|exp1	exportin 1	protein-coding
Merged-chr2-72115590-2	chr2	72115448	72115732	+	12.100000	BG4_HaCaT_m1_F2L0_peaks.txt|BG4_HaCaT_m1_rep1_F2L0_peaks.txt	Intergenic	Intergenic	32272	NM_001277742	56603	Hs.91546	NM_019885	ENSG00000003137	CYP26B1	CYP26A2|P450RAI-2|P450RAI2|RHFCA	cytochrome P450 family 26 subfamily B member 1	protein-coding
Merged-chr1-209398647-2	chr1	209398471	209398823	+	12.100000	BG4_HaCaT_m1_F2L0_peaks.txt|BG4_HaCaT_m1_rep1_F2L0_peaks.txt	Intergenic	Intergenic	-30176	NM_001104548	642587	Hs.510543	NM_001104548		MIR205HG	LINC00510	MIR205 host gene	protein-coding
Merged-chr11-59615842-1	chr11	59615742	59615942	+	12.100000	BG4_HaCaT_m1_F2L0_peaks.txt	5' UTR (NM_002556, exon 1 of 14)	5' UTR (NM_002556, exon 1 of 14)	302	NM_002556	5007	Hs.597091	NM_002556	ENSG00000110048	OSBP	OSBP1	oxysterol binding protein	protein-coding
Merged-chr1-202342057-2	chr1	202341955	202342159	+	12.100000	BG4_HaCaT_m1_F2L0_peaks.txt|BG4_HaCaT_m1_rep1_F2L0_peaks.txt	promoter-TSS (NM_014176)	promoter-TSS (NM_014176)	-91	NM_001310326	29089	Hs.5199	NM_014176	ENSG00000077152	UBE2T	FANCT|HSPC150|PIG50	ubiquitin conjugating enzyme E2 T	protein-coding
Merged-chr2-28976742-2	chr2	28976621	28976864	+	12.100000	BG4_HaCaT_m1_F2L0_peaks.txt|BG4_HaCaT_m1_rep1_F2L0_peaks.txt	Intergenic	Intergenic	-4556	NM_001321539	165186	Hs.525977	NM_199280	ENSG00000189350	FAM179A	-	family with sequence similarity 179 member A	protein-coding
Merged-chr1-150876837-2	chr1	150876731	150876943	+	12.100000	BG4_HaCaT_m1_F2L0_peaks.txt|BG4_HaCaT_m1_rep1_F2L0_peaks.txt	promoter-TSS (NM_001197325)	promoter-TSS (NM_001197325)	-69	NM_001668	405	Hs.632446	NM_001668	ENSG00000143437	ARNT	HIF-1-beta|HIF-1beta|HIF1-beta|HIF1B|HIF1BETA|TANGO|bHLHe2	aryl hydrocarbon receptor nuclear translocator	protein-coding
Merged-chr11-66638437-2	chr11	66638332	66638543	+	12.100000	BG4_HaCaT_m1_F2L0_peaks.txt|BG4_HaCaT_m1_rep1_F2L0_peaks.txt	promoter-TSS (NM_002896)	promoter-TSS (NM_002896)	-180	NM_001198843	5936	Hs.523822	NM_002896	ENSG00000173933	RBM4	LARK|RBM4A|ZCCHC21|ZCRB3A	RNA binding motif protein 4	protein-coding
Merged-chr11-63938705-2	chr11	63938526	63938884	+	12.100000	BG4_HaCaT_m1_F2L0_peaks.txt|BG4_HaCaT_m1_rep1_F2L0_peaks.txt	promoter-TSS (NM_024771)	promoter-TSS (NM_024771)	-265	NM_024771	79829	Hs.523753	NM_024771	ENSG00000110583	NAA40	NAT11|PATT1	N(alpha)-acetyltransferase 40, NatD catalytic subunit	protein-coding
Merged-chr17-41522041-1	chr17	41521941	41522141	+	12.100000	BG4_HaCaT_m1_rep1_F2L0_peaks.txt	Intergenic	Intergenic	-3023	NM_002275	3866	Hs.654570	NM_002275	ENSG00000171346	KRT15	CK15|K15|K1CO	keratin 15	protein-coding
Merged-chr7-30284383-2	chr7	30284266	30284500	+	12.100000	BG4_HaCaT_m1_F2L0_peaks.txt|BG4_HaCaT_m1_rep1_F2L0_peaks.txt	promoter-TSS (NM_147128)	promoter-TSS (NM_147128)	76	NM_147128	223082	Hs.263912	NM_147128	ENSG00000180233	ZNRF2	RNF202	zinc and ring finger 2	protein-coding
Merged-chr1-47314343-2	chr1	47314219	47314468	+	12.100000	BG4_HaCaT_m1_F2L0_peaks.txt|BG4_HaCaT_m1_rep1_F2L0_peaks.txt	promoter-TSS (NM_003035)	promoter-TSS (NM_003035)	-196	NM_001282937	6491	Hs.525198	NM_003035	ENSG00000123473	STIL	MCPH7|SIL	SCL/TAL1 interrupting locus	protein-coding
Merged-chr11-44565484-2	chr11	44565368	44565600	+	12.100000	BG4_HaCaT_m1_F2L0_peaks.txt|BG4_HaCaT_m1_rep1_F2L0_peaks.txt	promoter-TSS (NM_001024844)	promoter-TSS (NM_001024844)	-107	NM_002231	3732	Hs.527778	NM_002231	ENSG00000085117	CD82	4F9|C33|GR15|IA4|KAI1|R2|SAR2|ST6|TSPAN27	CD82 molecule	protein-coding
Merged-chr3-98971281-1	chr3	98971181	98971381	+	12.100000	BG4_HaCaT_m1_F2L0_peaks.txt	Intergenic	Intergenic	-69592	NM_080927	131566	Hs.203691	NM_080927	ENSG00000057019	DCBLD2	CLCP1|ESDN	discoidin, CUB and LCCL domain containing 2	protein-coding
Merged-chr1-201275422-2	chr1	201275254	201275591	+	12.100000	BG4_HaCaT_m1_F2L0_peaks.txt|BG4_HaCaT_m1_rep1_F2L0_peaks.txt	Intergenic	Intergenic	-8030	NM_001005337	5317	Hs.497350	NM_000299	ENSG00000081277	PKP1	B6P	plakophilin 1	protein-coding
Merged-chr20-6123484-2	chr20	6123381	6123587	+	12.100000	BG4_HaCaT_m1_F2L0_peaks.txt|BG4_HaCaT_m1_rep1_F2L0_peaks.txt	promoter-TSS (NM_017671)	promoter-TSS (NM_017671)	60	NM_017671	55612	Hs.472054	NM_017671	ENSG00000101311	FERMT1	C20orf42|DTGCU2|KIND1|UNC112A|URP1	fermitin family member 1	protein-coding
Merged-chr8-102806817-2	chr8	102806707	102806928	+	12.100000	BG4_HaCaT_m1_F2L0_peaks.txt|BG4_HaCaT_m1_rep1_F2L0_peaks.txt	Intergenic	CpG	57383	NM_001301668	51582	Hs.459106	NM_015878	ENSG00000155096	AZIN1	AZI|AZIA1|OAZI|OAZIN|ODC1L	antizyme inhibitor 1	protein-coding
Merged-chr19-6737837-2	chr19	6737737	6737938	+	12.100000	BG4_HaCaT_m1_F2L0_peaks.txt|BG4_HaCaT_m1_rep1_F2L0_peaks.txt	promoter-TSS (NM_001080452)	promoter-TSS (NM_001080452)	-215	NM_001080452	56927	Hs.167641	NM_020171	ENSG00000125734	GPR108	LUSTR2	G protein-coupled receptor 108	protein-coding
Merged-chr7-54831956-2	chr7	54831821	54832092	+	12.100000	BG4_HaCaT_m1_F2L0_peaks.txt|BG4_HaCaT_m1_rep1_F2L0_peaks.txt	Intergenic	MER44B|DNA|TcMar-Tigger	72643	NR_110040	100996654	Hs.127991	NR_110040		LOC100996654	-	uncharacterized LOC100996654	ncRNA
Merged-chrX-154379164-1	chrX	154379064	154379264	+	12.100000	BG4_HaCaT_m1_F2L0_peaks.txt	promoter-TSS (NM_000117)	promoter-TSS (NM_000117)	-73	NM_000117	2010	Hs.522823	NM_000117	ENSG00000102119	EMD	EDMD|LEMD5|STA	emerin	protein-coding
Merged-chr20-58131960-2	chr20	58131808	58132113	+	12.100000	BG4_HaCaT_m1_F2L0_peaks.txt|BG4_HaCaT_m1_rep1_F2L0_peaks.txt	Intergenic	Intergenic	-18967	NM_178456	128602	Hs.43977	NM_178456	ENSG00000124237	C20orf85	LLC1|bA196N14.1	chromosome 20 open reading frame 85	protein-coding
Merged-chr11-63681366-2	chr11	63681236	63681496	+	12.075001	BG4_HaCaT_m1_F2L0_peaks.txt|BG4_HaCaT_m1_rep1_F2L0_peaks.txt	promoter-TSS (NM_006054)	promoter-TSS (NM_006054)	-84	NM_006054	10313	Hs.743229	NM_006054	ENSG00000133318	RTN3	ASYIP|HAP|NSPL2|NSPLII|RTN3-A1	reticulon 3	protein-coding
Merged-chr14-64388205-2	chr14	64388075	64388335	+	12.075001	BG4_HaCaT_m1_F2L0_peaks.txt|BG4_HaCaT_m1_rep1_F2L0_peaks.txt	5' UTR (NM_005956, exon 1 of 28)	5' UTR (NM_005956, exon 1 of 28)	164	NM_005956	4522	Hs.652308	NM_005956	ENSG00000100714	MTHFD1	MTHFC|MTHFD	methylenetetrahydrofolate dehydrogenase, cyclohydrolase and formyltetrahydrofolate synthetase 1	protein-coding
Merged-chr9-106892883-2	chr9	106892761	106893005	+	12.050000	BG4_HaCaT_m1_F2L0_peaks.txt|BG4_HaCaT_m1_rep1_F2L0_peaks.txt	intron (NM_001347997, intron 1 of 12)	intron (NM_001347997, intron 1 of 12)	29786	NM_021224	58499	Hs.370379	NM_021224	ENSG00000148143	ZNF462	Zfp462	zinc finger protein 462	protein-coding
Merged-chr9-112718133-2	chr9	112718032	112718234	+	12.050000	BG4_HaCaT_m1_F2L0_peaks.txt|BG4_HaCaT_m1_rep1_F2L0_peaks.txt	promoter-TSS (NM_021218)	promoter-TSS (NM_021218)	16	NM_001329590	58493	Hs.658575	NM_021218	ENSG00000148153	INIP	C9orf80|HSPC043|MISE|SOSSC|SSBIP1|hSSBIP1	INTS3 and NABP interacting protein	protein-coding
Merged-chr20-47392216-2	chr20	47392097	47392336	+	12.050000	BG4_HaCaT_m1_F2L0_peaks.txt|BG4_HaCaT_m1_rep1_F2L0_peaks.txt	Intergenic	MLT1J|LTR|ERVL-MaLR	-35327	NM_183048	23613	Hs.446240	NM_012408	ENSG00000101040	ZMYND8	PRKCBP1|PRO2893|RACK7	zinc finger MYND-type containing 8	protein-coding
Merged-chr2-207395044-2	chr2	207394848	207395240	+	12.050000	BG4_HaCaT_m1_F2L0_peaks.txt|BG4_HaCaT_m1_rep1_F2L0_peaks.txt	Intergenic	LTR44|LTR|ERV1	-125620	NR_031633	100302130		NR_031633	ENSG00000221628	MIR1302-4	MIRN1302-4|hsa-mir-1302-4	microRNA 1302-4	ncRNA
Merged-chr3-149576326-2	chr3	149576182	149576471	+	12.049999	BG4_HaCaT_m1_F2L0_peaks.txt|BG4_HaCaT_m1_rep1_F2L0_peaks.txt	intron (NM_001168278, intron 3 of 7)	intron (NM_001168278, intron 3 of 7)	81699	NM_001168280	25937	Hs.477921	NM_015472	ENSG00000018408	WWTR1	TAZ	WW domain containing transcription regulator 1	protein-coding
Merged-chr3-167734889-2	chr3	167734721	167735057	+	12.049999	BG4_HaCaT_m1_F2L0_peaks.txt|BG4_HaCaT_m1_rep1_F2L0_peaks.txt	promoter-TSS (NM_007217)	promoter-TSS (NM_007217)	-26	NM_145859	11235	Hs.478150	NM_007217	ENSG00000114209	PDCD10	CCM3|TFAR15	programmed cell death 10	protein-coding
Merged-chr10-95694090-2	chr10	95693945	95694236	+	12.049999	BG4_HaCaT_m1_F2L0_peaks.txt|BG4_HaCaT_m1_rep1_F2L0_peaks.txt	promoter-TSS (NM_001143973)	promoter-TSS (NM_001143973)	53	NM_001143973	26123	Hs.438991	NM_015631	ENSG00000119977	TCTN3	C10orf61|JBTS18|OFD4|TECT3	tectonic family member 3	protein-coding
Merged-chr11-123062288-2	chr11	123062143	123062433	+	12.049999	BG4_HaCaT_m1_F2L0_peaks.txt|BG4_HaCaT_m1_rep1_F2L0_peaks.txt	promoter-TSS (NM_006597)	promoter-TSS (NM_006597)	47	NM_006597	3312	Hs.180414	NM_006597	ENSG00000109971	HSPA8	HEL-33|HEL-S-72p|HSC54|HSC70|HSC71|HSP71|HSP73|HSPA10|LAP-1|LAP1|NIP71	heat shock protein family A (Hsp70) member 8	protein-coding
Merged-chr7-44082650-2	chr7	44082485	44082815	+	12.049999	BG4_HaCaT_m1_F2L0_peaks.txt|BG4_HaCaT_m1_rep1_F2L0_peaks.txt	promoter-TSS (NM_001284330)	promoter-TSS (NM_001284330)	-110	NM_013284	27434	Hs.596982	NM_013284	ENSG00000122678	POLM	Pol Mu|Tdt-N	DNA polymerase mu	protein-coding
Merged-chr3-187403891-2	chr3	187403719	187404063	+	12.000000	BG4_HaCaT_m1_F2L0_peaks.txt|BG4_HaCaT_m1_rep1_F2L0_peaks.txt	Intergenic	Intergenic	35511	NM_022147	64108	Hs.43388	NM_022147	ENSG00000136514	RTP4	IFRG28|Z3CXXC4	receptor transporter protein 4	protein-coding
Merged-chr9-79624371-2	chr9	79624193	79624550	+	12.000000	BG4_HaCaT_m1_F2L0_peaks.txt|BG4_HaCaT_m1_rep1_F2L0_peaks.txt	intron (NM_001282749, intron 5 of 18)	intron (NM_001282749, intron 5 of 18)	52598	NR_104239	7091	Hs.444213	NM_007005	ENSG00000106829	TLE4	BCE-1|BCE1|E(spI)|ESG|ESG4|GRG4|Grg-4	transducin like enhancer of split 4	protein-coding
Merged-chr14-92504216-2	chr14	92504104	92504329	+	12.000000	BG4_HaCaT_m1_F2L0_peaks.txt|BG4_HaCaT_m1_rep1_F2L0_peaks.txt	Intergenic	Intergenic	-9565	NM_024832	79890	Hs.326822	NM_024832	ENSG00000100599	RIN3	-	Ras and Rab interactor 3	protein-coding
Merged-chr7-36153018-2	chr7	36152901	36153135	+	12.000000	BG4_HaCaT_m1_F2L0_peaks.txt|BG4_HaCaT_m1_rep1_F2L0_peaks.txt	promoter-TSS (NM_030636)	promoter-TSS (NM_030636)	-209	NM_030636	80820	Hs.487994	NM_030636	ENSG00000122547	EEPD1	HSPC107	endonuclease/exonuclease/phosphatase family domain containing 1	protein-coding
Merged-chr16-81096487-2	chr16	81096387	81096587	+	12.000000	BG4_HaCaT_m1_F2L0_peaks.txt|BG4_HaCaT_m1_rep1_F2L0_peaks.txt	promoter-TSS (NM_004483)	promoter-TSS (NM_004483)	-112	NM_004483	2653	Hs.546256	NM_004483	ENSG00000140905	GCSH	GCE|NKH	glycine cleavage system protein H	protein-coding
Merged-chr9-97876955-2	chr9	97876842	97877068	+	12.000000	BG4_HaCaT_m1_F2L0_peaks.txt|BG4_HaCaT_m1_rep1_F2L0_peaks.txt	Intergenic	Intergenic	23700	NM_004473	2304	Hs.159234	NM_004473	ENSG00000178919	FOXE1	FKHL15|FOXE2|HFKH4|HFKL5|NMTC4|TITF2|TTF-2|TTF2	forkhead box E1	protein-coding
Merged-chr2-28614260-2	chr2	28614084	28614437	+	12.000000	BG4_HaCaT_m1_F2L0_peaks.txt|BG4_HaCaT_m1_rep1_F2L0_peaks.txt	intron (NR_138141, intron 22 of 35)	intron (NR_138141, intron 22 of 35)	47903	NR_138141	151056	Hs.444933	NM_153021	ENSG00000163803	PLB1	PLB|PLB/LIP	phospholipase B1	protein-coding
Merged-chr7-149028790-2	chr7	149028622	149028958	+	12.000000	BG4_HaCaT_m1_F2L0_peaks.txt|BG4_HaCaT_m1_rep1_F2L0_peaks.txt	promoter-TSS (NM_004911)	promoter-TSS (NM_004911)	-100	NM_004911	9601	Hs.93659	NM_004911	ENSG00000155660	PDIA4	ERP70|ERP72|ERp-72	protein disulfide isomerase family A member 4	protein-coding
Merged-chr17-81683892-2	chr17	81683777	81684008	+	12.000000	BG4_HaCaT_m1_F2L0_peaks.txt|BG4_HaCaT_m1_rep1_F2L0_peaks.txt	promoter-TSS (NM_004712)	promoter-TSS (NM_004712)	32	NM_001040025	339231	Hs.658789	NM_001040025	ENSG00000214087	ARL16	-	ADP ribosylation factor like GTPase 16	protein-coding
Merged-chr1-20496437-2	chr1	20496293	20496581	+	12.000000	BG4_HaCaT_m1_F2L0_peaks.txt|BG4_HaCaT_m1_rep1_F2L0_peaks.txt	Intergenic	Intergenic	-10202	NM_018584	55450	Hs.731383	NM_018584	ENSG00000162545	CAMK2N1	PRO1489	calcium/calmodulin dependent protein kinase II inhibitor 1	protein-coding
Merged-chr19-54159894-2	chr19	54159792	54159997	+	12.000000	BG4_HaCaT_m1_F2L0_peaks.txt|BG4_HaCaT_m1_rep1_F2L0_peaks.txt	promoter-TSS (NM_024316).7	promoter-TSS (NM_024316).7	-151	NM_024316	79165	Hs.590974	NM_024316	ENSG00000105617	LENG1	-	leukocyte receptor cluster member 1	protein-coding
Merged-chr1-207002917-2	chr1	207002779	207003055	+	12.000000	BG4_HaCaT_m1_F2L0_peaks.txt|BG4_HaCaT_m1_rep1_F2L0_peaks.txt	Intergenic	Intergenic	29839	NM_023938	79098	Hs.32417	NM_023938	ENSG00000182795	C1orf116	SARG	chromosome 1 open reading frame 116	protein-coding
Merged-chr5-3311131-2	chr5	3310995	3311268	+	12.000000	BG4_HaCaT_m1_F2L0_peaks.txt|BG4_HaCaT_m1_rep1_F2L0_peaks.txt	Intergenic	Intergenic	133296	NR_104617	102467074	Hs.575250	NR_104617	ENSG00000249808	LINC01377	-	long intergenic non-protein coding RNA 1377	ncRNA
Merged-chr1-95742863-1	chr1	95742763	95742963	+	12.000000	BG4_HaCaT_m1_rep1_F2L0_peaks.txt	Intergenic	L1PB1|LINE|L1	232747	NR_110622	100996635	Hs.639548	NR_110621	ENSG00000228971	LOC100996635	-	uncharacterized LOC100996635	ncRNA
Merged-chr17-81395380-2	chr17	81395249	81395511	+	12.000000	BG4_HaCaT_m1_F2L0_peaks.txt|BG4_HaCaT_m1_rep1_F2L0_peaks.txt	Intergenic	CpG	-4341	NM_001291324	57597	Hs.514580	NM_024696	ENSG00000266074	BAHCC1	BAHD2	BAH domain and coiled-coil containing 1	protein-coding
Merged-chr8-86342561-2	chr8	86342422	86342701	+	12.000000	BG4_HaCaT_m1_F2L0_peaks.txt|BG4_HaCaT_m1_rep1_F2L0_peaks.txt	promoter-TSS (NM_007013)	promoter-TSS (NM_007013)	-204	NM_007013	11059	Hs.655189	NM_007013	ENSG00000123124	WWP1	AIP5|Tiul1|hSDRP1	WW domain containing E3 ubiquitin protein ligase 1	protein-coding
Merged-chr20-38926246-2	chr20	38926140	38926353	+	12.000000	BG4_HaCaT_m1_F2L0_peaks.txt|BG4_HaCaT_m1_rep1_F2L0_peaks.txt	promoter-TSS (NM_030919)	promoter-TSS (NM_030919)	-66	NM_030919	81610	Hs.726442	NM_030919	ENSG00000101447	FAM83D	C20orf129|CHICA|dJ616B8.3	family with sequence similarity 83 member D	protein-coding
Merged-chr1-20211774-2	chr1	20211666	20211882	+	11.985001	BG4_HaCaT_m1_F2L0_peaks.txt|BG4_HaCaT_m1_rep1_F2L0_peaks.txt	Intergenic	Intergenic	-25288	NR_110078	101928017	Hs.550803	NR_110078	ENSG00000225986	UBXN10-AS1	-	UBXN10 antisense RNA 1	ncRNA
Merged-chr19-14518610-2	chr19	14518486	14518735	+	11.955000	BG4_HaCaT_m1_F2L0_peaks.txt|BG4_HaCaT_m1_rep1_F2L0_peaks.txt	promoter-TSS (NM_001300914)	promoter-TSS (NM_001300914)	-51	NM_006145	3337	Hs.515210	NM_006145	ENSG00000132002	DNAJB1	HSPF1|Hdj1|Hsp40|RSPH16B|Sis1	DnaJ heat shock protein family (Hsp40) member B1	protein-coding
Merged-chr14-61388704-2	chr14	61388578	61388830	+	11.950001	BG4_HaCaT_m1_F2L0_peaks.txt|BG4_HaCaT_m1_rep1_F2L0_peaks.txt	intron (NM_006255, intron 1 of 13)	intron (NM_006255, intron 1 of 13)	67261	NM_006255	5583	Hs.333907	NM_006255	ENSG00000027075	PRKCH	PKC-L|PKCL|PRKCL|nPKC-eta	protein kinase C eta	protein-coding
Merged-chr16-50741861-2	chr16	50741702	50742021	+	11.950001	BG4_HaCaT_m1_F2L0_peaks.txt|BG4_HaCaT_m1_rep1_F2L0_peaks.txt	promoter-TSS (NR_130462)	promoter-TSS (NR_130462)	-189	NM_001042355	1540	Hs.578973	NM_015247	ENSG00000083799	CYLD	BRSS|CDMT|CYLD1|CYLDI|EAC|MFT|MFT1|SBS|TEM|USPL2	CYLD lysine 63 deubiquitinase	protein-coding
Merged-chr2-96557003-2	chr2	96556899	96557107	+	11.950001	BG4_HaCaT_m1_F2L0_peaks.txt|BG4_HaCaT_m1_rep1_F2L0_peaks.txt	Intergenic	Intergenic	19124	NM_001319092	10865	Hs.920	NM_006673	ENSG00000196843	ARID5A	MRF-1|MRF1|RP11-363D14	AT-rich interaction domain 5A	protein-coding
Merged-chr3-153161349-2	chr3	153161196	153161502	+	11.950001	BG4_HaCaT_m1_F2L0_peaks.txt|BG4_HaCaT_m1_rep1_F2L0_peaks.txt	promoter-TSS (NM_002886)	promoter-TSS (NM_002886)	-863	NM_002886	5912	Hs.98643	NM_002886	ENSG00000181467	RAP2B	-	RAP2B, member of RAS oncogene family	protein-coding
Merged-chr14-77616787-2	chr14	77616676	77616899	+	11.950001	BG4_HaCaT_m1_F2L0_peaks.txt|BG4_HaCaT_m1_rep1_F2L0_peaks.txt	promoter-TSS (NM_004863)	promoter-TSS (NM_004863)	-20	NM_004863	9517	Hs.435661	NM_004863	ENSG00000100596	SPTLC2	HSN1C|LCB2|LCB2A|NSAN1C|SPT2|hLCB2a	serine palmitoyltransferase long chain base subunit 2	protein-coding
Merged-chr15-68272098-2	chr15	68271899	68272297	+	11.950000	BG4_HaCaT_m1_F2L0_peaks.txt|BG4_HaCaT_m1_rep1_F2L0_peaks.txt	Intergenic	Intergenic	-5705	NM_015322	10116	Hs.362733	NM_015322	ENSG00000169018	FEM1B	F1A-ALPHA|F1AA|FEM1-beta	fem-1 homolog B	protein-coding
Merged-chr20-36605641-2	chr20	36605521	36605762	+	11.950000	BG4_HaCaT_m1_F2L0_peaks.txt|BG4_HaCaT_m1_rep1_F2L0_peaks.txt	promoter-TSS (NM_001199534)	promoter-TSS (NM_001199534)	-93	NM_001199534	55969	Hs.584985	NM_018840	ENSG00000101084	C20orf24	PNAS-11|RIP5	chromosome 20 open reading frame 24	protein-coding
Merged-chr3-195443099-2	chr3	195442993	195443206	+	11.950000	BG4_HaCaT_m1_F2L0_peaks.txt|BG4_HaCaT_m1_rep1_F2L0_peaks.txt	promoter-TSS (NM_012287)	promoter-TSS (NM_012287)	-11	NM_012287	23527	Hs.593373	NM_012287	ENSG00000114331	ACAP2	CENTB2|CNT-B2	ArfGAP with coiled-coil, ankyrin repeat and PH domains 2	protein-coding
Merged-chr3-134382014-2	chr3	134381906	134382122	+	11.950000	BG4_HaCaT_m1_F2L0_peaks.txt|BG4_HaCaT_m1_rep1_F2L0_peaks.txt	Intergenic	Intergenic	-6597	NM_001278683	51421	Hs.426312	NM_016201	ENSG00000114019	AMOTL2	LCCP	angiomotin like 2	protein-coding
Merged-chr11-66892356-2	chr11	66892244	66892468	+	11.950000	BG4_HaCaT_m1_F2L0_peaks.txt|BG4_HaCaT_m1_rep1_F2L0_peaks.txt	intron (NM_001040716, intron 3 of 22)	intron (NM_001040716, intron 3 of 22)	15513	NM_022172	5091	Hs.89890	NM_000920	ENSG00000173599	PC	PCB	pyruvate carboxylase	protein-coding
Merged-chr8-73972361-2	chr8	73972252	73972470	+	11.950000	BG4_HaCaT_m1_F2L0_peaks.txt|BG4_HaCaT_m1_rep1_F2L0_peaks.txt	promoter-TSS (NM_005648)	promoter-TSS (NM_005648)	-74	NM_001204860	6921	Hs.533437	NM_005648	ENSG00000154582	ELOC	SIII|TCEB1	elongin C	protein-coding
Merged-chr9-135907734-2	chr9	135907632	135907836	+	11.925000	BG4_HaCaT_m1_F2L0_peaks.txt|BG4_HaCaT_m1_rep1_F2L0_peaks.txt	promoter-TSS (NM_015447)	promoter-TSS (NM_015447)	-575	NM_015447	157922	Hs.522493	NM_015447	ENSG00000130559	CAMSAP1	-	calmodulin regulated spectrin associated protein 1	protein-coding
Merged-chr15-89575346-2	chr15	89575214	89575478	+	11.925000	BG4_HaCaT_m1_F2L0_peaks.txt|BG4_HaCaT_m1_rep1_F2L0_peaks.txt	promoter-TSS (NM_001308025)	promoter-TSS (NM_001308025)	-241	NM_152259	90381	Hs.441708	NM_152259	ENSG00000140534	TICRR	C15orf42|SLD3|Treslin	TOPBP1 interacting checkpoint and replication regulator	protein-coding
Merged-chr8-127859893-2	chr8	127859705	127860081	+	11.900000	BG4_HaCaT_m1_F2L0_peaks.txt|BG4_HaCaT_m1_rep1_F2L0_peaks.txt	intron (NR_003367, intron 1 of 8)	intron (NR_003367, intron 1 of 8)	63931	NR_031609	100302185		NR_031609	ENSG00000249859	MIR1204	hsa-mir-1204	microRNA 1204	ncRNA
Merged-chr1-154418469-2	chr1	154418355	154418584	+	11.900000	BG4_HaCaT_m1_F2L0_peaks.txt|BG4_HaCaT_m1_rep1_F2L0_peaks.txt	intron (NM_000565, intron 1 of 9)	intron (NM_000565, intron 1 of 9)	13276	NM_181359	3570	Hs.135087	NM_000565	ENSG00000160712	IL6R	CD126|IL-6R-1|IL-6RA|IL6Q|IL6RA|IL6RQ|gp80	interleukin 6 receptor	protein-coding
Merged-chr9-107755335-1	chr9	107755235	107755435	+	11.900000	BG4_HaCaT_m1_F2L0_peaks.txt	Intergenic	Charlie13a|DNA|hAT-Charlie	-265615	NM_004235	9314	Hs.376206	NM_004235	ENSG00000136826	KLF4	EZF|GKLF	Kruppel like factor 4	protein-coding
Merged-chr14-93533745-2	chr14	93533623	93533868	+	11.900000	BG4_HaCaT_m1_F2L0_peaks.txt|BG4_HaCaT_m1_rep1_F2L0_peaks.txt	intron (NM_020818, intron 11 of 49).2	MLT1G|LTR|ERVL-MaLR	102813	NM_001346218	57578	Hs.126561	NM_020818	ENSG00000133958	UNC79	KIAA1409	unc-79 homolog (C. elegans)	protein-coding
Merged-chr9-127187598-2	chr9	127187491	127187706	+	11.900000	BG4_HaCaT_m1_F2L0_peaks.txt|BG4_HaCaT_m1_rep1_F2L0_peaks.txt	intron (NM_001190728, intron 10 of 16)	intron (NM_001190728, intron 10 of 16)	-64833	NM_012098	23452	Hs.653262	NM_012098	ENSG00000136859	ANGPTL2	ARP2|HARP	angiopoietin like 2	protein-coding
Merged-chr11-65041002-2	chr11	65040877	65041127	+	11.855000	BG4_HaCaT_m1_F2L0_peaks.txt|BG4_HaCaT_m1_rep1_F2L0_peaks.txt	promoter-TSS (NM_013299)	promoter-TSS (NM_013299)	98	NM_013299	29901	Hs.23642	NM_013299	ENSG00000168061	SAC3D1	HSU79266|SHD1	SAC3 domain containing 1	protein-coding
Merged-chr1-172532869-2	chr1	172532756	172532983	+	11.850000	BG4_HaCaT_m1_F2L0_peaks.txt|BG4_HaCaT_m1_rep1_F2L0_peaks.txt	promoter-TSS (NM_014283)	promoter-TSS (NM_014283)	-249	NM_001282751	51430	Hs.204559	NM_014283	ENSG00000094975	SUCO	C1orf9|CH1|OPT|SLP1	SUN domain containing ossification factor	protein-coding
Merged-chr10-80506354-2	chr10	80506248	80506460	+	11.850000	BG4_HaCaT_m1_F2L0_peaks.txt|BG4_HaCaT_m1_rep1_F2L0_peaks.txt	intron (NM_030927, intron 3 of 8)	LTR24B|LTR|ERV1	-24896	NR_120662	102723703	Hs.308615	NR_120662		LOC102723703	-	uncharacterized LOC102723703	ncRNA
Merged-chr12-108838535-2	chr12	108838395	108838675	+	11.850000	BG4_HaCaT_m1_F2L0_peaks.txt|BG4_HaCaT_m1_rep1_F2L0_peaks.txt	intron (NM_001161330, intron 2 of 13)	intron (NM_001161330, intron 2 of 13)	-1529	NR_030350	693204		NR_030350	ENSG00000207622	MIR619	MIRN619|hsa-mir-619	microRNA 619	ncRNA
Merged-chr1-205284873-2	chr1	205284746	205285000	+	11.850000	BG4_HaCaT_m1_F2L0_peaks.txt|BG4_HaCaT_m1_rep1_F2L0_peaks.txt	Intergenic	Intergenic	27676	NM_001331034	9911	Hs.6360	NM_014858	ENSG00000133069	TMCC2	HUCEP11	transmembrane and coiled-coil domain family 2	protein-coding
Merged-chr9-125521907-2	chr9	125521733	125522081	+	11.850000	BG4_HaCaT_m1_F2L0_peaks.txt|BG4_HaCaT_m1_rep1_F2L0_peaks.txt	intron (NM_001006618, intron 7 of 7)	intron (NM_001006618, intron 7 of 7)	185327	NM_001006617	79109	Hs.495138	NM_024117	ENSG00000119487	MAPKAP1	JC310|MIP1|SIN1|SIN1b|SIN1g	mitogen-activated protein kinase associated protein 1	protein-coding
Merged-chr2-99141400-2	chr2	99141243	99141557	+	11.850000	BG4_HaCaT_m1_F2L0_peaks.txt|BG4_HaCaT_m1_rep1_F2L0_peaks.txt	promoter-TSS (NM_144706)	promoter-TSS (NM_144706)	174	NM_182911	80705	Hs.120267	NM_025244	ENSG00000135951	TSGA10	CEP4L|CT79	testis specific 10	protein-coding
Merged-chr14-101948192-2	chr14	101948031	101948353	+	11.850000	BG4_HaCaT_m1_F2L0_peaks.txt|BG4_HaCaT_m1_rep1_F2L0_peaks.txt	Intergenic	CpG	-16336	NM_001376	1778	Hs.614080	NM_001376	ENSG00000197102	DYNC1H1	CMT2O|DHC1|DHC1a|DNCH1|DNCL|DNECL|DYHC|Dnchc1|HL-3|SMALED1|p22	dynein cytoplasmic 1 heavy chain 1	protein-coding
Merged-chr14-44962010-2	chr14	44961895	44962126	+	11.850000	BG4_HaCaT_m1_F2L0_peaks.txt|BG4_HaCaT_m1_rep1_F2L0_peaks.txt	promoter-TSS (NM_001308112)	promoter-TSS (NM_001308112)	-34	NM_017658	54813	Hs.550906	NM_017658	ENSG00000179454	KLHL28	BTBD5	kelch like family member 28	protein-coding
Merged-chr9-125143663-2	chr9	125143486	125143841	+	11.850000	BG4_HaCaT_m1_F2L0_peaks.txt|BG4_HaCaT_m1_rep1_F2L0_peaks.txt	promoter-TSS (NM_001144877)	promoter-TSS (NM_001144877)	-104	NM_001144877	286205	Hs.59504	NM_173690	ENSG00000173611	SCAI	C9orf126|NET40	suppressor of cancer cell invasion	protein-coding
Merged-chr19-572393-2	chr19	572254	572532	+	11.850000	BG4_HaCaT_m1_F2L0_peaks.txt|BG4_HaCaT_m1_rep1_F2L0_peaks.txt	promoter-TSS (NM_001322243)	promoter-TSS (NM_001322243)	-61	NM_001728	682	Hs.501293	NM_001728	ENSG00000172270	BSG	5F7|CD147|EMMPRIN|OK|TCSF	basigin (Ok blood group)	protein-coding
Merged-chr11-10122923-2	chr11	10122783	10123064	+	11.850000	BG4_HaCaT_m1_F2L0_peaks.txt|BG4_HaCaT_m1_rep1_F2L0_peaks.txt	intron (NM_030962, intron 2 of 39)	intron (NM_030962, intron 2 of 39)	171284	NM_030962	81846	Hs.577252	NM_030962	ENSG00000133812	SBF2	CMT4B2|DENND7B|MTMR13	SET binding factor 2	protein-coding
Merged-chr1-218706298-2	chr1	218706186	218706410	+	11.850000	BG4_HaCaT_m1_F2L0_peaks.txt|BG4_HaCaT_m1_rep1_F2L0_peaks.txt	intron (NR_031644, intron 4 of 6)	intron (NR_031644, intron 4 of 6)	263672	NR_125715	103611157	Hs.133379	NR_125715	ENSG00000281453	TGFB2-OT1	-	TGFB2 overlapping transcript 1	ncRNA
Merged-chr3-197554857-2	chr3	197554745	197554970	+	11.850000	BG4_HaCaT_m1_F2L0_peaks.txt|BG4_HaCaT_m1_rep1_F2L0_peaks.txt	intron (NM_203314, intron 1 of 7).2	CpG	1130	NM_004051	622	Hs.274539	NM_004051	ENSG00000161267	BDH1	BDH|SDR9C1	3-hydroxybutyrate dehydrogenase 1	protein-coding
Merged-chr9-113221438-2	chr9	113221338	113221539	+	11.850000	BG4_HaCaT_m1_F2L0_peaks.txt|BG4_HaCaT_m1_rep1_F2L0_peaks.txt	promoter-TSS (NM_015258)	promoter-TSS (NM_015258)	-77	NM_015258	23307	Hs.522351	NM_015258	ENSG00000119321	FKBP15	FKBP133|KIAA0674|PPP1R76	FK506 binding protein 15	protein-coding
Merged-chr22-29842927-2	chr22	29842764	29843090	+	11.850000	BG4_HaCaT_m1_F2L0_peaks.txt|BG4_HaCaT_m1_rep1_F2L0_peaks.txt	Intergenic	Intergenic	-4623	NM_032204	84164	Hs.731754	NM_032204	ENSG00000100325	ASCC2	ASC1p100|p100	activating signal cointegrator 1 complex subunit 2	protein-coding
Merged-chr12-120925890-2	chr12	120925783	120925997	+	11.850000	BG4_HaCaT_m1_F2L0_peaks.txt|BG4_HaCaT_m1_rep1_F2L0_peaks.txt	Intergenic	Intergenic	21195	NR_131215	105500240	Hs.742757	NR_131215		XLOC_009911	-	uncharacterized LOC105500240	ncRNA
Merged-chr8-127596382-2	chr8	127596243	127596521	+	11.850000	BG4_HaCaT_m1_F2L0_peaks.txt|BG4_HaCaT_m1_rep1_F2L0_peaks.txt	Intergenic	MLT1J2|LTR|ERVL-MaLR	-114243	NR_024393	727677	Hs.673248	NR_024393	ENSG00000246228	CASC8	CARLo-1|LINC00860	cancer susceptibility candidate 8 (non-protein coding)	ncRNA
Merged-chr9-132027158-2	chr9	132027050	132027267	+	11.850000	BG4_HaCaT_m1_F2L0_peaks.txt|BG4_HaCaT_m1_rep1_F2L0_peaks.txt	intron (NM_004269, intron 2 of 7)	intron (NM_004269, intron 2 of 7)	52729	NM_001253882	9442	Hs.374262	NM_004269	ENSG00000160563	MED27	CRAP34|CRSP34|CRSP8|MED3|TRAP37	mediator complex subunit 27	protein-coding
Merged-chr19-9819500-2	chr19	9819387	9819614	+	11.850000	BG4_HaCaT_m1_F2L0_peaks.txt|BG4_HaCaT_m1_rep1_F2L0_peaks.txt	promoter-TSS (NM_001316940)	promoter-TSS (NM_001316940)	-397	NM_001316938	54850	Hs.12439	NM_017703	ENSG00000127452	FBXL12	Fbl12	F-box and leucine rich repeat protein 12	protein-coding
Merged-chr8-17922735-2	chr8	17922599	17922871	+	11.850000	BG4_HaCaT_m1_F2L0_peaks.txt|BG4_HaCaT_m1_rep1_F2L0_peaks.txt	promoter-TSS (NM_001315507)	promoter-TSS (NM_001315507)	-122	NM_006197	5108	Hs.491148	NM_006197	ENSG00000078674	PCM1	PTC4|RET/PCM-1	pericentriolar material 1	protein-coding
Merged-chr17-7354471-2	chr17	7354369	7354574	+	11.850000	BG4_HaCaT_m1_F2L0_peaks.txt|BG4_HaCaT_m1_rep1_F2L0_peaks.txt	promoter-TSS (NM_198154)	promoter-TSS (NM_198154)	-665	NM_001320436	339168	Hs.259432	NM_198154	ENSG00000182896	TMEM95	UNQ9390	transmembrane protein 95	protein-coding
Merged-chr11-77994918-2	chr11	77994772	77995065	+	11.850000	BG4_HaCaT_m1_F2L0_peaks.txt|BG4_HaCaT_m1_rep1_F2L0_peaks.txt	promoter-TSS (NM_033547)	promoter-TSS (NM_033547)	-247	NM_033547	92105	Hs.533723	NM_033547	ENSG00000149262	INTS4	INT4|MST093	integrator complex subunit 4	protein-coding
Merged-chr11-10899500-2	chr11	10899393	10899607	+	11.850000	BG4_HaCaT_m1_F2L0_peaks.txt|BG4_HaCaT_m1_rep1_F2L0_peaks.txt	Intergenic	Intergenic	41283	NR_034137	729013	Hs.726427	NR_034137	ENSG00000247271	ZBED5-AS1	-	ZBED5 antisense RNA 1	ncRNA
Merged-chr1-224565367-2	chr1	224565173	224565561	+	11.850000	BG4_HaCaT_m1_F2L0_peaks.txt|BG4_HaCaT_m1_rep1_F2L0_peaks.txt	intron (NR_136295, intron 2 of 7)	intron (NR_136295, intron 2 of 7)	-51110	NM_001322305	149111	Hs.731723	NM_152495	ENSG00000143786	CNIH3	CNIH-3	cornichon family AMPA receptor auxiliary protein 3	protein-coding
Merged-chr16-57186099-2	chr16	57185986	57186213	+	11.850000	BG4_HaCaT_m1_F2L0_peaks.txt|BG4_HaCaT_m1_rep1_F2L0_peaks.txt	promoter-TSS (NM_024946)	promoter-TSS (NM_024946)	-35	NM_024946	80011	Hs.396740	NM_024946	ENSG00000172775	FAM192A	C16orf94|CDA018|CDA10|NIP30	family with sequence similarity 192 member A	protein-coding
Merged-chr6-41072734-2	chr6	41072628	41072840	+	11.850000	BG4_HaCaT_m1_F2L0_peaks.txt|BG4_HaCaT_m1_rep1_F2L0_peaks.txt	promoter-TSS (NM_002505)	promoter-TSS (NM_002505)	-120	NM_001329685	221443	Hs.227457	NM_145063	ENSG00000124596	OARD1	C6orf130|TARG1|dJ34B21.3	O-acyl-ADP-ribose deacylase 1	protein-coding
Merged-chr17-7239758-2	chr17	7239657	7239860	+	11.840000	BG4_HaCaT_m1_F2L0_peaks.txt|BG4_HaCaT_m1_rep1_F2L0_peaks.txt	promoter-TSS (NM_001284518)	promoter-TSS (NM_001284518)	-252	NM_024297	79142	Hs.644724	NM_024297	ENSG00000040633	PHF23	hJUNE-1b	PHD finger protein 23	protein-coding
Merged-chr14-22929533-2	chr14	22929433	22929633	+	11.840000	BG4_HaCaT_m1_F2L0_peaks.txt|BG4_HaCaT_m1_rep1_F2L0_peaks.txt	promoter-TSS (NM_001039619)	promoter-TSS (NM_001039619)	52	NM_001282956	10419	Hs.367854	NM_006109	ENSG00000100462	PRMT5	HRMT1L5|IBP72|JBP1|SKB1|SKB1Hs	protein arginine methyltransferase 5	protein-coding
Merged-chr20-37295758-2	chr20	37295576	37295941	+	11.840000	BG4_HaCaT_m1_F2L0_peaks.txt|BG4_HaCaT_m1_rep1_F2L0_peaks.txt	intron (NM_001003897, intron 1 of 2)	MIRb|SINE|MIR	6110	NM_022077	63905	Hs.6126	NM_022077	ENSG00000101363	MANBAL	-	mannosidase beta like	protein-coding
Merged-chr3-141830787-2	chr3	141830682	141830892	+	11.809999	BG4_HaCaT_m1_F2L0_peaks.txt|BG4_HaCaT_m1_rep1_F2L0_peaks.txt	Intergenic	Intergenic	-45805	NM_001679	483	Hs.477789	NM_001679	ENSG00000069849	ATP1B3	ATPB-3|CD298	ATPase Na+/K+ transporting subunit beta 3	protein-coding
Merged-chr3-190155848-2	chr3	190155716	190155981	+	11.754999	BG4_HaCaT_m1_F2L0_peaks.txt|BG4_HaCaT_m1_rep1_F2L0_peaks.txt	Intergenic	Intergenic	-33411	NM_001134418	55214	Hs.374191	NM_018192	ENSG00000090530	P3H2	LEPREL1|MCVD|MLAT4	prolyl 3-hydroxylase 2	protein-coding
Merged-chr5-167699707-2	chr5	167699575	167699839	+	11.750000	BG4_HaCaT_m1_F2L0_peaks.txt|BG4_HaCaT_m1_rep1_F2L0_peaks.txt	intron (NM_001122679, intron 2 of 28)	intron (NM_001122679, intron 2 of 28)	-55229	NM_001080428	57451	Hs.631957	NM_001080428	ENSG00000145934	TENM2	ODZ2|TEN-M2|TNM2|ten-2	teneurin transmembrane protein 2	protein-coding
Merged-chr9-135952042-2	chr9	135951926	135952159	+	11.750000	BG4_HaCaT_m1_F2L0_peaks.txt|BG4_HaCaT_m1_rep1_F2L0_peaks.txt	intron (NM_016172, intron 3 of 9)	intron (NM_016172, intron 3 of 9)	9338	NM_016172	10422	Hs.9194	NM_016172	ENSG00000130560	UBAC1	GBDR1|KPC2|UBADC1	UBA domain containing 1	protein-coding
Merged-chr1-221887297-2	chr1	221887147	221887447	+	11.750000	BG4_HaCaT_m1_F2L0_peaks.txt|BG4_HaCaT_m1_rep1_F2L0_peaks.txt	Intergenic	Intergenic	-46631	NR_125989	101929771	Hs.557001	NR_125989	ENSG00000227925	LINC01655	-	long intergenic non-protein coding RNA 1655	ncRNA
Merged-chr11-69437243-2	chr11	69437103	69437384	+	11.750000	BG4_HaCaT_m1_F2L0_peaks.txt|BG4_HaCaT_m1_rep1_F2L0_peaks.txt	Intergenic	Intergenic	11572	NM_001319657	102724265	Hs.448669	NM_001319657	ENSG00000255980	LOC102724265	-	uncharacterized LOC102724265	protein-coding
Merged-chr16-22190749-2	chr16	22190639	22190859	+	11.750000	BG4_HaCaT_m1_F2L0_peaks.txt|BG4_HaCaT_m1_rep1_F2L0_peaks.txt	Intergenic	CpG	-15522	NM_013302	29904	Hs.498892	NM_013302	ENSG00000103319	EEF2K	HSU93850|eEF-2K	eukaryotic elongation factor 2 kinase	protein-coding
Merged-chr19-19776554-2	chr19	19776447	19776662	+	11.750000	BG4_HaCaT_m1_F2L0_peaks.txt|BG4_HaCaT_m1_rep1_F2L0_peaks.txt	promoter-TSS (NR_026956)	promoter-TSS (NR_026956)	-141	NR_026956	284440	Hs.665307	NR_026956		LINC00663	-	long intergenic non-protein coding RNA 663	ncRNA
Merged-chr19-49642007-2	chr19	49641872	49642143	+	11.750000	BG4_HaCaT_m1_F2L0_peaks.txt|BG4_HaCaT_m1_rep1_F2L0_peaks.txt	promoter-TSS (NM_021228)	promoter-TSS (NM_021228)	-118	NM_021228	58506	Hs.103521	NM_021228	ENSG00000126461	SCAF1	SRA1	SR-related CTD associated factor 1	protein-coding
Merged-chr11-83071934-2	chr11	83071781	83072088	+	11.750000	BG4_HaCaT_m1_F2L0_peaks.txt|BG4_HaCaT_m1_rep1_F2L0_peaks.txt	promoter-TSS (NR_038903)	promoter-TSS (NR_038903)	-11	NM_014488	27314	Hs.40758	NM_014488	ENSG00000137502	RAB30	-	RAB30, member RAS oncogene family	protein-coding
Merged-chr8-30723067-2	chr8	30722921	30723214	+	11.750000	BG4_HaCaT_m1_F2L0_peaks.txt|BG4_HaCaT_m1_rep1_F2L0_peaks.txt	intron (NM_000637, intron 1 of 12)	intron (NM_000637, intron 1 of 12)	4902	NM_001195104	2936	Hs.271510	NM_000637	ENSG00000104687	GSR	HEL-75|HEL-S-122m	glutathione-disulfide reductase	protein-coding
Merged-chr1-235012001-2	chr1	235011885	235012118	+	11.750000	BG4_HaCaT_m1_F2L0_peaks.txt|BG4_HaCaT_m1_rep1_F2L0_peaks.txt	Intergenic	Intergenic	-48002	NR_125945	101927851	Hs.520684	NR_125945	ENSG00000238005	LOC101927851	-	uncharacterized LOC101927851	ncRNA
Merged-chr10-122294171-2	chr10	122294028	122294314	+	11.750000	BG4_HaCaT_m1_F2L0_peaks.txt|BG4_HaCaT_m1_rep1_F2L0_peaks.txt	intron (NM_144587, intron 7 of 15)	intron (NM_144587, intron 7 of 15)	22875	NM_144587	118663	Hs.422466	NM_144587	ENSG00000138152	BTBD16	C10orf87	BTB domain containing 16	protein-coding
Merged-chr3-113696893-2	chr3	113696770	113697017	+	11.750000	BG4_HaCaT_m1_F2L0_peaks.txt|BG4_HaCaT_m1_rep1_F2L0_peaks.txt	promoter-TSS (NM_001009899)	promoter-TSS (NM_001009899)	-247	NM_001009899	205717	Hs.632570	NM_001009899	ENSG00000176542	USF3	KIAA2018	upstream transcription factor family member 3	protein-coding
Merged-chr12-119667984-2	chr12	119667824	119668145	+	11.750000	BG4_HaCaT_m1_F2L0_peaks.txt|BG4_HaCaT_m1_rep1_F2L0_peaks.txt	promoter-TSS (NM_006253)	promoter-TSS (NM_006253)	28	NM_006253	5564	Hs.741184	NM_006253	ENSG00000111725	PRKAB1	AMPK|HAMPKb	protein kinase AMP-activated non-catalytic subunit beta 1	protein-coding
Merged-chr12-95217619-2	chr12	95217493	95217745	+	11.750000	BG4_HaCaT_m1_F2L0_peaks.txt|BG4_HaCaT_m1_rep1_F2L0_peaks.txt	promoter-TSS (NM_018351)	promoter-TSS (NM_018351)	-127	NR_038241	55591	Hs.24135	NM_017599	ENSG00000028203	VEZT	VEZATIN	vezatin, adherens junctions transmembrane protein	protein-coding
Merged-chr5-14190559-2	chr5	14190436	14190683	+	11.750000	BG4_HaCaT_m1_F2L0_peaks.txt|BG4_HaCaT_m1_rep1_F2L0_peaks.txt	intron (NR_134469, intron 1 of 56)	intron (NR_134469, intron 1 of 56)	46857	NM_007118	7204	Hs.130031	NM_007118	ENSG00000038382	TRIO	ARHGEF23|MEBAS|MRD44|tgat	trio Rho guanine nucleotide exchange factor	protein-coding
Merged-chr15-39213640-2	chr15	39213460	39213821	+	11.750000	BG4_HaCaT_m1_F2L0_peaks.txt|BG4_HaCaT_m1_rep1_F2L0_peaks.txt	Intergenic	Intergenic	-37029	NR_144507	400360	Hs.376109	NM_207445		C15orf54	-	chromosome 15 open reading frame 54	ncRNA
Merged-chr11-66616515-2	chr11	66616414	66616617	+	11.750000	BG4_HaCaT_m1_F2L0_peaks.txt|BG4_HaCaT_m1_rep1_F2L0_peaks.txt	promoter-TSS (NM_001198836)	promoter-TSS (NM_001198836)	-67	NM_001198846	100526737	Hs.523822	NM_001198845	ENSG00000248643	RBM14-RBM4	COAZ	RBM14-RBM4 readthrough	protein-coding
Merged-chr11-9759901-2	chr11	9759794	9760009	+	11.750000	BG4_HaCaT_m1_F2L0_peaks.txt|BG4_HaCaT_m1_rep1_F2L0_peaks.txt	promoter-TSS (NR_033972)	promoter-TSS (NR_033972)	-368	NR_033972	440028	Hs.677541	NR_033972	ENSG00000245522	LOC440028	-	uncharacterized LOC440028	ncRNA
Merged-chr1-115714938-2	chr1	115714791	115715085	+	11.750000	BG4_HaCaT_m1_F2L0_peaks.txt|BG4_HaCaT_m1_rep1_F2L0_peaks.txt	intron (NM_001232, intron 8 of 10)	intron (NM_001232, intron 8 of 10)	53867	NM_001232	845	Hs.57975	NM_001232	ENSG00000118729	CASQ2	PDIB2	calsequestrin 2	protein-coding
Merged-chr11-64335330-2	chr11	64335230	64335430	+	11.750000	BG4_HaCaT_m1_F2L0_peaks.txt|BG4_HaCaT_m1_rep1_F2L0_peaks.txt	Intergenic	Intergenic	-4888	NM_032251	283234	Hs.98564	NM_032251	ENSG00000168071	CCDC88B	BRLZ|CCDC88|HKRP3|gipie	coiled-coil domain containing 88B	protein-coding
Merged-chr15-71471489-2	chr15	71471333	71471645	+	11.750000	BG4_HaCaT_m1_F2L0_peaks.txt|BG4_HaCaT_m1_rep1_F2L0_peaks.txt	intron (NM_024817, intron 6 of 16)	intron (NM_024817, intron 6 of 16)	-75713	NM_001286429	79875	Hs.387057	NM_024817	ENSG00000187720	THSD4	ADAMTSL-6|ADAMTSL6|FVSY9334|PRO34005	thrombospondin type 1 domain containing 4	protein-coding
Merged-chr1-85607431-2	chr1	85607304	85607559	+	11.750000	BG4_HaCaT_m1_F2L0_peaks.txt|BG4_HaCaT_m1_rep1_F2L0_peaks.txt	Intergenic	Intergenic	26670	NM_001554	3491	Hs.8867	NM_001554	ENSG00000142871	CYR61	CCN1|GIG1|IGFBP10	cysteine rich angiogenic inducer 61	protein-coding
Merged-chr17-35809266-2	chr17	35809123	35809410	+	11.750000	BG4_HaCaT_m1_F2L0_peaks.txt|BG4_HaCaT_m1_rep1_F2L0_peaks.txt	promoter-TSS (NM_003487)	promoter-TSS (NM_003487)	-189	NM_003487	8148	Hs.402752	NM_003487	ENSG00000270647	TAF15	Npl3|RBP56|TAF2N|TAFII68	TATA-box binding protein associated factor 15	protein-coding
Merged-chr1-230105014-2	chr1	230104829	230105199	+	11.750000	BG4_HaCaT_m1_F2L0_peaks.txt|BG4_HaCaT_m1_rep1_F2L0_peaks.txt	intron (NM_004481, intron 1 of 15)	intron (NM_004481, intron 1 of 15)	37819	NM_004481	2590	Hs.743964	NM_004481	ENSG00000143641	GALNT2	GalNAc-T2	polypeptide N-acetylgalactosaminyltransferase 2	protein-coding
Merged-chr9-90014668-2	chr9	90014558	90014778	+	11.750000	BG4_HaCaT_m1_F2L0_peaks.txt|BG4_HaCaT_m1_rep1_F2L0_peaks.txt	Intergenic	Intergenic	8867	NR_036253	100422963		NR_036253	ENSG00000263967	MIR4290	-	microRNA 4290	ncRNA
Merged-chr15-39177711-2	chr15	39177529	39177894	+	11.740000	BG4_HaCaT_m1_F2L0_peaks.txt|BG4_HaCaT_m1_rep1_F2L0_peaks.txt	Intergenic	Intergenic	-72958	NR_144507	400360	Hs.376109	NM_207445		C15orf54	-	chromosome 15 open reading frame 54	ncRNA
Merged-chr17-39770191-2	chr17	39770050	39770332	+	11.740000	BG4_HaCaT_m1_F2L0_peaks.txt|BG4_HaCaT_m1_rep1_F2L0_peaks.txt	intron (NM_001257413, intron 3 of 3)	intron (NM_001257413, intron 3 of 3)	8034	NM_001284516	22806	Hs.371680	NM_012481	ENSG00000161405	IKZF3	AIO|AIOLOS|ZNFN1A3	IKAROS family zinc finger 3	protein-coding
Merged-chr20-50725073-2	chr20	50724959	50725187	+	11.700001	BG4_HaCaT_m1_F2L0_peaks.txt|BG4_HaCaT_m1_rep1_F2L0_peaks.txt	Intergenic	L2c|LINE|L2	-6471	NM_032521	84612	Hs.589848	NM_032521	ENSG00000124171	PARD6B	PAR6B	par-6 family cell polarity regulator beta	protein-coding
Merged-chr9-131714278-2	chr9	131714152	131714405	+	11.700001	BG4_HaCaT_m1_F2L0_peaks.txt|BG4_HaCaT_m1_rep1_F2L0_peaks.txt	intron (NM_001304275, intron 1 of 23)	intron (NM_001304275, intron 1 of 23)	-4436	NM_198679	2889	Hs.127897	NM_005312	ENSG00000107263	RAPGEF1	C3G|GRF2	Rap guanine nucleotide exchange factor 1	protein-coding
Merged-chr3-197031661-2	chr3	197031559	197031764	+	11.700001	BG4_HaCaT_m1_F2L0_peaks.txt|BG4_HaCaT_m1_rep1_F2L0_peaks.txt	Intergenic	Intergenic	-1845	NM_005929	4241	Hs.184727	NM_005929	ENSG00000163975	MELTF	CD228|MAP97|MFI2|MTF1|MTf	melanotransferrin	protein-coding
Merged-chr15-85380460-2	chr15	85380332	85380589	+	11.700001	BG4_HaCaT_m1_F2L0_peaks.txt|BG4_HaCaT_m1_rep1_F2L0_peaks.txt	promoter-TSS (NR_106993)	promoter-TSS (NR_106993)	-136	NR_106993	102465803		NR_106993	ENSG00000170776	MIR7706	hsa-mir-7706	microRNA 7706	ncRNA
Merged-chr3-149367238-2	chr3	149367101	149367376	+	11.700001	BG4_HaCaT_m1_F2L0_peaks.txt|BG4_HaCaT_m1_rep1_F2L0_peaks.txt	Intergenic	Intergenic	-10540	NR_109810	100874091	Hs.549633	NR_046650	ENSG00000240541	TM4SF1-AS1	-	TM4SF1 antisense RNA 1	ncRNA
Merged-chr17-63773681-2	chr17	63773500	63773863	+	11.700001	BG4_HaCaT_m1_F2L0_peaks.txt|BG4_HaCaT_m1_rep1_F2L0_peaks.txt	promoter-TSS (NM_020198)	promoter-TSS (NM_020198)	47	NM_020198	57003	Hs.202011	NM_020198	ENSG00000108588	CCDC47	GK001|MSTP041	coiled-coil domain containing 47	protein-coding
Merged-chr19-58544192-2	chr19	58544077	58544307	+	11.700001	BG4_HaCaT_m1_F2L0_peaks.txt|BG4_HaCaT_m1_rep1_F2L0_peaks.txt	promoter-TSS (NM_005762)	promoter-TSS (NM_005762)	-277	NM_005762	10155	Hs.467408	NM_005762	ENSG00000130726	TRIM28	KAP1|PPP1R157|RNF96|TF1B|TIF1B	tripartite motif containing 28	protein-coding
Merged-chr2-43051562-2	chr2	43051436	43051688	+	11.700000	BG4_HaCaT_m1_F2L0_peaks.txt|BG4_HaCaT_m1_rep1_F2L0_peaks.txt	Intergenic	MIR|SINE|MIR	-12019	NR_110585	102723854	Hs.570165	NR_110585	ENSG00000231826	LINC01819	-	long intergenic non-protein coding RNA 1819	ncRNA
Merged-chr1-209542650-1	chr1	209542550	209542750	+	11.700000	BG4_HaCaT_m1_F2L0_peaks.txt	Intergenic	Intergenic	-41050	NM_020439	57172	Hs.199068	NM_020439	ENSG00000008118	CAMK1G	CLICK3|CLICKIII|VWS1|dJ272L16.1	calcium/calmodulin dependent protein kinase IG	protein-coding
Merged-chr1-214477080-2	chr1	214476968	214477192	+	11.700000	BG4_HaCaT_m1_F2L0_peaks.txt|BG4_HaCaT_m1_rep1_F2L0_peaks.txt	intron (NM_005401, intron 1 of 18)	intron (NM_005401, intron 1 of 18)	74601	NM_005401	5784	Hs.193557	NM_005401	ENSG00000152104	PTPN14	PEZ|PTP36	protein tyrosine phosphatase, non-receptor type 14	protein-coding
Merged-chr15-96273916-2	chr15	96273798	96274035	+	11.700000	BG4_HaCaT_m1_F2L0_peaks.txt|BG4_HaCaT_m1_rep1_F2L0_peaks.txt	intron (NR_102743, intron 5 of 7)	L2b|LINE|L2	-52012	NM_001145155	7026	Hs.347991	NM_021005	ENSG00000185551	NR2F2	ARP1|CHTD4|COUPTFB|COUPTFII|NF-E3|NR2F1|SVP40|TFCOUP2	nuclear receptor subfamily 2 group F member 2	protein-coding
Merged-chr20-11208095-2	chr20	11207920	11208271	+	11.700000	BG4_HaCaT_m1_F2L0_peaks.txt|BG4_HaCaT_m1_rep1_F2L0_peaks.txt	Intergenic	MIRc|SINE|MIR	65288	NR_038972	339593	Hs.434320	NR_038972		LOC339593	-	uncharacterized LOC339593	ncRNA
Merged-chr19-7830051-1	chr19	7829951	7830151	+	11.700000	BG4_HaCaT_m1_F2L0_peaks.txt	promoter-TSS (NM_145245)	promoter-TSS (NM_145245)	-224	NM_145245	115704	Hs.26870	NM_145245	ENSG00000142459	EVI5L	-	ecotropic viral integration site 5 like	protein-coding
Merged-chr2-27799397-2	chr2	27799250	27799544	+	11.655000	BG4_HaCaT_m1_F2L0_peaks.txt|BG4_HaCaT_m1_rep1_F2L0_peaks.txt	intron (NM_022128, intron 7 of 7)	intron (NM_022128, intron 7 of 7)	27680	NM_145330	9553	Hs.515879	NM_004891	ENSG00000243147	MRPL33	C2orf1|L33mt|MRP-L33|RPL33L	mitochondrial ribosomal protein L33	protein-coding
Merged-chr19-47600473-2	chr19	47600368	47600578	+	11.650000	BG4_HaCaT_m1_F2L0_peaks.txt|BG4_HaCaT_m1_rep1_F2L0_peaks.txt	Intergenic	CpG	-7723	NM_015711	29998	Hs.97244	NM_015711	ENSG00000063169	GLTSCR1	-	glioma tumor suppressor candidate region gene 1	protein-coding
Merged-chr17-50062598-2	chr17	50062498	50062698	+	11.650000	BG4_HaCaT_m1_F2L0_peaks.txt|BG4_HaCaT_m1_rep1_F2L0_peaks.txt	intron (NM_002204, intron 1 of 25)	intron (NM_002204, intron 1 of 25)	6630	NM_002204	3675	Hs.265829	NM_002204	ENSG00000005884	ITGA3	CD49C|FRP-2|GAP-B3|GAPB3|ILNEB|MSK18|VCA-2|VL3A|VLA3a	integrin subunit alpha 3	protein-coding
Merged-chr2-70142735-2	chr2	70142602	70142869	+	11.650000	BG4_HaCaT_m1_F2L0_peaks.txt|BG4_HaCaT_m1_rep1_F2L0_peaks.txt	Intergenic	CpG	-17419	NR_024444	100133985	Hs.135528	NR_024444	ENSG00000231327	LINC01816	-	long intergenic non-protein coding RNA 1816	ncRNA
Merged-chr19-54190816-2	chr19	54190677	54190956	+	11.650000	BG4_HaCaT_m1_F2L0_peaks.txt|BG4_HaCaT_m1_rep1_F2L0_peaks.txt	promoter-TSS (NM_001146056).7	promoter-TSS (NM_001146056).7	85	NM_001282332	79042	Hs.15580	NM_024075	ENSG00000170892	TSEN34	LENG5|PCH2C|SEN34|SEN34L	tRNA splicing endonuclease subunit 34	protein-coding
Merged-chr11-2992467-2	chr11	2992360	2992574	+	11.650000	BG4_HaCaT_m1_F2L0_peaks.txt|BG4_HaCaT_m1_rep1_F2L0_peaks.txt	promoter-TSS (NM_005969)	promoter-TSS (NM_005969)	-90	NM_005969	4676	Hs.731784	NM_005969	ENSG00000205531	NAP1L4	NAP1L4b|NAP2|NAP2L|hNAP2	nucleosome assembly protein 1 like 4	protein-coding
Merged-chr20-53926727-2	chr20	53926605	53926850	+	11.650000	BG4_HaCaT_m1_F2L0_peaks.txt|BG4_HaCaT_m1_rep1_F2L0_peaks.txt	Intergenic	Intergenic	-51018	NR_002189	391257	Hs.449977	NR_002189		SUMO1P1	PIC1L|UBL2|UBL6	SUMO1 pseudogene 1	pseudo
Merged-chr11-66336869-2	chr11	66336765	66336974	+	11.650000	BG4_HaCaT_m1_F2L0_peaks.txt|BG4_HaCaT_m1_rep1_F2L0_peaks.txt	promoter-TSS (NM_004292)	promoter-TSS (NM_004292)	-340	NM_004292	9610	Hs.1030	NM_004292	ENSG00000174791	RIN1	-	Ras and Rab interactor 1	protein-coding
Merged-chr13-110715623-2	chr13	110715487	110715759	+	11.650000	BG4_HaCaT_m1_F2L0_peaks.txt|BG4_HaCaT_m1_rep1_F2L0_peaks.txt	exon (NM_005537, exon 1 of 2)	intron (NM_001267728, intron 1 of 1)	186	NM_001267728	3621	Hs.46700	NM_005537	ENSG00000153487	ING1	p24ING1c|p33|p33ING1|p33ING1b|p47|p47ING1a	inhibitor of growth family member 1	protein-coding
Merged-chr7-2314614-2	chr7	2314503	2314726	+	11.650000	BG4_HaCaT_m1_F2L0_peaks.txt|BG4_HaCaT_m1_rep1_F2L0_peaks.txt	promoter-TSS (NM_013321)	promoter-TSS (NM_013321)	-139	NM_013321	29886	Hs.584900	NM_013321	ENSG00000106266	SNX8	Mvp1	sorting nexin 8	protein-coding
Merged-chr17-78159953-2	chr17	78159853	78160054	+	11.650000	BG4_HaCaT_m1_F2L0_peaks.txt|BG4_HaCaT_m1_rep1_F2L0_peaks.txt	intron (NM_001163075, intron 2 of 4)	L1MB5|LINE|L1	-8592	NM_004710	9144	Hs.464210	NM_004710	ENSG00000108639	SYNGR2	-	synaptogyrin 2	protein-coding
Merged-chr3-177449724-2	chr3	177449572	177449876	+	11.650000	BG4_HaCaT_m1_F2L0_peaks.txt|BG4_HaCaT_m1_rep1_F2L0_peaks.txt	intron (NR_047568, intron 1 of 3)	MIR3|SINE|MIR	7803	NR_047568	100505566	Hs.581170	NR_047568		LINC00578	-	long intergenic non-protein coding RNA 578	ncRNA
Merged-chr22-36776285-2	chr22	36776117	36776454	+	11.650000	BG4_HaCaT_m1_F2L0_peaks.txt|BG4_HaCaT_m1_rep1_F2L0_peaks.txt	promoter-TSS (NM_001177701)	promoter-TSS (NM_001177701)	-152	NR_033531	11020	Hs.415172	NM_006860	ENSG00000100360	IFT27	BBS19|RABL4|RAYL	intraflagellar transport 27	protein-coding
Merged-chr9-111844167-2	chr9	111844041	111844293	+	11.650000	BG4_HaCaT_m1_F2L0_peaks.txt|BG4_HaCaT_m1_rep1_F2L0_peaks.txt	Intergenic	Intergenic	-49159	NR_109816	158401	Hs.428209	NM_173521	ENSG00000165181	C9orf84	-	chromosome 9 open reading frame 84	protein-coding
Merged-chr6-32195697-2	chr6	32195571	32195823	+	11.650000	BG4_HaCaT_m1_F2L0_peaks.txt|BG4_HaCaT_m1_rep1_F2L0_peaks.txt	promoter-TSS (NM_022107).7	promoter-TSS (NM_022107).7	-174	NM_022107	63940	Hs.520046	NM_022107	ENSG00000213654	GPSM3	AGS4|C6orf9|G18|G18.1a|G18.1b|G18.2|NG1	G-protein signaling modulator 3	protein-coding
Merged-chr2-62579093-2	chr2	62578984	62579203	+	11.650000	BG4_HaCaT_m1_F2L0_peaks.txt|BG4_HaCaT_m1_rep1_F2L0_peaks.txt	Intergenic	AluSz|SINE|Alu	-72624	NM_198276	200728	Hs.308028	NM_198276	ENSG00000186889	TMEM17	-	transmembrane protein 17	protein-coding
Merged-chr1-207027362-2	chr1	207027259	207027465	+	11.650000	BG4_HaCaT_m1_F2L0_peaks.txt|BG4_HaCaT_m1_rep1_F2L0_peaks.txt	intron (NM_001083924, intron 1 of 2)	intron (NM_001083924, intron 1 of 2)	5394	NM_023938	79098	Hs.32417	NM_023938	ENSG00000182795	C1orf116	SARG	chromosome 1 open reading frame 116	protein-coding
Merged-chr17-41773250-2	chr17	41773119	41773381	+	11.650000	BG4_HaCaT_m1_F2L0_peaks.txt|BG4_HaCaT_m1_rep1_F2L0_peaks.txt	intron (NM_002230, intron 1 of 13)	intron (NM_002230, intron 1 of 13)	13462	NM_002230	3728	Hs.514174	NM_002230	ENSG00000173801	JUP	ARVD12|CTNNG|DP3|DPIII|PDGB|PKGB	junction plakoglobin	protein-coding
Merged-chr10-121078923-2	chr10	121078737	121079110	+	11.650000	BG4_HaCaT_m1_F2L0_peaks.txt|BG4_HaCaT_m1_rep1_F2L0_peaks.txt	Intergenic	Intergenic	-227744	NR_033850	283089	Hs.568750	NR_033850	ENSG00000227165	WDR11-AS1	-	WDR11 antisense RNA 1	ncRNA
Merged-chr15-43792185-2	chr15	43792055	43792316	+	11.639999	BG4_HaCaT_m1_F2L0_peaks.txt|BG4_HaCaT_m1_rep1_F2L0_peaks.txt	promoter-TSS (NM_001199878)	promoter-TSS (NM_001199878)	-192	NM_001199878	10169	Hs.424126	NM_005770	ENSG00000140264	SERF2	4F5REL|FAM2C|H4F5REL|HsT17089	small EDRK-rich factor 2	protein-coding
Merged-chr7-23014237-2	chr7	23014129	23014346	+	11.635000	BG4_HaCaT_m1_F2L0_peaks.txt|BG4_HaCaT_m1_rep1_F2L0_peaks.txt	promoter-TSS (NM_032581)	promoter-TSS (NM_032581)	-86	NM_032581	84668	Hs.85603	NM_032581	ENSG00000122591	FAM126A	DRCTNNB1A|HCC|HLD5|HYCC1	family with sequence similarity 126 member A	protein-coding
Merged-chr7-134646701-2	chr7	134646586	134646817	+	11.605000	BG4_HaCaT_m1_F2L0_peaks.txt|BG4_HaCaT_m1_rep1_F2L0_peaks.txt	promoter-TSS (NM_199186)	promoter-TSS (NM_199186)	-78	NM_001724	669	Hs.198365	NM_001724	ENSG00000172331	BPGM	DPGM	bisphosphoglycerate mutase	protein-coding
Merged-chr17-1516722-2	chr17	1516575	1516869	+	11.600000	BG4_HaCaT_m1_F2L0_peaks.txt|BG4_HaCaT_m1_rep1_F2L0_peaks.txt	promoter-TSS (NR_028514)	promoter-TSS (NR_028514)	166	NM_016532	51763	Hs.632238	NM_016532	ENSG00000132376	INPP5K	PPS|SKIP	inositol polyphosphate-5-phosphatase K	protein-coding
Merged-chr17-28319044-2	chr17	28318871	28319217	+	11.600000	BG4_HaCaT_m1_F2L0_peaks.txt|BG4_HaCaT_m1_rep1_F2L0_peaks.txt	promoter-TSS (NM_014573)	promoter-TSS (NM_014573)	-51	NM_014573	27346	Hs.199695	NM_014573	ENSG00000109084	TMEM97	MAC30	transmembrane protein 97	protein-coding
Merged-chr9-136901581-2	chr9	136901454	136901709	+	11.600000	BG4_HaCaT_m1_F2L0_peaks.txt|BG4_HaCaT_m1_rep1_F2L0_peaks.txt	intron (NM_021138, intron 4 of 10)	L1MB3|LINE|L1	14848	NR_039697	100616480		NR_039697	ENSG00000266507	MIR4479	-	microRNA 4479	ncRNA
Merged-chr21-35217683-2	chr21	35217540	35217826	+	11.600000	BG4_HaCaT_m1_F2L0_peaks.txt|BG4_HaCaT_m1_rep1_F2L0_peaks.txt	Intergenic	Intergenic	-168385	NM_001754	861	Hs.149261	NM_001754	ENSG00000159216	RUNX1	AML1|AML1-EVI-1|AMLCR1|CBF2alpha|CBFA2|EVI-1|PEBP2aB|PEBP2alpha	runt related transcription factor 1	protein-coding
Merged-chr10-74176618-2	chr10	74176517	74176719	+	11.600000	BG4_HaCaT_m1_F2L0_peaks.txt|BG4_HaCaT_m1_rep1_F2L0_peaks.txt	5' UTR (NM_001202449, exon 1 of 10)	5' UTR (NM_001202449, exon 1 of 10)	129	NM_001202449	132	Hs.656586	NM_001123	ENSG00000156110	ADK	AK	adenosine kinase	protein-coding
Merged-chr6-20401666-2	chr6	20401513	20401820	+	11.600000	BG4_HaCaT_m1_F2L0_peaks.txt|BG4_HaCaT_m1_rep1_F2L0_peaks.txt	promoter-TSS (NM_001949)	promoter-TSS (NM_001949)	-240	NM_001949	1871	Hs.269408	NM_001949	ENSG00000112242	E2F3	E2F-3	E2F transcription factor 3	protein-coding
Merged-chr2-30146654-2	chr2	30146512	30146797	+	11.600000	BG4_HaCaT_m1_F2L0_peaks.txt|BG4_HaCaT_m1_rep1_F2L0_peaks.txt	promoter-TSS (NM_001127399)	promoter-TSS (NM_001127399)	-230	NM_001127400	51646	Hs.515890	NM_016061	ENSG00000119801	YPEL5	CGI-127	yippee like 5	protein-coding
Merged-chr9-121720502-2	chr9	121720386	121720618	+	11.600000	BG4_HaCaT_m1_F2L0_peaks.txt|BG4_HaCaT_m1_rep1_F2L0_peaks.txt	intron (NM_032552, intron 3 of 16)	MIRb|SINE|MIR	-22283	NM_138709	153090	Hs.522378	NM_032552	ENSG00000136848	DAB2IP	AF9Q34|AIP-1|AIP1|DIP1/2	DAB2 interacting protein	protein-coding
Merged-chr15-90717307-2	chr15	90717155	90717459	+	11.600000	BG4_HaCaT_m1_F2L0_peaks.txt|BG4_HaCaT_m1_rep1_F2L0_peaks.txt	promoter-TSS (NR_120372)	promoter-TSS (NR_120372)	-20	NM_001287248	641	Hs.725208	NM_000057	ENSG00000197299	BLM	BS|RECQ2|RECQL2|RECQL3	Bloom syndrome RecQ like helicase	protein-coding
Merged-chr2-38462207-1	chr2	38462107	38462307	+	11.600000	BG4_HaCaT_m1_rep1_F2L0_peaks.txt	intron (NR_110259, intron 4 of 4)	intron (NR_110259, intron 4 of 4)	53533	NR_110259	101929596	Hs.537341	NR_110259		LOC101929596	-	uncharacterized LOC101929596	ncRNA
Merged-chr7-76423576-2	chr7	76423427	76423725	+	11.600000	BG4_HaCaT_m1_F2L0_peaks.txt|BG4_HaCaT_m1_rep1_F2L0_peaks.txt	intron (NM_007155, intron 1 of 8)	LTR35A|LTR|ERV1	-1379	NM_001110354	7784	Hs.656137	NM_007155	ENSG00000188372	ZP3	ZP3A|ZP3B|ZPC|Zp-3	zona pellucida glycoprotein 3	protein-coding
Merged-chr20-36773825-2	chr20	36773724	36773927	+	11.600000	BG4_HaCaT_m1_F2L0_peaks.txt|BG4_HaCaT_m1_rep1_F2L0_peaks.txt	promoter-TSS (NM_001145316)	promoter-TSS (NM_001145316)	2	NM_001145317	79980	Hs.632268	NM_024918	ENSG00000149636	DSN1	C20orf172|KNL3|MIS13|dJ469A13.2|hKNL-3	DSN1 homolog, MIS12 kinetochore complex component	protein-coding
Merged-chr2-101125124-2	chr2	101125021	101125227	+	11.600000	BG4_HaCaT_m1_F2L0_peaks.txt|BG4_HaCaT_m1_rep1_F2L0_peaks.txt	intron (NM_001330348, intron 1 of 19)	intron (NM_001330348, intron 1 of 19)	26323	NM_001102426	11138	Hs.442657	NM_007063	ENSG00000204634	TBC1D8	AD3|GRAMD8|HBLP1|TBC1D8A|VRP	TBC1 domain family member 8	protein-coding
Merged-chr19-7829802-1	chr19	7829702	7829902	+	11.600000	BG4_HaCaT_m1_rep1_F2L0_peaks.txt	promoter-TSS (NM_145245)	promoter-TSS (NM_145245)	-473	NM_145245	115704	Hs.26870	NM_145245	ENSG00000142459	EVI5L	-	ecotropic viral integration site 5 like	protein-coding
Merged-chr11-62556576-1	chr11	62556476	62556676	+	11.600000	BG4_HaCaT_m1_rep1_F2L0_peaks.txt	Intergenic	Intergenic	3730	NR_037427	100500804		NR_037427		MIR3654	-	microRNA 3654	ncRNA
Merged-chr17-3754706-2	chr17	3754603	3754809	+	11.600000	BG4_HaCaT_m1_F2L0_peaks.txt|BG4_HaCaT_m1_rep1_F2L0_peaks.txt	intron (NM_002208, intron 12 of 30)	intron (NM_002208, intron 12 of 30)	30803	NM_031965	83903	Hs.534059	NM_031965	ENSG00000177602	GSG2	HASPIN	germ cell associated 2, haspin	protein-coding
Merged-chr22-21642135-2	chr22	21642009	21642261	+	11.600000	BG4_HaCaT_m1_F2L0_peaks.txt|BG4_HaCaT_m1_rep1_F2L0_peaks.txt	promoter-TSS (NM_022044)	promoter-TSS (NM_022044)	-118	NM_022044	23753	Hs.303116	NM_022044	ENSG00000128228	SDF2L1	-	stromal cell derived factor 2 like 1	protein-coding
Merged-chr1-235367364-2	chr1	235367217	235367512	+	11.600000	BG4_HaCaT_m1_F2L0_peaks.txt|BG4_HaCaT_m1_rep1_F2L0_peaks.txt	promoter-TSS (NM_001287801)	promoter-TSS (NM_001287801)	4	NM_001079515	6905	Hs.744998	NM_003193	ENSG00000116957	TBCE	HRD|KCS|KCS1|PEAMO|pac2	tubulin folding cofactor E	protein-coding
Merged-chr19-13162917-2	chr19	13162796	13163038	+	11.600000	BG4_HaCaT_m1_F2L0_peaks.txt|BG4_HaCaT_m1_rep1_F2L0_peaks.txt	Intergenic	CpG	12449	NM_004907	9592	Hs.501629	NM_004907	ENSG00000160888	IER2	ETR101	immediate early response 2	protein-coding
Merged-chr19-18204155-2	chr19	18204023	18204288	+	11.600000	BG4_HaCaT_m1_F2L0_peaks.txt|BG4_HaCaT_m1_rep1_F2L0_peaks.txt	promoter-TSS (NR_134910)	promoter-TSS (NR_134910)	-91	NM_002866	5864	Hs.27744	NM_002866	ENSG00000105649	RAB3A	-	RAB3A, member RAS oncogene family	protein-coding
Merged-chr14-77098163-1	chr14	77098063	77098263	+	11.600000	BG4_HaCaT_m1_rep1_F2L0_peaks.txt	promoter-TSS (NM_033426)	promoter-TSS (NM_033426)	-72	NM_033426	85457	Hs.709066	NM_033426	ENSG00000198894	CIPC	KIAA1737	CLOCK interacting pacemaker	protein-coding
Merged-chr2-61764415-2	chr2	61764262	61764569	+	11.600000	BG4_HaCaT_m1_F2L0_peaks.txt|BG4_HaCaT_m1_rep1_F2L0_peaks.txt	Intergenic	CpG	89728	NR_037710	84140	Hs.440466	NM_032180	ENSG00000170264	FAM161A	RP28	family with sequence similarity 161 member A	protein-coding
Merged-chr9-124658351-2	chr9	124658235	124658468	+	11.600000	BG4_HaCaT_m1_F2L0_peaks.txt|BG4_HaCaT_m1_rep1_F2L0_peaks.txt	promoter-TSS (NR_038975)	promoter-TSS (NR_038975)	-85	NR_038975	100379345	Hs.660412	NR_038975	ENSG00000224020	MIR181A2HG	-	MIR181A2 host gene	ncRNA
Merged-chr10-72273818-2	chr10	72273696	72273941	+	11.600000	BG4_HaCaT_m1_F2L0_peaks.txt|BG4_HaCaT_m1_rep1_F2L0_peaks.txt	promoter-TSS (NM_019058)	promoter-TSS (NM_019058)	-101	NM_019058	54541	Hs.744875	NM_019058	ENSG00000168209	DDIT4	Dig2|REDD-1|REDD1	DNA damage inducible transcript 4	protein-coding
Merged-chr15-80580376-2	chr15	80580268	80580484	+	11.600000	BG4_HaCaT_m1_F2L0_peaks.txt|BG4_HaCaT_m1_rep1_F2L0_peaks.txt	promoter-TSS (NR_049837)	promoter-TSS (NR_049837)	-727	NR_049837	100847042		NR_049837	ENSG00000172379	MIR5572	-	microRNA 5572	ncRNA
Merged-chr19-14496284-2	chr19	14496154	14496415	+	11.600000	BG4_HaCaT_m1_F2L0_peaks.txt|BG4_HaCaT_m1_rep1_F2L0_peaks.txt	promoter-TSS (NM_005716)	promoter-TSS (NM_005716)	-135	NM_202494	10755	Hs.655012	NM_005716	ENSG00000123159	GIPC1	C19orf3|GIPC|GLUT1CBP|Hs.6454|IIP-1|NIP|RGS19IP1|SEMCAP|SYNECTIIN|SYNECTIN|TIP-2	GIPC PDZ domain containing family member 1	protein-coding
Merged-chr10-102502906-2	chr10	102502783	102503029	+	11.600000	BG4_HaCaT_m1_F2L0_peaks.txt|BG4_HaCaT_m1_rep1_F2L0_peaks.txt	promoter-TSS (NM_005736)	promoter-TSS (NM_005736)	-151	NM_005736	10121	Hs.153961	NM_005736	ENSG00000138107	ACTR1A	ARP1|Arp1A|CTRN1	ARP1 actin-related protein 1 homolog A, centractin alpha	protein-coding
Merged-chr16-75109049-2	chr16	75108900	75109199	+	11.600000	BG4_HaCaT_m1_F2L0_peaks.txt|BG4_HaCaT_m1_rep1_F2L0_peaks.txt	3' UTR (NM_032268, exon 5 of 5)	3' UTR (NM_032268, exon 5 of 5)	7723	NM_153486	197257	Hs.380929	NM_153486	ENSG00000166816	LDHD	DLD	lactate dehydrogenase D	protein-coding
Merged-chr2-105404388-2	chr2	105404273	105404504	+	11.600000	BG4_HaCaT_m1_F2L0_peaks.txt|BG4_HaCaT_m1_rep1_F2L0_peaks.txt	intron (NM_201557, intron 1 of 5)	intron (NM_201557, intron 1 of 5)	-4721	NM_001318894	2274	Hs.443687	NM_001450	ENSG00000115641	FHL2	AAG11|DRAL|FHL-2|SLIM-3|SLIM3	four and a half LIM domains 2	protein-coding
Merged-chr2-74529847-2	chr2	74529733	74529962	+	11.600000	BG4_HaCaT_m1_F2L0_peaks.txt|BG4_HaCaT_m1_rep1_F2L0_peaks.txt	promoter-TSS (NR_126510)	promoter-TSS (NR_126510)	50	NR_126510	550	Hs.411480	NM_181575	ENSG00000115307	AUP1	-	ancient ubiquitous protein 1	protein-coding
Merged-chr1-209411677-2	chr1	209411570	209411785	+	11.590000	BG4_HaCaT_m1_F2L0_peaks.txt|BG4_HaCaT_m1_rep1_F2L0_peaks.txt	Intergenic	Intergenic	-17146	NM_001104548	642587	Hs.510543	NM_001104548		MIR205HG	LINC00510	MIR205 host gene	protein-coding
Merged-chr3-111761612-2	chr3	111761493	111761732	+	11.590000	BG4_HaCaT_m1_F2L0_peaks.txt|BG4_HaCaT_m1_rep1_F2L0_peaks.txt	intron (NM_001134437, intron 1 of 17)	MER5A|DNA|hAT-Charlie	29132	NM_001134437	90102	Hs.603252	NM_145753	ENSG00000144824	PHLDB2	LL5b|LL5beta	pleckstrin homology like domain family B member 2	protein-coding
Merged-chr11-62591692-2	chr11	62591582	62591803	+	11.575000	BG4_HaCaT_m1_F2L0_peaks.txt|BG4_HaCaT_m1_rep1_F2L0_peaks.txt	promoter-TSS (NM_022830)	promoter-TSS (NM_022830)	-55	NM_022830	64852	Hs.728983	NM_022830	ENSG00000149016	TUT1	PAPD2|RBM21|STARPAP|TUTase|URLC6	terminal uridylyl transferase 1, U6 snRNA-specific	protein-coding
Merged-chr3-194136041-2	chr3	194135939	194136143	+	11.550000	BG4_HaCaT_m1_F2L0_peaks.txt|BG4_HaCaT_m1_rep1_F2L0_peaks.txt	promoter-TSS (NM_005524)	promoter-TSS (NM_005524)	-101	NM_005524	3280	Hs.250666	NM_005524	ENSG00000114315	HES1	HES-1|HHL|HRY|bHLHb39	hes family bHLH transcription factor 1	protein-coding
Merged-chr8-130042448-2	chr8	130042331	130042566	+	11.550000	BG4_HaCaT_m1_F2L0_peaks.txt|BG4_HaCaT_m1_rep1_F2L0_peaks.txt	Intergenic	Intergenic	-25797	NR_046361	51571	Hs.126941	NM_016623	ENSG00000153310	FAM49B	BM-009|L1	family with sequence similarity 49 member B	protein-coding
Merged-chr15-70494945-2	chr15	70494845	70495046	+	11.550000	BG4_HaCaT_m1_F2L0_peaks.txt|BG4_HaCaT_m1_rep1_F2L0_peaks.txt	Intergenic	Intergenic	91661	NR_135691	101929151	Hs.434703	NR_135691	ENSG00000280639	LOC101929151	-	uncharacterized LOC101929151	ncRNA
Merged-chr12-13206534-2	chr12	13206406	13206662	+	11.550000	BG4_HaCaT_m1_F2L0_peaks.txt|BG4_HaCaT_m1_rep1_F2L0_peaks.txt	intron (NM_001423, intron 1 of 4)	intron (NM_001423, intron 1 of 4)	9866	NM_001423	2012	Hs.719042	NM_001423	ENSG00000134531	EMP1	CL-20|EMP-1|TMP	epithelial membrane protein 1	protein-coding
Merged-chr3-100709369-2	chr3	100709265	100709473	+	11.550000	BG4_HaCaT_m1_F2L0_peaks.txt|BG4_HaCaT_m1_rep1_F2L0_peaks.txt	promoter-TSS (NM_006070)	promoter-TSS (NM_006070)	38	NM_006070	10342	Hs.518123	NM_006070	ENSG00000114354	TFG	HMSNP|SPG57|TF6|TRKT3	TRK-fused gene	protein-coding
Merged-chr2-135741699-2	chr2	135741599	135741800	+	11.550000	BG4_HaCaT_m1_F2L0_peaks.txt|BG4_HaCaT_m1_rep1_F2L0_peaks.txt	promoter-TSS (NM_014607)	promoter-TSS (NM_014607)	80	NM_014607	23190	Hs.591242	NM_014607	ENSG00000144224	UBXN4	UBXD2|UBXDC1|erasin	UBX domain protein 4	protein-coding
Merged-chr15-59284154-2	chr15	59284034	59284274	+	11.549999	BG4_HaCaT_m1_F2L0_peaks.txt|BG4_HaCaT_m1_rep1_F2L0_peaks.txt	intron (NM_004998, intron 1 of 27)	intron (NM_004998, intron 1 of 27)	77338	NM_033195	92483	Hs.307052	NM_033195	ENSG00000171989	LDHAL6B	LDH6B|LDHAL6|LDHL	lactate dehydrogenase A like 6B	protein-coding
Merged-chr12-56128085-2	chr12	56127976	56128194	+	11.505000	BG4_HaCaT_m1_F2L0_peaks.txt|BG4_HaCaT_m1_rep1_F2L0_peaks.txt	promoter-TSS (NM_001184796)	promoter-TSS (NM_001184796)	-117	NM_015292	23344	Hs.632729	NM_015292	ENSG00000139641	ESYT1	FAM62A|MBC2	extended synaptotagmin 1	protein-coding
Merged-chr17-44186821-2	chr17	44186682	44186960	+	11.500000	BG4_HaCaT_m1_F2L0_peaks.txt|BG4_HaCaT_m1_rep1_F2L0_peaks.txt	promoter-TSS (NR_049729)	promoter-TSS (NR_049729)	-104	NR_049729	339201	Hs.656564	NM_178542	ENSG00000267080	ASB16-AS1	C17orf65	ASB16 antisense RNA 1	ncRNA
Merged-chr1-33221268-2	chr1	33221132	33221405	+	11.500000	BG4_HaCaT_m1_F2L0_peaks.txt|BG4_HaCaT_m1_rep1_F2L0_peaks.txt	Intergenic	Intergenic	-35305	NM_152493	149076	Hs.743358	NM_152493	ENSG00000160094	ZNF362	RN|lin-29	zinc finger protein 362	protein-coding
Merged-chr17-75855489-2	chr17	75855359	75855619	+	11.500000	BG4_HaCaT_m1_F2L0_peaks.txt|BG4_HaCaT_m1_rep1_F2L0_peaks.txt	promoter-TSS (NM_012478)	promoter-TSS (NM_012478)	-69	NM_012478	23558	Hs.514489	NM_012478	ENSG00000132471	WBP2	GRAMD6|WBP-2	WW domain binding protein 2	protein-coding
Merged-chr5-157390810-2	chr5	157390690	157390930	+	11.500000	BG4_HaCaT_m1_F2L0_peaks.txt|BG4_HaCaT_m1_rep1_F2L0_peaks.txt	intron (NM_014376, intron 30 of 30)	intron (NM_014376, intron 30 of 30)	-45089	NM_001001343	408263	Hs.437066	NM_001001343	ENSG00000172568	FNDC9	C5orf40	fibronectin type III domain containing 9	protein-coding
Merged-chr15-92904358-2	chr15	92904217	92904499	+	11.500000	BG4_HaCaT_m1_F2L0_peaks.txt|BG4_HaCaT_m1_rep1_F2L0_peaks.txt	promoter-TSS (NR_036136)	promoter-TSS (NR_036136)	-41	NR_036136	100422995		NR_036136	ENSG00000173575	MIR3175	mir-3175	microRNA 3175	ncRNA
Merged-chr16-68237613-2	chr16	68237444	68237782	+	11.500000	BG4_HaCaT_m1_F2L0_peaks.txt|BG4_HaCaT_m1_rep1_F2L0_peaks.txt	Intergenic	CpG-9862	-1380	NM_024939	80004	Hs.436585	NM_024939	ENSG00000103067	ESRP2	RBM35B	epithelial splicing regulatory protein 2	protein-coding
Merged-chr12-119988934-2	chr12	119988796	119989072	+	11.500000	BG4_HaCaT_m1_F2L0_peaks.txt|BG4_HaCaT_m1_rep1_F2L0_peaks.txt	promoter-TSS (NM_207311)	promoter-TSS (NM_207311)	-910	NM_207311	92558	Hs.369763	NM_207311	ENSG00000135127	BICDL1	BICDR-1|BICDR1|CCDC64|CCDC64A|H_267D11.1	BICD family like cargo adaptor 1	protein-coding
Merged-chr9-133252487-2	chr9	133252362	133252613	+	11.500000	BG4_HaCaT_m1_F2L0_peaks.txt|BG4_HaCaT_m1_rep1_F2L0_peaks.txt	Intergenic	Intergenic	22727	NM_020469	28	Hs.654423	NM_020469	ENSG00000175164	ABO	A3GALNT|A3GALT1|GTB|NAGAT	ABO, alpha 1-3-N-acetylgalactosaminyltransferase and alpha 1-3-galactosyltransferase	protein-coding
Merged-chr9-96619979-2	chr9	96619839	96620119	+	11.500000	BG4_HaCaT_m1_F2L0_peaks.txt|BG4_HaCaT_m1_rep1_F2L0_peaks.txt	promoter-TSS (NM_033331)	promoter-TSS (NM_033331)	-149	NM_033331	8555	Hs.40582	NM_003671	ENSG00000081377	CDC14B	CDC14B3|Cdc14B1|Cdc14B2|hCDC14B	cell division cycle 14B	protein-coding
Merged-chr1-23344494-2	chr1	23344393	23344595	+	11.500000	BG4_HaCaT_m1_F2L0_peaks.txt|BG4_HaCaT_m1_rep1_F2L0_peaks.txt	promoter-TSS (NM_001102397)	promoter-TSS (NM_001102397)	-130	NM_001102397	10236	Hs.373763	NM_005826	ENSG00000125944	HNRNPR	HNRPR|hnRNP-R	heterogeneous nuclear ribonucleoprotein R	protein-coding
Merged-chr11-43680537-2	chr11	43680434	43680641	+	11.500000	BG4_HaCaT_m1_F2L0_peaks.txt|BG4_HaCaT_m1_rep1_F2L0_peaks.txt	promoter-TSS (NM_016142)	promoter-TSS (NM_016142)	-56	NM_016142	51144	Hs.132513	NM_016142	ENSG00000149084	HSD17B12	KAR|SDR12C1	hydroxysteroid 17-beta dehydrogenase 12	protein-coding
Merged-chr17-4521466-2	chr17	4521334	4521598	+	11.500000	BG4_HaCaT_m1_F2L0_peaks.txt|BG4_HaCaT_m1_rep1_F2L0_peaks.txt	intron (NM_001124758, intron 2 of 12)	MIR|SINE|MIR	22623	NM_001124758	124976	Hs.22824	NM_001124758	ENSG00000183018	SPNS2	-	sphingolipid transporter 2	protein-coding
Merged-chr19-10654015-2	chr19	10653914	10654117	+	11.500000	BG4_HaCaT_m1_F2L0_peaks.txt|BG4_HaCaT_m1_rep1_F2L0_peaks.txt	promoter-TSS (NR_024333)	promoter-TSS (NR_024333)	-143	NR_024333	147727	Hs.631616	NR_024333	ENSG00000267100	ILF3-AS1	-	ILF3 antisense RNA 1 (head to head)	ncRNA
Merged-chr9-89318846-2	chr9	89318740	89318952	+	11.500000	BG4_HaCaT_m1_F2L0_peaks.txt|BG4_HaCaT_m1_rep1_F2L0_peaks.txt	promoter-TSS (NM_001282690)	promoter-TSS (NM_001282690)	-5	NM_001282690	79048	Hs.59804	NM_024077	ENSG00000187742	SECISBP2	SBP2	SECIS binding protein 2	protein-coding
Merged-chr9-112065998-2	chr9	112065833	112066164	+	11.500000	BG4_HaCaT_m1_F2L0_peaks.txt|BG4_HaCaT_m1_rep1_F2L0_peaks.txt	intron (NM_022486, intron 12 of 16)	MIRb|SINE|MIR	109299	NM_022486	64420	Hs.494827	NM_022486	ENSG00000106868	SUSD1	-	sushi domain containing 1	protein-coding
Merged-chr19-17267209-2	chr19	17267082	17267336	+	11.500000	BG4_HaCaT_m1_F2L0_peaks.txt|BG4_HaCaT_m1_rep1_F2L0_peaks.txt	promoter-TSS (NM_001033549)	promoter-TSS (NM_001033549)	-167	NM_001288756	29086	Hs.190722	NM_014173	ENSG00000105393	BABAM1	C19orf62|HSPC142|MERIT40|NBA1	BRISC and BRCA1 A complex member 1	protein-coding
Merged-chr2-44168610-2	chr2	44168502	44168719	+	11.500000	BG4_HaCaT_m1_F2L0_peaks.txt|BG4_HaCaT_m1_rep1_F2L0_peaks.txt	promoter-TSS (NM_001033557)	promoter-TSS (NM_001033557)	-193	NM_177969	5495	Hs.416769	NM_002706	ENSG00000138032	PPM1B	PP2C-beta|PP2C-beta-X|PP2CB|PP2CBETA|PPC2BETAX	protein phosphatase, Mg2+/Mn2+ dependent 1B	protein-coding
Merged-chr8-13276680-2	chr8	13276574	13276786	+	11.500000	BG4_HaCaT_m1_F2L0_peaks.txt|BG4_HaCaT_m1_rep1_F2L0_peaks.txt	promoter-TSS (NM_001316668)	promoter-TSS (NM_001316668)	-132	NM_001316668	10395	Hs.134296	NM_006094	ENSG00000164741	DLC1	ARHGAP7|HP|STARD12|p122-RhoGAP	DLC1 Rho GTPase activating protein	protein-coding
Merged-chr19-48637703-2	chr19	48637589	48637817	+	11.500000	BG4_HaCaT_m1_F2L0_peaks.txt|BG4_HaCaT_m1_rep1_F2L0_peaks.txt	promoter-TSS (NM_001352)	promoter-TSS (NM_001352)	-153	NM_001352	1628	Hs.414480	NM_001352	ENSG00000105516	DBP	DABP	D-box binding PAR bZIP transcription factor	protein-coding
Merged-chr20-33789762-2	chr20	33789643	33789882	+	11.500000	BG4_HaCaT_m1_F2L0_peaks.txt|BG4_HaCaT_m1_rep1_F2L0_peaks.txt	intron (NR_104259, intron 13 of 13)	intron (NR_104259, intron 13 of 13)	21337	NR_110623	101929746	Hs.504633	NR_110623	ENSG00000230753	ZNF341-AS1	-	ZNF341 antisense RNA 1	ncRNA
Merged-chr9-115590214-2	chr9	115590098	115590331	+	11.500000	BG4_HaCaT_m1_F2L0_peaks.txt|BG4_HaCaT_m1_rep1_F2L0_peaks.txt	Intergenic	LTR78|LTR|ERV1	154025	NR_109805	101928775	Hs.522362	NR_109805	ENSG00000228714	LOC101928775	-	uncharacterized LOC101928775	ncRNA
Merged-chr3-172517033-2	chr3	172516920	172517147	+	11.500000	BG4_HaCaT_m1_F2L0_peaks.txt|BG4_HaCaT_m1_rep1_F2L0_peaks.txt	TTS (NM_001190943)	TTS (NM_001190943)	6442	NM_001190943	8743	Hs.478275	NM_003810	ENSG00000121858	TNFSF10	APO2L|Apo-2L|CD253|TL2|TNLG6A|TRAIL	tumor necrosis factor superfamily member 10	protein-coding
Merged-chr14-55448274-2	chr14	55448170	55448378	+	11.500000	BG4_HaCaT_m1_F2L0_peaks.txt|BG4_HaCaT_m1_rep1_F2L0_peaks.txt	Intergenic	Intergenic	-7729	NM_199047	387332	Hs.528278	NM_199047	ENSG00000182521	TBPL2	TBP2|TRF3	TATA-box binding protein like 2	protein-coding
Merged-chr2-160205675-2	chr2	160205569	160205781	+	11.490000	BG4_HaCaT_m1_F2L0_peaks.txt|BG4_HaCaT_m1_rep1_F2L0_peaks.txt	Intergenic	Intergenic	-5362	NM_001282388	3694	Hs.470399	NM_000888	ENSG00000115221	ITGB6	AI1H	integrin subunit beta 6	protein-coding
Merged-chr1-86914397-2	chr1	86914296	86914499	+	11.475000	BG4_HaCaT_m1_F2L0_peaks.txt|BG4_HaCaT_m1_rep1_F2L0_peaks.txt	promoter-TSS (NM_001134492)	promoter-TSS (NM_001134492)	-32	NM_203341	9403	Hs.362728	NM_004261	ENSG00000183291	SELENOF	SEP15	selenoprotein F	protein-coding
Merged-chr1-225700404-2	chr1	225700271	225700537	+	11.475000	BG4_HaCaT_m1_F2L0_peaks.txt|BG4_HaCaT_m1_rep1_F2L0_peaks.txt	Intergenic	Intergenic	-47261	NM_018212	55740	Hs.497893	NM_018212	ENSG00000154380	ENAH	ENA|MENA|NDPP1	enabled homolog (Drosophila)	protein-coding
Merged-chr22-36529291-2	chr22	36529176	36529406	+	11.475000	BG4_HaCaT_m1_F2L0_peaks.txt|BG4_HaCaT_m1_rep1_F2L0_peaks.txt	promoter-TSS (NM_003753)	promoter-TSS (NM_003753)	-61	NM_003753	8664	Hs.55682	NM_003753	ENSG00000100353	EIF3D	EIF3S7|eIF3-p66|eIF3-zeta	eukaryotic translation initiation factor 3 subunit D	protein-coding
Merged-chr15-78931053-2	chr15	78930940	78931166	+	11.475000	BG4_HaCaT_m1_F2L0_peaks.txt|BG4_HaCaT_m1_rep1_F2L0_peaks.txt	intron (NM_004390, intron 7 of 11)	intron (NM_004390, intron 7 of 11)	14045	NM_004390	1512	Hs.148641	NM_004390	ENSG00000103811	CTSH	ACC-4|ACC-5|ACC4|ACC5|CPSB	cathepsin H	protein-coding
Merged-chr1-24643107-2	chr1	24642994	24643221	+	11.475000	BG4_HaCaT_m1_F2L0_peaks.txt|BG4_HaCaT_m1_rep1_F2L0_peaks.txt	promoter-TSS (NM_001303448)	promoter-TSS (NM_001303448)	4	NM_001303448	10250	Hs.18192	NM_005839	ENSG00000133226	SRRM1	160-KD|POP101|SRM160	serine and arginine repetitive matrix 1	protein-coding
Merged-chr9-125243388-2	chr9	125243285	125243492	+	11.475000	BG4_HaCaT_m1_F2L0_peaks.txt|BG4_HaCaT_m1_rep1_F2L0_peaks.txt	Intergenic	Intergenic	-2001	NM_005347	3309	Hs.743241	NM_005347	ENSG00000044574	HSPA5	BIP|GRP78|HEL-S-89n|MIF2	heat shock protein family A (Hsp70) member 5	protein-coding
Merged-chr20-31739146-2	chr20	31739040	31739252	+	11.469999	BG4_HaCaT_m1_F2L0_peaks.txt|BG4_HaCaT_m1_rep1_F2L0_peaks.txt	promoter-TSS (NM_012112)	promoter-TSS (NM_012112)	45	NM_012112	22974	Hs.244580	NM_012112	ENSG00000088325	TPX2	C20orf1|C20orf2|DIL-2|DIL2|FLS353|GD:C20orf1|HCA519|HCTP4|REPP86|p100	TPX2, microtubule nucleation factor	protein-coding
Merged-chr20-47927748-2	chr20	47927643	47927853	+	11.469999	BG4_HaCaT_m1_F2L0_peaks.txt|BG4_HaCaT_m1_rep1_F2L0_peaks.txt	Intergenic	MLT1J|LTR|ERVL-MaLR	-55478	NR_109942	101060004	Hs.129970	NR_109942		LINC01523	-	long intergenic non-protein coding RNA 1523	ncRNA
Merged-chr14-103512979-2	chr14	103512878	103513081	+	11.420000	BG4_HaCaT_m1_F2L0_peaks.txt|BG4_HaCaT_m1_rep1_F2L0_peaks.txt	Intergenic	Intergenic	9880	NM_001823	1152	Hs.173724	NM_001823	ENSG00000166165	CKB	B-CK|BCK|CKBB|HEL-211|HEL-S-29	creatine kinase B	protein-coding
Merged-chr15-90413068-2	chr15	90412947	90413190	+	11.400000	BG4_HaCaT_m1_F2L0_peaks.txt|BG4_HaCaT_m1_rep1_F2L0_peaks.txt	intron (NM_003870, intron 2 of 37)	intron (NM_003870, intron 2 of 37)	24827	NM_003870	8826	Hs.430551	NM_003870	ENSG00000140575	IQGAP1	HUMORFA01|SAR1|p195	IQ motif containing GTPase activating protein 1	protein-coding
Merged-chr9-136694047-2	chr9	136693880	136694214	+	11.400000	BG4_HaCaT_m1_F2L0_peaks.txt|BG4_HaCaT_m1_rep1_F2L0_peaks.txt	Intergenic	Intergenic	-6588	NM_006412	10555	Hs.320151	NM_006412	ENSG00000169692	AGPAT2	1-AGPAT2|BSCL|BSCL1|LPAAB|LPAAT-beta	1-acylglycerol-3-phosphate O-acyltransferase 2	protein-coding
Merged-chr16-72008670-2	chr16	72008523	72008817	+	11.400000	BG4_HaCaT_m1_F2L0_peaks.txt|BG4_HaCaT_m1_rep1_F2L0_peaks.txt	promoter-TSS (NM_001361)	promoter-TSS (NM_001361)	-74	NM_001361	1723	Hs.654427	NM_001361	ENSG00000102967	DHODH	DHOdehase|POADS|URA1	dihydroorotate dehydrogenase (quinone)	protein-coding
Merged-chr19-1747910-1	chr19	1747810	1748010	+	11.400000	BG4_HaCaT_m1_rep1_F2L0_peaks.txt	Intergenic	Intergenic	-5753	NM_001080488	390874	Hs.654347	NM_001080488	ENSG00000205922	ONECUT3	OC3	one cut homeobox 3	protein-coding
Merged-chr2-28392816-2	chr2	28392713	28392919	+	11.400000	BG4_HaCaT_m1_F2L0_peaks.txt|BG4_HaCaT_m1_rep1_F2L0_peaks.txt	promoter-TSS (NM_005253)	promoter-TSS (NM_005253)	-96	NM_005253	2355	Hs.220971	NM_005253	ENSG00000075426	FOSL2	FRA2	FOS like 2, AP-1 transcription factor subunit	protein-coding
Merged-chr6-33249386-2	chr6	33249236	33249536	+	11.400000	BG4_HaCaT_m1_F2L0_peaks.txt|BG4_HaCaT_m1_rep1_F2L0_peaks.txt	promoter-TSS (NR_044997).7	promoter-TSS (NR_044997).7	-150	NR_044997	414765	Hs.675862	NR_044997	ENSG00000232940	HCG25	dJ1033B10.16	HLA complex group 25 (non-protein coding)	ncRNA
Merged-chr8-125514981-2	chr8	125514881	125515081	+	11.400000	BG4_HaCaT_m1_F2L0_peaks.txt|BG4_HaCaT_m1_rep1_F2L0_peaks.txt	Intergenic	MER5B|DNA|hAT-Charlie	82772	NM_001282985	10221	Hs.444947	NM_025195	ENSG00000173334	TRIB1	C8FW|GIG-2|GIG2|SKIP1|TRB-1|TRB1	tribbles pseudokinase 1	protein-coding
Merged-chr9-69171263-2	chr9	69171134	69171393	+	11.400000	BG4_HaCaT_m1_F2L0_peaks.txt|BG4_HaCaT_m1_rep1_F2L0_peaks.txt	intron (NM_001170414, intron 2 of 21)	L2b|LINE|L2	-2792	NM_201629	9414	Hs.50382	NM_004817	ENSG00000119139	TJP2	C9DUPq21.11|DFNA51|DUP9q21.11|PFIC4|X104|ZO2	tight junction protein 2	protein-coding
Merged-chr14-52552639-2	chr14	52552516	52552762	+	11.400000	BG4_HaCaT_m1_F2L0_peaks.txt|BG4_HaCaT_m1_rep1_F2L0_peaks.txt	promoter-TSS (NM_001160047)	promoter-TSS (NM_001160047)	-56	NM_001160047	57544	Hs.532609	NM_020784	ENSG00000087301	TXNDC16	ERp90|KIAA1344	thioredoxin domain containing 16	protein-coding
Merged-chr11-86484722-1	chr11	86484622	86484822	+	11.400000	BG4_HaCaT_m1_F2L0_peaks.txt	intron (NM_001014811, intron 6 of 13)	intron (NM_001014811, intron 6 of 13)	109986	NM_021827	60494	Hs.144913	NM_021827	ENSG00000149201	CCDC81	-	coiled-coil domain containing 81	protein-coding
Merged-chr1-212285262-2	chr1	212285071	212285454	+	11.400000	BG4_HaCaT_m1_F2L0_peaks.txt|BG4_HaCaT_m1_rep1_F2L0_peaks.txt	promoter-TSS (NR_125984)	promoter-TSS (NR_125984)	-241	NR_125984	101929541	Hs.632493	NR_125982	ENSG00000226251	LOC101929541	-	uncharacterized LOC101929541	ncRNA
Merged-chr8-42290535-2	chr8	42290343	42290727	+	11.400000	BG4_HaCaT_m1_F2L0_peaks.txt|BG4_HaCaT_m1_rep1_F2L0_peaks.txt	intron (NM_001190720, intron 3 of 20)	intron (NM_001190720, intron 3 of 20)	19233	NR_033818	3551	Hs.597664	NM_001556	ENSG00000104365	IKBKB	IKK-beta|IKK2|IKKB|IMD15|NFKBIKB	inhibitor of nuclear factor kappa B kinase subunit beta	protein-coding
Merged-chr1-151547480-2	chr1	151547342	151547619	+	11.400000	BG4_HaCaT_m1_F2L0_peaks.txt|BG4_HaCaT_m1_rep1_F2L0_peaks.txt	intron (NM_001126337, intron 1 of 11)	intron (NM_001126337, intron 1 of 11)	1684	NR_030280	693139		NR_030280	ENSG00000207606	MIR554	MIRN554|hsa-mir-554	microRNA 554	ncRNA
Merged-chr20-60249658-2	chr20	60249545	60249772	+	11.400000	BG4_HaCaT_m1_F2L0_peaks.txt|BG4_HaCaT_m1_rep1_F2L0_peaks.txt	intron (NR_046099, intron 3 of 4)	MER5A|DNA|hAT-Charlie	-58816	NR_030376	693231		NR_030376	ENSG00000207802	MIR646	MIRN646|hsa-mir-646	microRNA 646	ncRNA
Merged-chr22-19881374-2	chr22	19881228	19881521	+	11.400000	BG4_HaCaT_m1_F2L0_peaks.txt|BG4_HaCaT_m1_rep1_F2L0_peaks.txt	intron (NM_006440, intron 12 of 17)	intron (NM_006440, intron 12 of 17)	-26435	NM_053004	54584	Hs.105642	NM_053004	ENSG00000185838	GNB1L	DGCRK3|FKSG1|GY2|WDR14|WDVCF	G protein subunit beta 1 like	protein-coding
Merged-chr20-6590980-1	chr20	6590880	6591080	+	11.400000	BG4_HaCaT_m1_F2L0_peaks.txt	Intergenic	Intergenic	164248	NR_109953	101929244	Hs.542488	NR_109953	ENSG00000229876	CASC20	-	cancer susceptibility candidate 20 (non-protein coding)	ncRNA
Merged-chr22-36388104-1	chr22	36388004	36388204	+	11.400000	BG4_HaCaT_m1_rep1_F2L0_peaks.txt	promoter-TSS (NM_002473)	promoter-TSS (NM_002473)	-37	NM_002473	4627	Hs.474751	NM_002473	ENSG00000100345	MYH9	BDPLT6|DFNA17|EPSTS|FTNS|MHA|NMHC-II-A|NMMHC-IIA|NMMHCA	myosin heavy chain 9	protein-coding
Merged-chr20-35318678-2	chr20	35318565	35318791	+	11.400000	BG4_HaCaT_m1_F2L0_peaks.txt|BG4_HaCaT_m1_rep1_F2L0_peaks.txt	intron (NM_018244, intron 7 of 9)	intron (NM_018244, intron 7 of 9)	-26256	NM_178468	128876	Hs.592149	NM_178468	ENSG00000125998	FAM83C	C20orf128|dJ614O4.7	family with sequence similarity 83 member C	protein-coding
Merged-chr15-58793990-2	chr15	58793856	58794125	+	11.400000	BG4_HaCaT_m1_F2L0_peaks.txt|BG4_HaCaT_m1_rep1_F2L0_peaks.txt	intron (NM_001040450, intron 2 of 8)	L2|LINE|L2	22628	NM_001040453	54629	Hs.591122	NM_019092	ENSG00000128923	FAM63B	-	family with sequence similarity 63 member B	protein-coding
Merged-chr7-5549524-2	chr7	5549423	5549626	+	11.400000	BG4_HaCaT_m1_F2L0_peaks.txt|BG4_HaCaT_m1_rep1_F2L0_peaks.txt	Intergenic	Intergenic	-18923	NM_001101	60	Hs.520640	NM_001101	ENSG00000075624	ACTB	BRWS1|PS1TP5BP1	actin beta	protein-coding
Merged-chr11-59616207-1	chr11	59616107	59616307	+	11.400000	BG4_HaCaT_m1_rep1_F2L0_peaks.txt	promoter-TSS (NM_002556)	promoter-TSS (NM_002556)	-63	NM_002556	5007	Hs.597091	NM_002556	ENSG00000110048	OSBP	OSBP1	oxysterol binding protein	protein-coding
Merged-chr15-64163253-2	chr15	64163146	64163361	+	11.400000	BG4_HaCaT_m1_F2L0_peaks.txt|BG4_HaCaT_m1_rep1_F2L0_peaks.txt	promoter-TSS (NM_000942)	promoter-TSS (NM_000942)	-98	NM_000942	5479	Hs.434937	NM_000942	ENSG00000166794	PPIB	CYP-S1|CYPB|HEL-S-39|OI9|SCYLP	peptidylprolyl isomerase B	protein-coding
Merged-chr9-94726586-2	chr9	94726448	94726725	+	11.400000	BG4_HaCaT_m1_F2L0_peaks.txt|BG4_HaCaT_m1_rep1_F2L0_peaks.txt	promoter-TSS (NM_032823)	promoter-TSS (NM_032823)	-83	NM_001193331	84909	Hs.434253	NM_032823	ENSG00000148120	C9orf3	AOPEP|AP-O|APO|C90RF3|ONPEP	chromosome 9 open reading frame 3	protein-coding
Merged-chr17-74873235-2	chr17	74873112	74873359	+	11.400000	BG4_HaCaT_m1_F2L0_peaks.txt|BG4_HaCaT_m1_rep1_F2L0_peaks.txt	promoter-TSS (NM_001258012)	promoter-TSS (NM_001258012)	-204	NR_047576	2232	Hs.69745	NM_004110	ENSG00000161513	FDXR	ADXR	ferredoxin reductase	protein-coding
Merged-chr5-160119570-2	chr5	160119446	160119695	+	11.400000	BG4_HaCaT_m1_F2L0_peaks.txt|BG4_HaCaT_m1_rep1_F2L0_peaks.txt	promoter-TSS (NM_001267035)	promoter-TSS (NM_001267035)	-125	NM_001267035	114825	Hs.744960	NM_052927	ENSG00000170234	PWWP2A	MST101	PWWP domain containing 2A	protein-coding
Merged-chr2-25878614-2	chr2	25878502	25878727	+	11.400000	BG4_HaCaT_m1_F2L0_peaks.txt|BG4_HaCaT_m1_rep1_F2L0_peaks.txt	promoter-TSS (NM_018263)	promoter-TSS (NM_018263)	-171	NM_018263	55252	Hs.119815	NM_018263	ENSG00000143970	ASXL2	ASXH2|SHAPNS	additional sex combs like 2, transcriptional regulator	protein-coding
Merged-chr8-123072583-2	chr8	123072459	123072707	+	11.400000	BG4_HaCaT_m1_F2L0_peaks.txt|BG4_HaCaT_m1_rep1_F2L0_peaks.txt	promoter-TSS (NM_001145088)	promoter-TSS (NM_001145088)	-36	NM_001330606	93594	Hs.492716	NM_145647	ENSG00000156787	TBC1D31	Gm85|WDR67	TBC1 domain family member 31	protein-coding
Merged-chr9-70046672-2	chr9	70046544	70046801	+	11.400000	BG4_HaCaT_m1_F2L0_peaks.txt|BG4_HaCaT_m1_rep1_F2L0_peaks.txt	intron (NR_125850, intron 2 of 13)	intron (NR_125850, intron 2 of 13)	3091	NM_153267	256691	Hs.547172	NM_153267	ENSG00000165072	MAMDC2	-	MAM domain containing 2	protein-coding
Merged-chr16-9091417-2	chr16	9091313	9091521	+	11.400000	BG4_HaCaT_m1_F2L0_peaks.txt|BG4_HaCaT_m1_rep1_F2L0_peaks.txt	promoter-TSS (NM_014117)	promoter-TSS (NM_014117)	-263	NM_014117	29035	Hs.221497	NM_014117	ENSG00000182831	C16orf72	PRO0149	chromosome 16 open reading frame 72	protein-coding
Merged-chr3-153052268-2	chr3	153052154	153052382	+	11.400000	BG4_HaCaT_m1_F2L0_peaks.txt|BG4_HaCaT_m1_rep1_F2L0_peaks.txt	Intergenic	Intergenic	-109944	NM_002886	5912	Hs.98643	NM_002886	ENSG00000181467	RAP2B	-	RAP2B, member of RAS oncogene family	protein-coding
Merged-chr9-133133900-2	chr9	133133785	133134015	+	11.400000	BG4_HaCaT_m1_F2L0_peaks.txt|BG4_HaCaT_m1_rep1_F2L0_peaks.txt	intron (NM_001042368, intron 1 of 17)	intron (NM_001042368, intron 1 of 17)	-2743	NM_001271774	5900	Hs.106185	NM_006266	ENSG00000160271	RALGDS	RGDS|RGF|RalGEF	ral guanine nucleotide dissociation stimulator	protein-coding
Merged-chr20-45518491-2	chr20	45518354	45518629	+	11.400000	BG4_HaCaT_m1_F2L0_peaks.txt|BG4_HaCaT_m1_rep1_F2L0_peaks.txt	Intergenic	Intergenic	-2867	NM_006652	10816	Hs.370724	NM_006652	ENSG00000101446	SPINT3	HKIB9	serine peptidase inhibitor, Kunitz type 3	protein-coding
Merged-chr19-1269213-2	chr19	1269105	1269321	+	11.400000	BG4_HaCaT_m1_F2L0_peaks.txt|BG4_HaCaT_m1_rep1_F2L0_peaks.txt	promoter-TSS (NM_001300829)	promoter-TSS (NM_001300829)	-53	NM_001300829	1153	Hs.618145	NM_001280	ENSG00000099622	CIRBP	CIRP	cold inducible RNA binding protein	protein-coding
Merged-chr1-109263489-2	chr1	109263381	109263597	+	11.389999	BG4_HaCaT_m1_F2L0_peaks.txt|BG4_HaCaT_m1_rep1_F2L0_peaks.txt	intron (NM_001408, intron 8 of 33)	intron (NM_001408, intron 8 of 33)	13470	NM_001408	1952	Hs.57652	NM_001408	ENSG00000143126	CELSR2	ADGRC2|CDHF10|EGFL2|Flamingo1|MEGF3	cadherin EGF LAG seven-pass G-type receptor 2	protein-coding
Merged-chr17-28719849-2	chr17	28719695	28720004	+	11.385000	BG4_HaCaT_m1_F2L0_peaks.txt|BG4_HaCaT_m1_rep1_F2L0_peaks.txt	promoter-TSS (NM_000984)	promoter-TSS (NM_000984)	-133	NM_000984	6147	Hs.419463	NM_000984	ENSG00000198242	RPL23A	L23A|MDA20	ribosomal protein L23a	protein-coding
Merged-chr16-74985188-2	chr16	74985070	74985306	+	11.350000	BG4_HaCaT_m1_F2L0_peaks.txt|BG4_HaCaT_m1_rep1_F2L0_peaks.txt	promoter-TSS (NM_001324172)	promoter-TSS (NM_001324172)	-42	NM_001324172	79726	Hs.280951	NM_030581	ENSG00000103091	WDR59	CDW12|FP977|p90-120	WD repeat domain 59	protein-coding
Merged-chr16-85385110-2	chr16	85384988	85385233	+	11.350000	BG4_HaCaT_m1_F2L0_peaks.txt|BG4_HaCaT_m1_rep1_F2L0_peaks.txt	Intergenic	Intergenic	-78785	NR_049816	100847022		NR_049816	ENSG00000266307	MIR5093	-	microRNA 5093	ncRNA
Merged-chr6-43014056-2	chr6	43013956	43014156	+	11.350000	BG4_HaCaT_m1_F2L0_peaks.txt|BG4_HaCaT_m1_rep1_F2L0_peaks.txt	promoter-TSS (NM_014623)	promoter-TSS (NM_014623)	-47	NR_040101	116138	Hs.412468	NM_057161	ENSG00000124702	KLHDC3	PEAS|dJ20C7.3	kelch domain containing 3	protein-coding
Merged-chr2-65383100-2	chr2	65382951	65383250	+	11.350000	BG4_HaCaT_m1_F2L0_peaks.txt|BG4_HaCaT_m1_rep1_F2L0_peaks.txt	intron (NM_181784, intron 1 of 5)	intron (NM_181784, intron 1 of 5)	-16303	NM_001128210	200734	Hs.59332	NM_181784	ENSG00000198369	SPRED2	Spred-2	sprouty related EVH1 domain containing 2	protein-coding
Merged-chr7-539939-2	chr7	539801	540078	+	11.350000	BG4_HaCaT_m1_F2L0_peaks.txt|BG4_HaCaT_m1_rep1_F2L0_peaks.txt	Intergenic	Intergenic	19548	NR_033963	441307	Hs.521334	NR_033963	ENSG00000223855	HRAT92	-	heart tissue-associated transcript 92	ncRNA
Merged-chr18-79679310-2	chr18	79679187	79679433	+	11.350000	BG4_HaCaT_m1_F2L0_peaks.txt|BG4_HaCaT_m1_rep1_F2L0_peaks.txt	promoter-TSS (NM_001318511)	promoter-TSS (NM_001318511)	435	NR_136643	284241		NR_136643	ENSG00000178412	LOC284241	-	uncharacterized LOC284241	ncRNA
Merged-chr5-38872379-2	chr5	38872238	38872520	+	11.350000	BG4_HaCaT_m1_F2L0_peaks.txt|BG4_HaCaT_m1_rep1_F2L0_peaks.txt	intron (NM_001323505, intron 2 of 17)	L2c|LINE|L2	26380	NM_001323504	9180	Hs.120658	NM_003999	ENSG00000145623	OSMR	IL-31R-beta|IL-31RB|OSMRB|PLCA1	oncostatin M receptor	protein-coding
Merged-chr19-41264097-2	chr19	41263935	41264259	+	11.350000	BG4_HaCaT_m1_F2L0_peaks.txt|BG4_HaCaT_m1_rep1_F2L0_peaks.txt	promoter-TSS (NM_007040)	promoter-TSS (NM_007040)	-77	NM_007040	11100	Hs.155218	NM_007040	ENSG00000105323	HNRNPUL1	E1B-AP5|E1BAP5|HNRPUL1	heterogeneous nuclear ribonucleoprotein U like 1	protein-coding
Merged-chr11-19442403-2	chr11	19442239	19442567	+	11.350000	BG4_HaCaT_m1_F2L0_peaks.txt|BG4_HaCaT_m1_rep1_F2L0_peaks.txt	intron (NM_001111018, intron 1 of 37)	intron (NM_001111018, intron 1 of 37)	64826	NR_049725	100874012	Hs.434602	NR_049725	ENSG00000255043	NAV2-AS5	-	NAV2 antisense RNA 5	ncRNA
Merged-chr10-73997945-2	chr10	73997824	73998067	+	11.350000	BG4_HaCaT_m1_F2L0_peaks.txt|BG4_HaCaT_m1_rep1_F2L0_peaks.txt	promoter-TSS (NM_003373)	promoter-TSS (NM_003373)	-169	NM_003373	7414	Hs.643896	NM_003373	ENSG00000035403	VCL	CMD1W|CMH15|HEL114|MV|MVCL	vinculin	protein-coding
Merged-chr20-23361964-2	chr20	23361857	23362071	+	11.325001	BG4_HaCaT_m1_F2L0_peaks.txt|BG4_HaCaT_m1_rep1_F2L0_peaks.txt	promoter-TSS (NM_022482)	promoter-TSS (NM_022482)	-168	NM_001317012	64412	Hs.709462	NM_022482	ENSG00000125812	GZF1	ZBTB23|ZNF336	GDNF inducible zinc finger protein 1	protein-coding
Merged-chr9-95383456-2	chr9	95383290	95383622	+	11.325001	BG4_HaCaT_m1_F2L0_peaks.txt|BG4_HaCaT_m1_rep1_F2L0_peaks.txt	Intergenic	Intergenic	-65747	NM_001243744	2176	Hs.494529	NM_000136	ENSG00000158169	FANCC	FA3|FAC|FACC	Fanconi anemia complementation group C	protein-coding
Merged-chr13-106472278-2	chr13	106472176	106472380	+	11.309999	BG4_HaCaT_m1_F2L0_peaks.txt|BG4_HaCaT_m1_rep1_F2L0_peaks.txt	Intergenic	Intergenic	62762	NM_004093	1948	Hs.149239	NM_004093	ENSG00000125266	EFNB2	EPLG5|HTKL|Htk-L|LERK5	ephrin B2	protein-coding
Merged-chr9-128689047-2	chr9	128688898	128689196	+	11.300000	BG4_HaCaT_m1_F2L0_peaks.txt|BG4_HaCaT_m1_rep1_F2L0_peaks.txt	promoter-TSS (NM_003011)	promoter-TSS (NM_003011)	-183	NM_003011	6418	Hs.436687	NM_003011	ENSG00000119335	SET	2PP2A|I2PP2A|IGAAD|IPP2A2|PHAPII|TAF-I|TAF-IBETA	SET nuclear proto-oncogene	protein-coding
Merged-chr17-6552122-2	chr17	6551986	6552259	+	11.300000	BG4_HaCaT_m1_F2L0_peaks.txt|BG4_HaCaT_m1_rep1_F2L0_peaks.txt	intron (NM_001165966, intron 1 of 18)	intron (NM_001165966, intron 1 of 18)	4435	NM_001165966	83394	Hs.183983	NM_031220	ENSG00000091622	PITPNM3	ACKR6|CORD5|NIR1|RDGBA3	PITPNM family member 3	protein-coding
Merged-chr17-42609485-2	chr17	42609329	42609641	+	11.300000	BG4_HaCaT_m1_F2L0_peaks.txt|BG4_HaCaT_m1_rep1_F2L0_peaks.txt	promoter-TSS (NM_178126)	promoter-TSS (NM_178126)	-58	NM_178126	162427	Hs.632262	NM_178126	ENSG00000141699	FAM134C	-	family with sequence similarity 134 member C	protein-coding
Merged-chr12-56646105-2	chr12	56646003	56646207	+	11.300000	BG4_HaCaT_m1_F2L0_peaks.txt|BG4_HaCaT_m1_rep1_F2L0_peaks.txt	promoter-TSS (NM_001686)	promoter-TSS (NM_001686)	-37	NM_001686	506	Hs.406510	NM_001686	ENSG00000110955	ATP5B	ATPMB|ATPSB|HEL-S-271	ATP synthase, H+ transporting, mitochondrial F1 complex, beta polypeptide	protein-coding
Merged-chr1-207053103-2	chr1	207053001	207053206	+	11.300000	BG4_HaCaT_m1_F2L0_peaks.txt|BG4_HaCaT_m1_rep1_F2L0_peaks.txt	promoter-TSS (NM_006212)	promoter-TSS (NM_006212)	-123	NM_001276320	55432	Hs.567533	NM_018566	ENSG00000180667	YOD1	DUBA8|OTUD2|PRO0907	YOD1 deubiquitinase	protein-coding
Merged-chr11-28108323-2	chr11	28108202	28108445	+	11.300000	BG4_HaCaT_m1_F2L0_peaks.txt|BG4_HaCaT_m1_rep1_F2L0_peaks.txt	promoter-TSS (NM_031217)	promoter-TSS (NM_031217)	72	NM_001297775	196074	Hs.243326	NM_152636	ENSG00000169519	METTL15	METT5D1	methyltransferase like 15	protein-coding
Merged-chr11-95521359-2	chr11	95521223	95521495	+	11.300000	BG4_HaCaT_m1_F2L0_peaks.txt|BG4_HaCaT_m1_rep1_F2L0_peaks.txt	Intergenic	Intergenic	268431	NM_144664	143684	Hs.288304	NM_144664	ENSG00000077458	FAM76B	-	family with sequence similarity 76 member B	protein-coding
Merged-chr17-56699576-1	chr17	56699476	56699676	+	11.300000	BG4_HaCaT_m1_rep1_F2L0_peaks.txt	Intergenic	Penelope1_Vert|LINE|Penelope	105877	NM_005450	9241	Hs.248201	NM_005450	ENSG00000183691	NOG	SYM1|SYNS1|SYNS1A	noggin	protein-coding
Merged-chr1-235068405-2	chr1	235068273	235068538	+	11.300000	BG4_HaCaT_m1_F2L0_peaks.txt|BG4_HaCaT_m1_rep1_F2L0_peaks.txt	non-coding (NR_027454, exon 2 of 4)	non-coding (NR_027454, exon 2 of 4)	1413	NR_027454	731656	Hs.702477	NR_027454		LINC01348	-	long intergenic non-protein coding RNA 1348	ncRNA
Merged-chr19-49877547-2	chr19	49877376	49877718	+	11.300000	BG4_HaCaT_m1_F2L0_peaks.txt|BG4_HaCaT_m1_rep1_F2L0_peaks.txt	promoter-TSS (NM_001098632)	promoter-TSS (NM_001098632)	122	NM_001168222	79735	Hs.631587	NM_024682	ENSG00000104946	TBC1D17	-	TBC1 domain family member 17	protein-coding
Merged-chr9-92723355-2	chr9	92723212	92723499	+	11.300000	BG4_HaCaT_m1_F2L0_peaks.txt|BG4_HaCaT_m1_rep1_F2L0_peaks.txt	intron (NM_015250, intron 2 of 7)	L1MB8|LINE|L1	41446	NM_015250	23299	Hs.436939	NM_015250	ENSG00000185963	BICD2	SMALED2|bA526D8.1	BICD cargo adaptor 2	protein-coding
Merged-chr3-156811659-2	chr3	156811467	156811852	+	11.300000	BG4_HaCaT_m1_F2L0_peaks.txt|BG4_HaCaT_m1_rep1_F2L0_peaks.txt	non-coding (NR_003284, exon 1 of 1)	non-coding (NR_003284, exon 1 of 1)	362	NR_003284	647033	Hs.745109	NR_003284		PA2G4P4	PA2G4L1	proliferation-associated 2G4 pseudogene 4	pseudo
Merged-chr14-54773422-2	chr14	54773290	54773554	+	11.299999	BG4_HaCaT_m1_F2L0_peaks.txt|BG4_HaCaT_m1_rep1_F2L0_peaks.txt	intron (NM_001161577, intron 4 of 8)	intron (NM_001161577, intron 4 of 8)	18634	NM_001161577	23034	Hs.98259	NM_015589	ENSG00000020577	SAMD4A	SAMD4|SMAUG|SMAUG1|SMG|SMGA	sterile alpha motif domain containing 4A	protein-coding
Merged-chr20-24034957-2	chr20	24034766	24035148	+	11.299999	BG4_HaCaT_m1_F2L0_peaks.txt|BG4_HaCaT_m1_rep1_F2L0_peaks.txt	Intergenic	Intergenic	-46178	NM_178311	92086	Hs.355394	NM_080920	ENSG00000149435	GGTLC1	GGTL6|GGTLA3|GGTLA4|dJ831C21.1|dJ831C21.2	gamma-glutamyltransferase light chain 1	protein-coding
Merged-chr15-80777341-2	chr15	80777209	80777473	+	11.299999	BG4_HaCaT_m1_F2L0_peaks.txt|BG4_HaCaT_m1_rep1_F2L0_peaks.txt	Intergenic	Intergenic	-2002	NM_001293298	57214	Hs.459088	NM_018689	ENSG00000103888	CEMIP	CCSP1|HYBID|KIAA1199|TMEM2L	cell migration inducing hyaluronan binding protein	protein-coding
Merged-chr8-134892814-2	chr8	134892698	134892931	+	11.299999	BG4_HaCaT_m1_F2L0_peaks.txt|BG4_HaCaT_m1_rep1_F2L0_peaks.txt	Intergenic	L1MB7|LINE|L1	42879	NR_125427	101927845	Hs.559609	NR_125427	ENSG00000251218	LOC101927845	-	uncharacterized LOC101927845	ncRNA
Merged-chr20-20712827-2	chr20	20712713	20712942	+	11.299999	BG4_HaCaT_m1_F2L0_peaks.txt|BG4_HaCaT_m1_rep1_F2L0_peaks.txt	promoter-TSS (NM_020343)	promoter-TSS (NM_020343)	-204	NM_020343	57186	Hs.472285	NM_020343	ENSG00000188559	RALGAPA2	AS250|C20orf74|bA287B20.1|dJ1049G11|dJ1049G11.4|p220	Ral GTPase activating protein catalytic alpha subunit 2	protein-coding
Merged-chr5-96630043-2	chr5	96629924	96630162	+	11.299999	BG4_HaCaT_m1_F2L0_peaks.txt|BG4_HaCaT_m1_rep1_F2L0_peaks.txt	intron (NR_130776, intron 4 of 4)	intron (NR_130776, intron 4 of 4)	-31994	NM_001042442	831	Hs.436186	NM_001750	ENSG00000153113	CAST	BS-17|PLACK	calpastatin	protein-coding
Merged-chr1-209653236-2	chr1	209653134	209653339	+	11.299999	BG4_HaCaT_m1_F2L0_peaks.txt|BG4_HaCaT_m1_rep1_F2L0_peaks.txt	promoter-TSS (NM_000228)	promoter-TSS (NM_000228)	-761	NM_000228	3914	Hs.497636	NM_000228	ENSG00000196878	LAMB3	AI1A|BM600-125KDA|LAM5|LAMNB1	laminin subunit beta 3	protein-coding
Merged-chr20-37358928-2	chr20	37358796	37359061	+	11.290000	BG4_HaCaT_m1_F2L0_peaks.txt|BG4_HaCaT_m1_rep1_F2L0_peaks.txt	intron (NM_198291, intron 1 of 13)	intron (NM_198291, intron 1 of 13)	12800	NM_198291	6714	Hs.195659	NM_005417	ENSG00000197122	SRC	ASV|SRC1|THC6|c-SRC|p60-Src	SRC proto-oncogene, non-receptor tyrosine kinase	protein-coding
Merged-chr20-40287233-2	chr20	40287091	40287376	+	11.290000	BG4_HaCaT_m1_F2L0_peaks.txt|BG4_HaCaT_m1_rep1_F2L0_peaks.txt	Intergenic	Intergenic	282772	NR_109937	100505663	Hs.559348	NR_109936	ENSG00000237767	LINC01370	HI-LNC25|HILNC25	long intergenic non-protein coding RNA 1370	ncRNA
Merged-chr2-74654245-2	chr2	74654094	74654397	+	11.270000	BG4_HaCaT_m1_F2L0_peaks.txt|BG4_HaCaT_m1_rep1_F2L0_peaks.txt	promoter-TSS (NM_001271661)	promoter-TSS (NM_001271661)	17	NR_073398	10505	Hs.25887	NM_004263	ENSG00000135622	SEMA4F	M-SEMA|PRO2353|S4F|SEMAM|SEMAW|m-Sema-M	ssemaphorin 4F	protein-coding
Merged-chr20-37295200-2	chr20	37295037	37295363	+	11.255000	BG4_HaCaT_m1_F2L0_peaks.txt|BG4_HaCaT_m1_rep1_F2L0_peaks.txt	intron (NM_001003897, intron 1 of 2)	intron (NM_001003897, intron 1 of 2)	5552	NM_022077	63905	Hs.6126	NM_022077	ENSG00000101363	MANBAL	-	mannosidase beta like	protein-coding
Merged-chr5-39101053-2	chr5	39100890	39101216	+	11.250000	BG4_HaCaT_m1_F2L0_peaks.txt|BG4_HaCaT_m1_rep1_F2L0_peaks.txt	Intergenic	LTR33|LTR|ERVL	-26645	NM_001285439	253260	Hs.407926	NM_152756	ENSG00000164327	RICTOR	AVO3|PIA|hAVO3	RPTOR independent companion of MTOR complex 2	protein-coding
Merged-chr1-17054163-2	chr1	17054020	17054306	+	11.250000	BG4_HaCaT_m1_F2L0_peaks.txt|BG4_HaCaT_m1_rep1_F2L0_peaks.txt	promoter-TSS (NM_003000)	promoter-TSS (NM_003000)	7	NM_003000	6390	Hs.465924	NM_003000	ENSG00000117118	SDHB	CWS2|IP|PGL4|SDH|SDH1|SDH2|SDHIP	succinate dehydrogenase complex iron sulfur subunit B	protein-coding
Merged-chr1-235067802-2	chr1	235067663	235067942	+	11.250000	BG4_HaCaT_m1_F2L0_peaks.txt|BG4_HaCaT_m1_rep1_F2L0_peaks.txt	non-coding (NR_027454, exon 3 of 4)	non-coding (NR_027454, exon 3 of 4)	2016	NR_027454	731656	Hs.702477	NR_027454		LINC01348	-	long intergenic non-protein coding RNA 1348	ncRNA
Merged-chr1-221839972-2	chr1	221839865	221840079	+	11.250000	BG4_HaCaT_m1_F2L0_peaks.txt|BG4_HaCaT_m1_rep1_F2L0_peaks.txt	intron (NR_125989, intron 2 of 3)	intron (NR_125989, intron 2 of 3)	694	NR_125989	101929771	Hs.557001	NR_125989	ENSG00000227925	LINC01655	-	long intergenic non-protein coding RNA 1655	ncRNA
Merged-chr20-50493113-2	chr20	50493007	50493219	+	11.250000	BG4_HaCaT_m1_F2L0_peaks.txt|BG4_HaCaT_m1_rep1_F2L0_peaks.txt	Intergenic	Intergenic	-17208	NM_002827	5770	Hs.417549	NM_002827	ENSG00000196396	PTPN1	PTP1B	protein tyrosine phosphatase, non-receptor type 1	protein-coding
Merged-chr2-218270317-2	chr2	218270191	218270444	+	11.250000	BG4_HaCaT_m1_F2L0_peaks.txt|BG4_HaCaT_m1_rep1_F2L0_peaks.txt	promoter-TSS (NM_001077399)	promoter-TSS (NM_001077399)	-75	NM_015488	25953	Hs.98475	NM_015488	ENSG00000127838	PNKD	BRP17|DYT8|FKSG19|FPD1|KIPP1184|MR-1|MR1|PDC|PKND1|TAHCCP2	paroxysmal nonkinesigenic dyskinesia	protein-coding
Merged-chr7-151520044-2	chr7	151519856	151520233	+	11.250000	BG4_HaCaT_m1_F2L0_peaks.txt|BG4_HaCaT_m1_rep1_F2L0_peaks.txt	promoter-TSS (NM_005614)	promoter-TSS (NM_005614)	-120	NM_005614	6009	Hs.283521	NM_005614	ENSG00000106615	RHEB	RHEB2	Ras homolog enriched in brain	protein-coding
Merged-chr12-52215778-2	chr12	52215639	52215918	+	11.250000	BG4_HaCaT_m1_F2L0_peaks.txt|BG4_HaCaT_m1_rep1_F2L0_peaks.txt	intron (NR_027358, intron 3 of 4)	intron (NR_027358, intron 3 of 4)	4848	NR_027358	283404	Hs.662443	NR_027358	ENSG00000258279	LINC00592	-	long intergenic non-protein coding RNA 592	ncRNA
Merged-chr3-120113746-2	chr3	120113608	120113884	+	11.250000	BG4_HaCaT_m1_F2L0_peaks.txt|BG4_HaCaT_m1_rep1_F2L0_peaks.txt	Intergenic	Intergenic	-19329	NM_002093	2932	Hs.445733	NM_002093	ENSG00000082701	GSK3B	-	glycogen synthase kinase 3 beta	protein-coding
Merged-chr2-11744204-2	chr2	11744076	11744332	+	11.250000	BG4_HaCaT_m1_F2L0_peaks.txt|BG4_HaCaT_m1_rep1_F2L0_peaks.txt	intron (NM_001261427, intron 2 of 20)	intron (NM_001261427, intron 2 of 20)	-2392	NM_145693	23175	Hs.467740	NM_145693	ENSG00000134324	LPIN1	PAP1	lipin 1	protein-coding
Merged-chr1-183160206-2	chr1	183160098	183160315	+	11.250000	BG4_HaCaT_m1_F2L0_peaks.txt|BG4_HaCaT_m1_rep1_F2L0_peaks.txt	Intergenic	Intergenic	-25833	NM_005562	3918	Hs.591484	NM_005562	ENSG00000058085	LAMC2	B2T|BM600|CSF|EBR2|EBR2A|LAMB2T|LAMNB2	laminin subunit gamma 2	protein-coding
Merged-chr3-195031130-2	chr3	195031029	195031232	+	11.250000	BG4_HaCaT_m1_F2L0_peaks.txt|BG4_HaCaT_m1_rep1_F2L0_peaks.txt	Intergenic	Intergenic	-63458	NR_104188	100874528	Hs.581659	NR_104188	ENSG00000233303	XXYLT1-AS1	-	XXYLT1 antisense RNA 1	ncRNA
Merged-chr22-23914090-2	chr22	23913943	23914237	+	11.250000	BG4_HaCaT_m1_F2L0_peaks.txt|BG4_HaCaT_m1_rep1_F2L0_peaks.txt	intron (NR_003082, intron 4 of 4)	CpG	-15160	NR_038911	284889	Hs.632772	NR_038911		MIF-AS1	MIF-AS	MIF antisense RNA 1	ncRNA
Merged-chr15-72118324-2	chr15	72118203	72118446	+	11.250000	BG4_HaCaT_m1_F2L0_peaks.txt|BG4_HaCaT_m1_rep1_F2L0_peaks.txt	promoter-TSS (NM_001172111)	promoter-TSS (NM_001172111)	34	NM_145204	123228	Hs.513002	NM_145204	ENSG00000166192	SENP8	DEN1|NEDP1|PRSC2	SUMO/sentrin peptidase family member, NEDD8 specific	protein-coding
Merged-chr14-95265626-2	chr14	95265525	95265727	+	11.250000	BG4_HaCaT_m1_F2L0_peaks.txt|BG4_HaCaT_m1_rep1_F2L0_peaks.txt	intron (NM_024734, intron 1 of 12)	intron (NM_024734, intron 1 of 12)	54282	NM_024734	79789	Hs.301478	NM_024734	ENSG00000165959	CLMN	-	calmin	protein-coding
Merged-chr20-45972513-2	chr20	45972378	45972649	+	11.250000	BG4_HaCaT_m1_F2L0_peaks.txt|BG4_HaCaT_m1_rep1_F2L0_peaks.txt	promoter-TSS (NM_022095)	promoter-TSS (NM_022095)	-319	NM_022095	63925	Hs.174193	NM_022095	ENSG00000198026	ZNF335	MCPH10|NIF-1|NIF1|NIF2	zinc finger protein 335	protein-coding
Merged-chr9-130539674-2	chr9	130539545	130539804	+	11.250000	BG4_HaCaT_m1_F2L0_peaks.txt|BG4_HaCaT_m1_rep1_F2L0_peaks.txt	Intergenic	Intergenic	39820	NR_027440	100272217	Hs.601255	NR_027440		LOC100272217	-	uncharacterized LOC100272217	ncRNA
Merged-chr2-43759401-2	chr2	43759223	43759580	+	11.250000	BG4_HaCaT_m1_F2L0_peaks.txt|BG4_HaCaT_m1_rep1_F2L0_peaks.txt	intron (NM_172069, intron 27 of 29)	intron (NM_172069, intron 27 of 29)	-14638	NM_016008	51626	Hs.371597	NM_015522	ENSG00000138036	DYNC2LI1	CGI-60|D2LIC|LIC3|SRTD15	dynein cytoplasmic 2 light intermediate chain 1	protein-coding
Merged-chr2-85505030-2	chr2	85504926	85505134	+	11.225000	BG4_HaCaT_m1_F2L0_peaks.txt|BG4_HaCaT_m1_rep1_F2L0_peaks.txt	Intergenic	MIR3|SINE|MIR	33856	NR_038942	100630918	Hs.66049	NR_038942		PARTICL	PARTICLE	promoter of MAT2A antisense radiation-induced circulating long non-coding RNA	ncRNA
Merged-chr7-54831148-1	chr7	54831048	54831248	+	11.200000	BG4_HaCaT_m1_F2L0_peaks.txt	Intergenic	L2a|LINE|L2	71835	NR_110040	100996654	Hs.127991	NR_110040		LOC100996654	-	uncharacterized LOC100996654	ncRNA
Merged-chr1-225922517-2	chr1	225922416	225922618	+	11.200000	BG4_HaCaT_m1_F2L0_peaks.txt|BG4_HaCaT_m1_rep1_F2L0_peaks.txt	promoter-TSS (NR_106799)	promoter-TSS (NR_106799)	-375	NR_106799	102466270		NR_106799	ENSG00000143811	MIR6741	hsa-mir-6741	microRNA 6741	ncRNA
Merged-chr2-66840245-1	chr2	66840145	66840345	+	11.200000	BG4_HaCaT_m1_F2L0_peaks.txt	Intergenic	Intergenic	-64191	NR_110169	101060019	Hs.116425	NR_110169	ENSG00000230525	LINC01799	-	long intergenic non-protein coding RNA 1799	ncRNA
Merged-chr1-205450079-2	chr1	205449946	205450213	+	11.200000	BG4_HaCaT_m1_F2L0_peaks.txt|BG4_HaCaT_m1_rep1_F2L0_peaks.txt	intron (NR_103783, intron 1 of 1)	intron (NR_103783, intron 1 of 1)	-1681	NR_029893	442891		NR_029893	ENSG00000199059	MIR135B	MIRN135B|mir-135b	microRNA 135b	ncRNA
Merged-chr21-42974362-2	chr21	42974186	42974538	+	11.200000	BG4_HaCaT_m1_F2L0_peaks.txt|BG4_HaCaT_m1_rep1_F2L0_peaks.txt	promoter-TSS (NM_001320694)	promoter-TSS (NM_001320694)	-148	NM_001286258	5316	Hs.431043	NM_004571	ENSG00000160199	PKNOX1	PREP1|pkonx1c	PBX/knotted 1 homeobox 1	protein-coding
Merged-chr9-126794154-2	chr9	126794048	126794260	+	11.200000	BG4_HaCaT_m1_F2L0_peaks.txt|BG4_HaCaT_m1_rep1_F2L0_peaks.txt	Intergenic	Intergenic	-10852	NM_014007	23099	Hs.355581	NM_014007	ENSG00000169155	ZBTB43	ZBTB22B|ZNF-X|ZNF297B	zinc finger and BTB domain containing 43	protein-coding
Merged-chr22-38181941-2	chr22	38181808	38182074	+	11.200000	BG4_HaCaT_m1_F2L0_peaks.txt|BG4_HaCaT_m1_rep1_F2L0_peaks.txt	promoter-TSS (NM_001004426)	promoter-TSS (NM_001004426)	-112	NM_001199562	8398	Hs.170479	NM_003560	ENSG00000184381	PLA2G6	CaI-PLA2|GVI|INAD1|IPLA2-VIA|NBIA2|NBIA2A|NBIA2B|PARK14|PLA2|PNPLA9|iPLA2|iPLA2beta	phospholipase A2 group VI	protein-coding
Merged-chr1-58784143-2	chr1	58784010	58784277	+	11.170000	BG4_HaCaT_m1_F2L0_peaks.txt|BG4_HaCaT_m1_rep1_F2L0_peaks.txt	promoter-TSS (NM_002228)	promoter-TSS (NM_002228)	-30	NM_002228	3725	Hs.696684	NM_002228	ENSG00000177606	JUN	AP-1|AP1|c-Jun	Jun proto-oncogene, AP-1 transcription factor subunit	protein-coding
Merged-chr1-207007583-2	chr1	207007480	207007686	+	11.155001	BG4_HaCaT_m1_F2L0_peaks.txt|BG4_HaCaT_m1_rep1_F2L0_peaks.txt	Intergenic	Intergenic	25173	NM_023938	79098	Hs.32417	NM_023938	ENSG00000182795	C1orf116	SARG	chromosome 1 open reading frame 116	protein-coding
Merged-chr12-110247894-2	chr12	110247758	110248031	+	11.155001	BG4_HaCaT_m1_F2L0_peaks.txt|BG4_HaCaT_m1_rep1_F2L0_peaks.txt	Intergenic	Intergenic	-33333	NM_001681	488	Hs.506759	NM_001681	ENSG00000174437	ATP2A2	ATP2B|DAR|DD|SERCA2	ATPase sarcoplasmic/endoplasmic reticulum Ca2+ transporting 2	protein-coding
Merged-chr5-159905661-2	chr5	159905527	159905796	+	11.155001	BG4_HaCaT_m1_F2L0_peaks.txt|BG4_HaCaT_m1_rep1_F2L0_peaks.txt	Intergenic	L2c|LINE|L2	-11072	NM_000679	147	Hs.368632	NM_000679	ENSG00000170214	ADRA1B	ADRA1|ALPHA1BAR	adrenoceptor alpha 1B	protein-coding
Merged-chr2-102227903-2	chr2	102227800	102228006	+	11.155001	BG4_HaCaT_m1_F2L0_peaks.txt|BG4_HaCaT_m1_rep1_F2L0_peaks.txt	intron (NM_003854, intron 9 of 11)	intron (NM_003854, intron 9 of 11)	40930	NM_003854	8808	Hs.659863	NM_003854	ENSG00000115598	IL1RL2	IL-1Rrp2|IL-36R|IL1R-rp2|IL1RRP2	interleukin 1 receptor like 2	protein-coding
Merged-chr17-36856365-2	chr17	36856257	36856474	+	11.150000	BG4_HaCaT_m1_F2L0_peaks.txt|BG4_HaCaT_m1_rep1_F2L0_peaks.txt	Intergenic	Tigger3c|DNA|TcMar-Tigger	80296	NR_135671	102723471	Hs.567930	NR_135668	ENSG00000277268	LOC102723471	-	uncharacterized LOC102723471	ncRNA
Merged-chr15-83733386-2	chr15	83733270	83733503	+	11.150000	BG4_HaCaT_m1_F2L0_peaks.txt|BG4_HaCaT_m1_rep1_F2L0_peaks.txt	intron (NM_207517, intron 3 of 29)	intron (NM_207517, intron 3 of 29)	79300	NM_001301110	57188	Hs.459162	NM_207517	ENSG00000156218	ADAMTSL3	ADAMTSL-3	ADAMTS like 3	protein-coding
Merged-chr1-33127396-2	chr1	33127276	33127516	+	11.150000	BG4_HaCaT_m1_F2L0_peaks.txt|BG4_HaCaT_m1_rep1_F2L0_peaks.txt	Intergenic	CpG	45218	NM_001301826	113451	Hs.101807	NM_052998	ENSG00000142920	AZIN2	ADC|AZI2|AZIB1|ODC-p|ODC1L|ODCp	antizyme inhibitor 2	protein-coding
Merged-chr8-19817226-2	chr8	19817121	19817331	+	11.150000	BG4_HaCaT_m1_F2L0_peaks.txt|BG4_HaCaT_m1_rep1_F2L0_peaks.txt	promoter-TSS (NM_018142)	promoter-TSS (NM_018142)	-181	NM_018142	55174	Hs.512627	NM_018142	ENSG00000104613	INTS10	C8orf35|INT10	integrator complex subunit 10	protein-coding
Merged-chr1-155308770-2	chr1	155308670	155308871	+	11.150000	BG4_HaCaT_m1_F2L0_peaks.txt|BG4_HaCaT_m1_rep1_F2L0_peaks.txt	promoter-TSS (NM_001135822)	promoter-TSS (NM_001135822)	22	NM_001242825	2224	Hs.335918	NM_002004	ENSG00000160752	FDPS	FPPS|FPS|POROK9	farnesyl diphosphate synthase	protein-coding
Merged-chr1-110339251-2	chr1	110339148	110339355	+	11.150000	BG4_HaCaT_m1_F2L0_peaks.txt|BG4_HaCaT_m1_rep1_F2L0_peaks.txt	promoter-TSS (NM_022768)	promoter-TSS (NM_022768)	-72	NM_001201545	64783	Hs.435947	NM_022768	ENSG00000162775	RBM15	OTT|OTT1|SPEN	RNA binding motif protein 15	protein-coding
Merged-chr9-109298191-2	chr9	109298065	109298318	+	11.150000	BG4_HaCaT_m1_F2L0_peaks.txt|BG4_HaCaT_m1_rep1_F2L0_peaks.txt	intron (NM_018424, intron 1 of 15)	intron (NM_018424, intron 1 of 15)	22773	NM_018424	54566	Hs.591901	NM_018424	ENSG00000095203	EPB41L4B	CG1|EHM2	erythrocyte membrane protein band 4.1 like 4B	protein-coding
Merged-chr8-101205815-2	chr8	101205713	101205917	+	11.150000	BG4_HaCaT_m1_F2L0_peaks.txt|BG4_HaCaT_m1_rep1_F2L0_peaks.txt	promoter-TSS (NM_001042510)	promoter-TSS (NM_001042510)	-83	NM_016096	51123	Hs.374485	NM_016096	ENSG00000120963	ZNF706	HSPC038|PNAS-106|PNAS-113	zinc finger protein 706	protein-coding
Merged-chr14-70809752-2	chr14	70809625	70809880	+	11.150000	BG4_HaCaT_m1_F2L0_peaks.txt|BG4_HaCaT_m1_rep1_F2L0_peaks.txt	promoter-TSS (NM_001284230)	promoter-TSS (NM_001284230)	-581	NM_033141	4293	Hs.445496	NM_033141	ENSG00000006432	MAP3K9	MEKK9|MLK1|PRKE1	mitogen-activated protein kinase kinase kinase 9	protein-coding
Merged-chr17-40547702-2	chr17	40547561	40547844	+	11.150000	BG4_HaCaT_m1_F2L0_peaks.txt|BG4_HaCaT_m1_rep1_F2L0_peaks.txt	Intergenic	Intergenic	12692	NM_001301718	1236	Hs.370036	NM_001838	ENSG00000126353	CCR7	BLR2|CC-CKR-7|CCR-7|CD197|CDw197|CMKBR7|EBI1	C-C motif chemokine receptor 7	protein-coding
Merged-chr1-248838181-2	chr1	248838005	248838358	+	11.150000	BG4_HaCaT_m1_F2L0_peaks.txt|BG4_HaCaT_m1_rep1_F2L0_peaks.txt	promoter-TSS (NM_024836)	promoter-TSS (NM_024836)	3	NM_024836	79894	Hs.521151	NM_024836	ENSG00000171161	ZNF672	-	zinc finger protein 672	protein-coding
Merged-chr20-44729036-2	chr20	44728929	44729143	+	11.150000	BG4_HaCaT_m1_F2L0_peaks.txt|BG4_HaCaT_m1_rep1_F2L0_peaks.txt	intron (NR_132377, intron 3 of 4)	LTR33A|LTR|ERVL	14192	NM_001323369	8839	Hs.592145	NM_003881	ENSG00000064205	WISP2	CCN5|CT58|CTGF-L	WNT1 inducible signaling pathway protein 2	protein-coding
Merged-chr9-124392999-2	chr9	124392856	124393143	+	11.150000	BG4_HaCaT_m1_F2L0_peaks.txt|BG4_HaCaT_m1_rep1_F2L0_peaks.txt	intron (NM_002799, intron 5 of 7)	intron (NM_002799, intron 5 of 7)	22474	NM_002799	5695	Hs.213470	NM_002799	ENSG00000136930	PSMB7	Z	proteasome subunit beta 7	protein-coding
Merged-chr14-103362045-2	chr14	103361942	103362149	+	11.150000	BG4_HaCaT_m1_F2L0_peaks.txt|BG4_HaCaT_m1_rep1_F2L0_peaks.txt	Intergenic	Tigger7|DNA|TcMar-Tigger	-23319	NM_001128919	4140	Hs.35828	NM_002376	ENSG00000075413	MARK3	CTAK1|KP78|PAR1A|Par-1a	microtubule affinity regulating kinase 3	protein-coding
Merged-chr15-93829584-2	chr15	93829454	93829714	+	11.150000	BG4_HaCaT_m1_F2L0_peaks.txt|BG4_HaCaT_m1_rep1_F2L0_peaks.txt	Intergenic	LTR33|LTR|ERVL	-26976	NR_120321	101927153	Hs.371900	NR_120321		LOC101927153	-	uncharacterized LOC101927153	ncRNA
Merged-chr13-33542660-2	chr13	33542500	33542820	+	11.150000	BG4_HaCaT_m1_F2L0_peaks.txt|BG4_HaCaT_m1_rep1_F2L0_peaks.txt	intron (NM_001243476, intron 3 of 17)	CpG	134175	NM_001243476	90627	Hs.156551	NM_052851	ENSG00000133121	STARD13	ARHGAP37|DLC2|GT650|LINC00464	StAR related lipid transfer domain containing 13	protein-coding
Merged-chr18-23872872-2	chr18	23872715	23873030	+	11.150000	BG4_HaCaT_m1_F2L0_peaks.txt|BG4_HaCaT_m1_rep1_F2L0_peaks.txt	promoter-TSS (NM_000227)	promoter-TSS (NM_000227)	-148	NM_001127718	3909	Hs.436367	NM_000227	ENSG00000053747	LAMA3	BM600|E170|LAMNA|LOCS	laminin subunit alpha 3	protein-coding
Merged-chr15-85358138-2	chr15	85357966	85358311	+	11.150000	BG4_HaCaT_m1_F2L0_peaks.txt|BG4_HaCaT_m1_rep1_F2L0_peaks.txt	Intergenic	Intergenic	-22458	NR_106993	102465803		NR_106993	ENSG00000170776	MIR7706	hsa-mir-7706	microRNA 7706	ncRNA
Merged-chr6-30617369-2	chr6	30617238	30617500	+	11.150000	BG4_HaCaT_m1_F2L0_peaks.txt|BG4_HaCaT_m1_rep1_F2L0_peaks.txt	promoter-TSS (NM_014046).5	promoter-TSS (NM_014046).5	-62	NR_072994	5514	Hs.106019	NM_002714	ENSG00000204569	PPP1R10	CAT53|FB19|PNUTS|PP1R10|R111|p99	protein phosphatase 1 regulatory subunit 10	protein-coding
Merged-chr19-11375062-2	chr19	11374960	11375165	+	11.140000	BG4_HaCaT_m1_F2L0_peaks.txt|BG4_HaCaT_m1_rep1_F2L0_peaks.txt	intron (NM_175871, intron 1 of 1)	CpG	355	NM_175871	126074	Hs.631619	NM_175871	ENSG00000173928	SWSAP1	C19orf39|SWS1AP1|ZSWIM7AP1	SWIM-type zinc finger 7 associated protein 1	protein-coding
Merged-chr19-48333042-2	chr19	48332870	48333214	+	11.140000	BG4_HaCaT_m1_F2L0_peaks.txt|BG4_HaCaT_m1_rep1_F2L0_peaks.txt	non-coding (NR_130317, exon 6 of 6)	non-coding (NR_130317, exon 6 of 6)	7043	NM_001313905	2014	Hs.9999	NM_001425	ENSG00000142227	EMP3	YMP	epithelial membrane protein 3	protein-coding
Merged-chr1-201296089-2	chr1	201295963	201296215	+	11.140000	BG4_HaCaT_m1_F2L0_peaks.txt|BG4_HaCaT_m1_rep1_F2L0_peaks.txt	intron (NM_001005337, intron 2 of 13)	intron (NM_001005337, intron 2 of 13)	12637	NM_000299	5317	Hs.497350	NM_000299	ENSG00000081277	PKP1	B6P	plakophilin 1	protein-coding
Merged-chr19-2950808-2	chr19	2950692	2950924	+	11.135000	BG4_HaCaT_m1_F2L0_peaks.txt|BG4_HaCaT_m1_rep1_F2L0_peaks.txt	Intergenic	CpG	-5837	NM_021217	58492	Hs.38004	NM_021217	ENSG00000175691	ZNF77	pT1	zinc finger protein 77	protein-coding
Merged-chr1-19011205-2	chr1	19011098	19011313	+	11.125000	BG4_HaCaT_m1_F2L0_peaks.txt|BG4_HaCaT_m1_rep1_F2L0_peaks.txt	Intergenic	Intergenic	-54873	NM_001136265	126917	Hs.466625	NM_001136265	ENSG00000169991	IFFO2	-	intermediate filament family orphan 2	protein-coding
Merged-chr20-22390375-2	chr20	22390234	22390517	+	11.125000	BG4_HaCaT_m1_F2L0_peaks.txt|BG4_HaCaT_m1_rep1_F2L0_peaks.txt	Intergenic	Intergenic	30268	NR_027090	284788	Hs.651993	NR_027089	ENSG00000204684	LOC284788	-	uncharacterized LOC284788	ncRNA
Merged-chr7-100538959-2	chr7	100538853	100539065	+	11.125000	BG4_HaCaT_m1_F2L0_peaks.txt|BG4_HaCaT_m1_rep1_F2L0_peaks.txt	promoter-TSS (NM_006076)	promoter-TSS (NM_006076)	-252	NM_006076	3268	Hs.521083	NM_006076	ENSG00000106351	AGFG2	HRBL|RABR	ArfGAP with FG repeats 2	protein-coding
Merged-chr15-73633541-2	chr15	73633373	73633710	+	11.125000	BG4_HaCaT_m1_F2L0_peaks.txt|BG4_HaCaT_m1_rep1_F2L0_peaks.txt	promoter-TSS (NM_001161363)	promoter-TSS (NM_001161363)	-129	NM_001161364	27020	Hs.744867	NM_012428	ENSG00000156642	NPTN	GP55|GP65|SDFR1|SDR1|np55|np65	neuroplastin	protein-coding
Merged-chr20-41003724-1	chr20	41003624	41003824	+	11.100000	BG4_HaCaT_m1_rep1_F2L0_peaks.txt	intron (NM_001318197, intron 1 of 3)	intron (NM_001318197, intron 1 of 3)	22963	NM_001318196	100128988	Hs.636443	NM_001318196		LOC100128988	-	uncharacterized LOC100128988	protein-coding
Merged-chrX-154378912-1	chrX	154378812	154379012	+	11.100000	BG4_HaCaT_m1_rep1_F2L0_peaks.txt	promoter-TSS (NM_000117)	promoter-TSS (NM_000117)	-325	NM_000117	2010	Hs.522823	NM_000117	ENSG00000102119	EMD	EDMD|LEMD5|STA	emerin	protein-coding
Merged-chr19-38850652-1	chr19	38850552	38850752	+	11.100000	BG4_HaCaT_m1_rep1_F2L0_peaks.txt	promoter-TSS (NM_001533)	promoter-TSS (NM_001533)	-675	NM_001533	3191	Hs.644906	NM_001533	ENSG00000104824	HNRNPL	HNRPL|P/OKcl.14|hnRNP-L	heterogeneous nuclear ribonucleoprotein L	protein-coding
Merged-chr3-140941686-2	chr3	140941558	140941814	+	11.059999	BG4_HaCaT_m1_F2L0_peaks.txt|BG4_HaCaT_m1_rep1_F2L0_peaks.txt	promoter-TSS (NM_001104647)	promoter-TSS (NM_001104647)	-134	NM_018155	55186	Hs.144130	NM_018155	ENSG00000114120	SLC25A36	PNC2	solute carrier family 25 member 36	protein-coding
Merged-chr22-38985222-2	chr22	38985116	38985329	+	11.059999	BG4_HaCaT_m1_F2L0_peaks.txt|BG4_HaCaT_m1_rep1_F2L0_peaks.txt	intron (NM_004900, intron 2 of 7)	AluSp|SINE|Alu	2823	NM_004900	9582	Hs.226307	NM_004900	ENSG00000179750	APOBEC3B	A3B|APOBEC1L|ARCD3|ARP4|DJ742C19.2|PHRBNL|bK150C2.2	apolipoprotein B mRNA editing enzyme catalytic subunit 3B	protein-coding
Merged-chr3-160449927-2	chr3	160449819	160450036	+	11.055000	BG4_HaCaT_m1_F2L0_peaks.txt|BG4_HaCaT_m1_rep1_F2L0_peaks.txt	promoter-TSS (NM_173084)	promoter-TSS (NM_173084)	-89	NM_173084	286827	Hs.212957	NM_173084	ENSG00000213186	TRIM59	IFT80L|MRF1|RNF104|TRIM57|TSBF1	tripartite motif containing 59	protein-coding
Merged-chr17-7014752-2	chr17	7014632	7014873	+	11.055000	BG4_HaCaT_m1_F2L0_peaks.txt|BG4_HaCaT_m1_rep1_F2L0_peaks.txt	promoter-TSS (NM_001142799)	promoter-TSS (NM_001142799)	15	NM_174893	124944	Hs.511801	NM_174893	ENSG00000258315	C17orf49	BAP18|HEPIS	chromosome 17 open reading frame 49	protein-coding
Merged-chr9-125538204-2	chr9	125538074	125538335	+	11.050000	BG4_HaCaT_m1_F2L0_peaks.txt|BG4_HaCaT_m1_rep1_F2L0_peaks.txt	intron (NM_001006618, intron 7 of 7)	L2|LINE|L2	169030	NM_001006617	79109	Hs.495138	NM_024117	ENSG00000119487	MAPKAP1	JC310|MIP1|SIN1|SIN1b|SIN1g	mitogen-activated protein kinase associated protein 1	protein-coding
Merged-chr14-22614387-2	chr14	22614248	22614526	+	11.050000	BG4_HaCaT_m1_F2L0_peaks.txt|BG4_HaCaT_m1_rep1_F2L0_peaks.txt	Intergenic	Intergenic	16149	NM_022060	63874	Hs.445665	NM_022060	ENSG00000100439	ABHD4	ABH4	abhydrolase domain containing 4	protein-coding
Merged-chr17-82023054-2	chr17	82022901	82023208	+	11.050000	BG4_HaCaT_m1_F2L0_peaks.txt|BG4_HaCaT_m1_rep1_F2L0_peaks.txt	promoter-TSS (NM_001271006)	promoter-TSS (NM_001271006)	-136	NM_001330536	201254	Hs.37616	NM_144998	ENSG00000169689	CENPX	CENP-X|D9|FAAP10|MHF2|STRA13	centromere protein X	protein-coding
Merged-chr1-202589369-2	chr1	202589200	202589539	+	11.050000	BG4_HaCaT_m1_F2L0_peaks.txt|BG4_HaCaT_m1_rep1_F2L0_peaks.txt	TTS (NM_002481)	TTS (NM_002481)	49255	NM_001197131	4660	Hs.444403	NM_002481	ENSG00000077157	PPP1R12B	MYPT2|PP1bp55	protein phosphatase 1 regulatory subunit 12B	protein-coding
Merged-chr22-38506473-2	chr22	38506310	38506637	+	11.050000	BG4_HaCaT_m1_F2L0_peaks.txt|BG4_HaCaT_m1_rep1_F2L0_peaks.txt	promoter-TSS (NM_001098504)	promoter-TSS (NM_001098504)	-133	NM_001098504	10521	Hs.528305	NM_006386	ENSG00000100201	DDX17	P72|RH70	DEAD-box helicase 17	protein-coding
Merged-chr6-7480043-2	chr6	7479906	7480180	+	11.050000	BG4_HaCaT_m1_F2L0_peaks.txt|BG4_HaCaT_m1_rep1_F2L0_peaks.txt	Intergenic	Intergenic	-61532	NM_001008844	1832	Hs.519873	NM_004415	ENSG00000096696	DSP	DCWHKTA|DP	desmoplakin	protein-coding
Merged-chr19-1407403-2	chr19	1407280	1407527	+	11.050000	BG4_HaCaT_m1_F2L0_peaks.txt|BG4_HaCaT_m1_rep1_F2L0_peaks.txt	promoter-TSS (NM_018959)	promoter-TSS (NM_018959)	-166	NM_170711	26528	Hs.222510	NM_018959	ENSG00000071626	DAZAP1	-	DAZ associated protein 1	protein-coding
Merged-chr11-64305170-2	chr11	64305029	64305312	+	11.050000	BG4_HaCaT_m1_F2L0_peaks.txt|BG4_HaCaT_m1_rep1_F2L0_peaks.txt	promoter-TSS (NM_001282451)	promoter-TSS (NM_001282451)	-358	NM_001282451	2101	Hs.110849	NM_004451	ENSG00000173153	ESRRA	ERR1|ERRa|ERRalpha|ESRL1|NR3B1	estrogen related receptor alpha	protein-coding
Merged-chr3-129212037-2	chr3	129211936	129212139	+	11.050000	BG4_HaCaT_m1_F2L0_peaks.txt|BG4_HaCaT_m1_rep1_F2L0_peaks.txt	Intergenic	Intergenic	-28070	NM_003418	7555	Hs.518249	NM_003418	ENSG00000169714	CNBP	CNBP1|DM2|PROMM|RNF163|ZCCHC22|ZNF9	CCHC-type zinc finger nucleic acid binding protein	protein-coding
Merged-chr5-176448189-2	chr5	176448051	176448327	+	11.050000	BG4_HaCaT_m1_F2L0_peaks.txt|BG4_HaCaT_m1_rep1_F2L0_peaks.txt	promoter-TSS (NM_014613)	promoter-TSS (NM_014613)	-166	NM_014613	23197	Hs.484242	NM_014613	ENSG00000113194	FAF2	ETEA|UBXD8|UBXN3B	Fas associated factor family member 2	protein-coding
Merged-chr2-27370396-2	chr2	27370292	27370501	+	11.050000	BG4_HaCaT_m1_F2L0_peaks.txt|BG4_HaCaT_m1_rep1_F2L0_peaks.txt	promoter-TSS (NM_001318965)	promoter-TSS (NM_001318965)	61	NM_001034116	8890	Hs.169474	NM_015636	ENSG00000115211	EIF2B4	EIF-2B|EIF2B|EIF2Bdelta	eukaryotic translation initiation factor 2B subunit delta	protein-coding
Merged-chr11-64970871-2	chr11	64970763	64970979	+	11.050000	BG4_HaCaT_m1_F2L0_peaks.txt|BG4_HaCaT_m1_rep1_F2L0_peaks.txt	intron (NM_001318808, intron 1 of 11)	intron (NM_001318808, intron 1 of 11)	1220	NM_001300803	283129	Hs.567793	NM_001037225	ENSG00000168070	MAJIN	C11orf85	membrane anchored junction protein	protein-coding
Merged-chr10-71246971-2	chr10	71246842	71247100	+	11.050000	BG4_HaCaT_m1_F2L0_peaks.txt|BG4_HaCaT_m1_rep1_F2L0_peaks.txt	intron (NM_170744, intron 1 of 16)	intron (NM_170744, intron 1 of 16)	-28743	NR_038453	728978	Hs.646725	NR_038453	ENSG00000237512	UNC5B-AS1	-	UNC5B antisense RNA 1	ncRNA
Merged-chr2-72766169-2	chr2	72766028	72766311	+	11.050000	BG4_HaCaT_m1_F2L0_peaks.txt|BG4_HaCaT_m1_rep1_F2L0_peaks.txt	intron (NR_135774, intron 1 of 19)	L1MEg|LINE|L1	59873	NM_015189	23233	Hs.303454	NM_015189	ENSG00000144036	EXOC6B	SEC15B|SEC15L2	exocyst complex component 6B	protein-coding
Merged-chr1-93701838-2	chr1	93701730	93701947	+	11.050000	BG4_HaCaT_m1_F2L0_peaks.txt|BG4_HaCaT_m1_rep1_F2L0_peaks.txt	intron (NM_001261408, intron 3 of 13)	intron (NM_001261408, intron 3 of 13)	-20000	NM_003567	8412	Hs.36958	NM_003567	ENSG00000137936	BCAR3	NSP2|SH2D3B	breast cancer anti-estrogen resistance 3	protein-coding
Merged-chr16-18801671-2	chr16	18801535	18801808	+	11.050000	BG4_HaCaT_m1_F2L0_peaks.txt|BG4_HaCaT_m1_rep1_F2L0_peaks.txt	promoter-TSS (NM_015161)	promoter-TSS (NM_015161)	7	NM_015161	23204	Hs.634882	NM_015161	ENSG00000170540	ARL6IP1	AIP1|ARL6IP|ARMER|SPG61	ADP ribosylation factor like GTPase 6 interacting protein 1	protein-coding
Merged-chr7-41107852-2	chr7	41107701	41108004	+	11.050000	BG4_HaCaT_m1_F2L0_peaks.txt|BG4_HaCaT_m1_rep1_F2L0_peaks.txt	intron (NR_110832, intron 1 of 5)	intron (NR_110832, intron 1 of 5)	6248	NR_110832	101928773	Hs.382363	NR_110832	ENSG00000224017	LINC01449	-	long intergenic non-protein coding RNA 1449	ncRNA
Merged-chr1-241519860-2	chr1	241519741	241519979	+	11.050000	BG4_HaCaT_m1_F2L0_peaks.txt|BG4_HaCaT_m1_rep1_F2L0_peaks.txt	promoter-TSS (NM_000143)	promoter-TSS (NM_000143)	-75	NM_000143	2271	Hs.592490	NM_000143	ENSG00000091483	FH	FMRD|HLRCC|LRCC|MCL|MCUL1	fumarate hydratase	protein-coding
Merged-chr11-65570345-2	chr11	65570214	65570477	+	11.050000	BG4_HaCaT_m1_F2L0_peaks.txt|BG4_HaCaT_m1_rep1_F2L0_peaks.txt	promoter-TSS (NR_038923)	promoter-TSS (NR_038923)	68	NR_038923	254100	Hs.595927	NR_038923		SSSCA1-AS1	-	SSSCA1 antisense RNA 1 (head to head)	ncRNA
Merged-chr1-62436578-2	chr1	62436398	62436759	+	11.050000	BG4_HaCaT_m1_F2L0_peaks.txt|BG4_HaCaT_m1_rep1_F2L0_peaks.txt	promoter-TSS (NM_003368)	promoter-TSS (NM_003368)	-134	NM_003368	7398	Hs.35086	NM_003368	ENSG00000162607	USP1	UBP	ubiquitin specific peptidase 1	protein-coding
Merged-chr11-61061702-2	chr11	61061561	61061843	+	11.050000	BG4_HaCaT_m1_F2L0_peaks.txt|BG4_HaCaT_m1_rep1_F2L0_peaks.txt	Intergenic	Intergenic	-32261	NM_001346456	921	Hs.58685	NM_014207	ENSG00000110448	CD5	LEU1|T1	CD5 molecule	protein-coding
Merged-chr15-90388041-2	chr15	90387939	90388143	+	11.050000	BG4_HaCaT_m1_F2L0_peaks.txt|BG4_HaCaT_m1_rep1_F2L0_peaks.txt	promoter-TSS (NM_003870)	promoter-TSS (NM_003870)	-200	NM_003870	8826	Hs.430551	NM_003870	ENSG00000140575	IQGAP1	HUMORFA01|SAR1|p195	IQ motif containing GTPase activating protein 1	protein-coding
Merged-chr2-226137666-2	chr2	226137526	226137806	+	11.050000	BG4_HaCaT_m1_F2L0_peaks.txt|BG4_HaCaT_m1_rep1_F2L0_peaks.txt	Intergenic	MLT1F2|LTR|ERVL-MaLR	-5128	NR_046102	646736	Hs.712836	NR_046102		LOC646736	-	uncharacterized LOC646736	ncRNA
Merged-chr9-135927092-2	chr9	135926975	135927210	+	11.049999	BG4_HaCaT_m1_F2L0_peaks.txt|BG4_HaCaT_m1_rep1_F2L0_peaks.txt	Intergenic	MLT1G|LTR|ERVL-MaLR	-19933	NM_015447	157922	Hs.522493	NM_015447	ENSG00000130559	CAMSAP1	-	calmodulin regulated spectrin associated protein 1	protein-coding
Merged-chr9-82490101-2	chr9	82489969	82490234	+	11.049999	BG4_HaCaT_m1_F2L0_peaks.txt|BG4_HaCaT_m1_rep1_F2L0_peaks.txt	Intergenic	Intergenic	501329	NM_001001670	389763	Hs.209545	NM_001001670	ENSG00000214929	SPATA31D1	FAM75D1	SPATA31 subfamily D member 1	protein-coding
Merged-chr11-9839144-2	chr11	9838948	9839341	+	11.049999	BG4_HaCaT_m1_F2L0_peaks.txt|BG4_HaCaT_m1_rep1_F2L0_peaks.txt	promoter-TSS (NR_120539)	promoter-TSS (NR_120539)	2	NR_120539	101928008	Hs.585524	NR_120539	ENSG00000255476	LOC101928008	-	uncharacterized LOC101928008	ncRNA
Merged-chr19-54020399-2	chr19	54020297	54020501	+	11.049999	BG4_HaCaT_m1_F2L0_peaks.txt|BG4_HaCaT_m1_rep1_F2L0_peaks.txt	Intergenic	Intergenic	28111	NM_145814	59285	Hs.631560	NM_031897	ENSG00000130433	CACNG6	-	calcium voltage-gated channel auxiliary subunit gamma 6	protein-coding
Merged-chr19-55259266-2	chr19	55259165	55259367	+	11.049999	BG4_HaCaT_m1_F2L0_peaks.txt|BG4_HaCaT_m1_rep1_F2L0_peaks.txt	promoter-TSS (NM_014931)	promoter-TSS (NM_014931)	-596	NM_014931	22870	Hs.515610	NM_014931	ENSG00000105063	PPP6R1	KIAA1115|PP6R1|SAP190|SAPS1	protein phosphatase 6 regulatory subunit 1	protein-coding
Merged-chr2-46098715-2	chr2	46098560	46098870	+	11.049999	BG4_HaCaT_m1_F2L0_peaks.txt|BG4_HaCaT_m1_rep1_F2L0_peaks.txt	intron (NM_005400, intron 11 of 14)	intron (NM_005400, intron 11 of 14)	-198687	NM_001430	2034	Hs.468410	NM_001430	ENSG00000116016	EPAS1	ECYT4|HIF2A|HLF|MOP2|PASD2|bHLHe73	endothelial PAS domain protein 1	protein-coding
Merged-chr6-6820881-2	chr6	6820691	6821072	+	11.049999	BG4_HaCaT_m1_F2L0_peaks.txt|BG4_HaCaT_m1_rep1_F2L0_peaks.txt	Intergenic	Intergenic	-198055	NR_026970	285780	Hs.655737	NM_173675	ENSG00000216863	LY86-AS1	LY86-AS|LY86AS	LY86 antisense RNA 1	ncRNA
Merged-chr3-109927323-2	chr3	109927214	109927432	+	11.049999	BG4_HaCaT_m1_F2L0_peaks.txt|BG4_HaCaT_m1_rep1_F2L0_peaks.txt	Intergenic	Intergenic	324495	NR_039647	100616129		NR_039647	ENSG00000265956	MIR4445	-	microRNA 4445	ncRNA
Merged-chr11-1830962-2	chr11	1830833	1831092	+	11.049999	BG4_HaCaT_m1_F2L0_peaks.txt|BG4_HaCaT_m1_rep1_F2L0_peaks.txt	Intergenic	Intergenic	-3348	NM_001290334	90019	Hs.161031	NM_138567	ENSG00000149043	SYT8	-	synaptotagmin 8	protein-coding
Merged-chr11-62560701-2	chr11	62560591	62560812	+	11.049999	BG4_HaCaT_m1_F2L0_peaks.txt|BG4_HaCaT_m1_rep1_F2L0_peaks.txt	promoter-TSS (NR_037427)	promoter-TSS (NR_037427)	-395	NR_037427	100500804		NR_037427		MIR3654	-	microRNA 3654	ncRNA
Merged-chr20-47126082-2	chr20	47125917	47126247	+	11.049999	BG4_HaCaT_m1_F2L0_peaks.txt|BG4_HaCaT_m1_rep1_F2L0_peaks.txt	intron (NM_005244, intron 9 of 15)	intron (NM_005244, intron 9 of 15)	-40885	NR_037410	100500814		NR_037410	ENSG00000264901	MIR3616	mir-3616	microRNA 3616	ncRNA
Merged-chr9-90942743-2	chr9	90942633	90942853	+	11.049999	BG4_HaCaT_m1_F2L0_peaks.txt|BG4_HaCaT_m1_rep1_F2L0_peaks.txt	Intergenic	MLT1H|LTR|ERVL-MaLR	115323	NM_001174167	6850	Hs.371720	NM_003177	ENSG00000165025	SYK	p72-Syk	spleen associated tyrosine kinase	protein-coding
Merged-chr20-22379648-2	chr20	22379542	22379754	+	11.049999	BG4_HaCaT_m1_F2L0_peaks.txt|BG4_HaCaT_m1_rep1_F2L0_peaks.txt	Intergenic	MLT1H|LTR|ERVL-MaLR	40995	NR_027090	284788	Hs.651993	NR_027089	ENSG00000204684	LOC284788	-	uncharacterized LOC284788	ncRNA
Merged-chr15-92809172-2	chr15	92809048	92809297	+	11.049999	BG4_HaCaT_m1_F2L0_peaks.txt|BG4_HaCaT_m1_rep1_F2L0_peaks.txt	Intergenic	CpG	13688	NR_033769	728619	Hs.684129	NR_033769		ASB9P1	-	ankyrin repeat and SOCS box containing 9 pseudogene 1	pseudo
Merged-chr3-184363309-2	chr3	184363141	184363477	+	11.049999	BG4_HaCaT_m1_F2L0_peaks.txt|BG4_HaCaT_m1_rep1_F2L0_peaks.txt	5' UTR (NM_001278714, exon 1 of 4)	5' UTR (NM_001278714, exon 1 of 4)	326	NM_001278714	5437	Hs.432574	NM_006232	ENSG00000163882	POLR2H	RPABC3|RPB17|RPB8	RNA polymerase II subunit H	protein-coding
Merged-chr10-110919284-2	chr10	110919179	110919389	+	11.049999	BG4_HaCaT_m1_F2L0_peaks.txt|BG4_HaCaT_m1_rep1_F2L0_peaks.txt	promoter-TSS (NM_001195306)	promoter-TSS (NM_001195306)	82	NM_001195304	92482	Hs.232543	NM_001195304	ENSG00000214413	BBIP1	BBIP10|BBS18|NCRNA00081|bA348N5.3	BBSome interacting protein 1	protein-coding
Merged-chr7-6393506-2	chr7	6393370	6393643	+	11.049999	BG4_HaCaT_m1_F2L0_peaks.txt|BG4_HaCaT_m1_rep1_F2L0_peaks.txt	intron (NM_006908, intron 3 of 5)	intron (NM_006908, intron 3 of 5)	19011	NM_018890	5879	Hs.413812	NM_006908	ENSG00000136238	RAC1	MIG5|Rac-1|TC-25|p21-Rac1	ras-related C3 botulinum toxin substrate 1 (rho family, small GTP binding protein Rac1)	protein-coding
Merged-chr14-24114669-2	chr14	24114494	24114845	+	11.040000	BG4_HaCaT_m1_F2L0_peaks.txt|BG4_HaCaT_m1_rep1_F2L0_peaks.txt	promoter-TSS (NR_028100)	promoter-TSS (NR_028100)	-28	NM_001163484	80344	Hs.525251	NM_025230	ENSG00000100897	DCAF11	GL014|PRO2389|WDR23	DDB1 and CUL4 associated factor 11	protein-coding
Merged-chr16-13919913-2	chr16	13919812	13920015	+	11.040000	BG4_HaCaT_m1_F2L0_peaks.txt|BG4_HaCaT_m1_rep1_F2L0_peaks.txt	promoter-TSS (NM_005236)	promoter-TSS (NM_005236)	-244	NM_005236	2072	Hs.567265	NM_005236	ENSG00000175595	ERCC4	ERCC11|FANCQ|RAD1|XFEPS|XPF	ERCC excision repair 4, endonuclease catalytic subunit	protein-coding
Merged-chr1-225777731-2	chr1	225777630	225777833	+	11.040000	BG4_HaCaT_m1_F2L0_peaks.txt|BG4_HaCaT_m1_rep1_F2L0_peaks.txt	promoter-TSS (NM_001130440)	promoter-TSS (NM_001130440)	-82	NM_003133	6726	Hs.511425	NM_003133	ENSG00000143742	SRP9	ALURBP	signal recognition particle 9	protein-coding
Merged-chr7-92528690-2	chr7	92528585	92528796	+	11.040000	BG4_HaCaT_m1_F2L0_peaks.txt|BG4_HaCaT_m1_rep1_F2L0_peaks.txt	promoter-TSS (NM_000466)	promoter-TSS (NM_000466)	-83	NM_032120	84060	Hs.21590	NM_032120	ENSG00000127993	RBM48	C7orf64|HSPC304|MGC16142	RNA binding motif protein 48	protein-coding
Merged-chr1-209806236-2	chr1	209806118	209806355	+	11.035000	BG4_HaCaT_m1_F2L0_peaks.txt|BG4_HaCaT_m1_rep1_F2L0_peaks.txt	promoter-TSS (NM_006147)	promoter-TSS (NM_006147)	-61	NM_006147	3664	Hs.591415	NM_006147	ENSG00000117595	IRF6	LPS|OFC6|PIT|PPS|PPS1|VWS|VWS1	interferon regulatory factor 6	protein-coding
Merged-chr2-85288544-2	chr2	85288404	85288684	+	11.035000	BG4_HaCaT_m1_F2L0_peaks.txt|BG4_HaCaT_m1_rep1_F2L0_peaks.txt	intron (NM_031283, intron 4 of 11)	intron (NM_031283, intron 4 of 11)	39752	NM_001206840	10618	Hs.593382	NM_006464	ENSG00000152291	TGOLN2	TGN38|TGN46|TGN48|TGN51|TTGN2	trans-golgi network protein 2	protein-coding
Merged-chr22-24555266-2	chr22	24555152	24555380	+	11.020000	BG4_HaCaT_m1_F2L0_peaks.txt|BG4_HaCaT_m1_rep1_F2L0_peaks.txt	promoter-TSS (NM_031444)	promoter-TSS (NM_031444)	41	NM_001284257	83606	Hs.9850	NM_031444	ENSG00000138867	GUCD1	C22orf13|LLN4	guanylyl cyclase domain containing 1	protein-coding
Merged-chr3-129663215-2	chr3	129663078	129663352	+	11.000000	BG4_HaCaT_m1_F2L0_peaks.txt|BG4_HaCaT_m1_rep1_F2L0_peaks.txt	intron (NM_001128224, intron 4 of 5)	intron (NM_001128224, intron 4 of 5)	25517	NR_033361	23023	Hs.477547	NM_015008	ENSG00000172765	TMCC1	-	transmembrane and coiled-coil domain family 1	protein-coding
Merged-chr8-128184798-2	chr8	128184659	128184937	+	11.000000	BG4_HaCaT_m1_F2L0_peaks.txt|BG4_HaCaT_m1_rep1_F2L0_peaks.txt	Intergenic	Intergenic	34682	NR_031613	100302281		NR_031613	ENSG00000221261	MIR1208	MIRN1208|hsa-mir-1208	microRNA 1208	ncRNA
Merged-chr11-64241423-2	chr11	64241313	64241533	+	11.000000	BG4_HaCaT_m1_F2L0_peaks.txt|BG4_HaCaT_m1_rep1_F2L0_peaks.txt	promoter-TSS (NM_057092)	promoter-TSS (NM_057092)	291	NM_001135208	2286	Hs.227729	NM_004470	ENSG00000173486	FKBP2	FKBP-13|PPIase	FK506 binding protein 2	protein-coding
Merged-chr15-58521808-1	chr15	58521708	58521908	+	11.000000	BG4_HaCaT_m1_F2L0_peaks.txt	intron (NM_000236, intron 1 of 8)	intron (NM_000236, intron 1 of 8)	-23073	NR_120338	101928694	Hs.655781	NR_120338	ENSG00000259293	LIPC-AS1	-	LIPC antisense RNA 1	ncRNA
Merged-chr6-52284858-2	chr6	52284749	52284968	+	11.000000	BG4_HaCaT_m1_F2L0_peaks.txt|BG4_HaCaT_m1_rep1_F2L0_peaks.txt	promoter-TSS (NM_001270472)	promoter-TSS (NM_001270472)	23	NM_002388	4172	Hs.179565	NM_002388	ENSG00000112118	MCM3	HCC5|P1-MCM3|P1.h|RLFB	minichromosome maintenance complex component 3	protein-coding
Merged-chr10-104121916-2	chr10	104121811	104122021	+	11.000000	BG4_HaCaT_m1_F2L0_peaks.txt|BG4_HaCaT_m1_rep1_F2L0_peaks.txt	promoter-TSS (NM_145247)	promoter-TSS (NM_145247)	-142	NM_145247	119392	Hs.93667	NM_145247	ENSG00000156384	SFR1	C10orf78|MEI5|MEIR5|bA373N18.1	SWI5 dependent homologous recombination repair protein 1	protein-coding
Merged-chr15-70507998-2	chr15	70507860	70508137	+	10.975000	BG4_HaCaT_m1_F2L0_peaks.txt|BG4_HaCaT_m1_rep1_F2L0_peaks.txt	Intergenic	MIRb|SINE|MIR	78608	NR_135691	101929151	Hs.434703	NR_135691	ENSG00000280639	LOC101929151	-	uncharacterized LOC101929151	ncRNA
Merged-chr2-30274919-2	chr2	30274811	30275028	+	10.975000	BG4_HaCaT_m1_F2L0_peaks.txt|BG4_HaCaT_m1_rep1_F2L0_peaks.txt	Intergenic	Intergenic	43388	NM_030915	81606	Hs.567598	NM_030915	ENSG00000213626	LBH	-	limb bud and heart development	protein-coding
Merged-chr3-151305225-2	chr3	151305092	151305359	+	10.975000	BG4_HaCaT_m1_F2L0_peaks.txt|BG4_HaCaT_m1_rep1_F2L0_peaks.txt	intron (NM_023915, intron 1 of 2)	MamRTE1|LINE|RTE-BovB	11623	NM_023915	53836	Hs.591292	NM_023915	ENSG00000138271	GPR87	FKSG78|GPR95|KPG_002	G protein-coupled receptor 87	protein-coding
Merged-chr22-27475173-2	chr22	27475009	27475338	+	10.975000	BG4_HaCaT_m1_F2L0_peaks.txt|BG4_HaCaT_m1_rep1_F2L0_peaks.txt	Intergenic	Intergenic	164522	NR_134581	100507657	Hs.537371	NR_134581	ENSG00000226741	LOC100507657	-	uncharacterized LOC100507657	ncRNA
Merged-chr14-105021196-2	chr14	105021085	105021308	+	10.975000	BG4_HaCaT_m1_F2L0_peaks.txt|BG4_HaCaT_m1_rep1_F2L0_peaks.txt	promoter-TSS (NM_017955)	promoter-TSS (NM_017955)	-108	NM_017955	55038	Hs.34045	NM_017955	ENSG00000170779	CDCA4	HEPP|SEI-3/HEPP	cell division cycle associated 4	protein-coding
Merged-chr6-11344555-2	chr6	11344396	11344715	+	10.975000	BG4_HaCaT_m1_F2L0_peaks.txt|BG4_HaCaT_m1_rep1_F2L0_peaks.txt	intron (NR_073131, intron 1 of 9)	intron (NR_073131, intron 1 of 9)	37793	NM_001142393	4739	Hs.37982	NM_006403	ENSG00000111859	NEDD9	CAS-L|CAS2|CASL|CASS2|HEF1	neural precursor cell expressed, developmentally down-regulated 9	protein-coding
Merged-chr9-110977558-2	chr9	110977408	110977708	+	10.960000	BG4_HaCaT_m1_F2L0_peaks.txt|BG4_HaCaT_m1_rep1_F2L0_peaks.txt	intron (NM_057159, intron 1 of 4)	intron (NM_057159, intron 1 of 4)	60527	NM_001401	1902	Hs.126667	NM_001401	ENSG00000198121	LPAR1	EDG2|GPR26|Gpcr26|LPA1|Mrec1.3|VZG1|edg-2|rec.1.3|vzg-1	lysophosphatidic acid receptor 1	protein-coding
Merged-chr1-209747913-2	chr1	209747744	209748082	+	10.960000	BG4_HaCaT_m1_F2L0_peaks.txt|BG4_HaCaT_m1_rep1_F2L0_peaks.txt	Intergenic	CpG	-5351	NR_134510	101930114	Hs.663934	NR_134509	ENSG00000227591	LOC101930114	-	uncharacterized LOC101930114	ncRNA
Merged-chr1-40862474-2	chr1	40862371	40862577	+	10.955000	BG4_HaCaT_m1_F2L0_peaks.txt|BG4_HaCaT_m1_rep1_F2L0_peaks.txt	promoter-TSS (NM_133467)	promoter-TSS (NM_133467)	-128	NM_133467	163732	Hs.355820	NM_133467	ENSG00000179862	CITED4	-	Cbp/p300 interacting transactivator with Glu/Asp rich carboxy-terminal domain 4	protein-coding
Merged-chr16-84504822-2	chr16	84504714	84504930	+	10.955000	BG4_HaCaT_m1_F2L0_peaks.txt|BG4_HaCaT_m1_rep1_F2L0_peaks.txt	promoter-TSS (NM_020947)	promoter-TSS (NM_020947)	-140	NM_020947	57707	Hs.288274	NM_020947	ENSG00000140950	TLDC1	KIAA1609	TBC/LysM-associated domain containing 1	protein-coding
Merged-chr5-32313095-2	chr5	32312993	32313197	+	10.950000	BG4_HaCaT_m1_F2L0_peaks.txt|BG4_HaCaT_m1_rep1_F2L0_peaks.txt	promoter-TSS (NM_001040446)	promoter-TSS (NM_001040446)	-87	NM_001294343	54545	Hs.481836	NM_019061	ENSG00000150712	MTMR12	3-PAP|PIP3AP	myotubularin related protein 12	protein-coding
Merged-chr15-59554074-2	chr15	59553970	59554178	+	10.950000	BG4_HaCaT_m1_F2L0_peaks.txt|BG4_HaCaT_m1_rep1_F2L0_peaks.txt	Intergenic	Intergenic	-57709	NM_004751	9245	Hs.194710	NM_004751	ENSG00000140297	GCNT3	C2/4GnT|C24GNT|C2GNT2|C2GNTM|GNTM	glucosaminyl (N-acetyl) transferase 3, mucin type	protein-coding
Merged-chr3-149377707-2	chr3	149377570	149377844	+	10.950000	BG4_HaCaT_m1_F2L0_peaks.txt|BG4_HaCaT_m1_rep1_F2L0_peaks.txt	promoter-TSS (NR_046650)	promoter-TSS (NR_046650)	-71	NR_109810	100874091	Hs.549633	NR_046650	ENSG00000240541	TM4SF1-AS1	-	TM4SF1 antisense RNA 1	ncRNA
Merged-chr5-131170780-2	chr5	131170640	131170920	+	10.950000	BG4_HaCaT_m1_F2L0_peaks.txt|BG4_HaCaT_m1_rep1_F2L0_peaks.txt	promoter-TSS (NM_181705)	promoter-TSS (NM_181705)	-134	NM_181705	90624	Hs.115467	NM_181705	ENSG00000186687	LYRM7	C5orf31|MC3DN8|MZM1L	LYR motif containing 7	protein-coding
Merged-chr10-103872316-2	chr10	103872173	103872460	+	10.950000	BG4_HaCaT_m1_F2L0_peaks.txt|BG4_HaCaT_m1_rep1_F2L0_peaks.txt	Intergenic	Intergenic	-16910	NM_014631	9644	Hs.678727	NM_014631	ENSG00000107957	SH3PXD2A	FISH|SH3MD1|TKS5	SH3 and PX domains 2A	protein-coding
Merged-chrUn_GL000219v1-42558-2	chrUn_GL000219v1	42454	42662	+	10.950000	BG4_HaCaT_m1_F2L0_peaks.txt|BG4_HaCaT_m1_rep1_F2L0_peaks.txt	Intergenic	Intergenic	57084	NR_027436	283788	Hs.657131	NR_027436		LOC283788	-	FSHD region gene 1 pseudogene	pseudo
Merged-chr7-20353090-2	chr7	20352987	20353193	+	10.950000	BG4_HaCaT_m1_F2L0_peaks.txt|BG4_HaCaT_m1_rep1_F2L0_peaks.txt	intron (NM_002214, intron 1 of 13)	intron (NM_002214, intron 1 of 13)	-21328	NR_110119	101927811	Hs.285724	NR_110119	ENSG00000271133	LOC101927811	-	uncharacterized LOC101927811	ncRNA
Merged-chr20-62794371-2	chr20	62794238	62794504	+	10.950000	BG4_HaCaT_m1_F2L0_peaks.txt|BG4_HaCaT_m1_rep1_F2L0_peaks.txt	Intergenic	Intergenic	-2034	NR_136405	55257	Hs.443260	NM_018270	ENSG00000101189	MRGBP	C20orf20|Eaf7|MRG15BP|URCC4	MRG domain binding protein	protein-coding
Merged-chr1-85276798-2	chr1	85276619	85276978	+	10.950000	BG4_HaCaT_m1_F2L0_peaks.txt|BG4_HaCaT_m1_rep1_F2L0_peaks.txt	5' UTR (NM_001320715, exon 1 of 3)	5' UTR (NM_001320715, exon 1 of 3)	106	NM_003921	8915	Hs.193516	NM_003921	ENSG00000142867	BCL10	CARMEN|CIPER|CLAP|IMD37|c-E10|mE10	B-cell CLL/lymphoma 10	protein-coding
Merged-chr3-100269878-2	chr3	100269699	100270057	+	10.950000	BG4_HaCaT_m1_F2L0_peaks.txt|BG4_HaCaT_m1_rep1_F2L0_peaks.txt	intron (NM_001199198, intron 1 of 18)	intron (NM_001199198, intron 1 of 18)	9061	NM_001199198	55773	Hs.477003	NM_018309	ENSG00000036054	TBC1D23	NS4ATP1	TBC1 domain family member 23	protein-coding
Merged-chr8-143574012-2	chr8	143573870	143574154	+	10.950000	BG4_HaCaT_m1_F2L0_peaks.txt|BG4_HaCaT_m1_rep1_F2L0_peaks.txt	TTS (NM_001286829)	TTS (NM_001286829)	-1254	NM_001100878	642475	Hs.531406	NM_001100878	ENSG00000204839	MROH6	C8orf73	maestro heat like repeat family member 6	protein-coding
Merged-chr11-8688992-2	chr11	8688884	8689100	+	10.950000	BG4_HaCaT_m1_F2L0_peaks.txt|BG4_HaCaT_m1_rep1_F2L0_peaks.txt	3' UTR (NM_000990, exon 5 of 5)	3' UTR (NM_000990, exon 5 of 5)	3553	NR_002977	677826	Hs.745552	NR_002977	ENSG00000212607	SNORA3B	ACA3-2|SNORA45|SNORA45B	small nucleolar RNA, H/ACA box 3B	snoRNA
Merged-chr7-21011345-2	chr7	21011194	21011497	+	10.950000	BG4_HaCaT_m1_F2L0_peaks.txt|BG4_HaCaT_m1_rep1_F2L0_peaks.txt	intron (NR_126381, intron 2 of 5)	intron (NR_126381, intron 2 of 5)	175914	NR_126381	104355138	Hs.650722	NR_126381	ENSG00000232790	LINC01162	-	long intergenic non-protein coding RNA 1162	ncRNA
Merged-chr3-183099599-2	chr3	183099476	183099722	+	10.950000	BG4_HaCaT_m1_F2L0_peaks.txt|BG4_HaCaT_m1_rep1_F2L0_peaks.txt	promoter-TSS (NR_120639)	promoter-TSS (NR_120639)	-12	NM_001293273	56922	Hs.47649	NM_020166	ENSG00000078070	MCCC1	MCC-B|MCCA	methylcrotonoyl-CoA carboxylase 1	protein-coding
Merged-chr3-126475988-2	chr3	126475826	126476150	+	10.950000	BG4_HaCaT_m1_F2L0_peaks.txt|BG4_HaCaT_m1_rep1_F2L0_peaks.txt	promoter-TSS (NM_025112)	promoter-TSS (NM_025112)	-69	NM_025112	79364	Hs.440049	NM_025112	ENSG00000070476	ZXDC	ZXDL	ZXD family zinc finger C	protein-coding
Merged-chr7-35003987-2	chr7	35003854	35004120	+	10.950000	BG4_HaCaT_m1_F2L0_peaks.txt|BG4_HaCaT_m1_rep1_F2L0_peaks.txt	intron (NM_015283, intron 6 of 21)	MER76|LTR|ERVL	34054	NM_015283	23333	Hs.408623	NM_015283	ENSG00000173852	DPY19L1	-	dpy-19 like 1	protein-coding
Merged-chr17-41679173-2	chr17	41679064	41679283	+	10.950000	BG4_HaCaT_m1_F2L0_peaks.txt|BG4_HaCaT_m1_rep1_F2L0_peaks.txt	Intergenic	LTR73|LTR|ERV1	-9702	NM_005801	10209	Hs.150580	NM_005801	ENSG00000173812	EIF1	A121|EIF-1|EIF1A|ISO1|SUI1	eukaryotic translation initiation factor 1	protein-coding
Merged-chr1-51558630-2	chr1	51558459	51558801	+	10.950000	BG4_HaCaT_m1_F2L0_peaks.txt|BG4_HaCaT_m1_rep1_F2L0_peaks.txt	Intergenic	LTR8|LTR|ERV1	-39307	NM_001981	2060	Hs.83722	NM_001981	ENSG00000085832	EPS15	AF-1P|AF1P|MLLT5	epidermal growth factor receptor pathway substrate 15	protein-coding
Merged-chr9-128098403-2	chr9	128098301	128098505	+	10.950000	BG4_HaCaT_m1_F2L0_peaks.txt|BG4_HaCaT_m1_rep1_F2L0_peaks.txt	promoter-TSS (NM_052901)	promoter-TSS (NM_052901)	-79	NR_049766	114789	Hs.5476	NM_052901	ENSG00000148339	SLC25A25	MCSC|PCSCL|SCAMC-2	solute carrier family 25 member 25	protein-coding
Merged-chr20-62302839-2	chr20	62302737	62302941	+	10.950000	BG4_HaCaT_m1_F2L0_peaks.txt|BG4_HaCaT_m1_rep1_F2L0_peaks.txt	promoter-TSS (NM_001281437)	promoter-TSS (NM_001281437)	-57	NM_175573	11047	Hs.90107	NM_007002	ENSG00000130706	ADRM1	ARM-1|ARM1|GP110	adhesion regulating molecule 1	protein-coding
Merged-chr11-95453858-2	chr11	95453719	95453997	+	10.950000	BG4_HaCaT_m1_F2L0_peaks.txt|BG4_HaCaT_m1_rep1_F2L0_peaks.txt	Intergenic	Intergenic	-221317	NM_001271594	143686	Hs.120633	NM_144665	ENSG00000149212	SESN3	SEST3	sestrin 3	protein-coding
Merged-chr14-61525589-2	chr14	61525399	61525779	+	10.950000	BG4_HaCaT_m1_F2L0_peaks.txt|BG4_HaCaT_m1_rep1_F2L0_peaks.txt	intron (NM_006255, intron 10 of 13)	intron (NM_006255, intron 10 of 13)	44605	NR_110417	101927780	Hs.254789	NR_110416	ENSG00000250548	LOC101927780	-	uncharacterized LOC101927780	ncRNA
Merged-chr18-3652962-2	chr18	3652859	3653065	+	10.950000	BG4_HaCaT_m1_F2L0_peaks.txt|BG4_HaCaT_m1_rep1_F2L0_peaks.txt	intron (NM_001003809, intron 4 of 9)	intron (NM_001003809, intron 4 of 9)	49225	NR_119377	84777	Hs.659053	NM_032691		DLGAP1-AS2	-	DLGAP1 antisense RNA 2	ncRNA
Merged-chr2-9112393-2	chr2	9112248	9112538	+	10.950000	BG4_HaCaT_m1_F2L0_peaks.txt|BG4_HaCaT_m1_rep1_F2L0_peaks.txt	Intergenic	Intergenic	-94372	NM_001135191	8853	Hs.555902	NM_003887	ENSG00000151693	ASAP2	AMAP2|CENTB3|DDEF2|PAG3|PAP|Pap-alpha|SHAG1	ArfGAP with SH3 domain, ankyrin repeat and PH domain 2	protein-coding
Merged-chr14-75002715-2	chr14	75002584	75002847	+	10.940001	BG4_HaCaT_m1_F2L0_peaks.txt|BG4_HaCaT_m1_rep1_F2L0_peaks.txt	promoter-TSS (NM_014239)	promoter-TSS (NM_014239)	-194	NM_014239	8892	Hs.409137	NM_014239	ENSG00000119718	EIF2B2	EIF-2Bbeta|EIF2B	eukaryotic translation initiation factor 2B subunit beta	protein-coding
Merged-chr17-5584666-2	chr17	5584512	5584820	+	10.920000	BG4_HaCaT_m1_F2L0_peaks.txt|BG4_HaCaT_m1_rep1_F2L0_peaks.txt	promoter-TSS (NM_001033053)	promoter-TSS (NM_001033053)	-154	NM_033007	22861	Hs.652273	NM_014922	ENSG00000091592	NLRP1	CARD7|CIDED|CLR17.1|DEFCAP|DEFCAP-L/S|NAC|NALP1|PP1044|SLEV1|VAMAS1	NLR family pyrin domain containing 1	protein-coding
Merged-chr14-98906618-2	chr14	98906516	98906721	+	10.905001	BG4_HaCaT_m1_F2L0_peaks.txt|BG4_HaCaT_m1_rep1_F2L0_peaks.txt	Intergenic	Intergenic	195005	NM_001346978	283598	Hs.448754	NM_182560	ENSG00000176605	C14orf177	-	chromosome 14 open reading frame 177	protein-coding
Merged-chr20-23100623-2	chr20	23100521	23100725	+	10.905001	BG4_HaCaT_m1_F2L0_peaks.txt|BG4_HaCaT_m1_rep1_F2L0_peaks.txt	Intergenic	Intergenic	-14283	NM_012072	22918	Hs.97199	NM_012072	ENSG00000125810	CD93	C1QR1|C1qR(P)|C1qRP|CDw93|ECSM3|MXRA4|dJ737E23.1	CD93 molecule	protein-coding
Merged-chr8-109539778-2	chr8	109539647	109539910	+	10.905001	BG4_HaCaT_m1_F2L0_peaks.txt|BG4_HaCaT_m1_rep1_F2L0_peaks.txt	promoter-TSS (NM_004215)	promoter-TSS (NM_004215)	78	NM_198120	9166	Hs.409368	NM_004215	ENSG00000147654	EBAG9	EB9|PDAF	estrogen receptor binding site associated, antigen, 9	protein-coding
Merged-chr1-19925542-2	chr1	19925348	19925737	+	10.905000	BG4_HaCaT_m1_F2L0_peaks.txt|BG4_HaCaT_m1_rep1_F2L0_peaks.txt	Intergenic	Intergenic	-1925	NM_014589	30814	Hs.272372	NM_014589	ENSG00000188784	PLA2G2E	GIIE sPLA2|sPLA2-IIE	phospholipase A2 group IIE	protein-coding
Merged-chr15-70505798-2	chr15	70505664	70505932	+	10.900000	BG4_HaCaT_m1_F2L0_peaks.txt|BG4_HaCaT_m1_rep1_F2L0_peaks.txt	Intergenic	Intergenic	80808	NR_135691	101929151	Hs.434703	NR_135691	ENSG00000280639	LOC101929151	-	uncharacterized LOC101929151	ncRNA
Merged-chr20-50497026-2	chr20	50496919	50497133	+	10.900000	BG4_HaCaT_m1_F2L0_peaks.txt|BG4_HaCaT_m1_rep1_F2L0_peaks.txt	Intergenic	L2b|LINE|L2	-13295	NM_002827	5770	Hs.417549	NM_002827	ENSG00000196396	PTPN1	PTP1B	protein tyrosine phosphatase, non-receptor type 1	protein-coding
Merged-chr3-197737013-2	chr3	197736903	197737124	+	10.900000	BG4_HaCaT_m1_F2L0_peaks.txt|BG4_HaCaT_m1_rep1_F2L0_peaks.txt	promoter-TSS (NM_014687)	promoter-TSS (NM_014687)	-87	NM_014687	9711	Hs.478868	NM_014687	ENSG00000145016	RUBCN	KIAA0226|RUBICON|SCAR15	RUN and cysteine rich domain containing beclin 1 interacting protein	protein-coding
Merged-chr12-130351437-1	chr12	130351337	130351537	+	10.900000	BG4_HaCaT_m1_rep1_F2L0_peaks.txt	intron (NM_004764, intron 9 of 20)	intron (NM_004764, intron 9 of 20)	13549	NM_001190971	9271	Hs.405659	NM_004764	ENSG00000125207	PIWIL1	CT80.1|HIWI|MIWI|PIWI	piwi like RNA-mediated gene silencing 1	protein-coding
Merged-chr20-34955850-2	chr20	34955737	34955963	+	10.900000	BG4_HaCaT_m1_F2L0_peaks.txt|BG4_HaCaT_m1_rep1_F2L0_peaks.txt	promoter-TSS (NM_000178)	promoter-TSS (NM_000178)	15	NM_020884	57644	Hs.414122	NM_020884	ENSG00000078814	MYH7B	MHC14|MYH14	myosin heavy chain 7B	protein-coding
Merged-chr3-157175014-2	chr3	157174838	157175191	+	10.900000	BG4_HaCaT_m1_F2L0_peaks.txt|BG4_HaCaT_m1_rep1_F2L0_peaks.txt	Intergenic	CpG	-14254	NM_020307	57018	Hs.4859	NM_020307	ENSG00000163660	CCNL1	ANIA6A|BM-001|PRO1073|ania-6a	cyclin L1	protein-coding
Merged-chr1-115062755-2	chr1	115062563	115062948	+	10.900000	BG4_HaCaT_m1_F2L0_peaks.txt|BG4_HaCaT_m1_rep1_F2L0_peaks.txt	intron (NM_001308315, intron 2 of 6)	intron (NM_001308315, intron 2 of 6)	26745	NM_001308316	10100	Hs.310458	NM_005725	ENSG00000134198	TSPAN2	NET3|TSN2|TSPAN-2	tetraspanin 2	protein-coding
Merged-chr2-112645611-1	chr2	112645511	112645711	+	10.900000	BG4_HaCaT_m1_rep1_F2L0_peaks.txt	promoter-TSS (NM_005415)	promoter-TSS (NM_005415)	-246	NM_005415	6574	Hs.187946	NM_005415	ENSG00000144136	SLC20A1	GLVR1|Glvr-1|PIT1|PiT-1	solute carrier family 20 member 1	protein-coding
Merged-chr1-156193903-2	chr1	156193710	156194096	+	10.900000	BG4_HaCaT_m1_F2L0_peaks.txt|BG4_HaCaT_m1_rep1_F2L0_peaks.txt	promoter-TSS (NM_001286184)	promoter-TSS (NM_001286184)	-29	NR_104411	9673	Hs.532375	NM_014655	ENSG00000160785	SLC25A44	-	solute carrier family 25 member 44	protein-coding
Merged-chr20-57695166-2	chr20	57695063	57695269	+	10.900000	BG4_HaCaT_m1_F2L0_peaks.txt|BG4_HaCaT_m1_rep1_F2L0_peaks.txt	intron (NM_199171, intron 1 of 3)	intron (NM_199171, intron 1 of 3)	-4542	NM_001255976	56937	Hs.517155	NM_020182	ENSG00000124225	PMEPA1	STAG1|TMEPAI	prostate transmembrane protein, androgen induced 1	protein-coding
Merged-chr9-130962761-2	chr9	130962658	130962864	+	10.900000	BG4_HaCaT_m1_F2L0_peaks.txt|BG4_HaCaT_m1_rep1_F2L0_peaks.txt	Intergenic	Intergenic	-23693	NM_001145106	84929	Hs.133205	NM_032843	ENSG00000130720	FIBCD1	-	fibrinogen C domain containing 1	protein-coding
Merged-chr9-129332295-2	chr9	129332168	129332423	+	10.900000	BG4_HaCaT_m1_F2L0_peaks.txt|BG4_HaCaT_m1_rep1_F2L0_peaks.txt	Intergenic	Intergenic	-4628	NR_120685	100506119	Hs.624047	NR_120685	ENSG00000233901	LINC01503	-	long intergenic non-protein coding RNA 1503	ncRNA
Merged-chr7-26200927-2	chr7	26200812	26201043	+	10.900000	BG4_HaCaT_m1_F2L0_peaks.txt|BG4_HaCaT_m1_rep1_F2L0_peaks.txt	promoter-TSS (NM_031243)	promoter-TSS (NM_031243)	-134	NM_002137	3181	Hs.487774	NM_002137	ENSG00000122566	HNRNPA2B1	HNRNPA2|HNRNPB1|HNRPA2|HNRPA2B1|HNRPB1|IBMPFD2|RNPA2|SNRPB1	heterogeneous nuclear ribonucleoprotein A2/B1	protein-coding
Merged-chr7-48085059-2	chr7	48084932	48085186	+	10.900000	BG4_HaCaT_m1_F2L0_peaks.txt|BG4_HaCaT_m1_rep1_F2L0_peaks.txt	Intergenic	Intergenic	-3544	NM_001287426	7378	Hs.488240	NM_003364	ENSG00000183696	UPP1	UDRPASE|UP|UPASE|UPP	uridine phosphorylase 1	protein-coding
Merged-chr8-19291648-2	chr8	19291508	19291788	+	10.900000	BG4_HaCaT_m1_F2L0_peaks.txt|BG4_HaCaT_m1_rep1_F2L0_peaks.txt	Intergenic	Intergenic	-21922	NM_022071	63898	Hs.303208	NM_022071	ENSG00000104611	SH2D4A	PPP1R38|SH2A	SH2 domain containing 4A	protein-coding
Merged-chr20-44693198-2	chr20	44693064	44693332	+	10.900000	BG4_HaCaT_m1_F2L0_peaks.txt|BG4_HaCaT_m1_rep1_F2L0_peaks.txt	Intergenic	Intergenic	-21459	NR_034104	79015	Hs.671450	NM_024049	ENSG00000283440	LINC01260	-	long intergenic non-protein coding RNA 1260	ncRNA
Merged-chr1-43022158-2	chr1	43022057	43022259	+	10.900000	BG4_HaCaT_m1_F2L0_peaks.txt|BG4_HaCaT_m1_rep1_F2L0_peaks.txt	Intergenic	Intergenic	-62982	NM_006516	6513	Hs.473721	NM_006516	ENSG00000117394	SLC2A1	CSE|DYT17|DYT18|DYT9|EIG12|GLUT|GLUT-1|GLUT1|GLUT1DS|HTLVR|PED|SDCHCN	solute carrier family 2 member 1	protein-coding
Merged-chr1-228861387-2	chr1	228861287	228861488	+	10.900000	BG4_HaCaT_m1_F2L0_peaks.txt|BG4_HaCaT_m1_rep1_F2L0_peaks.txt	Intergenic	Intergenic	126310	NM_021205	58480	Hs.647774	NM_021205	ENSG00000116574	RHOU	ARHU|CDC42L1|G28K|WRCH1|hG28K	ras homolog family member U	protein-coding
Merged-chr12-67484130-2	chr12	67484030	67484231	+	10.900000	BG4_HaCaT_m1_F2L0_peaks.txt|BG4_HaCaT_m1_rep1_F2L0_peaks.txt	Intergenic	Intergenic	-35952	NR_103861	100507175	Hs.505986	NR_103861	ENSG00000203585	LOC100507175	-	uncharacterized LOC100507175	ncRNA
Merged-chr6-31739840-2	chr6	31739730	31739950	+	10.890000	BG4_HaCaT_m1_F2L0_peaks.txt|BG4_HaCaT_m1_rep1_F2L0_peaks.txt	promoter-TSS (NM_002441)	promoter-TSS (NM_002441)	-108	NM_172165	4439	Hs.647011	NM_002441	ENSG00000204410	MSH5	G7|MUTSH5|NG23	mutS homolog 5	protein-coding
Merged-chr19-55189525-2	chr19	55189391	55189660	+	10.890000	BG4_HaCaT_m1_F2L0_peaks.txt|BG4_HaCaT_m1_rep1_F2L0_peaks.txt	intron (NM_001161440, intron 10 of 17)	L2a|LINE|L2	-9173	NM_003180	6861	Hs.631566	NM_003180	ENSG00000129990	SYT5	-	synaptotagmin 5	protein-coding
Merged-chr1-27725833-2	chr1	27725701	27725965	+	10.890000	BG4_HaCaT_m1_F2L0_peaks.txt|BG4_HaCaT_m1_rep1_F2L0_peaks.txt	promoter-TSS (NM_001143912)	promoter-TSS (NM_001143912)	-146	NM_152660	199870	Hs.469359	NM_152660	ENSG00000009780	FAM76A	-	family with sequence similarity 76 member A	protein-coding
Merged-chr11-61297886-2	chr11	61297752	61298020	+	10.890000	BG4_HaCaT_m1_F2L0_peaks.txt|BG4_HaCaT_m1_rep1_F2L0_peaks.txt	Intergenic	Intergenic	-2570	NM_152718	220001	Hs.60640	NM_152718	ENSG00000167992	VWCE	URG11|VWC1	von Willebrand factor C and EGF domains	protein-coding
Merged-chr5-151253032-2	chr5	151252902	151253163	+	10.885000	BG4_HaCaT_m1_F2L0_peaks.txt|BG4_HaCaT_m1_rep1_F2L0_peaks.txt	promoter-TSS (NM_001167607)	promoter-TSS (NM_001167607)	-20	NM_001167607	2760	Hs.483873	NM_000405	ENSG00000196743	GM2A	GM2-AP|SAP-3	GM2 ganglioside activator	protein-coding
Merged-chr19-4968921-2	chr19	4968811	4969031	+	10.875000	BG4_HaCaT_m1_F2L0_peaks.txt|BG4_HaCaT_m1_rep1_F2L0_peaks.txt	promoter-TSS (NM_015015)	promoter-TSS (NM_015015)	-192	NM_015015	23030	Hs.654816	NM_015015	ENSG00000127663	KDM4B	JMJD2B|TDRD14B	lysine demethylase 4B	protein-coding
Merged-chr19-14117908-2	chr19	14117805	14118011	+	10.875000	BG4_HaCaT_m1_F2L0_peaks.txt|BG4_HaCaT_m1_rep1_F2L0_peaks.txt	promoter-TSS (NM_002730)	promoter-TSS (NM_002730)	-161	NM_002730	5566	Hs.631630	NM_002730	ENSG00000072062	PRKACA	PKACA|PPNAD4	protein kinase cAMP-activated catalytic subunit alpha	protein-coding
Merged-chr20-43939649-2	chr20	43939485	43939814	+	10.875000	BG4_HaCaT_m1_F2L0_peaks.txt|BG4_HaCaT_m1_rep1_F2L0_peaks.txt	intron (NM_001098796, intron 1 of 8)	intron (NM_001098796, intron 1 of 8)	-6247	NM_001098798	84969	Hs.26608	NM_032883	ENSG00000124191	TOX2	C20orf100|GCX-1|GCX1|dJ1108D11.2|dJ495O3.1	TOX high mobility group box family member 2	protein-coding
Merged-chr3-170745516-2	chr3	170745384	170745648	+	10.870000	BG4_HaCaT_m1_F2L0_peaks.txt|BG4_HaCaT_m1_rep1_F2L0_peaks.txt	intron (NR_135556, intron 5 of 5)	intron (NR_135556, intron 5 of 5)	124740	NM_001320451	200916	Hs.380933	NM_001099645	ENSG00000163584	RPL22L1	-	ribosomal protein L22 like 1	protein-coding
Merged-chr5-127934979-2	chr5	127934813	127935146	+	10.860001	BG4_HaCaT_m1_F2L0_peaks.txt|BG4_HaCaT_m1_rep1_F2L0_peaks.txt	intron (NM_001317938, intron 6 of 6)	intron (NM_001317938, intron 6 of 6)	148095	NR_015360	644873	Hs.340623	NR_015360	ENSG00000245937	LINC01184	-	long intergenic non-protein coding RNA 1184	ncRNA
Merged-chr7-55109469-2	chr7	55109339	55109599	+	10.860001	BG4_HaCaT_m1_F2L0_peaks.txt|BG4_HaCaT_m1_rep1_F2L0_peaks.txt	promoter-TSS (NM_001346900)	promoter-TSS (NM_001346900)	-348	NM_001346900	1956	Hs.488293	NM_005228	ENSG00000146648	EGFR	ERBB|ERBB1|HER1|NISBD2|PIG61|mENA	epidermal growth factor receptor	protein-coding
Merged-chr18-70384448-2	chr18	70384305	70384592	+	10.860000	BG4_HaCaT_m1_F2L0_peaks.txt|BG4_HaCaT_m1_rep1_F2L0_peaks.txt	intron (NR_110764, intron 1 of 2)	AluJb|SINE|Alu	143	NR_110764	101060542	Hs.586967	NR_110764	ENSG00000266278	LINC01910	-	long intergenic non-protein coding RNA 1910	ncRNA
Merged-chr10-47407004-2	chr10	47406903	47407105	+	10.860000	BG4_HaCaT_m1_F2L0_peaks.txt|BG4_HaCaT_m1_rep1_F2L0_peaks.txt	promoter-TSS (NR_134500)	promoter-TSS (NR_134500)	-161	NR_134500	107001062	Hs.576719	NR_134500		LOC107001062	-	uncharacterized LOC107001062	ncRNA
Merged-chr20-61436884-2	chr20	61436770	61436999	+	10.860000	BG4_HaCaT_m1_F2L0_peaks.txt|BG4_HaCaT_m1_rep1_F2L0_peaks.txt	intron (NM_001794, intron 2 of 15)	MER21C|LTR|ERVL	-62537	NM_001252338	1002	Hs.473231	NM_001794	ENSG00000179242	CDH4	CAD4|R-CAD|RCAD	cadherin 4	protein-coding
Merged-chr20-34677220-2	chr20	34677111	34677329	+	10.850000	BG4_HaCaT_m1_F2L0_peaks.txt|BG4_HaCaT_m1_rep1_F2L0_peaks.txt	promoter-TSS (NM_080476)	promoter-TSS (NM_080476)	65	NM_080476	128869	Hs.253319	NM_080476	ENSG00000101464	PIGU	CDC91L1|GAB1	phosphatidylinositol glycan anchor biosynthesis class U	protein-coding
Merged-chr5-169350845-2	chr5	169350655	169351036	+	10.850000	BG4_HaCaT_m1_F2L0_peaks.txt|BG4_HaCaT_m1_rep1_F2L0_peaks.txt	Intergenic	Intergenic	-49716	NM_003062	6586	Hs.552087	NM_003062	ENSG00000184347	SLIT3	MEGF5|SLIL2|SLIT1|Slit-3|slit2	slit guidance ligand 3	protein-coding
Merged-chr7-33987517-2	chr7	33987417	33987618	+	10.850000	BG4_HaCaT_m1_F2L0_peaks.txt|BG4_HaCaT_m1_rep1_F2L0_peaks.txt	intron (NM_133468, intron 7 of 15)	intron (NM_133468, intron 7 of 15)	82606	NM_133468	168667	Hs.660998	NM_133468	ENSG00000164619	BMPER	CRIM3|CV-2|CV2	BMP binding endothelial regulator	protein-coding
Merged-chr20-51258775-2	chr20	51258614	51258936	+	10.850000	BG4_HaCaT_m1_F2L0_peaks.txt|BG4_HaCaT_m1_rep1_F2L0_peaks.txt	Intergenic	MLT1K|LTR|ERVL-MaLR	194202	NR_036162	100422889		NR_036162	ENSG00000266761	MIR3194	mir-3194	microRNA 3194	ncRNA
Merged-chr17-47941468-2	chr17	47941349	47941588	+	10.850000	BG4_HaCaT_m1_F2L0_peaks.txt|BG4_HaCaT_m1_rep1_F2L0_peaks.txt	promoter-TSS (NR_103856)	promoter-TSS (NR_103856)	-55	NM_018129	55163	Hs.631742	NM_018129	ENSG00000108439	PNPO	HEL-S-302|PDXPO	pyridoxamine 5'-phosphate oxidase	protein-coding
Merged-chr3-121974766-2	chr3	121974592	121974941	+	10.850000	BG4_HaCaT_m1_F2L0_peaks.txt|BG4_HaCaT_m1_rep1_F2L0_peaks.txt	Intergenic	ERVL-E-int|LTR|ERVL	47514	NM_001199800	286676	Hs.98484	NM_175924	ENSG00000145103	ILDR1	DFNB42|ILDR1alpha|ILDR1alpha'|ILDR1beta	immunoglobulin like domain containing receptor 1	protein-coding
Merged-chr17-43469291-2	chr17	43469150	43469432	+	10.850000	BG4_HaCaT_m1_F2L0_peaks.txt|BG4_HaCaT_m1_rep1_F2L0_peaks.txt	Intergenic	Intergenic	-14574	NM_001322219	1659	Hs.463105	NM_004941	ENSG00000067596	DHX8	DDX8|HRH1|PRP22|PRPF22	DEAH-box helicase 8	protein-coding
Merged-chr20-25497199-2	chr20	25497063	25497336	+	10.840000	BG4_HaCaT_m1_F2L0_peaks.txt|BG4_HaCaT_m1_rep1_F2L0_peaks.txt	intron (NM_025176, intron 9 of 23)	intron (NM_025176, intron 9 of 23)	88332	NM_001318226	22981	Hs.631508	NM_025176	ENSG00000101004	NINL	NLP	ninein like	protein-coding
Merged-chr11-44862386-2	chr11	44862246	44862526	+	10.840000	BG4_HaCaT_m1_F2L0_peaks.txt|BG4_HaCaT_m1_rep1_F2L0_peaks.txt	intron (NM_130783, intron 2 of 8)	intron (NM_130783, intron 2 of 8)	87822	NM_001318384	9537	Hs.554791	NM_006034	ENSG00000175274	TP53I11	PIG11	tumor protein p53 inducible protein 11	protein-coding
Merged-chr5-14036260-2	chr5	14036120	14036401	+	10.805000	BG4_HaCaT_m1_F2L0_peaks.txt|BG4_HaCaT_m1_rep1_F2L0_peaks.txt	Intergenic	Intergenic	-91780	NM_001369	1767	Hs.212360	NM_001369	ENSG00000039139	DNAH5	CILD3|DNAHC5|HL1|KTGNR|PCD	dynein axonemal heavy chain 5	protein-coding
Merged-chr10-26781266-2	chr10	26781097	26781435	+	10.800000	BG4_HaCaT_m1_F2L0_peaks.txt|BG4_HaCaT_m1_rep1_F2L0_peaks.txt	intron (NM_001012750, intron 2 of 10)	HERVL40-int|LTR|ERVL	79821	NM_001012750	10006	Hs.508148	NM_005470	ENSG00000136754	ABI1	ABI-1|ABLBP4|E3B1|NAP1BP|SSH3BP|SSH3BP1	abl interactor 1	protein-coding
Merged-chr14-81533955-2	chr14	81533797	81534114	+	10.800000	BG4_HaCaT_m1_F2L0_peaks.txt|BG4_HaCaT_m1_rep1_F2L0_peaks.txt	promoter-TSS (NM_005065)	promoter-TSS (NM_005065)	-94	NM_005065	6400	Hs.181300	NM_005065	ENSG00000071537	SEL1L	PRO1063|SEL1-LIKE|SEL1L1	SEL1L ERAD E3 ligase adaptor subunit	protein-coding
Merged-chr2-88691621-2	chr2	88691481	88691762	+	10.800000	BG4_HaCaT_m1_F2L0_peaks.txt|BG4_HaCaT_m1_rep1_F2L0_peaks.txt	promoter-TSS (NM_144563)	promoter-TSS (NM_144563)	-37	NM_144563	22934	Hs.469264	NM_144563	ENSG00000153574	RPIA	RPI|RPIAD	ribose 5-phosphate isomerase A	protein-coding
Merged-chr1-208184567-2	chr1	208184426	208184708	+	10.800000	BG4_HaCaT_m1_F2L0_peaks.txt|BG4_HaCaT_m1_rep1_F2L0_peaks.txt	intron (NM_025179, intron 3 of 31)	intron (NM_025179, intron 3 of 31)	59753	NM_025179	5362	Hs.497626	NM_025179	ENSG00000076356	PLXNA2	OCT|PLXN2	plexin A2	protein-coding
Merged-chr9-120580258-2	chr9	120580151	120580365	+	10.800000	BG4_HaCaT_m1_F2L0_peaks.txt|BG4_HaCaT_m1_rep1_F2L0_peaks.txt	promoter-TSS (NM_018249)	promoter-TSS (NM_018249)	-88	NR_073555	55755	Hs.269560	NM_018249	ENSG00000136861	CDK5RAP2	C48|Cep215|MCPH3	CDK5 regulatory subunit associated protein 2	protein-coding
Merged-chr22-41832958-2	chr22	41832838	41833078	+	10.800000	BG4_HaCaT_m1_F2L0_peaks.txt|BG4_HaCaT_m1_rep1_F2L0_peaks.txt	promoter-TSS (NR_103834)	promoter-TSS (NR_103834)	-121	NR_103834	6721	Hs.443258	NM_004599	ENSG00000198911	SREBF2	SREBP-2|SREBP2|bHLHd2	sterol regulatory element binding transcription factor 2	protein-coding
Merged-chr8-140464801-2	chr8	140464668	140464935	+	10.800000	BG4_HaCaT_m1_F2L0_peaks.txt|BG4_HaCaT_m1_rep1_F2L0_peaks.txt	Intergenic	CpG	-6222	NM_031466	83696	Hs.654911	NM_031466	ENSG00000167632	TRAPPC9	IBP|IKBKBBP|MRT13|NIBP|T1|TRS120	trafficking protein particle complex 9	protein-coding
Merged-chr9-98255895-2	chr9	98255762	98256028	+	10.800000	BG4_HaCaT_m1_F2L0_peaks.txt|BG4_HaCaT_m1_rep1_F2L0_peaks.txt	promoter-TSS (NM_001267571)	promoter-TSS (NM_001267571)	-174	NM_018421	55357	Hs.371016	NM_018421	ENSG00000095383	TBC1D2	PARIS-1|PARIS1|TBC1D2A	TBC1 domain family member 2	protein-coding
Merged-chr6-48827507-2	chr6	48827395	48827619	+	10.800000	BG4_HaCaT_m1_F2L0_peaks.txt|BG4_HaCaT_m1_rep1_F2L0_peaks.txt	Intergenic	MER54B|LTR|ERVL	635821	NM_000255	4594	Hs.485527	NM_000255	ENSG00000146085	MUT	MCM	methylmalonyl-CoA mutase	protein-coding
Merged-chr14-102987453-2	chr14	102987348	102987559	+	10.800000	BG4_HaCaT_m1_F2L0_peaks.txt|BG4_HaCaT_m1_rep1_F2L0_peaks.txt	intron (NM_006035, intron 5 of 36)	L1ME3|LINE|L1	64797	NM_030943	81693	Hs.534494	NM_030943	ENSG00000166126	AMN	PRO1028|amnionless	amnion associated transmembrane protein	protein-coding
Merged-chr15-72272746-2	chr15	72272608	72272885	+	10.800000	BG4_HaCaT_m1_F2L0_peaks.txt|BG4_HaCaT_m1_rep1_F2L0_peaks.txt	promoter-TSS (NM_001323515)	promoter-TSS (NM_001323515)	-171	NR_136606	56965	Hs.270244	NM_020213	ENSG00000137817	PARP6	ARTD17|PARP-6-B1|PARP-6-C|pART17	poly(ADP-ribose) polymerase family member 6	protein-coding
Merged-chr3-111610836-2	chr3	111610704	111610968	+	10.800000	BG4_HaCaT_m1_F2L0_peaks.txt|BG4_HaCaT_m1_rep1_F2L0_peaks.txt	intron (NR_134917, intron 8 of 14)	intron (NR_134917, intron 8 of 14)	-15501	NM_024508	79413	Hs.136912	NM_024508	ENSG00000177494	ZBED2	-	zinc finger BED-type containing 2	protein-coding
Merged-chr9-127361679-2	chr9	127361571	127361788	+	10.800000	BG4_HaCaT_m1_F2L0_peaks.txt|BG4_HaCaT_m1_rep1_F2L0_peaks.txt	intron (NR_104591, intron 21 of 26)	intron (NR_104591, intron 21 of 26)	-35459	NM_001271712	29988	Hs.179522	NM_014580	ENSG00000136856	SLC2A8	GLUT8|GLUTX1	solute carrier family 2 member 8	protein-coding
Merged-chr5-179698758-2	chr5	179698654	179698863	+	10.800000	BG4_HaCaT_m1_F2L0_peaks.txt|BG4_HaCaT_m1_rep1_F2L0_peaks.txt	promoter-TSS (NM_001746)	promoter-TSS (NM_001746)	-171	NM_001024649	821	Hs.567968	NM_001746	ENSG00000127022	CANX	CNX|IP90|P90	calnexin	protein-coding
Merged-chr17-38752652-2	chr17	38752465	38752840	+	10.799999	BG4_HaCaT_m1_F2L0_peaks.txt|BG4_HaCaT_m1_rep1_F2L0_peaks.txt	promoter-TSS (NM_002795)	promoter-TSS (NM_002795)	-61	NR_104194	5691	Hs.82793	NM_002795	ENSG00000277791	PSMB3	HC10-II	proteasome subunit beta 3	protein-coding
Merged-chr9-137551834-2	chr9	137551729	137551940	+	10.799999	BG4_HaCaT_m1_F2L0_peaks.txt|BG4_HaCaT_m1_rep1_F2L0_peaks.txt	promoter-TSS (NM_032477)	promoter-TSS (NM_032477)	-23	NM_032477	64975	Hs.44017	NM_032477	ENSG00000182154	MRPL41	BMRP|MRP-L27|MRPL27|PIG3|RPML27	mitochondrial ribosomal protein L41	protein-coding
Merged-chr3-120112084-2	chr3	120111951	120112217	+	10.799999	BG4_HaCaT_m1_F2L0_peaks.txt|BG4_HaCaT_m1_rep1_F2L0_peaks.txt	Intergenic	Intergenic	-17667	NM_002093	2932	Hs.445733	NM_002093	ENSG00000082701	GSK3B	-	glycogen synthase kinase 3 beta	protein-coding
Merged-chr1-94621597-2	chr1	94621436	94621759	+	10.799999	BG4_HaCaT_m1_F2L0_peaks.txt|BG4_HaCaT_m1_rep1_F2L0_peaks.txt	Intergenic	Intergenic	-79740	NM_001993	2152	Hs.62192	NM_001993	ENSG00000117525	F3	CD142|TF|TFA	coagulation factor III, tissue factor	protein-coding
Merged-chr9-89686360-2	chr9	89686222	89686498	+	10.799999	BG4_HaCaT_m1_F2L0_peaks.txt|BG4_HaCaT_m1_rep1_F2L0_peaks.txt	intron (NR_024280, intron 3 of 5)	intron (NR_024280, intron 3 of 5)	46577	NR_024280	100129066	Hs.125947	NR_024280	ENSG00000237372	UNQ6494	-	uncharacterized LOC100129066	ncRNA
Merged-chr1-38138799-2	chr1	38138662	38138937	+	10.799999	BG4_HaCaT_m1_F2L0_peaks.txt|BG4_HaCaT_m1_rep1_F2L0_peaks.txt	Intergenic	Intergenic	49568	NR_037432	100500801		NR_037432	ENSG00000265596	MIR3659	mir-3659	microRNA 3659	ncRNA
Merged-chr19-50511364-2	chr19	50511260	50511469	+	10.799999	BG4_HaCaT_m1_F2L0_peaks.txt|BG4_HaCaT_m1_rep1_F2L0_peaks.txt	promoter-TSS (NM_001270686)	promoter-TSS (NM_001270686)	-9	NM_001270639	126119	Hs.467151	NM_138334	ENSG00000161677	JOSD2	SBBI54	Josephin domain containing 2	protein-coding
Merged-chr9-129488746-2	chr9	129488623	129488870	+	10.799999	BG4_HaCaT_m1_F2L0_peaks.txt|BG4_HaCaT_m1_rep1_F2L0_peaks.txt	promoter-TSS (NR_038955)	promoter-TSS (NR_038955)	86	NR_038955	100506190	Hs.529860	NR_038955		LINC00963	-	long intergenic non-protein coding RNA 963	ncRNA
Merged-chr20-49278517-2	chr20	49278383	49278652	+	10.799999	BG4_HaCaT_m1_F2L0_peaks.txt|BG4_HaCaT_m1_rep1_F2L0_peaks.txt	promoter-TSS (NM_021035)	promoter-TSS (NM_021035)	-125	NR_036659	441951	Hs.356766	NR_003604	ENSG00000177410	ZFAS1	C20orf199|HSUP1|HSUP2|NCRNA00275|ZNFX1-AS1	ZNFX1 antisense RNA 1	ncRNA
Merged-chr1-203558509-2	chr1	203558406	203558613	+	10.799999	BG4_HaCaT_m1_F2L0_peaks.txt|BG4_HaCaT_m1_rep1_F2L0_peaks.txt	Intergenic	MLT1K|LTR|ERVL-MaLR	64366	NM_014359	26254	Hs.632468	NM_014359	ENSG00000188770	OPTC	OPT	opticin	protein-coding
Merged-chr9-115591786-2	chr9	115591625	115591948	+	10.799999	BG4_HaCaT_m1_F2L0_peaks.txt|BG4_HaCaT_m1_rep1_F2L0_peaks.txt	Intergenic	Intergenic	152453	NR_109805	101928775	Hs.522362	NR_109805	ENSG00000228714	LOC101928775	-	uncharacterized LOC101928775	ncRNA
Merged-chr2-45946106-2	chr2	45945944	45946269	+	10.799999	BG4_HaCaT_m1_F2L0_peaks.txt|BG4_HaCaT_m1_rep1_F2L0_peaks.txt	intron (NM_005400, intron 2 of 14)	intron (NM_005400, intron 2 of 14)	294202	NM_005400	5581	Hs.580351	NM_005400	ENSG00000171132	PRKCE	PKCE|nPKC-epsilon	protein kinase C epsilon	protein-coding
Merged-chr1-227764185-2	chr1	227764076	227764294	+	10.795000	BG4_HaCaT_m1_F2L0_peaks.txt|BG4_HaCaT_m1_rep1_F2L0_peaks.txt	intron (NM_001323934, intron 3 of 4)	intron (NM_001323934, intron 3 of 4)	28490	NM_001323934	116841	Hs.325081	NM_053052	ENSG00000143740	SNAP47	C1orf142|ESFI5812|HEL-S-290|HEL170|SNAP-47|SVAP1	synaptosome associated protein 47	protein-coding
Merged-chr7-30504996-2	chr7	30504877	30505116	+	10.790000	BG4_HaCaT_m1_F2L0_peaks.txt|BG4_HaCaT_m1_rep1_F2L0_peaks.txt	promoter-TSS (NM_001199815)	promoter-TSS (NM_001199815)	-155	NM_001199817	79017	Hs.530024	NM_024051	ENSG00000006625	GGCT	C7orf24|CRF21|GCTG|GGC	gamma-glutamylcyclotransferase	protein-coding
Merged-chr2-191171988-2	chr2	191171852	191172124	+	10.790000	BG4_HaCaT_m1_F2L0_peaks.txt|BG4_HaCaT_m1_rep1_F2L0_peaks.txt	Intergenic	Intergenic	-20392	NM_001243835	6775	Hs.80642	NM_003151	ENSG00000138378	STAT4	SLEB11	signal transducer and activator of transcription 4	protein-coding
Merged-chr2-236770166-2	chr2	236770017	236770316	+	10.790000	BG4_HaCaT_m1_F2L0_peaks.txt|BG4_HaCaT_m1_rep1_F2L0_peaks.txt	Intergenic	Intergenic	200429	NM_020311	57007	Hs.471751	NM_020311	ENSG00000144476	ACKR3	CMKOR1|CXC-R7|CXCR-7|CXCR7|GPR159|RDC-1|RDC1	atypical chemokine receptor 3	protein-coding
Merged-chr16-71289522-2	chr16	71289388	71289656	+	10.790000	BG4_HaCaT_m1_F2L0_peaks.txt|BG4_HaCaT_m1_rep1_F2L0_peaks.txt	promoter-TSS (NM_001324379)	promoter-TSS (NM_001324379)	17	NM_001324379	55783	Hs.72782	NM_018348	ENSG00000180917	CMTR2	AFT|FTSJD1|HMTr2|MTr2	cap methyltransferase 2	protein-coding
Merged-chr7-46205694-2	chr7	46205581	46205807	+	10.790000	BG4_HaCaT_m1_F2L0_peaks.txt|BG4_HaCaT_m1_rep1_F2L0_peaks.txt	Intergenic	Intergenic	-284422	NM_001013398	3486	Hs.450230	NM_000598	ENSG00000146674	IGFBP3	BP-53|IBP3	insulin like growth factor binding protein 3	protein-coding
Merged-chr8-125032038-2	chr8	125031912	125032164	+	10.790000	BG4_HaCaT_m1_F2L0_peaks.txt|BG4_HaCaT_m1_rep1_F2L0_peaks.txt	intron (NM_014846, intron 27 of 28)	intron (NM_014846, intron 27 of 28)	33560	NM_003129	6713	Hs.71465	NM_003129	ENSG00000104549	SQLE	-	squalene epoxidase	protein-coding
Merged-chr9-129140047-2	chr9	129139873	129140222	+	10.785000	BG4_HaCaT_m1_F2L0_peaks.txt|BG4_HaCaT_m1_rep1_F2L0_peaks.txt	intron (NM_178000, intron 8 of 9)	intron (NM_178000, intron 8 of 9)	28359	NM_001193397	5524	Hs.400740	NM_021131	ENSG00000119383	PTPA	PP2A|PPP2R4|PR53	protein phosphatase 2 phosphatase activator	protein-coding
Merged-chr20-35875650-2	chr20	35875530	35875771	+	10.775000	BG4_HaCaT_m1_F2L0_peaks.txt|BG4_HaCaT_m1_rep1_F2L0_peaks.txt	intron (NM_016436, intron 9 of 17)	intron (NM_016436, intron 9 of 17)	78976	NM_033630	51282	Hs.584909	NM_016558	ENSG00000171222	SCAND1	RAZ1|SDP1	SCAN domain containing 1	protein-coding
Merged-chr20-57435862-2	chr20	57435726	57435998	+	10.775000	BG4_HaCaT_m1_F2L0_peaks.txt|BG4_HaCaT_m1_rep1_F2L0_peaks.txt	Intergenic	Intergenic	44464	NM_001291780	55544	Hs.236361	NM_017495	ENSG00000132819	RBM38	HSRNASEB|RNPC1|SEB4B|SEB4D|dJ800J21.2	RNA binding motif protein 38	protein-coding
Merged-chr8-94059552-2	chr8	94059451	94059654	+	10.775000	BG4_HaCaT_m1_F2L0_peaks.txt|BG4_HaCaT_m1_rep1_F2L0_peaks.txt	Intergenic	Intergenic	142501	NM_001161781	54704	Hs.22265	NM_018444	ENSG00000164951	PDP1	PDH|PDP|PDPC|PPM2A|PPM2C	pyruvate dehyrogenase phosphatase catalytic subunit 1	protein-coding
Merged-chr14-105025050-2	chr14	105024935	105025166	+	10.775000	BG4_HaCaT_m1_F2L0_peaks.txt|BG4_HaCaT_m1_rep1_F2L0_peaks.txt	Intergenic	MLT1H|LTR|ERVL-MaLR	-3962	NM_017955	55038	Hs.34045	NM_017955	ENSG00000170779	CDCA4	HEPP|SEI-3/HEPP	cell division cycle associated 4	protein-coding
Merged-chr5-95712626-2	chr5	95712487	95712765	+	10.775000	BG4_HaCaT_m1_F2L0_peaks.txt|BG4_HaCaT_m1_rep1_F2L0_peaks.txt	Intergenic	MLT1G|LTR|ERVL-MaLR	-18520	NM_014899	22836	Hs.445030	NM_014899	ENSG00000164292	RHOBTB3	-	Rho related BTB domain containing 3	protein-coding
Merged-chr5-42950765-2	chr5	42950621	42950909	+	10.770000	BG4_HaCaT_m1_F2L0_peaks.txt|BG4_HaCaT_m1_rep1_F2L0_peaks.txt	Intergenic	Intergenic	42568	NR_104643	643977	Hs.535791	NR_104643		FLJ32255	-	uncharacterized LOC643977	ncRNA
Merged-chr2-38603042-2	chr2	38602941	38603143	+	10.770000	BG4_HaCaT_m1_F2L0_peaks.txt|BG4_HaCaT_m1_rep1_F2L0_peaks.txt	promoter-TSS (NM_001142650)	promoter-TSS (NM_001142650)	-6	NM_001142650	92906	Hs.445497	NM_138394	ENSG00000143889	HNRNPLL	HNRPLL|SRRF	heterogeneous nuclear ribonucleoprotein L like	protein-coding
Merged-chr6-45656144-2	chr6	45655997	45656291	+	10.720000	BG4_HaCaT_m1_F2L0_peaks.txt|BG4_HaCaT_m1_rep1_F2L0_peaks.txt	Intergenic	Intergenic	233567	NM_001278478	860	Hs.535845	NM_004348	ENSG00000124813	RUNX2	AML3|CBF-alpha-1|CBFA1|CCD|CCD1|CLCD|OSF-2|OSF2|PEA2aA|PEBP2aA	runt related transcription factor 2	protein-coding
Merged-chr2-36966766-2	chr2	36966664	36966868	+	10.720000	BG4_HaCaT_m1_F2L0_peaks.txt|BG4_HaCaT_m1_rep1_F2L0_peaks.txt	promoter-TSS (NM_003162)	promoter-TSS (NM_003162)	-294	NM_003162	6801	Hs.127486	NM_003162	ENSG00000115808	STRN	PPP2R6A|SG2NA|STRN1	striatin	protein-coding
Merged-chr9-112754780-2	chr9	112754644	112754917	+	10.720000	BG4_HaCaT_m1_F2L0_peaks.txt|BG4_HaCaT_m1_rep1_F2L0_peaks.txt	intron (NM_001012994, intron 1 of 8)	intron (NM_001012994, intron 1 of 8)	3926	NM_001012994	401548	Hs.522350	NM_001012994	ENSG00000148158	SNX30	ATG24A	sorting nexin family member 30	protein-coding
Merged-chr17-21043423-2	chr17	21043314	21043532	+	10.710000	BG4_HaCaT_m1_F2L0_peaks.txt|BG4_HaCaT_m1_rep1_F2L0_peaks.txt	promoter-TSS (NM_015276)	promoter-TSS (NM_015276)	-384	NM_015276	23326	Hs.462492	NM_015276	ENSG00000124422	USP22	USP3L	ubiquitin specific peptidase 22	protein-coding
Merged-chr20-31604330-2	chr20	31604228	31604432	+	10.710000	BG4_HaCaT_m1_F2L0_peaks.txt|BG4_HaCaT_m1_rep1_F2L0_peaks.txt	promoter-TSS (NM_181353)	promoter-TSS (NM_181353)	-953	NM_181353	3397	Hs.504609	NM_002165	ENSG00000125968	ID1	ID|bHLHb24	inhibitor of DNA binding 1, HLH protein	protein-coding
Merged-chr15-89498466-2	chr15	89498331	89498601	+	10.710000	BG4_HaCaT_m1_F2L0_peaks.txt|BG4_HaCaT_m1_rep1_F2L0_peaks.txt	Intergenic	L1M5|LINE|L1	-1853	NR_110261	51458	Hs.459284	NM_016321	ENSG00000140519	RHCG	C15orf6|PDRC2|RHGK|SLC42A3	Rh family C glycoprotein	protein-coding
Merged-chr13-30617769-2	chr13	30617633	30617905	+	10.710000	BG4_HaCaT_m1_F2L0_peaks.txt|BG4_HaCaT_m1_rep1_F2L0_peaks.txt	promoter-TSS (NM_001313893)	promoter-TSS (NM_001313893)	76	NM_005800	10208	Hs.533831	NM_005800	ENSG00000132952	USPL1	C13orf22|D13S106E|bA121O19.1	ubiquitin specific peptidase like 1	protein-coding
Merged-chr15-67107132-2	chr15	67106952	67107312	+	10.705000	BG4_HaCaT_m1_F2L0_peaks.txt|BG4_HaCaT_m1_rep1_F2L0_peaks.txt	intron (NM_005902, intron 1 of 8)	L2a|LINE|L2	-18584	NM_001145102	4088	Hs.727986	NM_005902	ENSG00000166949	SMAD3	HSPC193|HsT17436|JV15-2|LDS1C|LDS3|MADH3	SMAD family member 3	protein-coding
Merged-chr2-238720493-2	chr2	238720391	238720595	+	10.705000	BG4_HaCaT_m1_F2L0_peaks.txt|BG4_HaCaT_m1_rep1_F2L0_peaks.txt	Intergenic	Intergenic	-127539	NM_057179	117581	Hs.422585	NM_057179	ENSG00000233608	TWIST2	AMS|BBRSAY|DERMO1|FFDD3|SETLSS|bHLHa39	twist family bHLH transcription factor 2	protein-coding
Merged-chr8-91070244-2	chr8	91070116	91070372	+	10.705000	BG4_HaCaT_m1_F2L0_peaks.txt|BG4_HaCaT_m1_rep1_F2L0_peaks.txt	promoter-TSS (NR_110439)	promoter-TSS (NR_110439)	48	NM_001286745	51633	Hs.30532	NM_016023	ENSG00000155100	OTUD6B	CGI-77|DUBA-5|DUBA5	OTU domain containing 6B	protein-coding
Merged-chr10-95264403-2	chr10	95264292	95264514	+	10.705000	BG4_HaCaT_m1_F2L0_peaks.txt|BG4_HaCaT_m1_rep1_F2L0_peaks.txt	intron (NM_020992, intron 3 of 6)	intron (NM_020992, intron 3 of 6)	26745	NM_020992	9124	Hs.368525	NM_020992	ENSG00000107438	PDLIM1	CLIM1|CLP-36|CLP36|HEL-S-112|hCLIM1	PDZ and LIM domain 1	protein-coding
Merged-chr7-17095086-2	chr7	17094979	17095193	+	10.705000	BG4_HaCaT_m1_F2L0_peaks.txt|BG4_HaCaT_m1_rep1_F2L0_peaks.txt	Intergenic	Intergenic	-203566	NM_001621	196	Hs.171189	NM_001621	ENSG00000106546	AHR	bHLHe76	aryl hydrocarbon receptor	protein-coding
Merged-chr2-191219516-2	chr2	191219387	191219646	+	10.700001	BG4_HaCaT_m1_F2L0_peaks.txt|BG4_HaCaT_m1_rep1_F2L0_peaks.txt	Intergenic	L2b|LINE|L2	-25760	NM_001130158	4430	Hs.439620	NM_012223	ENSG00000128641	MYO1B	MMI-alpha|MMIa|MYH-1c|myr1	myosin IB	protein-coding
Merged-chr17-35063698-2	chr17	35063591	35063805	+	10.700000	BG4_HaCaT_m1_F2L0_peaks.txt|BG4_HaCaT_m1_rep1_F2L0_peaks.txt	promoter-TSS (NM_001017368)	promoter-TSS (NM_001017368)	42	NM_001017368	117584	Hs.13680	NM_057178	ENSG00000092871	RFFL	CARP-2|CARP2|FRING|RIFIFYLIN|RNF189|RNF34L	ring finger and FYVE like domain containing E3 ubiquitin protein ligase	protein-coding
Merged-chr3-141937720-2	chr3	141937616	141937825	+	10.700000	BG4_HaCaT_m1_F2L0_peaks.txt|BG4_HaCaT_m1_rep1_F2L0_peaks.txt	Intergenic	Intergenic	61128	NM_001679	483	Hs.477789	NM_001679	ENSG00000069849	ATP1B3	ATPB-3|CD298	ATPase Na+/K+ transporting subunit beta 3	protein-coding
Merged-chr13-20359449-2	chr13	20359345	20359553	+	10.700000	BG4_HaCaT_m1_F2L0_peaks.txt|BG4_HaCaT_m1_rep1_F2L0_peaks.txt	Intergenic	L1MB7|LINE|L1	74397	NR_039721	100616304		NR_039721	ENSG00000263978	MIR4499	-	microRNA 4499	ncRNA
Merged-chr12-52493407-2	chr12	52493285	52493529	+	10.700000	BG4_HaCaT_m1_F2L0_peaks.txt|BG4_HaCaT_m1_rep1_F2L0_peaks.txt	promoter-TSS (NM_005554)	promoter-TSS (NM_005554)	-10	NM_005554	3853	Hs.700779	NM_005554	ENSG00000205420	KRT6A	CK-6C|CK-6E|CK6A|CK6C|CK6D|K6A|K6C|K6D|KRT6C|KRT6D|PC3	keratin 6A	protein-coding
Merged-chr3-179562851-2	chr3	179562720	179562982	+	10.700000	BG4_HaCaT_m1_F2L0_peaks.txt|BG4_HaCaT_m1_rep1_F2L0_peaks.txt	promoter-TSS (NM_004301)	promoter-TSS (NM_004301)	-29	NM_004301	86	Hs.435326	NM_004301	ENSG00000136518	ACTL6A	ACTL6|ARPN-BETA|Arp4|BAF53A|INO80K	actin like 6A	protein-coding
Merged-chr3-155854598-2	chr3	155854415	155854782	+	10.700000	BG4_HaCaT_m1_F2L0_peaks.txt|BG4_HaCaT_m1_rep1_F2L0_peaks.txt	promoter-TSS (NM_001190992)	promoter-TSS (NM_001190992)	-139	NM_001190992	9197	Hs.478031	NM_004733	ENSG00000169359	SLC33A1	ACATN|AT-1|AT1|CCHLND|SPG42	solute carrier family 33 member 1	protein-coding
Merged-chr3-141738085-2	chr3	141737946	141738224	+	10.700000	BG4_HaCaT_m1_F2L0_peaks.txt|BG4_HaCaT_m1_rep1_F2L0_peaks.txt	promoter-TSS (NM_183237)	promoter-TSS (NM_183237)	-124	NM_014245	9616	Hs.134623	NM_014245	ENSG00000114125	RNF7	CKBBP1|ROC2|SAG	ring finger protein 7	protein-coding
Merged-chr6-31862992-2	chr6	31862885	31863099	+	10.700000	BG4_HaCaT_m1_F2L0_peaks.txt|BG4_HaCaT_m1_rep1_F2L0_peaks.txt	promoter-TSS (NM_000434)	promoter-TSS (NM_000434)	-60	NM_000434	4758	Hs.520037	NM_000434	ENSG00000204386	NEU1	NANH|NEU|SIAL1	neuraminidase 1	protein-coding
Merged-chr20-63537941-2	chr20	63537754	63538128	+	10.700000	BG4_HaCaT_m1_F2L0_peaks.txt|BG4_HaCaT_m1_rep1_F2L0_peaks.txt	promoter-TSS (NM_005975)	promoter-TSS (NM_005975)	-571	NM_001256358	5753	Hs.51133	NM_005975	ENSG00000101213	PTK6	BRK	protein tyrosine kinase 6	protein-coding
Merged-chr20-44496176-1	chr20	44496076	44496276	+	10.700000	BG4_HaCaT_m1_F2L0_peaks.txt	TTS (NM_198941)	TTS (NM_198941)	20290	NM_024331	79183	Hs.283869	NM_024331	ENSG00000124120	TTPAL	C20orf121	alpha tocopherol transfer protein like	protein-coding
Merged-chr22-24578827-1	chr22	24578727	24578927	+	10.700000	BG4_HaCaT_m1_rep1_F2L0_peaks.txt	Intergenic	MER74B|LTR|ERVL	-4923	NM_013430	2678	Hs.595809	NM_005265	ENSG00000100031	GGT1	CD224|D22S672|D22S732|GGT|GGT 1|GTG	gamma-glutamyltransferase 1	protein-coding
Merged-chr1-246932063-2	chr1	246931961	246932166	+	10.700000	BG4_HaCaT_m1_F2L0_peaks.txt|BG4_HaCaT_m1_rep1_F2L0_peaks.txt	promoter-TSS (NM_015446)	promoter-TSS (NM_015446)	-85	NM_001323343	25909	Hs.300887	NM_015446	ENSG00000153207	AHCTF1	ELYS|MST108|MSTP108|TMBS62	AT-hook containing transcription factor 1	protein-coding
Merged-chr9-95102340-1	chr9	95102240	95102440	+	10.700000	BG4_HaCaT_m1_F2L0_peaks.txt	intron (NM_000136, intron 14 of 14)	intron (NM_000136, intron 14 of 14)	-16246	NR_036109	100422842		NR_036109	ENSG00000207617	MIR3074	mir-3074	microRNA 3074	ncRNA
Merged-chr1-209364873-2	chr1	209364770	209364977	+	10.700000	BG4_HaCaT_m1_F2L0_peaks.txt|BG4_HaCaT_m1_rep1_F2L0_peaks.txt	Intergenic	Intergenic	39417	NR_135085	105372897	Hs.116154	NR_135085	ENSG00000227940	LINC01696	-	long intergenic non-protein coding RNA 1696	ncRNA
Merged-chr17-13018088-2	chr17	13017984	13018193	+	10.700000	BG4_HaCaT_m1_F2L0_peaks.txt|BG4_HaCaT_m1_rep1_F2L0_peaks.txt	promoter-TSS (NM_018127)	promoter-TSS (NM_018127)	-24	NM_001165962	60528	Hs.434232	NM_018127	ENSG00000006744	ELAC2	COXPD17|ELC2|HPC2	elaC ribonuclease Z 2	protein-coding
Merged-chr9-111631214-2	chr9	111631109	111631320	+	10.700000	BG4_HaCaT_m1_F2L0_peaks.txt|BG4_HaCaT_m1_rep1_F2L0_peaks.txt	promoter-TSS (NM_001015882)	promoter-TSS (NM_001015882)	-138	NR_037148	548645	Hs.534196	NM_001015882	ENSG00000059769	DNAJC25	bA16L21.2.1	DnaJ heat shock protein family (Hsp40) member C25	protein-coding
Merged-chr16-9068554-2	chr16	9068389	9068720	+	10.700000	BG4_HaCaT_m1_F2L0_peaks.txt|BG4_HaCaT_m1_rep1_F2L0_peaks.txt	Intergenic	MLT1J1|LTR|ERVL-MaLR	-23126	NM_014117	29035	Hs.221497	NM_014117	ENSG00000182831	C16orf72	PRO0149	chromosome 16 open reading frame 72	protein-coding
Merged-chr12-55817912-2	chr12	55817744	55818081	+	10.700000	BG4_HaCaT_m1_F2L0_peaks.txt|BG4_HaCaT_m1_rep1_F2L0_peaks.txt	promoter-TSS (NR_026722)	promoter-TSS (NR_026722)	-110	NM_014182	29095	Hs.534450	NM_014182	ENSG00000123353	ORMDL2	HSPC160|MST095|MSTP095|adoplin-2	ORMDL sphingolipid biosynthesis regulator 2	protein-coding
Merged-chr9-129752007-2	chr9	129751875	129752139	+	10.700000	BG4_HaCaT_m1_F2L0_peaks.txt|BG4_HaCaT_m1_rep1_F2L0_peaks.txt	intron (NM_004878, intron 1 of 2)	intron (NM_004878, intron 1 of 2)	1058	NM_004878	9536	Hs.146688	NM_004878	ENSG00000148344	PTGES	MGST-IV|MGST1-L1|MGST1L1|MPGES|PGES|PIG12|PP102|PP1294|TP53I12|mPGES-1	prostaglandin E synthase	protein-coding
Merged-chr11-79419232-2	chr11	79419097	79419368	+	10.700000	BG4_HaCaT_m1_F2L0_peaks.txt|BG4_HaCaT_m1_rep1_F2L0_peaks.txt	intron (NM_001098816, intron 1 of 33)	intron (NM_001098816, intron 1 of 33)	2994	NR_049841	100847000		NR_049841	ENSG00000266570	MIR5579	-	microRNA 5579	ncRNA
Merged-chr2-264771-2	chr2	264620	264922	+	10.700000	BG4_HaCaT_m1_F2L0_peaks.txt|BG4_HaCaT_m1_rep1_F2L0_peaks.txt	promoter-TSS (NM_004300)	promoter-TSS (NM_004300)	-28	NR_104223	26751	Hs.515951	NM_015677	ENSG00000035115	SH3YL1	RAY	SH3 and SYLF domain containing 1	protein-coding
Merged-chr5-91219497-2	chr5	91219386	91219609	+	10.700000	BG4_HaCaT_m1_F2L0_peaks.txt|BG4_HaCaT_m1_rep1_F2L0_peaks.txt	Intergenic	Intergenic	94905	NR_103548	100505994	Hs.628363	NR_103548	ENSG00000248323	LUCAT1	SCAL1	lung cancer associated transcript 1 (non-protein coding)	ncRNA
Merged-chr14-95534680-1	chr14	95534580	95534780	+	10.700000	BG4_HaCaT_m1_F2L0_peaks.txt	promoter-TSS (NM_016417)	promoter-TSS (NM_016417)	192	NR_003138	283596	Hs.448753	NR_001459		SNHG10	C14orf62|LINC00063|NCRNA00063	small nucleolar RNA host gene 10	ncRNA
Merged-chr2-86441310-2	chr2	86441185	86441435	+	10.700000	BG4_HaCaT_m1_F2L0_peaks.txt|BG4_HaCaT_m1_rep1_F2L0_peaks.txt	promoter-TSS (NM_001146688)	promoter-TSS (NM_001146688)	-151	NM_001146688	55818	Hs.557425	NM_018433	ENSG00000115548	KDM3A	JHDM2A|JHMD2A|JMJD1|JMJD1A|TSGA	lysine demethylase 3A	protein-coding
Merged-chr10-931846-2	chr10	931705	931987	+	10.700000	BG4_HaCaT_m1_F2L0_peaks.txt|BG4_HaCaT_m1_rep1_F2L0_peaks.txt	promoter-TSS (NM_015155)	promoter-TSS (NM_015155)	-141	NM_015155	23185	Hs.159069	NM_015155	ENSG00000107929	LARP4B	KIAA0217|LARP5	La ribonucleoprotein domain family member 4B	protein-coding
Merged-chr22-37752744-2	chr22	37752606	37752883	+	10.700000	BG4_HaCaT_m1_F2L0_peaks.txt|BG4_HaCaT_m1_rep1_F2L0_peaks.txt	intron (NM_007032, intron 2 of 13)	intron (NM_007032, intron 2 of 13)	6510	NM_007032	11078	Hs.533030	NM_007032	ENSG00000100106	TRIOBP	DFNB28|HRIHFB2122|TAP68|TARA|dJ37E16.4	TRIO and F-actin binding protein	protein-coding
Merged-chr19-4912001-2	chr19	4911856	4912146	+	10.700000	BG4_HaCaT_m1_F2L0_peaks.txt|BG4_HaCaT_m1_rep1_F2L0_peaks.txt	intron (NM_013282, intron 1 of 15)	intron (NM_013282, intron 1 of 15)	1634	NM_001290052	29128	Hs.108106	NM_013282	ENSG00000276043	UHRF1	ICBP90|Np95|RNF106|TDRD22|hNP95|hUHRF1|huNp95	ubiquitin like with PHD and ring finger domains 1	protein-coding
Merged-chr1-43858474-2	chr1	43858334	43858614	+	10.700000	BG4_HaCaT_m1_F2L0_peaks.txt|BG4_HaCaT_m1_rep1_F2L0_peaks.txt	intron (NR_073021, intron 6 of 9)	intron (NR_073021, intron 6 of 9)	19852	NR_106727	102464830		NR_106727	ENSG00000283477	MIR6079	hsa-mir-6079	microRNA 6079	ncRNA
Merged-chr20-25223373-2	chr20	25223233	25223514	+	10.700000	BG4_HaCaT_m1_F2L0_peaks.txt|BG4_HaCaT_m1_rep1_F2L0_peaks.txt	intron (NM_001322398, intron 11 of 13)	intron (NM_001322398, intron 11 of 13)	-24697	NM_002862	5834	Hs.368157	NM_002862	ENSG00000100994	PYGB	GPBB	glycogen phosphorylase B	protein-coding
Merged-chr9-98056620-2	chr9	98056482	98056759	+	10.690001	BG4_HaCaT_m1_F2L0_peaks.txt|BG4_HaCaT_m1_rep1_F2L0_peaks.txt	promoter-TSS (NM_018946)	promoter-TSS (NM_018946)	-57	NM_018946	54187	Hs.522310	NM_018946	ENSG00000095380	NANS	HEL-S-100|SAS|SEMDCG|SEMDG	N-acetylneuraminate synthase	protein-coding
Merged-chr7-47475276-2	chr7	47475140	47475412	+	10.690001	BG4_HaCaT_m1_F2L0_peaks.txt|BG4_HaCaT_m1_rep1_F2L0_peaks.txt	intron (NM_022748, intron 4 of 30)	intron (NM_022748, intron 4 of 30)	106868	NM_022748	64759	Hs.520814	NM_022748	ENSG00000136205	TNS3	TEM6|TENS1	tensin 3	protein-coding
Merged-chr8-123693821-2	chr8	123693668	123693974	+	10.684999	BG4_HaCaT_m1_F2L0_peaks.txt|BG4_HaCaT_m1_rep1_F2L0_peaks.txt	intron (NM_004306, intron 6 of 10)	intron (NM_004306, intron 6 of 10)	-40871	NM_001081675	340359	Hs.450252	NM_001081675	ENSG00000175946	KLHL38	C8ORFK36	kelch like family member 38	protein-coding
Merged-chr19-16496244-2	chr19	16496110	16496378	+	10.670000	BG4_HaCaT_m1_F2L0_peaks.txt|BG4_HaCaT_m1_rep1_F2L0_peaks.txt	promoter-TSS (NM_145046)	promoter-TSS (NM_145046)	-52	NM_145046	125972	Hs.304020	NM_145046	ENSG00000269058	CALR3	CMH19|CRT2|CT93	calreticulin 3	protein-coding
Merged-chr8-121673647-2	chr8	121673471	121673824	+	10.650000	BG4_HaCaT_m1_F2L0_peaks.txt|BG4_HaCaT_m1_rep1_F2L0_peaks.txt	Intergenic	Intergenic	-32257	NM_005328	3037	Hs.159226	NM_005328	ENSG00000170961	HAS2	-	hyaluronan synthase 2	protein-coding
Merged-chr8-1755751-2	chr8	1755597	1755906	+	10.650000	BG4_HaCaT_m1_F2L0_peaks.txt|BG4_HaCaT_m1_rep1_F2L0_peaks.txt	Intergenic	Intergenic	7583	NR_134302	101927752	Hs.356690	NR_134302	ENSG00000253982	LOC101927752	-	uncharacterized LOC101927752	ncRNA
Merged-chr16-15591088-2	chr16	15590954	15591223	+	10.650000	BG4_HaCaT_m1_F2L0_peaks.txt|BG4_HaCaT_m1_rep1_F2L0_peaks.txt	Intergenic	Intergenic	20007	NR_106761	102465252		NR_106761	ENSG00000166783	MIR6506	hsa-mir-6506	microRNA 6506	ncRNA
Merged-chr20-6006037-2	chr20	6005926	6006148	+	10.650000	BG4_HaCaT_m1_F2L0_peaks.txt|BG4_HaCaT_m1_rep1_F2L0_peaks.txt	promoter-TSS (NR_136617)	promoter-TSS (NR_136617)	-36	NR_136617	54675	Hs.743956	NM_019095	ENSG00000088766	CRLS1	C20orf155|CLS|CLS1|GCD10|dJ967N21.6	cardiolipin synthase 1	protein-coding
Merged-chr11-102256475-2	chr11	102256346	102256605	+	10.650000	BG4_HaCaT_m1_F2L0_peaks.txt|BG4_HaCaT_m1_rep1_F2L0_peaks.txt	Intergenic	ERVL-E-int|LTR|ERVL	-60975	NM_182962	330	Hs.127799	NM_001165	ENSG00000023445	BIRC3	AIP1|API2|CIAP2|HAIP1|HIAP1|MALT2|MIHC|RNF49|c-IAP2	baculoviral IAP repeat containing 3	protein-coding
Merged-chr17-72661566-2	chr17	72661440	72661693	+	10.650000	BG4_HaCaT_m1_F2L0_peaks.txt|BG4_HaCaT_m1_rep1_F2L0_peaks.txt	intron (NM_139177, intron 7 of 9)	intron (NM_139177, intron 7 of 9)	-21094	NR_033876	400619	Hs.447555	NR_033876	ENSG00000227036	LINC00511	LCAL5|onco-lncRNA-12	long intergenic non-protein coding RNA 511	ncRNA
Merged-chr10-97640512-2	chr10	97640406	97640618	+	10.650000	BG4_HaCaT_m1_F2L0_peaks.txt|BG4_HaCaT_m1_rep1_F2L0_peaks.txt	promoter-TSS (NM_018425)	promoter-TSS (NM_018425)	-174	NM_018425	55361	Hs.25300	NM_018425	ENSG00000155252	PI4K2A	PI4KII|PIK42A	phosphatidylinositol 4-kinase type 2 alpha	protein-coding
Merged-chr2-96266194-2	chr2	96266076	96266313	+	10.625000	BG4_HaCaT_m1_F2L0_peaks.txt|BG4_HaCaT_m1_rep1_F2L0_peaks.txt	promoter-TSS (NM_001193304)	promoter-TSS (NM_001193304)	48	NM_004804	9391	Hs.12109	NM_004804	ENSG00000144021	CIAO1	CIA1|WDR39	cytosolic iron-sulfur assembly component 1	protein-coding
Merged-chr8-131288842-2	chr8	131288721	131288964	+	10.625000	BG4_HaCaT_m1_F2L0_peaks.txt|BG4_HaCaT_m1_rep1_F2L0_peaks.txt	Intergenic	MER44D|DNA|TcMar-Tigger	-248253	NM_001115	114	Hs.591859	NM_001115	ENSG00000155897	ADCY8	AC8|ADCY3|HBAC1	adenylate cyclase 8	protein-coding
Merged-chr2-160220764-2	chr2	160220630	160220899	+	10.625000	BG4_HaCaT_m1_F2L0_peaks.txt|BG4_HaCaT_m1_rep1_F2L0_peaks.txt	Intergenic	LTR50|LTR|ERVL	-20451	NM_001282388	3694	Hs.470399	NM_000888	ENSG00000115221	ITGB6	AI1H	integrin subunit beta 6	protein-coding
Merged-chr14-52370686-2	chr14	52370542	52370830	+	10.625000	BG4_HaCaT_m1_F2L0_peaks.txt|BG4_HaCaT_m1_rep1_F2L0_peaks.txt	Intergenic	Intergenic	56388	NM_000956	5732	Hs.2090	NM_000956	ENSG00000125384	PTGER2	EP2	prostaglandin E receptor 2	protein-coding
[truncated: 30,808 more rows]
