# Supplementary material for: Promoter G-quadruplexes and transcription factors cooperate to shape the cell type-specific transcriptome
Source: Nat Commun. 2021 Jun 23;12:3885. doi: 10.1038/s41467-021-24198-2 (PMC8222265; doi:10.1038/s41467-021-24198-2)
Supplement: Supplementary file 10 — Supplementary Data 7 [file 41467_2021_24198_MOESM10_ESM.txt]

	baseMean	log2FoldChange	lfcSE	svalue
WASH7P	4.01406932274745	-3.79949172989278	1.46740729252912	0.00223025792356216
LOC729737	2.91745612757083	-2.21376519262767	1.37066784485078	0.0200383710833215
FAM87B	5.47675860518456	6.40799054504097	2.61647280710667	0.00154091287042034
LINC00115	4.83719623098229	2.80892331082268	1.1487027273722	0.00520452565290747
LOC100130417	6.1348020213685	2.2923308736364	0.86543365351214	0.00623506677521929
SAMD11	18.8172553064208	1.15786726068673	0.50460664324717	0.0501569617762191
KLHL17	102.853957095447	1.45619032051564	0.28284793654426	0.00479195884343581
HES4	110.427924823717	-2.158671846414	0.21131041656617	6.47138654017115e-10
ISG15	1730.62094058791	1.78633905153408	0.245827612819131	4.26673199328945e-05
AGRN	3941.55336737537	-1.65623210420485	0.143473244068541	8.26878961737579e-08
RNF223	30.8653627154	-7.24995455542221	1.29843864529406	2.31219851091493e-08
SDF4	1477.99091406805	1.09995055458487	0.114407160792218	0.0204906554695296
SCNN1D	34.6256397261373	5.05746131214428	0.651139015257516	6.957531174489e-12
TAS1R3	11.1452245635689	4.4482044672894	0.915323394187927	3.66071303565325e-06
MXRA8	369.302399185543	6.85486042878508	0.338063280861915	6.25230171887883e-70
CCNL2	833.00182445703	3.31278213085811	0.113883417715469	1.14247086529663e-94
ANKRD65	40.0990416244837	-7.66050272598278	1.29040179524728	4.01785372800971e-09
VWA1	90.1042457820434	-11.2856881487492	3.07814851212158	2.52852575878524e-05
ATAD3B	284.861023218147	-1.41304905120308	0.118999927153482	1.37942763988906e-05
ATAD3A	513.254115524208	-1.19112356635785	0.10075171256621	0.00231432974008899
TMEM240	1.70516008639318	1.77731095353834	1.66948910786575	0.0395818562883024
C1orf233	62.489418512189	-2.45827655188503	0.281478137728344	3.54739571297526e-09
SLC35E2B	190.333801754453	1.5135665595205	0.154121606523368	2.61717739556184e-05
CDK11A	100.954938282789	1.34893134044367	0.203523047713881	0.00364579559315225
SLC35E2	180.497371903444	1.09056778908142	0.165610110707029	0.035133826413835
TMEM52	4.10611569535723	-5.68415346937532	2.61574713824722	0.00298527182910215
PRKCZ	72.8827694180054	-4.99308474495234	0.412777361239452	0
SKI	524.292346616964	-1.30832997775764	0.133885911600909	0.000779312349245936
RER1	1427.84967525409	1.01824915003738	0.0777859641594217	0.0561679672328629
PLCH2	10.2578926706433	-2.12963107223181	0.636726203112125	0.00311329952830124
PANK4	200.577401869785	1.20574668240329	0.191802890230756	0.0148574477573
HES5	2.48036318727097	-2.74616439703995	1.63844171604199	0.0149924874913643
FAM213B	212.034802742275	-3.04082206794591	0.201220473482817	0
ARHGEF16	101.949856669925	-9.08637290024227	1.29581755780914	6.18328530535745e-12
MEGF6	71.8232573091738	1.48793032750765	0.264770250605497	0.0026290225810361
TP73	39.797556616881	-3.00642197784799	0.37035506297186	9.37964769503041e-10
TP73-AS1	159.492997283158	4.71725524815176	0.784108704845251	3.82092103552996e-08
AJAP1	12.2136466884793	-7.8664372186619	2.71158171744147	0.000406332096543954
KCNAB2	141.947886987306	3.63257670308943	0.258886409697119	7.52574834532243e-27
LOC102724450	1.77557045554733	3.26878518038808	3.03753327777439	0.0251622148851956
RNF207	107.953152877698	2.35803049469004	0.246286164832065	5.70300505264269e-10
GPR153	414.148190736771	-2.43623282316942	0.183103727192643	5.00547201652291e-17
HES2	202.733313706735	-6.71584018150089	0.418018885860807	0
ESPN	45.865144873482	-7.05281351631813	0.975493672884291	7.81223382438575e-12
NOL9	619.484523720721	1.0967394533482	0.138724299185589	0.0273272681182524
TAS1R1	1.81402272356079	1.90378541054168	1.67358004232299	0.0353179482259882
ZBTB48	157.504886138599	1.83722334591495	0.176597647039777	3.79054258850055e-08
THAP3	124.283104070927	2.16059663704141	0.196859373591952	5.78204964102689e-11
VAMP3	1494.39031938261	1.26599457933904	0.0812774998227467	3.3905852350147e-05
PER3	194.789445901084	2.03077789455316	0.190596844408834	1.01808017560783e-09
TNFRSF9	427.232923194488	11.3559910010839	1.3315761843842	8.64537514549274e-17
PARK7	2064.522701701	1.06849952407295	0.0966496958494584	0.0268010352796723
ERRFI1	1164.59719455084	2.15318308463395	0.473442740812806	0.000533076398060478
SLC45A1	5.54041442006046	6.49394737792974	2.58103196156978	0.00129119199058742
LOC102724552	2.3819392245709	4.59484755636242	2.60667620647923	0.00800571513701872
ENO1	33314.4105385899	1.02231667399584	0.155594605987175	0.0644889368551742
ENO1-AS1	1.89559910942943	1.9801774109118	1.7200073050436	0.0337744986074771
SLC2A5	1.15154099141057	0.795191910373336	1.2082935617182	0.0986193873075461
H6PD	924.318560829607	1.44628903447888	0.170073523351186	0.000298676494704782
SPSB1	455.531914925775	1.53529758375797	0.120856952388974	1.79150065583845e-07
LOC100506022	9.93762737901596	3.20357987607572	0.78066768401704	0.000159956575529647
TMEM201	466.748072139682	-1.92915743942358	0.144345313196319	1.55878933256318e-12
PIK3CD	475.305927282242	5.78139539934719	0.223932153636089	2.27867611178632e-104
PIK3CD-AS2	2.03717857460327	3.99935672870154	2.76450624196307	0.0145244074116447
LZIC	353.934005501826	1.08515031764127	0.118906408558493	0.0264361669319943
NMNAT1	245.201803112856	2.03900876901484	0.196571337060788	1.99487339985179e-09
KIF1B	1683.99454899444	2.09121205666243	0.102729894074429	8.51897197088853e-29
CORT	3.56882503623655	2.05022031872227	1.2399327672558	0.0215670878642741
CASZ1	115.021120889699	-3.24874889925484	0.237567282377264	0
MASP2	27.6691396355496	4.52768033192467	0.588181551674969	3.04291460617853e-11
SRM	1077.12285750057	-2.5125291924606	0.213676897933732	1.87538621444482e-14
MTOR-AS1	1.92861309232814	1.17972960989707	1.25916077395728	0.0645709602109429
ANGPTL7	3.74148510840565	5.69845766615235	2.54846384054936	0.00261955008152653
FBXO44	60.701209066671	4.94693079062676	0.436210018096495	6.31688245577935e-22
FBXO6	43.0596679133599	4.76051790722189	0.495845946451987	3.86702318821916e-16
MAD2L2	385.839257247438	1.03272106050668	0.173839564280213	0.0606406702174676
MTHFR	198.52733904118	3.0270249529124	0.179946096219264	6.37715012428421e-32
CLCN6	147.186111537948	2.26264879116287	0.24660689351075	4.91667720007392e-09
RNU5E-1	193.785794506408	12.6115978903301	3.11147652251621	4.31520180871867e-06
PLOD1	3394.96248846438	2.45182164103922	0.204128228133256	1.35803215327657e-14
TNFRSF1B	190.399487197835	4.05970386897496	0.368322229811632	6.48010754613965e-19
VPS13D	1385.15391788851	1.91559076851004	0.126843674754072	6.77052763257034e-15
KAZN	55.7571677162452	-5.66465239501705	0.590820877038519	2.76237925819876e-17
C1orf195	1.76252406356354	3.29137393250155	3.00811651238656	0.0243402622135921
FHAD1	8.82793573455908	2.58138235179757	0.700541360148271	0.000894412902476339
CASP9	94.5170903385063	3.87596418758866	0.274714920584847	4.79307220911779e-28
DNAJC16	476.505557049321	1.96713901742077	0.117197549211547	8.6544456316584e-19
AGMAT	4.88567805352355	2.50768421705516	0.993510350820454	0.00598047039930985
SLC25A34	7.06974287983222	2.88406657958677	0.872823545369647	0.00118580887365664
UQCRHL	46.2891453049311	-1.39708578438775	0.279324613235201	0.0073717890756222
FLJ37453	52.2011385020145	1.42574717656812	0.264524146280278	0.00482109083501493
SPEN	1395.48902267865	-1.19090339760921	0.136801461099243	0.00778248024391737
ZBTB17	278.344300214659	2.18132205952931	0.140764086546803	2.97238729033441e-19
EPHA2	1331.21918133649	2.09938648839591	0.159069709313872	6.39258800939627e-14
SPATA21	2.59510774248904	4.79807858999423	2.60470933577153	0.00686600675357913
CROCCP3	40.2794339328107	3.92795687406746	0.421317705959222	5.09086866315132e-14
MST1P2	8.39031255468704	3.21429402892203	0.812627087380655	0.000221741542293548
MFAP2	23.4445461348774	-4.81320627074596	0.696658997455891	6.95957695874971e-10
ATP13A2	754.182859022372	-1.28247905420352	0.133794464110728	0.00135676573246516
PADI2	4.16558743116661	-3.06116136282597	1.23805082303305	0.00422299812922152
PADI4	2.41212237537221	-0.815483758766428	1.08233073659257	0.0987599912556861
RCC2	3438.38696714071	-1.36681558378468	0.0938785087179882	1.82588741875005e-06
ALDH4A1	343.029641801167	-1.94943607710098	0.17651651443274	1.16296430067943e-09
IFFO2	1181.58758127465	-1.78158460915904	0.0985707498428898	2.15136586381058e-17
UBR4	5684.21597804853	2.22993457812639	0.177504653261959	5.59654197581311e-14
EMC1	1979.00201476073	1.25706836384124	0.14885228466353	0.00355010429275808
MRTO4	1329.24825599495	-1.56392445726278	0.0935387791859389	2.6491523524346e-11
AKR7L	5.05257393285051	2.16765256304382	0.927623797347413	0.0105172204864542
AKR7A3	3.41789254155449	1.34255152378667	0.919042214783379	0.0455926859504026
LOC100506730	42.5426329310507	1.67964254899614	0.316618917044095	0.00121271497178666
PQLC2	237.749506489209	1.86937177282992	0.145987394481749	4.00791777448377e-11
HTR6	1.14093908080186	1.63942161042635	2.41862516255468	0.0534697023690792
OTUD3	334.644354835496	2.79103552193668	0.203210146121309	7.20223082656686e-21
PLA2G2A	1.53937115307862	-1.5486477940062	2.6188768233045	0.0591771959675949
UBXN10	3.73765864494929	-1.2922361305073	0.883918827217506	0.0484711054241093
CAMK2N1	1491.61577486689	-4.22728945376298	0.105530303592394	0
CDA	141.411660071084	-2.15329489592217	0.248237851565971	6.27711028706904e-08
PINK1	297.713139905849	1.53195814554072	0.128022339887116	6.62684358961076e-07
KIF17	5.17437834468633	2.99347023379709	1.10998323805122	0.00294348458743314
SH2D5	63.3691437144571	1.20251371519876	0.275378848835626	0.0257682668941243
HP1BP3	2639.57911751984	1.14091117912607	0.0730434157565215	0.00212871932632252
ECE1	2303.25699744786	1.6920867683434	0.153136582278965	1.17264378847675e-07
LOC100506801	5.37870252543294	3.6768446884537	1.13708258885852	0.000692162737403881
NBPF3	250.104820662089	2.5448436229148	0.188668684084196	2.66023103294311e-18
ALPL	32.6854515774976	3.236726256826	0.485763193660036	7.11716290030106e-08
RAP1GAP	82.0266906781947	-2.69587684850064	0.249099027178019	1.37247858490047e-13
LDLRAD2	1.9338194776702	3.95402969598883	2.68787834150183	0.013970157476416
LOC101928043	3.6301781209732	1.10819311943743	0.884230583951468	0.0668364657592387
LINC00339	133.976584534228	1.8567571215907	0.188099887811044	9.31708133861988e-08
WNT4	48.0864988503251	-1.65164388838585	0.317189043059324	0.0015768590786537
ZBTB40	626.37866665849	1.41186863289626	0.100937553109716	8.97934070657057e-07
C1orf234	1.58033515941994	1.50958448486708	1.59092918160211	0.0496781291435335
LINC01355	51.0690857870878	5.4843354094417	0.556800912135571	8.68756504180282e-18
ZNF436	416.092073000888	1.89927559515856	0.128336542806256	3.41923205743184e-14
ZNF436-AS1	28.0424724744547	3.48710906543187	0.518520682358254	2.58122850169625e-08
TCEA3	47.2111189841204	-1.04580031037137	0.263924896133177	0.0618048793794773
ASAP3	427.49021004748	2.35036184600632	0.151443956425499	2.92398654810057e-21
E2F2	283.775709824721	-1.5874205027289	0.175601685742866	2.50240110786317e-05
LOC101928163	1.43924189443409	1.32302921198281	1.50922113187624	0.0586666540569416
ID3	2160.34360217374	-1.41385059721926	0.255587930882466	0.00470542813419166
TCEB3-AS1	7.13353785123518	1.54621782315516	0.673073050207753	0.0228005993491108
HMGCL	457.877471645213	1.86572903185829	0.163157672684889	1.78618118198343e-09
FUCA1	547.321603694345	3.51744020033445	0.167708086176734	8.17021412482647e-54
MYOM3	2.90946553558594	5.06490005704702	2.598672171526	0.0053612563306714
IFNLR1	76.9913312075547	-8.65526370246425	1.29325994241737	5.16188670318894e-11
GRHL3	127.226123883271	-5.47497622589075	0.365498552764911	0
STPG1	165.521495190671	1.21953731924087	0.158574028002312	0.00791997628203935
NIPAL3	1745.58679488352	2.49571060238501	0.114632852925357	1.67460510055706e-41
CLIC4	5301.13568821098	2.44286404806029	0.101847113598233	2.67984149807223e-48
RUNX3	111.063782249935	9.35981595404287	1.29576495096568	1.39522791660953e-12
SYF2	591.555757987072	1.31940291930299	0.126080422218875	0.000404402047365423
RSRP1	243.356872346321	2.91717096641005	0.175098984932729	2.25211888756629e-30
RHD	2.8273250436115	5.02177925050776	2.56097630575428	0.00524348884251278
TMEM50A	1352.36486082868	1.19501548986247	0.108568610246735	0.00293828426762906
RHCE	3.4901894534734	5.30795940912494	2.69315408233806	0.00493172844891872
TMEM57	533.044253478757	1.49976924892281	0.175984903618826	0.00015227106685729
MAN1C1	4.26621619048774	2.90285063286635	1.45775054610576	0.00954456158540914
SEPN1	1267.91364773374	-1.2885582391663	0.194028321619665	0.00638734652346601
MTFR1L	323.213241133776	2.3536931695557	0.139917557917337	1.45411543388021e-24
LOC646471	29.0292416550036	4.14399855543386	0.525452937836206	3.31085347834195e-11
AUNIP	192.332796711077	-1.23139618924058	0.166841697437819	0.00789868494828583
PAQR7	394.498144633629	-1.73216751153593	0.153706869040803	3.23789649357906e-08
EXTL1	1.36227981169485	2.15545149335054	3.0303145622733	0.0448876878052491
CNKSR1	149.029119054043	-4.03664174062229	0.255654473516126	0
SH3BGRL3	2115.22601642965	1.09815798792851	0.092609254098743	0.0151627631134074
AIM1L	49.9554182356404	-5.50312762863705	0.574446892540729	5.12049010497469e-17
LOC101928324	2.75364621109693	3.09846012217793	1.59838695132231	0.00941337076809036
HMGN2	2189.76791344389	-2.8893990410856	0.110183786527202	0
RPS6KA1	1134.60654601099	-2.77707550615119	0.0926349391030125	0
ARID1A	1007.73730570256	-1.38298023824522	0.182435930172903	0.00142182525719747
SFN	4578.28712369659	-12.1143821097399	0.543367072293761	0
KDF1	207.509174985333	-6.63320576416053	0.405642321322823	0
SLC9A1	739.115388339203	-1.40206804063506	0.173292331548989	0.000752306531837792
ACTG1P20	46.2662212138967	3.76239534135319	0.424637264663402	9.61287441801655e-13
SYTL1	91.4322650428557	-5.66583700432586	0.454775033673405	0
CD164L2	1.39625898937012	-2.03504419111161	2.96236558828579	0.0469124696058489
FGR	5.02664435101479	6.13257004226752	2.70217387485368	0.00229318044433311
IFI6	2517.02379983846	5.80631083990625	0.486501219005091	2.27023509444769e-25
FAM76A	233.884781755384	1.39275791974871	0.143609101713719	0.000215485633624587
STX12	774.573116567726	2.24214143366418	0.115925044471408	2.57329043517865e-29
SCARNA1	61.8239929453456	10.7568555467604	2.93043209490031	2.63527543817565e-05
PTAFR	97.7420656807426	-3.96360529528222	0.316869083006609	0
SNHG3	678.091798405327	1.67091469200885	0.133940209687423	7.93546445101672e-09
RCC1	2453.51023623299	-1.30428246352267	0.0934112754273219	3.56970706013477e-05
SNORA73A	2771.54403019339	9.49294513483825	0.455588378694201	1.83496397382826e-80
SNORA73B	5422.70716873955	10.3437398330096	0.299315007723725	3.33834514804531e-217
TRNAU1AP	238.357662137955	1.22632745485225	0.164892966799153	0.008092166051415
SNHG12	177.868151523752	3.18084604828966	0.248808254277695	1.15347905389834e-20
SNORD99	9.17939398412384	5.45674753456028	1.34924701991879	2.92226464301383e-05
SNORA61	17.2823562530796	3.28540397119144	0.558137981257278	8.32042258934352e-07
SNORA44	28.7874069947871	4.1196056829526	0.535180108030459	9.06251122908157e-11
SNORA16A	14.2405988924749	5.37003590304835	1.02388277578865	3.59750624993498e-07
RAB42	14.7693466469282	6.22881483081471	1.3276267491027	1.65435995294557e-06
RNU11	33.2997699440231	6.6913813948725	0.996312882049571	1.84386600618175e-10
EPB41	423.732343896331	1.07961740491512	0.109248783956645	0.0259722618337786
MECR	242.087929554104	-1.40039661754597	0.137131406685337	0.000111530124696677
PTPRU	778.353750149055	-2.79825424286831	0.117147936586544	0
LAPTM5	18.078071837122	-3.59137266599538	0.587254124429439	1.96239251339736e-07
FABP3	8.5940509549497	1.90518142634131	0.699354154402038	0.00978688527831575
SERINC2	3116.7422794927	-4.5514214985633	0.363861941297397	0
TINAGL1	2504.48650948641	-12.4027805170657	0.810375581215859	0
HCRTR1	1.7385715307448	3.23806078227579	2.97535318210647	0.0249368333615385
COL16A1	192.372784121479	-1.11182761222873	0.182159802635535	0.0316379922399269
ADGRB2	82.8212074349676	2.33787881917054	0.273474661571992	1.44583765326056e-08
SPOCD1	154.530263898077	1.68197041061679	0.209539254091076	3.61582975132587e-05
TMEM39B	228.168418355877	-1.21793932824933	0.164730159684827	0.00918961369670139
CCDC28B	14.0321134210146	1.606853059823	0.52161049215948	0.0124964320607385
DCDC2B	18.8122590676422	4.59273509698823	0.711442229937136	6.3651088616159e-09
TMEM234	81.8277850234693	1.22570836285358	0.218579015391493	0.0160131336976627
FAM167B	3.34755377971244	1.33876209469893	0.912794416187318	0.0458403287063075
LCK	4.6210563431106	-4.06904793728547	1.46664542903647	0.00145223290616751
MARCKSL1	625.396932878456	-2.1261469170183	0.241472647469017	5.59582821822898e-08
FAM229A	4.61034720216106	1.91335715953597	1.01006470997575	0.0195292142587851
TSSK3	35.7766571744416	3.41369174871464	0.413883758646477	8.77187060439978e-11
BSDC1	908.268880244994	2.08808886365681	0.145476217195844	8.25686661811833e-16
ZBTB8B	2.03257564670337	-3.25337591873242	3.2482380126776	0.0276185584161924
SYNC	10.1647549298362	2.99985715442763	0.778094587991405	0.000361216526807195
KIAA1522	2079.58453861337	-4.78954823066985	0.118435639207323	0
S100PBP	420.152733254701	1.00350471254686	0.102465420103592	0.0742924873724981
FNDC5	5.27014411849157	4.44531405109552	1.44349770816813	0.000611712581166417
TMEM54	447.858125886005	-3.67252099403921	0.187555107676239	0
RNF19B	459.249045404032	-1.6258787227985	0.178983105031577	1.22110570746533e-05
TRIM62	147.109945448914	-1.31659540953334	0.182199937380932	0.00342708672646384
ZNF362	217.744500426499	-1.08521845905239	0.245445716815186	0.0472372712138268
MIR3605	1.47809162390045	2.47223735551079	3.08468207525745	0.0389604652981443
ZSCAN20	107.577698753295	2.26417113926141	0.212237312761856	3.96142965419896e-11
GJB5	371.180900277545	-13.5958762739002	3.32890612382863	3.29970608427556e-06
GJB4	31.2130731733788	-7.28210262155884	1.29251294612947	1.71867634745816e-08
GJB3	1039.36677946336	-11.6609961541558	0.972963071823575	0
LOC653160	13.2453217559565	1.15766721121724	0.489468167359153	0.0494948294437982
ZMYM6	308.81116142611	1.05047882042629	0.131775669277311	0.0447471432360376
SFPQ	4436.52564558855	-1.20110889191317	0.0939592711042398	0.00124013093061492
ZMYM4	1005.99361382791	1.0910731168243	0.100023050168876	0.0194252168835839
KIAA0319L	513.971221557222	1.21057665185287	0.128786990930787	0.00452162652816438
NCDN	422.181155356886	-1.04569899536725	0.145714694832109	0.050009393823879
TFAP2E	7.25157635922955	2.9437613025984	0.859557688471034	0.000882971910910944
C1orf216	195.077731180673	1.08351284411977	0.186998450690596	0.040607759962588
AGO4	188.516246370366	1.58692538757347	0.162534787302001	7.09184238217246e-06
COL8A2	12.5756426142702	2.22609941971107	0.628386111712868	0.00198846724513964
MAP7D1	1808.90198801406	-1.23071961904961	0.130935276919227	0.00322856199064291
EVA1B	133.085243063146	4.00079282851894	0.295095592836655	6.60627358618451e-27
DNALI1	3.5534478068964	2.84751679565855	1.23131390277231	0.00612845234821241
CDCA8	1163.76808618372	-1.59445367085977	0.168647398989596	1.08822727972864e-05
MANEAL	417.874884772854	-4.40559679842419	0.191521150332296	0
C1orf122	396.946492713778	-1.09603428228216	0.115772964980086	0.0221784796178884
FHL3	121.100310766757	-1.0546945679705	0.215942660307605	0.0545037727932049
POU3F1	7.19889153730808	-3.99351375071632	1.14299517303631	0.000305584791804676
GJA9-MYCBP	0.788006217859387	0.802795974137621	1.36131526468181	0.0962879870444671
RHBDL2	50.2862206040269	-1.65375224818785	0.273809742712241	0.00061030902619113
MACF1	3444.96380835582	2.84874549362836	0.164454529228335	8.97049763617214e-32
KIAA0754	252.559994036921	3.28576099953544	0.210681009190579	7.74907435990569e-30
BMP8A	5.82810488970208	1.48226876702978	0.760909623810066	0.0307286733784487
PABPC4	2113.86193796005	-1.35213773080742	0.123226826609076	0.000143786816504485
LOC101929516	4.44761071017015	4.05074013297524	1.51224529421563	0.00170171720122274
SNORA55	3.53461686286499	1.76686346337385	1.04803968230325	0.0258701220255159
MYCL	32.3079587871757	-4.1708800914775	0.5257496568433	2.56003307283406e-11
PPT1	2290.06751217547	-1.09906230720753	0.176421533765475	0.0342550559656722
RLF	841.15829189915	1.31119539914729	0.137249633099651	0.000867901510942395
COL9A2	3.89892864397514	-1.33826002508185	0.912942391145522	0.0459818207409765
SMAP2	537.181315301406	1.87647686947483	0.122974309467224	1.23318029316936e-14
ZFP69	45.9429387090237	-1.62324720465185	0.267755132574055	0.000734334941347532
RIMS3	9.33362673018789	2.50305748625281	0.665103658292091	0.000886777399997399
NFYC-AS1	12.0154260951406	2.48882814016809	0.598491555674082	0.000459460004237909
CITED4	339.557755859498	-4.16679371082093	0.235852082691995	0
CTPS1	1090.23325781057	-0.991717654703539	0.0896772466258249	0.0887661021098534
SLFNL1-AS1	10.088767755237	2.4293523209858	0.693746248652482	0.00155576207711963
SLFNL1	3.24769764062126	1.79908342138673	1.26383837093277	0.0308130343522676
FOXO6	11.551916167383	-1.50539681272725	0.535309621532496	0.0184132630151275
EDN2	1.36477094463481	-1.24535057380234	2.02014294135684	0.0669192888144729
HIVEP3	291.968415279397	-2.03349508331201	0.190244770794323	8.99794396323918e-10
RIMKLA	5.9612415634699	4.64196237124363	1.43067571695027	0.00038733711920384
CCDC30	5.82263500126261	4.64013675939994	1.42166969249103	0.000375431818934152
PPIH	304.404348215398	-1.45510399542384	0.12838181087356	9.8367394620162e-06
YBX1	5884.14011616884	-2.06561789087436	0.0772169431123636	0
P3H1	584.490614745357	2.70912807205573	0.111426237241926	4.95807680654572e-56
LOC100129924	1.4884336586296	2.47324223185867	3.17300312411176	0.0396804401638271
ZNF691	71.712009899261	1.01903956077007	0.215130782012262	0.0697185824878939
SLC2A1-AS1	1.66882009342171	1.44445545000232	1.6302351136613	0.0526300237149307
FAM183A	1.86453745496089	-1.69674024649282	1.63444276151702	0.0420899421271911
EBNA1BP2	1965.70739178452	-1.78627073916853	0.110204913027838	1.16444328083762e-14
TMEM125	10.1694167284113	-7.53435316834546	2.68023659714466	0.000525647575352989
C1orf210	18.732242509138	-8.62289486640933	2.79152985614858	0.000217181186890515
CDC20	3681.80600847109	-2.94487911616737	0.128868539359901	0
SZT2	400.890515452587	1.16963176664294	0.141079045945278	0.0116576857107258
PTPRF	2523.09770753594	-1.52807814122527	0.488745674018796	0.0146072531476749
KDM4A-AS1	17.1288301275913	1.01970673377899	0.468512858854416	0.07355367968251
ST3GAL3	100.274820647187	1.54286579496166	0.256714180042048	0.00134344032978207
LOC101929592	2.13937988871929	4.239024836353	2.6493242999967	0.0110497472618271
ARTN	126.537349852551	-5.27096770538489	0.341926728043655	0
DPH2	698.732211216332	-1.96845753982442	0.134716069961723	8.54735342246565e-15
B4GALT2	805.666578113874	-1.09437697483148	0.100649967688263	0.018692811632011
SLC6A9	394.350391611059	-5.79729770444103	0.2573123809199	0
KLF17	3.76326781947007	5.67543488009319	2.5763965975292	0.00280539894213748
ERI3-IT1	7.20918017182632	1.2544897684208	0.652870347885193	0.0444319377301846
C1orf228	8.38009894771783	5.28456314231726	1.35073122896061	4.71894847327397e-05
RNU5D-1	11.2282012920143	7.82733143013357	2.66726770299506	0.00037633023246965
RPS8	6884.05514634271	-1.11555357469389	0.0811635671104959	0.00734175448184865
SNORD46	9.55174298267346	4.1675627258501	0.935954440699663	2.06799158687041e-05
SNORD38A	3.32578512924778	1.16223708804035	0.971515234936154	0.0622491202385487
TCTEX1D4	6.06903534125238	2.94332005627982	0.925419925967287	0.00141361530627786
BTBD19	39.5791026329384	4.93126085332576	0.557688347137391	2.21575911247542e-14
PTCH2	16.3814773897132	4.37020108303649	0.764640592740021	2.03134813901574e-07
UROD	741.960855145568	1.39396199063093	0.134409443480085	0.000106011848472534
ZSWIM5	80.9233850541855	11.195801436243	2.97144200956959	1.59222315736444e-05
HPDL	184.208152080595	-6.93585833636069	0.47624716207636	0
MUTYH	201.904679609644	-1.03212993070247	0.147742631187667	0.0583529794644012
TOE1	232.684574737579	-1.21989134214894	0.173425649440793	0.0102615478948766
CCDC17	10.7056527669574	2.25107558911577	0.629201850402321	0.00182456586728548
RPS15AP10	3.43586363438939	5.50798598535158	2.55667190581913	0.00322301870112787
TMEM69	479.458833199516	-1.42230884379152	0.124466278411399	1.94854454551377e-05
IPP	175.36890780141	1.14801413183401	0.165951630982241	0.0198459306902242
TSPAN1	1025.82224602998	-6.4234246082037	0.186417139263784	0
POMGNT1	881.747351311194	1.46103288040356	0.0877492404935188	2.2918862189389e-09
LURAP1	1.99649766255467	-0.987181112635101	1.09566120854094	0.0786509699743319
RAD54L	259.981970662737	-1.45560970519641	0.152224269024037	8.58955996264018e-05
NSUN4	406.464028726666	-1.02905482448686	0.100708311049858	0.0516442714684741
FAAH	102.687249356973	-3.23926115259068	0.2331505387244	0
DMBX1	26.846318135382	-7.04627038078186	1.29870495309033	5.99967049295773e-08
MKNK1-AS1	4.5822200490693	1.98491853229929	0.947894515810781	0.0158196736037812
CYP4B1	9.88245350256139	-4.5994585942642	1.07368338579485	2.43432559644727e-05
PDZK1IP1	39.3764238579255	4.94640537318214	1.4416980522927	0.000213808641284602
LINC01389	9.49825762972699	-1.03871350048586	0.580535816705856	0.0720925029415141
FOXD2-AS1	27.780301722436	-1.32918696233357	0.450039526829826	0.0258956197126651
FOXD2	28.04618319248	-1.47767874462755	0.35755197876638	0.00878400681181116
TRABD2B	1.3744110231859	-2.2170055918005	2.96196982958314	0.0429097083193072
SLC5A9	0.832583678925502	0.852771423382918	1.40622924128428	0.0897756403198974
SPATA6	40.8695943048531	4.43934730795841	0.480339692639292	9.56594766751557e-15
CDKN2C	253.706488253541	1.26883775301348	0.132637289146053	0.00165268882371453
RNF11	1179.73637727918	1.26686252530121	0.0824352913646426	3.79604741389037e-05
TTC39A	5.47959672819885	2.66450379993854	0.998253009010299	0.00418349378931925
RAB3B	265.760684911393	9.7929557570707	1.01386189061675	2.26690558402124e-20
TXNDC12-AS1	1.34106120673621	2.38049804758239	2.97051448808396	0.0396475737073458
ZFYVE9	497.082110681447	1.31164062469754	0.0998294813721858	5.64746610200528e-05
ORC1	460.92823825139	-1.66398710018539	0.135612954122888	1.4164999521603e-08
GPX7	84.1764616251432	11.2621525586527	2.98101090616375	1.52818143152905e-05
COA7	410.928602282635	-1.22729375846646	0.120680624298431	0.00236580220508738
ZYG11B	811.763476105129	1.77586284284097	0.0901763038691506	4.07091140394752e-20
ZYG11A	41.567340841286	10.099343550059	2.863659249582	4.62859560501856e-05
ECHDC2	131.917588302735	2.27866995308114	0.185529742981872	7.17217474737947e-14
LOC100507564	5.12149756837456	1.0604866064846	0.699801925833093	0.0698031283517409
GLIS1	28.6796153616261	9.47801987292102	2.81235584843859	8.04970778992268e-05
NDC1	1881.59697396629	-1.09192303256826	0.133157876838906	0.0277780572260843
DIO1	5.82900456018912	4.56911282821497	1.44271692347328	0.000477248728143964
LRRC42	604.113191840148	-1.11198350124991	0.116434166332781	0.0180401836524088
TMEM59	1804.16134228872	1.11203239792653	0.100299480497546	0.0135360899998793
SSBP3	463.135891285939	-2.32640737994538	0.118831231771215	0
ACOT11	244.108868029428	-3.81183529712302	0.183422278993498	0
FAM151A	4.69158806851716	-2.35991973925151	1.02990986414339	0.00923643942987662
TTC4	4.42973820521484	-1.1468235817799	0.836633506780826	0.0616034965508858
TTC22	101.019093261494	-11.4777409911895	3.10018490995726	2.1141113107931e-05
DHCR24	2912.11486240636	-1.69809817549299	0.137553681137514	5.67055419387901e-09
PCSK9	312.981737700288	-5.35535795892129	0.228401713495423	0
PRKAA2	291.300605116444	10.7878877668172	1.31349033002129	1.11049814182061e-15
OMA1	267.262863313481	1.13775260348248	0.11939740250055	0.0126903126689757
TACSTD2	3979.5764093994	-13.0777434645088	0.809880334396278	0
MYSM1	661.3169039511	2.01490727070938	0.157316976140893	1.43925923953032e-12
JUN	1583.71298231335	1.51969746493514	0.153850190183732	2.14500983276693e-05
LINC01135	1.22740229647746	0.995469999898064	1.30216050469598	0.0777162172701784
LINC01358	7.40139383094265	7.07173280307499	2.59663410627649	0.000721552251223167
HSD52	1.29862399681894	1.53754106712141	2.40188208173019	0.0576493093671045
FGGY	63.9031467341723	1.85232339381865	0.280370860406545	7.39786159323651e-05
HOOK1	169.983252730268	-7.13237422357682	0.520117047048942	0
CYP2J2	20.4297323161855	1.9749331562321	0.466113643452075	0.00145779257737012
NFIA	211.43424288382	-1.30590688638745	0.247873816945239	0.0108199344119487
TM2D1	242.816750436911	2.02890233192042	0.158763757098232	1.11291651423783e-12
INADL	428.875493986862	-1.00402906930641	0.125464968495514	0.0746843099146174
KANK4	6.27976489872331	-3.24381002655855	1.02953293654887	0.00111985182088811
DOCK7	1153.31230896251	1.31867884415323	0.0858096055940727	4.56910234934765e-06
ANGPTL3	5.76163234912131	4.59613618777815	1.41192775873445	0.000385468642508805
FOXD3-AS1	10.0574234604475	7.64798526663457	2.6360088944649	0.000423002175508294
FOXD3	5.45339974907708	6.45645145695369	2.5831499268621	0.00135142289827919
DLEU2L	4.6844243177253	0.937104106140279	0.811561926002675	0.087672474737987
ROR1-AS1	2.37103308373596	4.41353877608374	2.68664032050097	0.0101981703462789
JAK1	2319.7653565722	1.56585482419788	0.0665700931115519	1.01730964644293e-19
LINC01359	1.01965941287606	1.24017109492861	1.86711626558129	0.0661765300198197
DNAJC6	216.120267441438	3.04019240928756	0.20578088378207	1.530961800327e-25
LEPROT	1033.16069655107	1.36101195506451	0.0828969225914287	2.49276728161842e-07
LEPR	314.866148570304	3.82992161562533	0.230066999810939	1.89332016665667e-37
PDE4B	597.278488293425	14.417662947266	3.26512651342549	7.69801304784969e-07
SGIP1	10.7615672974096	7.72187351041787	2.67485744326267	0.000431033570050402
TCTEX1D1	1.0985018708846	1.13497714327561	1.76416135777485	0.0712843115575259
WDR78	34.2663258951751	3.93781928727869	0.476165743560599	1.04351499513105e-11
MIER1	761.597964346998	1.18605801805685	0.096183807877799	0.00208918696544885
SLC35D1	906.527468884687	1.42947955840053	0.133268081083642	3.98554854482508e-05
IL12RB2	4.41278595748126	0.964507477320206	0.841568810362605	0.0833893673106095
SERBP1	4795.45576874308	-1.25154962515078	0.0740412945266898	1.87497932365947e-05
GADD45A	585.121921333202	1.07552856913367	0.212295408797943	0.0465527213361152
GNG12	3471.40495707356	1.94089147634883	0.0755597867406253	3.08538586689874e-38
GNG12-AS1	8.62458336215724	1.54106335532915	0.622966809747465	0.0207520483985022
RPE65	11.4595724434586	-7.75438153715469	2.7008181808433	0.000442389899132446
LRRC7	20.7148551769029	-2.78075143772337	0.490649055847883	6.586620863293e-06
ANKRD13C	643.561338645677	1.32776751092035	0.138771311244238	0.000674119862714077
HHLA3	48.8846727928764	-1.52581539187367	0.284961595572995	0.00261481852975121
PTGER3	78.0352457047879	11.1503570661497	2.96478423951615	1.65799062584596e-05
ZRANB2-AS1	9.14357606055153	4.63300419769512	1.07511945987895	2.12182286373861e-05
ZRANB2	928.436681562133	0.992156368266464	0.113590712273345	0.0869025309030955
MIR186	5.81137343568139	3.81427219697714	1.13455172397095	0.000466059319661351
ZRANB2-AS2	1.71577678074311	3.37599678926718	2.88615064440016	0.0224533185055364
NEGR1	124.683110789393	6.24944833100762	0.441404295503806	3.98489887627703e-35
LRRIQ3	13.2463231792869	2.81324542444128	0.611659722031742	9.37128131184224e-05
FPGT	218.730394613229	1.01131086683489	0.18350962920354	0.0723488184736801
DLSTP1	27.4709619676086	-1.05767951642682	0.34085404187915	0.0620872440957129
SNORD45C	8.93605731472875	3.27898311533967	0.835655963669619	0.000220594102990185
SNORD45A	10.3042438920983	2.50891995743311	0.635657059573181	0.000634491208054294
MSH4	2.45590750357049	4.67051192401936	2.60575413389355	0.00754420658266977
ST6GALNAC5	42.5208032320331	-5.73973486328833	0.67510745720956	2.85033569982034e-14
PIGK	826.996750107828	1.59695449124031	0.095305858300246	5.15253902436264e-12
AK5	113.978525331399	11.7618410524811	3.02210512148589	8.98162669415991e-06
USP33	1214.55638205576	1.38771791388396	0.112606174899667	1.5093813871391e-05
FAM73A	543.48918118334	2.09270749046914	0.139459584019915	5.60321001852875e-17
NEXN-AS1	9.42444002275402	5.48881504248564	1.37359581928259	3.45641569982838e-05
NEXN	205.319352394963	5.93321800378877	0.317104478463661	3.64526589957316e-57
DNAJB4	721.298412318363	3.32672758773262	0.200310230891062	6.91552379457881e-34
GIPC2	42.8701500383088	-3.99876885110431	0.441117401121426	1.52454755819697e-13
PTGFR	570.949644672083	14.3110528781292	3.27100877943983	9.4408844591582e-07
IFI44L	1014.83470017317	9.71928719393405	1.00520501178583	2.14195701619083e-20
IFI44	1544.01268144991	1.94423451047724	0.199988264162536	4.3305359151474e-08
ADGRL4	208.692137558273	12.7346853486893	3.10825691765893	3.43008521606719e-06
ADGRL2	211.875238798954	-1.07012322204012	0.224994684832284	0.0502307959894607
TTLL7	301.982713953518	8.11513565235255	0.52092844593391	4.93410214742193e-45
PRKACB	716.120492841678	1.7091637624793	0.125575841416503	2.71082231352397e-10
UOX	1.43106968145925	1.25612209054662	1.47799488781788	0.0618451724387767
GNG5	513.776108529963	-1.28155144137619	0.111578890900606	0.000418055872663547
SPATA1	9.25114405247019	4.08850005846678	0.948732908193136	3.60426393631244e-05
CTBS	316.029960641571	1.58706457181396	0.177238044775445	2.78544383321624e-05
MCOLN2	26.9681761152441	9.36720678958482	2.79578423429203	8.61618318967203e-05
MCOLN3	23.1071852937126	5.59280514623788	0.898120249961387	4.96489794076799e-09
WDR63	7.14305417524714	6.96187194512133	2.61179680221481	0.000818048218332614
C1orf52	266.152118965424	1.0892095988705	0.134443679426623	0.029177519875585
BCL10	599.46389591838	0.986030709461494	0.119335372290176	0.0919848457289269
LOC646626	3.53293505927939	1.55224206594818	1.11172695688924	0.0376689353066895
CYR61	2447.51585905089	1.10632866553762	0.248900989538218	0.0419543649695717
COL24A1	11.5307866492188	7.85008841247984	2.69975843118697	0.000399615973310089
ODF2L	360.274714520367	1.4919142054816	0.117795561840358	5.90780004438348e-07
CLCA2	464.920067268611	-6.4613001915705	0.259515513062719	0
CLCA4	3.44000206258974	-5.35241966092789	2.56712201138323	0.00385495545729227
CLCA3P	3.19355800692186	1.51093985641359	1.02322180007811	0.0375730425661166
SH3GLB1	1384.90324912091	1.16238484079315	0.0983317197857962	0.00435664284366374
GBP3	1263.09648360436	2.62380501853829	0.161554040265276	3.85741667253082e-26
GBP1	588.976895913454	3.85524404959218	0.220809244079001	8.88995422361609e-41
GBP2	506.471557465431	6.0904870073131	0.219803726332193	6.05684849829543e-122
GBP5	57.4441598178044	6.38907641003529	1.12748476659061	2.94766542731465e-08
GBP6	479.853060462652	-9.04350353727492	0.583908491794011	0
GBP1P1	9.2830163070856	1.64983692220503	0.640832526717076	0.0166019867206173
LRRC8B	247.987798540923	-1.40329477099277	0.165995703672948	0.000546788243307114
LRRC8C	674.150272933857	-1.07513356900198	0.147638809095899	0.0371288055527739
ZNF644	911.491517133871	1.36931723684079	0.101933980684251	6.78414569518765e-06
HFM1	6.53240490392588	6.84083676718904	2.5891737077217	0.000898253631265057
CDC7	332.086486509543	1.01068650347264	0.119189568659211	0.0695919592148139
TGFBR3	177.925809659817	3.97080085995603	0.356068540175633	5.05448806420806e-19
EPHX4	35.0718520035355	4.57932495531077	0.531937754229063	2.62226029133543e-13
SETSIP	3.32100753161463	-1.22368594567188	0.990072453467697	0.0573369314239093
BTBD8	20.8989404768405	4.75689121494804	0.712439935070803	2.17888731529496e-09
KIAA1107	107.126045934419	4.41012664097869	0.301206082616519	2.3697947501143e-32
EVI5	502.885033139383	1.48425958463395	0.117075816164014	6.89259558577876e-07
RPL5	7055.74214395262	-1.40825813386623	0.0720307513319533	2.32188030153687e-10
FAM69A	379.154310655715	1.65285083005667	0.170748531743682	2.68054424482798e-06
SNORA66	3.26571116577195	1.15647980260087	0.936691738716622	0.0622086453212334
CCDC18	249.978699172394	1.72164190429334	0.160668844284588	1.34553163360143e-07
LOC100131564	155.369210895893	4.50386521503937	0.315069115852732	4.07872503053354e-31
FNBP1L	464.381671805989	1.31757701334095	0.133368426295201	0.000625867066958744
LOC100129046	6.10361490157899	2.55159979429074	0.900198468720904	0.00358572388269912
GCLM	1280.83347152849	-1.25166058963558	0.215285046101467	0.0123782950539853
ABCA4	5.37989191157471	1.16391206893782	0.71018172768933	0.0566351381090184
F3	3763.76720764811	-1.76675636773879	0.137624564539755	4.07796087791922e-10
CNN3	3845.70075383586	2.07600148975219	0.110437218641204	7.46377119687811e-25
LOC729970	60.4588718777871	5.15807037378865	0.465265273497753	1.97595260544312e-21
TMEM56	262.175447316606	3.21454488246952	0.222913069179786	1.19416776693125e-25
TMEM56-RWDD3	3.64085993933268	5.60477529440375	2.57196670897552	0.00299577601324291
LOC101928118	2.07358382269454	4.18404980194925	2.64404012018148	0.0116018053254695
RWDD3	71.2022414824738	1.27712431338862	0.208378229858361	0.00898011109290792
PTBP2	164.176794499681	2.52229357055763	0.171518049468954	3.48832600177937e-21
DPYD	819.357685721976	2.01656050461023	0.121185935484761	3.1138715805861e-19
DPYD-AS1	1.24100014376904	2.00845033015592	2.80430548308478	0.0462663490694264
DPYD-AS2	4.19991731943004	5.93053958486344	2.55389403580927	0.00211284507911246
MIR137HG	5.15755193467472	3.49530197808753	1.23485134746183	0.0016787313141723
LPPR4	95.0511766493014	11.4684239479221	2.98999870024677	1.20043247818385e-05
PALMD	59.0311421145319	-5.00472132395006	0.472794480523653	0
LRRC39	4.63584422693775	4.22682741869555	1.44687573556783	0.00095953651767138
RTCA-AS1	2.90005146638079	2.24539708321343	1.36238648281812	0.0193219287704843
MIR553	1.94199169064504	3.97526604108674	2.69319267589866	0.013808784774664
CDC14A	43.1587853125718	0.958799633313615	0.293989237575307	0.0952686909543412
VCAM1	10.9443033878515	7.74236574958752	2.67770733622606	0.000427990418628107
EXTL2	276.497482818909	1.46449231621623	0.210025254625207	0.00101812448320589
SLC30A7	1043.99047607347	2.07387480761308	0.14259201432588	6.13365691704915e-16
LOC101928370	4.0564574789869	3.05275887557269	1.24418105868283	0.00437699982085129
S1PR1	83.1727497614885	6.37780342630742	0.665410530133269	6.46529613979365e-18
AMY2B	7.9026158205459	3.41295215432252	0.906875147526357	0.000269306396347445
ACTG1P4	1.84890302112904	1.83406176148641	1.71814063635991	0.0382475295901845
LOC100129138	1.71247874677722	3.43992742032285	2.80831310334554	0.0206866126940463
NTNG1	52.4016320322093	10.4713988195263	2.91035445544587	3.62740093120863e-05
VAV3	77.6586652399724	-4.45899062142628	0.386766620518287	0
HENMT1	12.6962464872671	2.1010908831648	0.539644509375857	0.00160167313925075
AKNAD1	3.37176832135395	2.12469234129334	1.13637508340159	0.0173929532351367
CLCC1	547.046546209337	1.57501170801657	0.0950024605812605	2.19828957382633e-11
TAF13	270.080513406136	1.93272916966552	0.173813603110191	1.25117744588156e-09
TMEM167B	725.725063536987	1.67492279098854	0.114920499115444	6.84978361663591e-11
SCARNA2	760.044298556462	9.86883153179407	0.599960189077484	2.63209265590957e-52
C1orf194	1.95717833377768	3.35247857478694	3.11584795973367	0.0247623600181379
KIAA1324	21.1735739021425	1.07344734063628	0.684939420949356	0.0682495747632456
CELSR2	1093.35993849049	-4.55159895687712	0.155937852189009	0
PSRC1	400.427933050539	-1.86965817550273	0.213164684917232	9.03597165875679e-07
ATXN7L2	67.6131289118379	-1.78355185123666	0.233373587996927	2.38430654550655e-05
CYB561D1	266.32447363656	-1.17118641995783	0.135252625518634	0.0103124355138665
GPR61	1.43838834184328	2.3454038798312	3.07129571625454	0.0412114078961584
MIR197	1.2197815388104	1.84560950928863	2.66820792281701	0.04978837845338
GNAT2	12.5283928570721	3.65912654251171	0.722100856574877	5.06941668805659e-06
GSTM2	1.46721505367097	2.52953411574855	3.10207120394251	0.0378291819827683
GSTM3	40.8970887144592	1.38489583655544	0.324738010050236	0.011927540277918
CSF1	1285.08749427139	3.41704464400384	0.248571140823056	9.61490361577172e-25
SLC6A17	8.36978167926308	1.89476056186659	0.701219377656934	0.010046881192033
KCNC4-AS1	2.02976522272723	-0.952588305615543	1.04917833835137	0.0837930022808074
KCNC4	81.3538508033965	-2.05074862518679	0.274652885925372	2.63330314914753e-06
SLC16A4	602.412511314226	9.53273068916052	0.590187198492591	4.186343810406e-50
LAMTOR5-AS1	3.93900395165595	1.25015354839174	0.924369452787458	0.0527823593695877
CYMP	1.554797457978	-2.80053055754436	2.97803198858854	0.0322134960289361
KCNA3	6.25602850396331	6.62677838126102	2.66451539685059	0.00135409313346166
CD53	1.19124427346773	0.917458522084824	1.26609378620024	0.0864054787520451
DENND2D	102.985634367322	-3.04194193620332	0.238520610991578	0
CHI3L2	1.44599644871234	1.87847911910045	2.95995096270911	0.0512323375302456
OVGP1	11.6479278724899	3.25297798442245	0.764884368502648	9.87760300000951e-05
WDR77	975.335371137068	-2.10194894641113	0.096832068170732	0
C1orf162	3.58290387994967	2.72874198504113	1.32144598401444	0.00949665249950854
FAM212B	101.111615153457	1.72518182929409	0.208618999431343	1.35132184603224e-05
ST7L	154.36456161245	1.04276539150759	0.164098869947802	0.0540050187313365
PPM1J	27.0751899129809	-3.07012325088715	0.476439218286584	2.63747078833663e-07
AKR7A2P1	4.95337907327214	1.56293922868049	0.84598792350881	0.0291229271711033
LOC100996251	4.77080808274488	2.37965890166736	1.03143298532654	0.00874956583952045
LRIG2	191.036078792454	2.08877161832973	0.164455464262165	4.69513198622546e-13
PHTF1	313.136426391637	1.9629214437686	0.180922378520578	1.63283183097983e-09
AP4B1-AS1	3.46066336760663	2.73750928253984	1.27820731322027	0.00841077981332194
PTPN22	14.8385992332653	8.30665112852701	2.70997129588211	0.000240374430964213
BCL2L15	3.10469869877011	2.49316080582766	1.33344122389911	0.0134728647345087
OLFML3	37.2785198156857	9.70492526330446	3.03448314504213	0.000133658582568896
TSPAN2	32.135473801868	-3.55267657126694	0.510006511477143	8.10344096494193e-09
VANGL1	1471.3867741372	-1.1117465553824	0.0893411668622994	0.0106207160968751
NHLH2	1.96459851792807	-1.22081916615427	1.23988011679886	0.0613219476318178
LOC101928977	2.26553373565405	4.32145414539105	2.68640715348435	0.010753040837839
SLC22A15	191.223619547072	3.15363656019946	0.313136034878588	8.54660236499347e-14
LOC101929023	1.2807034258262	2.13759153020148	2.88147520338689	0.0441187767819664
IGSF3	939.593093217997	-2.85074592297652	0.134154596280782	0
LOC101929099	7.66330479270715	-1.66423479052637	0.692762330316945	0.0181178918426603
TTF2	871.870261070678	-1.10617624516337	0.101032611473534	0.0154545148802324
TRIM45	55.1947235551591	2.23521443910332	0.282493952906629	2.3384597789582e-07
MAN1A2	1144.32862979022	2.04040760253479	0.105176925137696	1.94667484677254e-25
FAM46C	25.6104517875208	3.58492217170761	0.478871133876951	1.07183276076079e-09
GDAP2	581.415746989969	2.2774966732786	0.134023560436154	5.20390647941102e-24
WDR3	1119.97204428681	-1.16321285648637	0.111305432479192	0.00672534277279791
TBX15	91.7241949583541	9.06840950984953	1.29417282730792	6.52273437680383e-12
LOC101929147	90.0701805947251	1.47396654527035	0.214198522557394	0.0010138650009743
HSD3BP4	2.06570105620471	2.20813848431068	1.7672248901374	0.0280982968985017
ZNF697	314.040645748751	1.71464762043979	0.186497639905709	2.58676329203717e-06
PHGDH	1704.68699404414	-7.74235490839791	0.232318927147676	0
NOTCH2	3641.11257049087	1.83484111920314	0.0854314803585675	5.62616565023581e-25
SEC22B	590.679502411889	2.14078601942675	0.106966209153336	5.69423825671606e-29
PFN1P2	4.78450337738919	6.17359843121194	2.57483386131028	0.00173173296400879
NBPF8	86.3982770274805	2.67144704780684	0.254350089039807	6.69178736227424e-13
RNVU1-19	12.1321354953536	7.97496530098078	2.67063178947783	0.000312611438067679
SRGAP2-AS1	0.879895067851719	0.953267848115448	1.5116839313641	0.0812401661899746
RNVU1-17	1.2197815388104	1.84560950928863	2.66820792281701	0.0498251701011794
FAM72C	17.625164009802	-6.37883555183084	1.31070488739155	8.00363768795578e-07
SRGAP2D	13.1416245586987	-3.85811062145269	0.751701321248823	2.98034956288879e-06
RNVU1-15	9.00623297848911	7.44997239715397	2.62370657269368	0.000497963915288411
NBPF15	101.139074025101	1.10270638200346	0.181744841900434	0.0340743118311425
FAM72D	24.8153971610675	-2.09251589032825	0.390134343581259	0.000170818537785293
RNVU1-14	14.1860768581326	8.2483987827436	2.6904364629678	0.000242254590612062
NBPF20	16.2178806070443	0.963002426032057	0.446619157549876	0.0881270709456239
PDZK1	10.4902900200334	-1.12399932024656	0.512568697094225	0.0554300345945664
CD160	10.1032267153112	3.24423733597858	0.769934255941406	0.000114535306548013
NUDT17	10.691471533501	1.71384414165808	0.566429144218241	0.01049151966236
ITGA10	11.2237263805724	4.97788958852265	1.04801661070919	3.08417611239781e-06
RBM8A	811.44900299194	-1.18200150645314	0.159480204074282	0.0130536835410011
LIX1L	269.677324253926	7.06969873522383	0.399179215084765	4.93927743258807e-55
ANKRD34A	6.79856007228145	1.4051592448695	0.782846303402218	0.0364980072019502
POLR3GL	134.253509808982	2.52741230916237	0.191573081932906	1.58896927591978e-17
TXNIP	1507.47093566156	3.30757200022483	0.267902982732696	3.84390062658773e-20
RNVU1-6	16.6561589658984	8.52983121917132	2.71878478082864	0.000194056746004415
LOC101928979	3.7499467678655	3.78177439960675	1.52230632270984	0.00272602389622664
NBPF10	28.1089690788411	2.5126891741591	0.41556703772376	6.17035886386622e-06
NOTCH2NL	44.878300016522	1.1602768474353	0.343250037534869	0.039450540056843
RNVU1-8	2.85341782757909	5.05006823312113	2.56837645102065	0.00519676415775911
FMO5	3.68112732749564	5.64959856919791	2.55311300061619	0.0027605123553227
BCL9	154.038561102173	-1.8859859526447	0.180871299210068	1.402001410263e-08
ACP6	214.902826065016	-1.7192930828113	0.149726346939952	2.51184159580874e-08
PDZK1P1	1.21923008350262	0.840444436246569	1.23106591324448	0.0936015979798393
RNVU1-7	3.55259425430559	3.61283393690133	1.52005878279047	0.00360963346232937
NBPF11	32.0665503690494	1.08149419952893	0.338925105845298	0.0555463855325873
MIR5087	1.1594237579004	1.4947502994545	2.25011042088331	0.0580398462533067
RNU1-13P	26.5703172714125	9.31618686037046	2.80051471928639	9.16874046880207e-05
LOC100132057	10.4385599725978	4.85864436692442	1.0461514191706	4.98952472238997e-06
LINC01138	35.3053518271826	2.17554154648762	0.333903448990316	1.11672366589897e-05
NBPF14	47.3364744768141	2.96871089020175	0.36932055329952	1.53687399006419e-09
PDE4DIP	570.912189124898	1.99643467285725	0.117728408909039	1.49203619995542e-19
LOC653513	1.92565991549336	1.97907062863383	1.71816502541403	0.033804405564096
NBPF9	57.8347920571911	1.13978426039232	0.271773655912016	0.0366866750932582
LINC00869	27.8257409937578	2.07379498744847	0.369892092859937	0.000118988792375199
HIST2H2BF	107.014218560495	7.55340497635822	0.729117945087702	1.09210774024803e-21
HIST2H3D	35.064715731611	6.76105217714082	1.00781049351795	1.76886573464178e-10
HIST2H2BE	294.854135207509	2.15072796670171	0.136640271677793	2.35582223226657e-19
HIST2H2AC	256.026578767452	6.57680045746672	0.352739329601911	3.9857517095855e-59
HIST2H2AB	90.0957391879682	11.3768171682555	2.97899608862599	1.29600390221847e-05
SF3B4	1072.6935251773	-3.63523016669102	0.10502489306267	0
MTMR11	87.1240537846614	1.3729217708459	0.220974722825731	0.00390548193942684
OTUD7B	561.644560030079	1.33454629983468	0.118653220657663	0.000161277928234623
VPS45	453.455960819962	1.13660435389133	0.140253019043367	0.0177134851950897
PLEKHO1	86.3834338992463	2.83122617145834	0.242086176986142	4.6699305917444e-16
CA14	6.64829502460768	0.931929221890893	0.709042019071203	0.0891326729942876
C1orf54	4.83784459519818	2.9173329784939	1.05771562275702	0.0028154505384355
RPRD2	674.493007738621	-1.73174977121805	0.107042399634965	1.10201887770668e-13
TARS2	409.315860223241	-0.990486139236809	0.113620137525705	0.0882181369927708
FALEC	1.11428219072849	1.26931855447994	1.95345578131949	0.064940671919106
ADAMTSL4	71.1503237709997	-1.18794744071539	0.349070500041349	0.0355024636321696
ADAMTSL4-AS1	22.3809996348563	6.09371334169844	1.00185276053854	5.38388563276578e-09
HORMAD1	13.7205510947179	-3.71829194641512	0.696295756300672	1.86022010081754e-06
CTSS	163.3164532528	4.18801586046919	0.383954842929834	6.76817576734642e-19
CTSK	31.128669612444	2.24278076411175	0.385560142165247	3.95981522823102e-05
FAM63A	51.9863503672792	1.9994546120154	0.279009824501328	8.22874009874516e-06
PRUNE	257.77845650035	-1.06858464925759	0.148289206004821	0.0398777490236458
MLLT11	1151.83622926688	6.33507615015474	0.284712244419755	1.83056459541949e-81
SEMA6C	17.9049293291511	1.5206377562753	0.50713495154947	0.0162969457438966
TMOD4	3.02189451727092	1.38786872292183	1.01980587248975	0.0450634327431648
CGN	137.421363509479	-6.26217025595279	0.436402854269541	0
TUFT1	395.603412821794	-1.4587336212302	0.145940350691107	5.21682029858953e-05
CELF3	2.35846600130323	0.865882676863356	0.964188977366625	0.0950368245497758
OAZ3	7.4864202459221	1.37761187797866	0.650680471347272	0.0332090454599186
RORC	1.21434325369566	1.45253930046101	2.25139683256618	0.0598471249182017
C2CD4D	3.28684479414982	-5.1429862170498	2.6272226810331	0.00518903695487767
LOC100132111	2.23703132532995	-1.83522277022301	1.80345134598337	0.0398119697516064
THEM5	2.42210503060493	-4.46835064877298	2.60727331103054	0.00896853315487862
S100A10	3803.34961839057	-2.81968827110434	0.0944364452015765	0
S100A11	4451.67174667826	-2.84868636848784	0.146216952232709	0
TCHH	7.09022186370498	-3.11058499442733	0.947115902529886	0.000965684528666395
FLG	27.3071778102281	-3.92452752220897	0.553001348426433	1.93594782061137e-09
FLG-AS1	4.01254197478228	-3.72826327230531	1.53145962788274	0.00305413784937469
LCE5A	2.86109099697209	-3.04978066272063	1.57150738688629	0.00956856733361925
KPRP	3.53423237903919	5.09990910451333	2.87385799386822	0.00729193969137269
IVL	274.876770361255	-8.49153989841522	0.641979832783626	0
SPRR1B	19.2643971698998	-8.67565898385925	2.79319850179266	0.000205041564585599
PGLYRP3	1.33762363895058	-1.87225390512087	2.81859397900769	0.0503417062066317
S100A9	13.9279778204365	-3.05990408959712	0.684611342632022	8.22569410753016e-05
S100A8	4.62795510825563	2.81339810566953	1.04634315046898	0.00348537371013906
S100A6	6345.61108271162	2.02596692004585	0.121485055437757	1.73932362908782e-19
S100A4	113.473897607881	-1.55512223188962	0.266192956582125	0.00148030891549736
S100A2	3629.77771600955	-7.32618416005697	0.233389753251894	0
S100A14	1457.94241621273	-10.1011696239736	0.482944688465153	0
S100A1	4.47605066309655	0.922017738822055	0.783438724819883	0.0894079131835619
SLC27A3	166.2004251311	-3.56624225567507	0.203797603326795	0
GATAD2B	414.89137551606	-1.06442500065773	0.162566631657137	0.043979720557634
CRTC2	306.101541131777	-1.52445334441082	0.186004902852747	0.000160836482976751
RAB13	419.191720623481	1.0809260872716	0.11288864767543	0.0264102210482997
RPS27	1596.74050013172	-7.65417784255362	0.215909403441958	0
NUP210L	11.2466563985074	7.80186756746208	2.67820320739558	0.000396762316772839
UBAP2L	1844.57617486924	-1.20072870658701	0.119184262195091	0.00398213334820832
AQP10	1.55318824934488	-2.94608385268858	2.87786625163511	0.0285821217757533
ATP8B2	644.52210320519	4.33824587362065	0.159864012657369	6.2644909589649e-100
UBE2Q1-AS1	1.30679620979379	2.28002885156887	2.91865942366886	0.0411441988579259
CHRNB2	10.8963474970877	3.98874879798064	0.84535555182672	1.03275729607052e-05
KCNN3	1.98197806699492	1.28824501526685	1.26876627920267	0.0572589228943932
PMVK	222.032185382642	-1.26329924157054	0.135286577063547	0.00201904805523594
PBXIP1	371.933338782457	2.17807138093179	0.161150856820179	2.93331368539609e-15
SHC1	3085.93097473724	1.9963427500757	0.097998572023258	8.46252774268065e-27
CKS1B	346.173109522315	-2.54846536369176	0.185106209934599	0
LENEP	1.40141898764622	2.08017542846071	3.05931969289941	0.0467324665164875
DCST2	4.2426291920911	2.47493404517375	1.25743181983054	0.0122611564034076
LOC100505666	24.171175678755	-1.58196540984515	0.427140587619909	0.00833341691074938
EFNA4	64.3985863979851	-1.5110553457746	0.244054519802735	0.00143834878433098
EFNA3	50.2114667841264	-2.04863852515716	0.331752354021744	4.90569733610951e-05
EFNA1	175.088822086771	-3.11747347289777	0.202881352925301	0
DPM3	109.042180311018	1.27053529959691	0.190701417821987	0.00741198355467176
TRIM46	13.8013200566674	-2.3508215217004	0.618728653346028	0.0011107123878072
MUC1	85.5541518639423	-6.13191612221585	0.530583621396611	0
FAM189B	475.739596656026	-2.64914714891849	0.208806609944563	2.8383677788338e-17
RUSC1-AS1	1.81253980974439	3.64844587489348	2.76895729715752	0.0181763222373048
RUSC1	647.651189050585	-1.53018009067214	0.0948658836036993	3.68238074094714e-10
POU5F1P4	0.985394415933632	1.03108735310886	1.61206133831207	0.0759508279989956
MSTO2P	11.3315615921709	1.50455119149638	0.561124492445741	0.0195921750397307
YY1AP1	482.619145732062	-1.11420533424588	0.144263682951037	0.0232966622408284
GON4L	423.791106948056	1.10381725976868	0.137254515514741	0.0246876774013571
SYT11	8.22553063727254	5.26482614465393	1.36454533357852	5.57646141952081e-05
RIT1	472.187938241658	2.55624462405339	0.135011304080157	2.65609100307006e-33
KIAA0907	363.182972748656	1.32929657237618	0.133872695954246	0.000494451490961011
SNORA80E	3.52287830537277	5.56462712671564	2.5570876037352	0.00303814977923375
SCARNA4	5.76531306079888	4.64106499971892	1.39204825669165	0.000307906657628626
RXFP4	4.04865334155634	3.07282719512199	1.22030355881444	0.00383621664366151
ARHGEF2	826.612807577486	1.06055123436819	0.201963566314	0.0511205377090893
UBQLN4	480.597862539094	-2.48786418536409	0.114795244210449	0
LAMTOR2	297.601824558366	-0.986754804141836	0.1127107638484	0.0921692381220511
RAB25	332.417858621065	-13.4090275605808	3.29877158454476	3.72009156894032e-06
MEX3A	46.0670049721648	-1.13288142970857	0.271542461995339	0.0380861523558559
LMNA	8023.35536235216	-1.18454399437256	0.0869000258200232	0.00130928948912639
SEMA4A	148.966440215153	-5.4377240245797	0.34029724331155	0
PAQR6	13.98160230285	1.29440919629631	0.463920983598956	0.0306444319577894
GLMP	136.579620146507	1.20135332260389	0.169064549296639	0.0117987743668828
C1orf61	4.08483647668925	-5.73039908236655	2.57834941222994	0.00265307680218235
APOA1BP	759.602542102992	-0.99626097157373	0.118467458281726	0.0817324409639116
GPATCH4	517.395947894331	-1.06778100661582	0.155052241761808	0.041312246059053
NES	17.9011691995191	-4.6945405497497	0.786894667080135	4.83078352566667e-08
CRABP2	107.843743924485	-2.92459990079126	0.250510463714673	1.84325018322065e-16
ISG20L2	675.10640763374	-2.01091190546337	0.103858207470619	0
PRCC	776.133668927403	-1.5067098792051	0.0954736649345641	1.7509199598558e-09
SH2D2A	3.04986626670604	1.34779764417667	1.05748970502287	0.0487631447784294
NTRK1	1.17520407774429	1.5348812239284	2.33651367269667	0.0569081320148811
LRRC71	1.56450015207141	1.33202414942684	1.55772750205881	0.0587843916734749
CYCSP52	1.12789268881807	1.54927740545439	2.3105152671387	0.0558958668104359
PYHIN1	0.885333352966459	0.821973447605874	1.38672297667575	0.093370143552581
AIM2	282.378608889379	5.67717798908486	0.30010975736399	1.87298499753991e-57
DUSP23	49.1181159430479	5.09418013803414	0.518899574396209	3.14857195908117e-17
SLAMF8	2.11328710475171	4.20022525450646	2.65733925869203	0.0115738984600247
C1orf204	6.06523637382085	6.68924612959705	2.59020989391355	0.00106594139971532
VSIG8	5.10159509834618	6.32957562670858	2.5713074103303	0.00151748953652939
CFAP45	16.0835008240622	1.27786612666733	0.448075982220759	0.0312946885034574
TAGLN2	5524.16189272292	-1.74065098772531	0.0715554556205239	0
IGSF9	181.836329838129	-9.94494067845988	1.30264464658266	9.23251987814709e-14
IGSF8	232.645791396519	-1.68919544458427	0.30977669043449	0.000978078233798805
ATP1A2	1.34593538574516	1.61826839905617	2.55569839494026	0.0553912749295783
LOC729867	4.70160033873551	1.6492284796325	0.930274774744236	0.0272479332516656
SUMO1P3	4.94597968354057	1.2244221126377	0.855150152488409	0.0537754217124897
NHLH1	2.68426266462127	4.68730990636427	2.70463011726967	0.00831137410472398
VANGL2	56.3409377605705	-6.44945610151809	0.728713053593639	8.43936971119211e-16
SLAMF7	47.2313373642174	-2.15840037619017	0.513544639751445	0.000900177116601803
F11R	2194.75777113591	-7.43513217196039	0.505794215562174	0
TSTD1	49.0363689249247	-7.97785520929665	1.29460943894545	1.10489391963399e-09
ARHGAP30	14.5880585895765	2.82133072403888	0.585023314836361	5.82795762091916e-05
PVRL4	93.2453382403072	-4.51046032793887	0.361187591372017	0
KLHDC9	6.99168830636543	-1.62413132775177	0.780447218625976	0.0230587345028938
B4GALT3	414.479316262481	-1.01193405362808	0.141152392762187	0.0702260348060884
MPZ	13.722018581407	6.07193382071025	1.37039898581133	4.81056914048923e-06
SDHC	459.023159941259	-1.20688855653932	0.116308189770747	0.00308630129564262
FCGR2A	4.38758673009185	5.98032719992937	2.61170705972987	0.00223857611679161
HSPA6	9.02095664296994	2.86987914677024	0.994497826717464	0.00240088113204128
FCRLA	5.03624696515291	6.12820351135486	2.68953495112518	0.00224273844547642
OLFML2B	15.6768978744052	6.28916146519767	1.39509698288604	3.15490673302347e-06
NOS1AP	44.1473998193106	-2.02650674370981	0.377927714100301	0.00022757688074873
C1orf226	128.318372248727	-3.04234907594935	0.281177709856064	4.62485730166082e-15
SH2D1B	1.2931857117042	1.39497783782392	2.20672101710944	0.0612817464764404
UHMK1	3979.06615102875	1.72395580103074	0.0823208369553525	9.57058739863005e-21
UAP1	1123.65703707291	1.1776871152967	0.147683418668632	0.0116436999870212
DDR2	635.457259630649	9.86021840076528	0.644433500995332	6.93287871278004e-46
C1orf110	1.14581325981081	1.22694613812538	1.90085889609692	0.0670022457482976
RGS4	45.8123316816842	5.45096438558123	0.718202492977434	8.02815407636328e-12
RGS5	76.939307565909	3.020099440008	0.272633030583478	1.58452528027488e-15
LOC101928404	0.914160064794144	0.975936324202343	1.54550894715969	0.0793193820079466
LOC100147773	9.8566930587575	3.84636278370902	0.839070327789458	1.96333050154008e-05
ILDR2	26.6539915953579	7.18715192596759	1.29378091916645	2.87204096901147e-08
RCSD1	217.006245868837	-7.48911003312092	0.516178825684875	0
ADCY10	3.25632439999579	3.46296947262669	1.51826934881568	0.00466962006999405
DCAF6	710.771309054777	1.00963798535625	0.0935771760601088	0.0685420593498975
DPT	11.4772129015238	0.915492355629313	1.73286238504606	0.0840175712702757
NME7	219.225171957355	1.25884116886068	0.145681531550437	0.00309707402540371
CCDC181	2.43468889861186	4.65938832182923	2.59143488731618	0.00750333403554175
SLC19A2	193.087052411866	1.30926984153309	0.18772470273853	0.00439062493214416
F5	8.12423491102518	-2.46372836063844	0.770829057130494	0.0023058462307764
SELL	10.4338308143271	3.87844619773268	0.917303337698948	5.33442275804883e-05
SCYL3	146.404106717457	1.05015669322482	0.162077550132056	0.0503786926473214
LOC101928650	0.801052609843179	0.841508032072783	1.39593478654227	0.0913860021671223
GORAB	149.497992939987	1.78253932235436	0.177167232765128	1.93523177061558e-07
FMO3	61.4075840645893	8.42995455620239	1.34232248848968	4.99200841195604e-10
FMO4	15.694107937928	2.62442682927072	0.648018779600977	0.000438218740346975
VAMP4	266.0299947457	2.7793117321075	0.171376544558786	9.58556580965448e-28
METTL13	2898.49099900738	2.98114995809461	0.10219015902693	5.30826700264955e-87
DNM3	186.282407582709	6.84169795309583	0.434663349216935	7.0834372057373e-44
DNM3-IT1	2.48256439364387	4.64562969947688	2.63378870598003	0.00793063541475302
DNM3OS	13.2088546551738	8.12878321786867	2.67748690461689	0.00026587269198929
C1orf105	2.73213815965328	4.89797866419693	2.59386996362696	0.00609320462355593
PIGC	1904.45172122363	4.43933771798121	0.118303064854585	4.28270950058455e-189
SUCO	6842.68512825169	4.98003007316533	0.109147137062538	2.18073929118538e-294
FASLG	1.36985834795843	0.811430532144797	1.4331099595124	0.0937868947325574
TNFSF18	3.98873337193539	2.03998219042658	1.39370535384775	0.0251873340583335
TNFSF4	12.2998710513684	4.21550842601352	0.828637313180701	2.10408492475714e-06
LOC100506023	11.4711863189026	2.09000637858277	0.637330799778527	0.00371878938127707
LOC101928673	8.26719200792096	1.03656344364762	0.567690591943173	0.0722632521765197
ANKRD45	2.01810022079348	3.93626829103561	2.74388029139231	0.0148910825413399
DARS2	1290.65743635359	-1.38609322065317	0.0870376751444194	1.76616442534118e-07
GAS5-AS1	19.9227466412985	4.00645085696747	0.604343177230709	9.67037227156752e-09
SNORD81	10.353476414309	1.85981491668688	0.632302000145188	0.00838864596820624
SNORD47	24.4742508636873	1.40507323756823	0.485258566258423	0.0219279907606585
SNORD80	24.6007709076711	2.83545237890114	0.454818184704579	1.09599442880847e-06
SNORD79	14.5845528261135	2.8485118794881	0.561505520332197	3.08362389725129e-05
SNORD44	16.0507819493543	1.49669785811558	0.455197701865728	0.0143930643637115
SNORD77	4.84193300911472	1.33530197189284	0.785453586368582	0.0420560384750841
SNORD76	29.9413762504379	2.36971329673193	0.388843017139055	1.09771204346736e-05
SNORD75	2.10185907921444	2.22438960866965	1.76139436704859	0.0274860793457144
SNORD74	11.5416129739716	3.74301831535257	0.802221724164555	1.69833944911953e-05
ZBTB37	60.8724631947823	3.2977831502974	0.326521139899102	2.38581720201797e-14
RC3H1	668.929433904781	1.44483510445134	0.117991092473428	3.56402206263903e-06
GPR52	1.26709292773662	1.89900471121108	2.77423736915424	0.0491285914585756
KIAA0040	506.670957070868	-14.0919431923	3.37584121159759	2.11684765626653e-06
SCARNA3	1.59393300671152	3.23113008577767	2.84080688897113	0.0235127093367344
PAPPA2	34.8090845346413	6.88408019135974	2.20803162175463	0.000262457424915782
SEC16B	10.3173519119841	5.65909300484212	1.32860205455337	1.17012874120661e-05
LOC730102	29.0616516287363	4.81611803341946	0.608902648833922	5.08055480225293e-12
RASAL2-AS1	23.7749851270507	-1.37555290157254	0.365539423263923	0.0162614029188527
C1orf220	4.89539630249136	1.36874616244889	0.772144599364232	0.0388954728453116
ANGPTL1	6.59161755281685	4.85323002855518	1.38675779332866	0.000188536041169649
TOR3A	549.523186617074	-1.18000487890521	0.125413786461398	0.00716353877332751
ABL2	1689.52121081117	2.37067631086099	0.138842079013259	2.62079628969074e-25
SOAT1	943.537207046696	1.15278270448268	0.11321153143203	0.00854488774988811
AXDND1	3.19001891536988	3.26686745801475	1.62767585947533	0.00781396689465504
TOR1AIP2	1954.58444730449	2.06212853948563	0.0882859545341832	6.04523950079344e-36
CEP350	1528.47027883226	1.63503777030212	0.110823049023628	1.6075710913051e-10
QSOX1	2586.36534999719	1.83287786780921	0.397999866721643	0.00144945555730561
FLJ23867	256.162461647459	-0.998458213496559	0.254148506113772	0.0779383509040137
LHX4	8.18756819354192	3.46673942228676	0.898584349836639	0.000207213744746862
LHX4-AS1	20.4452139253767	1.56903645745329	0.417585602874825	0.00832239468195936
OVAAL	0.847068815075834	-0.876634836183483	1.43500532766225	0.0883548295680091
KIAA1614	29.8112613530271	2.7590677048589	0.42487304208908	6.71414764196558e-07
IER5	1015.03347793363	-1.58177362002489	0.233592333888417	0.000456210653689053
TEDDM1	1.2328279307942	1.69640581098526	2.54816144773185	0.0524016227491108
RNASEL	163.900051648452	2.23169753129695	0.256423167731355	2.53449869175359e-08
RGS16	32.051111768589	-6.50408051933372	0.987710412396129	4.03613485762267e-10
LAMC2	4099.72949615915	-8.74889559502448	0.195512589407123	0
NMNAT2	24.7279318797813	-1.66350401623826	0.414955379577153	0.00494658388551252
SMG7	944.122491838507	-2.02378756038824	0.154929134676865	5.15181476068233e-13
NCF2	114.156417253203	-2.30341697310405	0.275186389142547	3.88255635569693e-08
RGL1	267.143820196857	6.26288443914513	0.32089536634578	3.78610860566429e-63
COLGALT2	3.50375791485635	3.63505309354286	1.49568486024773	0.00323410773358069
C1orf21	266.436107376784	1.68422051333863	0.19968137524236	1.65130808955252e-05
EDEM3	1079.49667139263	2.06562095329218	0.0953697285427412	2.50662818411461e-31
SWT1	73.2280217681527	2.23691371190856	0.250221204384891	1.11430521391285e-08
HMCN1	3380.75419845948	8.90867935379583	0.227164213698328	7.87331120840716e-269
PRG4	11.4372263816822	5.02229414327004	1.03624291637987	2.07881746776816e-06
TPR	14723.9547663944	3.87339597125576	0.102981961183522	1.34307801277409e-174
C1orf27	2924.61024638914	4.0089608287226	0.111365217589627	4.70963269785456e-164
OCLM	39.9721694713288	6.9792024539633	0.984985896265323	1.99841583758386e-11
LOC102724919	6.78524713329572	6.86494053017448	2.60853608801251	0.000921493335388717
PDC	4.03076215647222	5.78059833927573	2.58843602829104	0.00259599537725902
PTGS2	13583.1169819	6.70424197778643	0.552594134357057	1.59799812939693e-27
PACERR	77.7984818747459	8.8069457031085	1.32405194060786	5.71604376241346e-11
PLA2G4A	366.854286468272	2.3797716565124	0.200292165689653	7.41301460053098e-14
LINC01036	2.90616750162004	5.08019068322308	2.57120381976367	0.0050968829346048
LOC440704	2.25578537763615	4.41721396800046	2.63885042717421	0.00976251610654912
RGS18	1.53301111969572	2.63909680941456	3.13060489461071	0.0362787901893641
MIR4426	7.71161008964067	-1.51709610665009	0.666495552050763	0.0239721604104598
RGS2	213.130735537432	2.58378879548116	0.1795251230531	6.48917870589948e-21
TROVE2	590.071885888367	1.79134192855447	0.124579404309463	2.92675526163946e-12
B3GALT2	7.05817994010945	4.18175197570494	1.09366334010123	0.000116571923151632
KCNT2	6.00697680735306	4.71385196413229	1.38930198212098	0.000257073379139234
CFH	1302.45212388261	3.0301789407511	0.118395213997914	5.55419218443494e-69
CRB1	1.31984260177758	2.20668796327981	2.93711925642687	0.0429784165250974
DENND1B	343.184439443925	1.44384838570746	0.169411919996579	0.000302502614583811
LHX9	4.03952804615832	5.81741853783315	2.60900819078674	0.00261010353986123
NEK7	1708.04137707276	1.05593216364249	0.140674591827194	0.0438755644278531
PTPRC	2.30036283870226	4.47352675903369	2.61564943957163	0.00903807683876354
MIR181A1HG	8.60052087090021	7.34180665022309	2.61932887177873	0.000563355090298398
MIR181B1	0.879895067851719	0.953267848115448	1.5116839313641	0.0812849594941576
NR5A2	34.2351830016264	-1.50646719090746	0.361726238132534	0.00768852744254204
ZNF281	750.291962658588	1.06186203845508	0.151605397946173	0.0431845556239188
KIF14	1142.76264926392	-1.13101619831394	0.119623777738115	0.0142462904194239
LOC101929224	2.99462454398782	-1.0038026349424	0.919957011923024	0.076963002949534
C1orf106	468.204261119995	-9.96087573453155	0.807493704675353	0
KIF21B	33.3442658647611	-2.96825896075987	0.422915646621613	6.04525377607227e-08
ASCL5	1.67760760702237	1.41252246130776	1.63110272400301	0.0546191869960488
PKP1	3221.1725045644	-14.1842069914014	1.32446567821789	0
LAD1	2737.01398097809	-13.9330414090318	1.31775527438045	0
TNNI1	10.260105350701	-4.19324156114166	0.919864396690101	1.37375869632196e-05
PHLDA3	866.142245721623	-1.07806973128565	0.0839892718318115	0.0189540246814383
IPO9	1921.07005479764	-1.22271618114166	0.0734563019179214	7.53826899376091e-05
SHISA4	72.6847884414808	3.84577634773777	0.310561335515376	1.89229306892921e-22
LMOD1	7.20215482820457	5.03045515115694	1.40574494870457	0.000134814863838267
RNPEP	1520.57913454558	-1.60422221512722	0.077129429811394	5.2412667707937e-17
ELF3	785.714604973493	-4.49920232177404	0.757233403951088	6.83569603531839e-08
LGR6	26.8775146230526	-4.76278369172558	0.644954776637205	8.58101748700382e-11
UBE2T	638.816726173928	-0.996581449855858	0.116043954121997	0.0811058436886976
RABIF	226.62220042457	-0.995325445974997	0.194038381456367	0.0805687032133332
CYB5R1	567.025062338759	1.66036095603951	0.1204878470281	6.67768550807015e-10
TMEM183A	246.452591938489	-1.3155638083198	0.165245495618967	0.00222194924272066
PPFIA4	72.6582085142807	6.85920032106059	1.02808400052123	1.9827306889946e-10
ADORA1	1.2355745094523	0.937143387547987	1.28671136617287	0.0840625292763706
BTG2	433.830975195207	-2.72719473331014	0.169374503673105	0
ZBED6	468.741457677629	2.51709353743261	0.118105700542922	1.66663779599614e-40
SOX13	1041.38193174592	-3.72537797166612	0.196564982821801	0
ETNK2	117.379428918922	1.22652710355621	0.195398512645848	0.0125707648053813
REN	1.00295761393372	-0.77085161343557	1.36618591759452	0.0983850604786572
PIK3C2B	331.132686532358	-2.76900430381508	0.150151386973205	0
MDM4	411.126051247595	1.60109588182603	0.141084733551818	3.80739876221751e-07
NFASC	56.759966444399	-3.07148735475811	0.330451167130233	5.01022347682673e-12
CNTN2	1.84680480668682	3.77175826848918	2.72976213833139	0.0165658405632335
TMEM81	14.6747697216647	1.41449122468243	0.512709246883926	0.0228940504491102
CDK18	189.094984035257	-6.06451658224776	0.356901257179866	0
SLC45A3	120.206346690018	-1.50343282034749	0.179939327422083	0.000174565188199246
LOC284581	11.9301089227323	-4.36491424884627	0.921732602962514	5.95357420229275e-06
RAB7B	115.279730389439	-3.32460403326686	0.399908892083468	9.89137102659013e-11
CTSE	5.25207366094386	-4.35004577623422	1.40653596264962	0.000621602582403371
RASSF5	174.760788166421	-2.16931075275738	0.185029746661486	3.82083761993667e-12
DYRK3	254.129150554346	2.70983099955766	0.268045796654188	2.32351082628414e-12
IL20	7.3703106946918	6.97246129361868	2.66413097609548	0.000937276896474744
IL24	260.157286756788	12.6966842354981	3.54398405028077	2.98205128477286e-05
PIGR	2.95753660338149	-2.84959672658377	1.65078433946155	0.0134571048923928
C1orf116	1395.91191954994	-11.1640451811235	0.708417858278174	0
PFKFB2	355.84972175881	-1.2399638473436	0.145839741501052	0.00441799416851087
CD55	470.45312689922	2.6687865811975	0.260327461525558	1.85447873599114e-12
LOC148696	14.2322896054527	8.26385641893632	2.69528299629265	0.000241000751448031
CD34	2.54018824669377	4.72884123565154	2.59963055831497	0.00717335683048696
PLXNA2	1713.8293254026	-5.4204994309585	0.12881365886449	0
MIR205HG	324.505788121607	-13.3762461472543	3.30222008580296	3.86274095780538e-06
MIR205	1.40693952903808	-1.20768051655427	1.97359642434127	0.0684584133276184
LAMB3	4171.68476662383	-3.45696105748558	0.161362670144509	0
G0S2	63.1811411434542	8.18482896594637	1.7601335672328	8.86672183428281e-07
HSD11B1	24.6289467868097	6.5273506941675	1.97533602589143	0.000174095985272714
IRF6	3354.26235733427	-11.3070333313242	0.481391501888663	0
SYT14	115.447080276653	4.79510245483405	0.327635750730628	1.04414026233609e-33
SERTAD4-AS1	21.9683405112829	1.6143826979726	0.389478724793704	0.00518130826488501
SERTAD4	169.620173152531	-2.8277438556535	0.192959435096609	0
HHAT	75.6347029902859	2.42119225965758	0.303175966160024	5.17769853596833e-08
KCNH1	29.1271011600179	9.20532837108872	3.05917805474939	0.000251815998374439
TRAF5	119.651746350953	1.83016723262876	0.189002255366258	2.10348428350104e-07
LINC00467	53.2275880508363	3.31129789447201	0.357327659082832	1.20832190830024e-12
LOC105748977	1.05392440981848	1.37229053973826	2.04925942120031	0.0610409762762229
NEK2	833.745943585809	-1.09783767647397	0.154258551076965	0.0307005849967829
INTS7	608.832330019487	-1.3174011595889	0.118052765874617	0.000247937480154215
PPP2R5A	615.864816662269	-1.11154797947431	0.133646128712443	0.0219506901564615
ATF3	915.390448910185	-2.30585607824467	0.208808254092873	5.45358244378444e-12
FAM71A	2.53257687640566	-2.68742255881784	1.7091843404393	0.0174303160267358
BATF3	3.3766425003629	2.15625634521289	1.10478914634344	0.0156448159466599
VASH2	5.66467256641705	3.20126919298985	1.02669484869988	0.00122513690104534
RPS6KC1	681.042441032693	1.01004016089866	0.119496433906453	0.070352829551634
SMYD2	454.509515823502	-1.03189729495542	0.117393250300694	0.0527442442033103
KCNK2	2.51083751722055	0.978413573463387	0.99936164519605	0.0802115036561427
USH2A	5.39056810088336	3.15450627434124	1.0042010515167	0.0012176764395451
ESRRG	14.1219160783618	8.25292213001101	2.69575625129176	0.000247300822275288
GPATCH2	414.736017183041	1.36436044437918	0.130564785726151	0.000178361691873426
SPATA17	11.2750983415415	1.6382931070208	0.663041143027258	0.0180208110160026
TGFB2	789.622483179629	2.37681231284735	0.292323087180609	4.50409942035576e-08
MIR548F3	1.26158303530979	0.928732928034097	1.27465309569243	0.0849174668007525
LYPLAL1-AS1	6.58346225964946	6.82210723151796	2.61422539600463	0.000967744066749915
LYPLAL1	231.739086709861	1.55347202367684	0.131329431207165	4.86566267691575e-07
AURKAPS1	12.8799367959882	1.26928274297967	0.57506625247248	0.0393193839164984
C1orf115	20.0569480932618	4.67402612724053	0.746445971930483	1.21187947993823e-08
MARC2	35.2689342686163	9.82594829980987	2.83375294346393	5.80968444384055e-05
MARC1	5.10103099224039	6.34600171911841	2.56008643929152	0.00146338490800196
HLX	11.8275556308801	7.94241272660554	2.66503606591004	0.000322127584638836
C1orf140	1.01965941287606	1.24017109492861	1.86711626558129	0.0662177858527811
HHIPL2	6.34688857990776	3.41277138669589	1.01844354994203	0.000651973930468038
TAF1A-AS1	17.9152719458392	2.83531806546575	0.534782636077728	1.57918787881683e-05
MIA3	1163.81907833568	1.16477862347525	0.0994341812711919	0.00431626456393819
FAM177B	1.14093908080186	1.63942161042635	2.41862516255468	0.0535079241635362
DISP1	89.491378663206	3.27438557552106	0.248313891388066	2.05503159289335e-22
SUSD4	26.8178624348502	-3.24975321451943	0.476434191606499	4.29732404681885e-08
CCDC185	1.03122724140278	-0.780943236914389	1.37769040853932	0.0975433339894994
CAPN8	10.4783841993048	-3.54139011922965	0.799875236319692	4.64351112259604e-05
DEGS1	1428.96831157075	1.12667513850375	0.121776672541973	0.0157671371236385
CNIH3	62.1343427519536	7.09127962988791	0.889264532559085	9.8512044082998e-14
DNAH14	128.894580843233	11.9635209368744	3.04142497490786	7.30368796377925e-06
LBR	1778.31453022666	-1.42663443233951	0.10182549880885	5.57451577892354e-07
EPHX1	420.849632694762	-1.04586384809696	0.171055403871491	0.0530874579733414
TMEM63A	527.566698602861	-1.02748297082708	0.118787088697149	0.0565961675733769
PYCR2	942.589189987016	-1.88816450800483	0.126838794951118	3.58301911943274e-14
H3F3AP4	98.733386124582	-4.35079071246458	0.299838031022506	0
PARP1	3723.20971420073	-1.05162913586002	0.0909451089720813	0.0339241763525463
ITPKB	252.99684007124	-1.42449743328157	0.164429413806315	0.000350880531773876
ADCK3	236.514732154835	-1.72079768389664	0.146572829063979	1.25064645953754e-08
CDC42BPA	906.557042969665	1.30492458169865	0.111456064083585	0.000214366901726065
ZNF678	135.933862967842	2.12147106512758	0.17044147922762	6.39800310121558e-13
WNT9A	43.3070078861221	-3.15486215331613	0.362737811367935	4.44638547611161e-11
C1orf35	207.26203723753	-1.38358038585918	0.156252298767109	0.000503844555155316
MRPL55	292.336487480553	-0.980305363252446	0.119087395139403	0.0981510800821557
GJC2	6.88979140024449	1.70141334155545	0.691060370646121	0.0165839015353636
IBA57-AS1	0.914160064794144	0.975936324202343	1.54550894715969	0.0793639381006853
IBA57	141.08482960409	-1.60074422504155	0.18261723429978	3.12493893472743e-05
OBSCN	22.7865692083393	-1.44092399210583	0.379840790125469	0.0125409918896983
TRIM11	388.099059592968	-1.90846380303404	0.160989300092414	2.79408495437285e-10
TRIM17	5.70297786544581	1.79158516073934	0.883221486715629	0.0196976063227512
HIST3H2A	77.00630613779	-1.88343706880087	0.222045115178408	1.4111147538628e-06
HIST3H2BB	9.67597241579931	1.88656813953803	0.610195525333188	0.00696082229250191
RNA5S9	0.832583678925502	0.852771423382918	1.40622924128428	0.0898216931483836
RHOU	20.3331303635687	3.5125769232728	0.632352179584109	1.44569371520286e-06
NUP133	1305.54075231605	-1.43523308165533	0.0831642444755194	2.51746042991639e-09
TAF5L	496.612201246695	-1.09779030771968	0.104170572059852	0.0185728950355264
URB2	662.852311333083	-1.97946199995236	0.0956768724228132	0
PGBD5	8.5389770870571	-2.89546878784988	0.814796732129229	0.000737584090971218
AGT	5.35004065214401	6.32944460226335	2.63877914873011	0.00168528323010068
C1orf198	356.940041755577	-1.53934495874465	0.150575294759878	8.26726084730477e-06
FAM89A	70.486749218418	-8.52793383391263	1.29333710051137	9.36542189761798e-11
DISC1	1.16759597087524	1.3195573302223	2.03726333011652	0.0633044628532369
SIPA1L2	805.983696316007	2.35886048431392	0.22778282715168	3.64369708678493e-11
PCNXL2	351.033790224415	1.38115262842659	0.128509375355245	9.25523705015589e-05
KIAA1804	334.731407239517	-0.976056193126209	0.181101993884984	0.0938795615041745
SLC35F3	66.4973333142731	6.06922999128086	0.573067563222806	4.94705944271935e-21
LOC101927765	9.49394866515697	2.7208194389806	0.691071388617703	0.000457289743821343
LOC101927787	10.5945826579547	-1.8812213833763	0.765470792358507	0.0127654820317317
LOC101927851	1.34649949185095	2.34388017443069	2.95517226267028	0.0401747995070273
SNORA14B	5.78379084726049	2.17731267114883	0.838979616093889	0.00764713287817944
ARID4B	743.743593168012	1.45176446360461	0.100460972508957	1.3168586722689e-07
GNG4	40.0013006921224	-2.51847841863874	0.394707339648068	2.43750728557452e-06
LYST	810.620019089676	2.59460855576791	0.139327104384083	6.45044591440254e-33
NID1	480.322807577369	2.81449258862155	0.219293408589612	7.45567025209678e-19
ERO1B	108.85716624757	3.33391459464563	0.247795469505522	1.88716591440644e-23
EDARADD	202.304961683333	-2.96754628170334	0.214319905514812	0
LGALS8-AS1	3.94574190421225	1.18660582636703	1.011195607495	0.0608806621460079
HEATR1	1770.40611908405	-1.09132194694272	0.074298541679096	0.0109006084947976
RYR2	7.34632558827468	-1.5139991388242	0.696284784838789	0.0256161777379827
LOC100130331	1.1012357987447	1.31351992379948	2.00590059464933	0.0634671394493761
LINC01139	3.71426411222648	5.59284366691458	2.61235047599931	0.00327861468644917
CHRM3	9.36770356219681	-4.53279432622085	1.07868196379198	3.32539213508214e-05
FMN2	17.8823337966975	8.64548853582266	2.74352916849985	0.000184622808350897
GREM2	1.4856997307695	2.55974977060599	3.08687389520223	0.0373820990351525
RGS7	54.2203565640398	-2.5276247481168	0.286356541013539	1.46023289436045e-09
FH	2188.84310784204	-1.89705207491454	0.151826320138381	5.4597421784355e-11
OPN3	172.848693817329	-1.63721095389547	0.152658411870749	5.98396764854205e-07
CHML	657.665355765644	1.42629950837061	0.155203900872949	0.000205583661716268
CEP170	513.270893145765	0.997581948551397	0.123394706624696	0.0796314595630636
AKT3	586.955213380811	5.05244794522613	0.185499804880657	5.40353891248163e-109
ZBTB18	147.799986620982	1.4497296229588	0.225516556913025	0.00179657681976283
C1orf101	8.53351601223522	4.50837207312515	1.0840349441096	3.8206290425025e-05
HNRNPU-AS1	102.175120652664	2.9070883553537	0.242904379238835	4.44322001848456e-17
LOC101928068	5.03215278317629	1.62584059724341	0.859370475947502	0.025997855385078
KIF26B	29.0673148849047	3.82788236864244	0.657905181995927	3.10620520778197e-07
TFB2M	371.782268121429	-1.23360324088853	0.149231849821685	0.00535335997916868
CNST	512.114494934248	1.18267688938447	0.111943104025956	0.00457063066448138
LINC01341	2.91163535734025	4.98689095318136	2.66481834964342	0.00618161524162728
AHCTF1	1132.04705739331	-1.16331642513675	0.100374927430459	0.00463401504360379
MIR3916	6.87836644170423	1.19753546139388	0.755969407161749	0.0538902085590791
ZNF496	247.368014203815	-1.36975052773138	0.147972732406092	0.000447652978115799
NLRP3	2.83067354895597	2.01846267250385	1.47082876212997	0.0276451129487823
TRIM58	104.267733887411	-11.5275018863268	3.10531971101331	2.00038901970146e-05
OR2W3	6.37629547240186	-4.66123683672709	1.43360596320614	0.000380862747080609
DIP2C	239.876164518206	7.77878108745459	0.526031641019079	1.30112123498482e-40
PRR26	4.01227747937369	5.79754358897298	2.57700139655975	0.00251292411458014
IDI2-AS1	8.84893658481767	0.949882183675681	0.599149754124112	0.0881726068839831
IDI1	719.331714320446	1.16284774846667	0.149746754837151	0.0144750060541754
PITRM1-AS1	31.9546545135049	3.45608385288627	0.441980470805861	4.60170811383401e-10
LINC00702	7.00575539706784	3.55957382958647	1.01366839614715	0.000416082979377236
LINC00705	2.10511489177686	4.11927919093439	2.69341019617126	0.0126154879287616
AKR1E2	43.0941152070931	6.18997264462699	0.736157397312279	2.17561542643075e-14
AKR1C6P	2.15242628070308	4.22785767753795	2.66555865382929	0.0113513360332257
AKR1C2	523.17231575125	-4.16359633440656	0.140749874501652	0
AKR1C8P	24.314764240325	9.19710889805646	2.77242119906863	9.69526498498659e-05
AKR1C4	2.75879504972665	4.89770774888005	2.60570451431802	0.0061905083103889
NET1	2851.05747989775	-2.76528242663679	0.10542974656183	0
CALML5	1.20784168466004	-1.50099341435652	2.29410449288263	0.0582355276376246
CALML3-AS1	8.62710057249718	-5.21688319183718	1.36091799224164	6.10839956601481e-05
ASB13	387.181317571575	-1.49924094257865	0.128974819590522	2.25887795158798e-06
ANKRD16	97.8490381681051	-1.2849092227833	0.197048726920521	0.00704677828959766
LOC399715	4.09907866154348	1.67352509396334	0.983225166864354	0.0280180068677553
PRKCQ	2.57911615124765	-4.54115961963622	2.66300018652076	0.00899168917803602
PRKCQ-AS1	3.72038684635141	-2.64017968495127	1.33748257061644	0.0109818019490323
LINC00706	1.24860825063809	0.849031060703403	1.46678089587711	0.0897295781034123
SFMBT2	2.36236791487266	-1.18696976740272	1.1819105402356	0.0631417446217822
TAF3	1229.04890861198	3.19108104880161	0.162153387786464	3.28040432085454e-44
GATA3	251.766173813058	-2.90144165255806	0.179464345459671	0
LOC101928272	1.32132551559397	1.11204254122115	1.37410976402787	0.0707332027516492
SFTA1P	1147.3236527333	3.9878800841977	1.19341497903348	0.000440296996302807
PROSER2	236.526525911975	-9.48958619779865	0.971889729763613	0
PROSER2-AS1	2.37463710670165	-4.27403785980793	2.71793936974932	0.011532022379854
DHTKD1	661.278505558768	-1.47433430227242	0.0984594565706798	2.16178721245908e-08
SEC61A2	1090.47431501648	5.78680300455169	0.158155207849169	1.68764999663913e-204
MIR548AK	1.98113086659642	3.98222049479588	2.71667169810967	0.0140674747260599
NUDT5	3199.31396944444	3.34834172564793	0.0875470628830124	1.72065831585337e-161
CDC123	2371.217868203	1.72183570475918	0.0998265729994457	6.08296921274838e-15
CCDC3	43.3970264657643	-6.04455600974009	0.741904386510285	1.50222667852556e-13
OPTN	1092.88932289594	2.28532652915011	0.0982167237773707	7.24578469865727e-42
MCM10	727.242216124074	-1.20358439717575	0.108273158312503	0.00239648859150831
PHYH	224.584828034028	2.89297284845178	0.190715985321699	1.30003948841268e-25
SEPHS1	911.830319368949	-1.07383621610404	0.0994709286958136	0.0254139355395192
BEND7	47.2248341659614	2.38383277922171	0.311036442508264	1.65798925059208e-07
LOC101928453	1.11428219072849	1.26931855447994	1.95345578131949	0.0649818002908973
FAM107B	885.527077308604	1.65423179355967	0.143726873858858	9.46308348153176e-08
CDNF	10.3492632487661	3.07366936944692	0.723158787977097	0.000134428927689342
MEIG1	2.2172187424625	1.18242537929195	1.08948256465107	0.0621681642379403
OLAH	1.28013931972041	1.70754040161759	2.61570627966791	0.0528204713363576
ACBD7	26.2948201717095	5.40295660564793	0.801165798474928	6.06890359333429e-10
C10orf111	1.73210642295157	1.04098348267972	1.21877439161973	0.0743360381159394
NMT2	344.39440589091	2.30766350135542	0.238470575737799	6.40325000966118e-10
PPIAP30	1.27471368540368	0.986819712040039	1.31791857119229	0.0782945219497032
FAM171A1	180.988684565966	5.63264101949817	0.352183965553418	2.73880659797273e-42
FAM188A	234.246258009421	1.35577650168249	0.134111600380438	0.000279728602306122
C1QL3	9.58672987750884	1.14262674132632	0.592238069192736	0.0555075885173763
CUBN	10.404093544764	3.87922334884367	0.893739357822243	3.99846227109714e-05
VIM-AS1	11.9274643214097	5.86210372955506	1.33470904817553	6.0458230460563e-06
VIM	12679.8026676622	11.1116158308264	0.581418393641474	9.43761618958835e-71
HACD1	98.5129582433466	2.25806219745916	0.219468516251208	1.5904398932654e-10
STAM-AS1	3.6000814456981	1.82552563500547	1.023218675999	0.0229643420226511
STAM	509.752624641314	1.03943741473142	0.117200391106917	0.0479970403049609
TMEM236	5.65045238277007	1.61967011463166	0.823178724912015	0.0249118763719086
MRC1	0.779834004884545	0.817917838368202	1.3693353296523	0.0939722374293372
CACNB2	11.3923096754304	4.05510059736753	0.849471671904666	7.62870759438522e-06
ARL5B	488.744453813391	1.81968399471672	0.112891988600654	4.80309028649478e-15
PLXDC2	56.4063827480216	-5.69116270153643	0.578294351393129	3.77025552002698e-18
NEBL	233.38269685096	-6.38872802672315	0.356144156981306	0
NEBL-AS1	1.71172671795276	-3.36626320493312	2.77867876239989	0.021366366025663
CASC10	32.2179342300143	-1.18140298451718	0.33458075189057	0.0352257717068759
DNAJC1	375.689400567536	1.41584209371435	0.145210934552869	0.000139460497790163
LOC100130992	19.9384086399352	3.66055378683756	0.588203406648642	1.14748271449484e-07
COMMD3	168.221424969181	1.9180139313797	0.194720312619104	4.39905684613786e-08
LOC100499489	41.7072881057509	2.60933394004576	0.345510464632804	5.72896752138639e-08
PIP4K2A	585.788686977065	1.642963207298	0.141771232164	1.09035456835637e-07
MSRB2	148.641340783417	2.76522497127285	0.243277268268991	5.07580058418732e-15
C10orf67	15.1434754313321	-8.23670069162418	2.75907501218876	0.000300202440490847
OTUD1	983.091301650362	-3.19596113303249	0.220630999401537	0
PRTFDC1	47.9652229846463	-6.18435085887663	0.738045871510265	2.70499207352874e-14
GPR158	67.805033413803	8.60827419887523	1.29178996918116	6.11811804257456e-11
APBB1IP	24.7034516425841	9.20926469031264	2.78921763309333	0.000100011464582229
PDSS1	146.99068999763	-1.55178667679744	0.215319930158519	0.000370063275688729
LINC00202-1	5.1734111480768	2.51611798790246	1.04245063297431	0.00692284727469145
ANKRD26	337.757310753237	2.1597038596289	0.157514814998811	2.39283845609983e-15
ACBD5	595.670245855341	1.31168885380971	0.108337386919421	0.0001306089460393
RAB18	1105.03410988238	1.27857501704911	0.105993842948294	0.000296405897610096
MKX	1.90285251469367	3.80409466200611	2.77539796973057	0.0166926763481107
ARMC4	73.1854344660031	11.0287427798499	2.95223246320796	1.88957316341027e-05
MPP7	289.472897984125	-3.29908509366017	0.165322138589466	0
WAC-AS1	223.290003679508	1.17424229779301	0.166178361121193	0.0155755438140792
KIAA1462	303.887353891848	2.29282375130247	0.194360987219174	3.94973356189051e-13
MAP3K8	106.583477142736	-1.38889027762337	0.182463302544823	0.00127323465404893
ZNF438	63.7385850111431	2.14609373359001	0.281144061034265	9.20735366535916e-07
ZEB1-AS1	33.5518840015451	2.69726780625719	0.360233848346737	4.43392221736272e-08
ZEB1	527.568104871613	10.8155641256702	0.973487202770504	2.31787842147551e-26
ARHGAP12	849.8065710276	1.52001060163953	0.117592986271686	1.89543252514154e-07
EPC1	318.488952374555	1.05509824475675	0.137307437509433	0.0437022579909821
LOC101929431	1.43561237727655	1.22833359846633	1.45207209508462	0.0632231002016127
CCDC7	59.1280513857302	4.22771570040099	0.368152640110111	1.09793259742301e-20
ITGB1	9719.64205130404	1.90383172942322	0.0857936142656678	2.7409899457327e-28
NRP1	3528.36316701459	3.06422956188312	0.0951612231725499	2.48939220552612e-107
CREM	192.993855442391	2.4045770527553	0.200019168093774	2.80146436564844e-14
FZD8	82.1975018863451	1.9589909821403	0.226300476523722	4.3379416365901e-07
ZNF248	179.01452142671	2.98655548458869	0.201132680445697	2.44153502796002e-25
ZNF25	139.194398495657	4.73075346442313	0.299500879491769	2.55524249200748e-38
ZNF33A	296.096266184306	1.13393418614817	0.195530312279064	0.0280447510621882
ZNF37A	475.593238509511	1.3787884947459	0.118605167734943	4.3651921990506e-05
HSD17B7P2	2.047573559503	-1.84154152791168	1.70489641260879	0.0377970803430455
LINC00999	9.18687043678358	-2.77655059840732	0.75391568228771	0.000683100706745286
LOC441666	1.3744110231859	-2.2170055918005	2.96196982958314	0.0429440656158118
CCNYL2	1.70704046166248	3.40036481939046	2.85021640299492	0.0216792813448885
LINC00839	2.24431513069541	4.08936537534337	2.82149019218362	0.0142625555124563
ZNF37BP	111.515166989053	1.69528318015633	0.1963946176069	1.01019160865967e-05
LINC01518	2.53745431883367	4.56034525901979	2.69094118771936	0.00916625399552171
CSGALNACT2	293.541355355927	1.43282115499431	0.146156743980646	9.45903526076602e-05
HNRNPF	5175.46941319852	-1.66246056209661	0.0764554919877669	0
ZNF239	6.22983653601215	1.2406588074646	0.730482719834198	0.0486901182047502
ZNF32	143.486390145699	1.79197819419285	0.20555210963611	2.38064983463583e-06
ZNF32-AS1	1.81402272356079	1.90378541054168	1.67358004232299	0.0353487001908239
ZNF32-AS2	7.11388701023426	2.92385428370856	0.847706248476027	0.000856680338059395
LINC00619	1.01478523386711	1.0414937458628	1.63935436551116	0.0753385087025696
CXCL12	41.5776423789719	6.63438298533713	1.56127599504851	7.16185012496585e-06
RASSF4	122.711311985171	9.50488969846363	1.29242030583769	6.01689259089453e-13
C10orf10	605.627904460598	6.37835174500456	0.660637294955308	3.53566681052176e-18
C10orf25	5.38697231999376	1.49302518066293	0.797555562860274	0.0313802793868997
MARCH8	291.932207309258	1.83857654760654	0.136490233419897	1.23918527119593e-11
ZFAND4	69.452105444984	1.98414488334008	0.226583586774227	2.69292001065772e-07
AGAP4	6.8152878594801	2.01888920618299	0.776315049364586	0.00943708495530416
PARGP1	19.2566166581701	2.22999060824809	0.472924969433236	0.000326150442490202
ANXA8L1	345.491919623155	-10.9042664695396	1.30687418027344	4.12110747098435e-16
LINC00842	18.035172371553	-1.90853115694665	0.48976579104026	0.00256331074775693
GPRIN2	2.29194588256089	-2.5055961499301	1.70182223770069	0.0200598015237555
BMS1P5	16.6808510875508	1.53151002106286	0.446915506884689	0.0118558651444095
PTPN20	21.7420483751369	-6.72031834151921	1.30524151966025	2.22702151242237e-07
RBP3	1.80300026731927	-1.88046297252507	1.70662531240623	0.0366237389919554
ZNF488	478.362610056531	-6.39529066333822	0.255488778845286	0
ANXA8	431.832291425824	-9.45780110224442	0.707295798684244	0
AGAP9	17.747670337809	0.966500189523879	0.392346086199029	0.088309236580677
BMS1P6	14.0757657221778	1.6227766493273	0.47344650565869	0.00934232671906783
ARHGAP22	164.886855529579	1.2224617887425	0.149184406989732	0.0063066138798277
VSTM4	42.3598620171392	10.1364410109782	2.86962773871054	4.46631216058782e-05
SGMS1-AS1	15.4527114196558	3.3914509312141	0.628295803829046	2.92917960977939e-06
A1CF	3.90517241564326	5.7034016614502	2.59233274063622	0.00281041562685627
PRKG1	36.1501690775685	5.59885104662032	0.724462555129707	3.09465054562036e-12
PRKG1-AS1	7.3714300182597	1.16968801545004	0.65017026367729	0.0539667458870093
DKK1	4896.84996008145	2.26508315692084	0.129294621100142	5.14421017698688e-25
IPMK	452.775619520986	2.00490496432349	0.188689191868397	1.58432331644833e-09
CISD1	506.965849155035	0.983409486408808	0.140465292895062	0.0922614391099183
BICC1	603.913234719496	4.42299223091696	0.151633463104437	4.01556978912306e-116
FAM133CP	6.54083699278027	4.86329517699594	1.38596372601536	0.000183174785461579
FAM13C	5.69765140324606	6.53565636613079	2.59742935554002	0.00127835295995911
CCDC6	1366.04588377062	-1.84231000204194	0.0928434866140492	0
ANK3	232.649363700228	-1.24147851531043	0.144847313208988	0.00420323291165601
RHOBTB1	99.1161449306279	4.72028447345426	0.341722580815425	5.34867669733532e-30
C10orf107	1.51453909339519	1.40697448499962	1.55059824567514	0.0537371762854618
ARID5B	696.990269216648	2.52769147615226	0.105666723204752	5.14648670626764e-50
RTKN2	280.994694946771	-2.47516471571291	0.155430525564102	0
LOC283045	2.28908880701988	1.7183244704013	1.36919289467171	0.0361851982038845
JMJD1C	1070.57418467817	1.25301158420108	0.0813221584544894	5.86466706263055e-05
REEP3	1956.56693672651	1.33144423845476	0.0728620850569396	9.97946352429294e-08
ANXA2P3	19.7399404743469	-2.14847926763131	0.448993517618639	0.00037813195285144
LINC01515	2.05868249127072	-3.98741016606359	2.67087008257253	0.013488656389027
DNAJC12	37.7247403179037	7.72331884086793	1.29751448088372	3.51329747471249e-09
SIRT1	427.120433802926	0.992483494117608	0.130805338109123	0.0851879989057158
HERC4	2104.69452349091	2.28839987283465	0.0971959934215248	7.85658800558201e-43
POU5F1P5	9.95649406114829	5.58159120387417	1.35116744087276	1.99294458989178e-05
MYPN	527.686377550336	7.86964828353551	0.365201260834779	3.54468853045547e-82
PBLD	41.5169989275131	1.96136440740725	0.417925861483679	0.000787951370980864
RUFY2	304.073812911022	1.28067010029914	0.127780791014914	0.00106373434912272
TET1	25.0622277529163	3.47497095038729	0.577586585686613	3.27214446624059e-07
SNORD98	0.845630070909294	0.815991857955937	1.37663624152283	0.0944814781489599
SRGN	1770.63093295117	16.1370245214757	3.41667241147642	1.77880073335187e-07
LOC101928994	3.87546490138237	3.0125588883236	1.23430954432751	0.00458467655752726
HKDC1	16.8231173336251	5.0875826245851	0.919531494828732	1.68142533432277e-07
HK1	2293.86036152055	1.56519849723569	0.1206526384234	5.21721242509051e-08
TACR2	3.62657518410319	2.80385435203204	1.26527292756254	0.00732180147040158
TSPAN15	509.01935194836	-6.30886016437646	0.238759858708943	0
COL13A1	156.181366695191	4.18852846647247	0.427868804878464	1.06623279433279e-15
TYSND1	684.009233187902	-2.47729314473372	0.113183337673566	0
PPA1	2278.08532018182	-1.48409811123209	0.100977648809705	2.65186151947008e-08
NODAL	2.0368323076704	1.48642989353828	1.31382775716693	0.0460525599298657
ADAMTS14	12.9050057261558	4.28735531175201	0.842068014442776	1.87176258367631e-06
UNC5B	928.757681289389	-7.48329596211769	0.262122529924155	0
UNC5B-AS1	2.94406603854703	-4.91888068327365	2.61459151467521	0.00615497616085499
SLC29A3	141.953831393541	-2.84350342443969	0.262799780890009	3.00017910885356e-14
C10orf54	660.211934003195	-1.43668740654997	0.20148732185245	0.0011572205499502
PSAP	10359.9166836914	1.19685373460151	0.12618292350916	0.00542474622556031
OIT3	0.866848675867927	0.970002089583256	1.52541585300768	0.0796761209516393
P4HA1	2150.82266814993	2.94713307605235	0.183692430919844	1.22285789103064e-28
DNAJC9	707.331357658578	-1.05917971544922	0.121081756364401	0.0381183650866295
DNAJC9-AS1	15.9576074118735	2.50236119331849	0.550904442105018	0.000221165858223506
CFAP70	80.3238055945871	4.69239836709193	0.400814374213286	1.38956032943081e-22
MSS51	12.2212154514224	2.7666172002708	0.679464340490537	0.000328575931887641
PPP3CB-AS1	31.8062710386821	1.03735434570324	0.327838365157143	0.0676249230627387
AGAP5	11.5483082620121	2.16331679732392	0.708996025227393	0.00447303132748357
BMS1P4	43.825560404109	3.41999632919793	0.380439564172306	2.72598574509857e-12
GLUD1P3	11.2385907014498	3.17124589421783	0.803205048546044	0.000234821917750514
FUT11	279.427198729125	2.46279316059941	0.145813397746205	4.92510476030587e-26
ZSWIM8	410.599763843959	1.37526822008921	0.116628725273442	4.05046275878223e-05
ZSWIM8-AS1	3.05012827552881	2.25422008755601	1.40532967155642	0.0198246932236695
NDST2	198.999690645765	1.02500604959291	0.163398806720409	0.0637115930180949
PLAU	2190.23719393853	2.07783735182108	0.248862506728299	2.80663743224437e-07
VCL	5325.95036292044	1.27309230672353	0.0600280182758256	9.90532804896131e-08
ADK	1162.07138038649	-1.16718281903073	0.0754527096254864	0.00100325463266293
LOC102723439	3.38877008463609	2.71326530746337	1.26558773608686	0.00847751091137398
SAMD8	837.493009254818	1.46345239241052	0.129135538941878	7.9632682252578e-06
VDAC2	721.459170947261	-1.34471640459498	0.129990228479974	0.000281133822690057
COMTD1	155.65254370993	-3.10580693223995	0.194078765184984	0
ZNF503-AS2	17.2330536068095	1.22606582651532	0.479421786593327	0.0391883916963303
LOC101929234	1.58960815006713	0.855297273899375	1.13446461074052	0.0932313146675475
C10orf11	3.31788200042947	5.39451815757857	2.58641936970522	0.00382376411702667
KCNMA1	463.058242974595	9.15020008904016	0.594974612875014	2.33878678253584e-45
KCNMA1-AS1	2.58476570775989	4.70100247916078	2.63099144713468	0.00758526600647747
KCNMA1-AS3	6.41326548714892	6.78825434665284	2.58413870935489	0.000939273612312495
DLG5-AS1	15.1984054943398	1.30267502388606	0.466401055006974	0.0299188055734077
ZMIZ1-AS1	30.0831154592102	9.56381510156893	2.80850003334962	7.12494658161406e-05
ZCCHC24	316.350642771697	7.12392244763793	0.376988737439949	2.5265647836248e-62
EIF5AL1	63.6278512885976	-1.75500629583876	0.251672456432372	8.45730389207483e-05
BEND3P3	65.2256583266558	2.57545585952112	0.332713419552775	3.94487389594257e-08
NUTM2B	1.35954588383474	2.42305437640742	2.95365516254866	0.0386359482711161
BMS1P21	1.64180850174352	3.32597247864609	2.83851734333381	0.0225225008445163
MBL1P	2.21664620168477	4.19929981675381	2.75535985004343	0.0125261282332792
TMEM254-AS1	10.0792967313507	3.27656998315452	0.760398728215584	8.56294644770586e-05
PLAC9	2.90974862987865	2.31994843775333	1.29930655314723	0.0165477874143076
LINC00857	28.9752556504362	3.12175077433378	0.44306213586489	2.74812444425699e-08
FAM213A	1377.64716095047	-9.20818801391932	0.367543938302624	0
LOC101929574	1.49291037618565	0.878067860583006	1.09945130405771	0.0912017080898517
LOC102723703	7.07695406369299	3.66035051498951	0.95710965913004	0.00018804163626173
C10orf99	5.08828097747125	-6.15228810289139	2.62315082634371	0.00195461698358896
CCSER2	734.515214604057	1.44914874845637	0.0958035418437481	5.13879234914914e-08
LDB3	3.77928706395683	1.30483090108023	0.865548287027015	0.0468043818693965
MMRN2	47.5926753839852	-2.83120206018447	0.353933832110902	3.68743231622225e-09
SNCG	84.5325324157464	-3.00155024741566	0.262936205784027	2.78714764243772e-16
ADIRF	791.852748967486	-6.08804906589761	0.185946606370687	0
AGAP11	9.17253017245269	-1.57753638200997	0.629862677837558	0.0192189181748573
FAM25A	1.81975045516054	1.25231393811039	1.23218169181027	0.0595706409558199
GLUD1	3124.92955429053	-1.21340707802291	0.0740051778872583	0.000127268963558539
LOC439994	7.4052278860813	-1.02794973372021	0.631600201456919	0.0734237137365322
MINPP1	481.377947870858	1.05055635090789	0.126242238503852	0.0437714491414689
PAPSS2	603.99610897703	2.11742563631191	0.131458202231835	9.62113832304535e-20
CFL1P1	2.52080725715634	1.68714896954461	1.44301072061737	0.0390254742851825
PTEN	1365.35483141468	1.20357562158163	0.146661926750295	0.00786689146985853
RNLS	40.3179167007074	2.43372490533199	0.340464082602315	4.99569345325216e-07
ANKRD22	67.9003504771096	-5.0744464084679	0.44627993857802	0
ACTA2-AS1	4.62969862109303	2.65253973136794	1.19057994949873	0.00787748267124583
ACTA2	41.701229805149	4.26222128521673	0.448002259564033	3.71342213717981e-15
FAS	329.654833675595	1.39808759176092	0.15515820292964	0.000365609632313475
FAS-AS1	7.23708346108516	4.2225644051636	1.09093134744961	9.72525042498472e-05
CH25H	14.5694562629194	-6.04367990982114	1.32190497455108	2.72891036985811e-06
SLC16A12	2.17031746578719	1.63137717286465	1.30628931024051	0.0384092779989922
FLJ37201	21.250917474726	1.64829998425523	0.405264807793055	0.00492430322544624
HTR7	224.978543115713	0.952461367465742	0.500530009433727	0.0889951745637696
NUDT9P1	1.69455817578448	3.38269231865791	2.8465452217569	0.0218599448728555
PCGF5	1337.14614005539	1.37405139607224	0.105729725661924	1.01916761745143e-05
HECTD2	149.647258291332	4.46057363696664	0.259394162153726	2.87802081386419e-43
PPP1R3C	175.775637296971	6.08267510282799	0.658868293881351	1.52363004222578e-16
TNKS2-AS1	6.05513621827454	1.35203262939191	0.757388256865466	0.0396147174867663
FGFBP3	7.09231446307877	-1.60738574995562	0.797208628696359	0.0243155118477763
BTAF1	1220.57025273656	2.10236223987329	0.110730051827753	9.12992089676387e-26
HHEX	198.889280009991	2.92964044605708	0.248199737883579	8.83886101325489e-17
CYP26C1	0.766787612900754	0.808591427883348	1.35969310597043	0.0953150770614651
CYP26A1	12.9676134965808	-5.89449335259102	1.31327615683394	4.38235285767099e-06
FFAR4	5.01779764096363	-4.25893771540556	1.42853887694356	0.000823487778298574
RBP4	15.3830192656759	6.30282512789486	1.33126940259491	1.33462210450357e-06
PDE6C	1.84159842134476	1.08647391645091	1.22030069670674	0.0717092782959471
SLC35G1	153.665445188089	-1.31197350939955	0.170522795753224	0.00270159943220491
PIPSL	31.3601606947409	2.13368268188083	0.336282457223543	2.23826849589068e-05
PLCE1-AS2	1.28015197051842	1.04794504152983	1.33549082532499	0.0740748272218059
TBC1D12	223.166571218986	1.22018623683925	0.161369888504922	0.00824529415550169
PDLIM1	4015.80554119728	-3.14730942022859	0.128105793467637	0
BLNK	4.039829635883	-2.89072760403211	1.23820405284846	0.00580186856663493
PIK3AP1	9.70114489733974	-1.74925262078661	0.734574995038815	0.0164399252413784
RPL13AP5	30.2971482994236	1.43491768280836	0.324282283165174	0.00870380961896175
LCOR	670.313670141988	1.70800105039537	0.173868011116622	9.3817862553981e-07
SLIT1	2.90833732337435	5.02789605750441	2.61972351944795	0.00567645768179101
ARHGAP19	278.438100933088	-1.9043858133037	0.147253305253555	1.29948146782087e-11
FRAT1	22.7186825416507	-0.974615521466361	0.359764465696787	0.0869930212161893
FRAT2	197.319096459165	-2.44504216308375	0.152012758777465	0
RRP12	1313.4195360087	-1.68998784140718	0.0977798384721709	2.05859946930968e-14
PGAM1	673.373398871534	-2.03002144933023	0.104845519852907	0
ANKRD2	29.3067310089824	-6.37305030426661	0.997359073822992	1.1391364025075e-09
HOGA1	13.953481363891	2.26640664247939	0.528062443653428	0.000592395649258373
R3HCC1L	300.438069092486	1.89158048878273	0.122901963568777	5.26207325709371e-15
PYROXD2	67.8928418724404	3.97362265689309	0.323073368005539	1.60015613361135e-22
CNNM1	13.2866020987941	3.127104536535	0.64771994822509	3.22932945588806e-05
GOT1	889.887371203944	-1.25060851487401	0.165140980889304	0.00597192148926401
ENTPD7	825.277453656998	1.0252893204058	0.140703015602916	0.0612014087371081
ABCC2	37.7201639790816	1.06310246656325	0.296707831746973	0.0588629084474351
DNMBP	620.951463772158	1.14401340252075	0.0963376733515096	0.0062083204399554
DNMBP-AS1	4.03406019043812	5.85189907225676	2.5507925089359	0.00226365249459326
SNORA12	53.1613628340071	10.5051101302645	2.9075491605862	3.44534800998854e-05
OLMALINC	34.3593495873678	-1.39289871277783	0.391395592260409	0.0168937905565005
SEC31B	45.8996532049268	5.51266040510246	0.605561584630868	1.08835833594146e-15
SEMA4G	5.54594131364462	1.82195454749552	0.83319948995541	0.0174490474116777
C10orf2	377.371585542793	-1.73941583093978	0.117638321232384	4.55966743396539e-12
NPM3	520.646314706646	-2.37685588340867	0.113606292440727	0
KCNIP2	3.69844175567596	3.71348692678489	1.5250590544167	0.00308092967008567
HPS6	379.769678165176	-1.19621951134625	0.125693642000514	0.00540090351892051
PPRC1	1117.05316594794	-2.1944464714298	0.106529489518023	0
NOLC1	3349.95909035828	-1.87281955376893	0.0733233093690264	0
PSD	2.64116811737155	2.96165915531539	1.59418398214566	0.0108871110284703
FBXL15	103.468130101932	-1.45879460969462	0.222828555773603	0.00155876131466665
RPARP-AS1	83.5462497339733	-2.63687190816563	0.25625393497484	2.18741357591186e-12
C10orf95	3.89156159469217	-3.74945623274461	1.48836137701939	0.00258188903593981
TMEM180	101.481541944375	-2.52156061445512	0.291850119160517	2.84665122591474e-09
SFXN2	114.903189824013	-2.64522275672332	0.226660646970723	4.98356611796222e-15
C10orf32	124.331175230255	1.31010761914216	0.280245025292556	0.0137605173699107
INA	28.4711206406119	-4.10806109714968	0.545216680860258	1.96233055664169e-10
CALHM2	68.0086472901501	0.968339415477155	0.251968824163623	0.0931850354090038
CALHM3	4.22433459364174	-3.90823975967412	1.4450779496074	0.00171501932817301
NEURL1	11.9530439171254	-2.5878051795058	0.670462854583651	0.000653440547395892
SH3PXD2A-AS1	38.4747838571386	-3.69494061264933	0.461057316293962	7.75354201862489e-11
COL17A1	7059.85668719713	-9.54081764940035	0.196355793971949	0
CFAP43	13.5813141598127	0.969806536745793	0.525014149252615	0.0852330712342427
MIR4482	3.18082201265977	5.23642572875332	2.60732455672508	0.00464111765392691
GSTO2	171.881222881016	-4.59711107927717	0.257695717152388	0
LOC101927472	1.59966073831127	1.57160271434714	1.63727305341861	0.046948535635975
CFAP58-AS1	0.845630070909294	0.815991857955937	1.37663624152283	0.0945277398531853
CFAP58	7.93085098860555	5.15374100677517	1.39387574353036	8.91453057318258e-05
SORCS3	0.998698735550592	-0.769304088433809	1.36446534155142	0.0984788012092633
XPNPEP1	807.354632685661	1.1575353994263	0.112281736812135	0.00766779111481977
ADD3	633.64436445873	2.66623388867622	0.159463411855809	5.77836072374407e-28
MXI1	345.639173484656	1.72274536464739	0.258211465401174	0.000172222193983556
SMNDC1	494.322806924109	-1.02177108641992	0.141976744405753	0.0636300869404072
DUSP5	396.515125979072	1.39127640386394	0.67655312960326	0.0333276228047667
RBM20	44.0679570424267	7.11971869116759	0.998783092502415	1.39470346982279e-11
PDCD4-AS1	6.57792569279456	-1.10288628083724	0.644659932726232	0.0629791728919576
BBIP1	137.704494799419	1.44096211452826	0.165960930453854	0.000274844596838542
SHOC2	850.982332225972	1.02754691605714	0.087715228556884	0.0499356182107147
RPL13AP6	1.50958065627614	1.29542842294212	1.50718549667637	0.0602826716625644
TCF7L2	134.229925861439	-1.51419698716303	0.216913017897558	0.000644658042945178
CASP7	548.060494143628	1.41685719170499	0.183450327019931	0.000847386144569064
PLEKHS1	6.54422190578053	4.79556287934084	1.42463257537068	0.00026382147588936
CCDC186	449.743038650106	1.26606622387958	0.138977041677791	0.0022054634747051
VWA2	39.0426228174616	-9.89016153833294	2.92302188888579	7.3518707697589e-05
AFAP1L2	772.733438356898	-6.95939988145275	0.240448646425818	0
ABLIM1	1779.01793463325	-4.12176278304797	0.193633149756731	0
FAM160B1	665.139291017554	2.07787461455198	0.100620075303028	2.88389422571622e-29
ATRNL1	3.61206279811046	5.46061953931901	2.67294050276487	0.00415720413940713
GFRA1	6.85661476221382	4.64333384762129	1.67810396450297	0.00114075093347755
SHTN1	385.695818266169	-1.07322812708227	0.112178279127322	0.0297806028369555
EMX2OS	4.74753402319212	6.18873895899743	2.56593190800839	0.00167545831797724
EMX2	16.1393798625959	5.02836079845157	0.904667075928313	1.58888615354918e-07
RAB11FIP2	415.874137473945	1.58145387308033	0.116454324911302	8.53847479817668e-09
SNORA19	1.4741362526021	1.34214906287818	1.502280558694	0.0572199348360627
SFXN4	346.803176399615	-1.90717745032068	0.134756119154269	2.48182347518855e-13
GRK5	117.624494005988	2.6995200861645	0.216585803835135	4.66379082716669e-17
TIAL1	881.155862228493	-1.22447956770657	0.0859354182234859	0.000311041028596755
BAG3	1570.27462978665	-1.32405339749449	0.162214479436062	0.00177584996914814
RPL21	1449.07813019451	-6.35978785100766	0.159854634763438	0
PPAPDC1A	55.4880188120386	4.97780399578459	0.610996095961802	8.99502873128889e-13
LINC01561	3.29508725042778	5.14167383066717	2.7489974814165	0.0060494054590068
WDR11-AS1	1.85707523410388	1.98757503437726	1.69066882989496	0.0330019643766201
FGFR2	460.578510657956	-13.9182542621374	3.3337897868721	2.2068107758966e-06
TACC2	574.374363249377	-2.52713957681636	0.198405403664975	1.65598563955035e-16
HTRA1	1025.1661227547	8.25457985013346	0.643238799551992	4.38732506721764e-32
DMBT1	141.102472398986	12.0933636118187	3.05813288618415	6.65204195360858e-06
FAM24B	54.3683189839943	3.12564768790401	0.373388026719058	2.04597824816977e-10
LOC399815	36.5423706275977	1.45480713194201	0.377238404524444	0.0115180606985678
C10orf88	138.239938721735	1.09179989338771	0.178670093489564	0.0367181807930267
ACADSB	237.868529051353	2.35413091214209	0.149946203315211	7.76264928158546e-22
NKX1-2	6.50926223497472	-4.68964026859644	1.40140989023598	0.000294902367032873
LHPP	170.048454598524	-1.45829624243292	0.178106848169595	0.000359470660727423
FAM53B	748.391397153062	-1.85023565675162	0.108069088327145	3.74700550836282e-17
ZRANB1	759.795142859398	1.06780339927255	0.130314752798087	0.0364038684264422
LOC283038	1.40497689749166	1.18983128592566	1.4469301725613	0.0657639054873371
FLJ37035	2.01108579063568	3.84957167910833	2.84582145895477	0.0170223200517699
EDRF1-AS1	1.59119907885141	2.78103075369159	3.09195893904185	0.0335058193208782
ADAM12	366.209767206998	10.2617657768988	1.01422816626467	2.98369289021579e-22
LINC00601	17.145691417678	6.46429442409309	1.34579630277502	9.92419902535804e-07
C10orf90	6.77882637984917	6.85124124290782	2.64446703851632	0.00101599205719961
DOCK1	829.254029984618	1.45814842154522	0.104584547495165	2.25846165535668e-07
FAM196A	13.3323167956519	6.0829311398065	1.31140567937715	2.16816334276024e-06
PTPRE	108.786839951771	1.65180404717209	0.217340303318086	8.48340902629188e-05
MKI67	5966.99050454256	-1.69719016418721	0.121129987626241	1.38110730495478e-10
MGMT	145.508258416985	-6.33986638338091	0.434705815562524	0
EBF3	11.1315881725553	3.7174981782313	0.786144308249896	1.46658773755513e-05
LINC00959	8.32894910931614	-1.6896578776026	0.655686889525399	0.0154200044407621
CTAGE7P	4.07249150721488	1.43558489377756	0.855209367548164	0.0370971946267256
BNIP3	1307.35466329151	5.93900373100084	0.238772081656894	3.60059140125751e-98
JAKMIP3	7.23002177858769	2.00415840319052	1.13818872881532	0.0201671329919786
DPYSL4	1.46721505367097	2.52953411574855	3.10207120394251	0.0378612760789264
LRRC27	51.7891439918815	2.54921287057856	0.316460534884928	1.43104700534166e-08
PWWP2B	204.981352022401	-1.67870085882525	0.136222454294219	9.09343406819858e-09
C10orf91	6.21579729030636	-4.60070620937143	1.42233623449078	0.000408266258836362
ADAM8	351.254011068799	-3.79130172330572	0.169841710597312	0
PRAP1	1.2328279307942	1.69640581098526	2.54816144773185	0.0524396994487114
FUOM	13.7057085224949	3.13019848195866	0.698165102462366	7.01328750188922e-05
SPRN	24.7810291355252	1.36774260131938	0.38300352362456	0.0180790169607034
SCART1	5.37661709602198	0.93169904030281	0.710961704323482	0.0891785076923541
CYP2E1	5.71775225548532	-1.73394643354088	0.816826618747625	0.0196343035683898
IFITM2	391.805566137089	-0.982800772202224	0.167743040795576	0.0896835781734002
IFITM3	2490.01408595119	-0.98575428911882	0.0874749890727005	0.0977300911989291
B4GALNT4	14.8423080259911	-3.37369291843908	0.638408388304206	4.47438176868945e-06
PKP3	2812.61789472448	-4.90929127064077	0.160528155810127	0
SIGIRR	152.070346140402	-1.62502444543769	0.201530347459944	6.08925182799918e-05
ANO9	56.9162492417457	-6.85508536057974	0.820105370878305	1.14242403159283e-14
PTDSS2	422.040041643315	-1.18273885483288	0.10940343903943	0.00413097263436891
RNH1	2063.44269588595	-1.18705165826959	0.0705640513742306	0.000283245190202397
HRAS	662.589965142097	-1.59737779351268	0.132083662242856	1.15582137453576e-07
LRRC56	9.61099763466443	-0.95156511726377	0.578393447087537	0.0882636580516115
LMNTD2	12.9448646170818	-1.68797787860616	0.549233072809087	0.0106076912757461
RASSF7	320.600226257527	-1.9105219333399	0.133802014154958	1.43622040011047e-13
MIR210HG	79.2787891907123	3.65474417376083	0.418093458932089	3.05231514489075e-12
IRF7	237.009672891681	0.999703453542167	0.16594140798972	0.07749434309942
CDHR5	3.38348131275125	2.61438472192484	1.33892957639809	0.0115041219872292
DEAF1	405.742967120817	-1.96363395557044	0.110269964538173	0
EPS8L2	612.811278408516	-1.73457131403734	0.0940781473684654	6.66960278526797e-17
CEND1	3.89630082862933	2.89690321990275	1.32953710397133	0.00727205137528274
SLC25A22	910.760986216161	-2.22690985014571	0.161631157619054	3.38449735620649e-16
PANO1	8.96469292489158	-1.44469219195074	0.615920119644687	0.0261776942438739
PIDD1	118.675850363663	-1.01241057862474	0.223610525349361	0.072863025124405
RPLP2	5835.82679133388	-1.09809219728577	0.0953895917547546	0.0161903606559784
SNORA52	12.156115415371	2.8102686610773	0.627504067282195	0.000126533327899948
CRACR2B	22.5338106726765	-2.83086480553878	0.499114093876253	5.45405576558485e-06
TSPAN4	413.058418035622	3.91852185974253	0.193970643346547	5.44283295002366e-54
CHID1	969.238826584626	-1.25368186136407	0.114150841793277	0.000984318881593263
AP2A2	625.654197419293	-0.984874903469924	0.130930650225229	0.0918465620876119
MUC6	0.875020888842769	0.899624732104263	1.46300240540634	0.0867217169330741
DUSP8	14.7941102914198	2.38058798868534	0.560631991291278	0.000492123145368048
SYT8	22.8746287504946	-6.79736918252304	1.30027708343429	1.52119580677959e-07
MRPL23	70.2255082977918	-1.80448483662661	0.292896510219817	0.000206125645049584
IGF2	3.68603107711005	5.51334836620758	2.66864212093482	0.00388642345167954
IGF2-AS	7.57482949619816	7.06540025089288	2.62359884308225	0.000763991406629623
TRPM5	2.77973899506451	3.07263646679396	1.6299470470419	0.0101728784906782
KCNQ1OT1	359.146561225555	6.22975666141019	0.288184557046323	9.14835160027049e-77
CDKN1C	13.1356410716105	4.01599936856579	0.761373805080165	1.52678568355027e-06
SLC22A18AS	3.04652552335564	5.07139798536208	2.68052028870114	0.00593774488135598
PHLDA2	262.087687736164	-1.32898910068442	0.164183015560663	0.00175872838490209
SNORA54	2.13664596085919	3.94142651516855	2.82658388722511	0.0157321459033165
TSSC2	21.6690026936785	6.85036561708274	1.31487447720381	1.64638312179612e-07
OR7E12P	7.36169054888549	7.06448235605004	2.59558491767621	0.000724710333440192
CHRNA10	8.52509692315064	1.01990899943501	0.565471907955462	0.0741618685892715
PGAP2	437.136223186923	-2.88135618435031	0.174841914301475	0
RHOG	645.08688024067	-2.3383007700061	0.108621490791195	0
STIM1	1052.00070093492	-1.14551539225893	0.118118278005937	0.0108601818424955
LOC100506082	1.12732858271228	1.18094695208819	1.84238148209729	0.0690446451710728
UBQLNL	4.624084533512	6.089613939556	2.57852362806257	0.00189616263740297
TRIM5	543.810002979893	1.10411593669897	0.15281493617272	0.0282591980431583
TRIM22	719.729314252975	3.43553678535198	0.207925854167429	2.48731629955493e-34
SMPD1	343.673018098492	3.89806132710432	0.222631408907825	2.33538876191904e-41
APBB1	38.3113757165481	5.71155243083714	0.699264659257354	2.41305519359053e-13
HPX	2.34223594251374	4.50269373373682	2.64479521882338	0.0091312197845487
DNHD1	224.603670949172	3.29749026239986	0.205188893861676	1.44448010044728e-31
TPP1	1368.8623548094	-1.92760189488151	0.145427315976655	2.39353506779525e-12
DCHS1	14.0743463078307	2.90424295582731	0.625371850384097	7.23792799455194e-05
GVINP1	12.7750065556098	2.90233559261482	0.602770151728442	4.93767561433176e-05
OR6A2	1.00661302089227	1.18338469348709	1.79570359258901	0.0685839353688551
OR2D3	1.58905882770257	3.15424033648445	2.90396137104624	0.0254391561674446
ZNF215	167.91543470138	1.39796584430084	0.169610419234079	0.000705909783481844
ZNF214	55.6007303728267	4.5943639705527	0.486833795304534	1.91230684441121e-15
NLRP14	11.1710825885561	4.9678733144021	1.04233246778942	2.89548684417186e-06
RBMXL2	0.845630070909294	0.815991857955937	1.37663624152283	0.0945739922266917
SYT9	30.390342648875	9.58122907796971	2.81079864928052	6.99101045593444e-05
LOC100506258	11.2423758962097	7.8441379342592	2.6543935702784	0.000354284347834726
OLFML1	2.43195497075176	4.56177958399701	2.63132269192244	0.00848868733806896
CYB5R2	7.58914726455414	2.68569127539868	1.16723583845133	0.0070564309409292
NLRP10	8.4042965190883	2.38880564873801	1.00685315848016	0.00799496663676401
EIF3F	1334.93603713717	-1.64605360833942	0.0911320648865225	1.75034095832595e-14
TUB	59.4796436361098	2.99530350857893	0.358336210345256	4.28916828690395e-10
RIC3	1.70364919646992	1.52180375791029	1.66598036990425	0.0500831732768386
STK33	50.2012183773645	8.16186107594935	1.29123414171933	4.79183294851326e-10
RPL27A	5019.57340446702	-1.28867742786575	0.0972253866846399	9.19739901660051e-05
SNORA45A	11.8969369908259	3.31326990980695	0.692194310442997	2.51980838163232e-05
SNORA45B	9.1885717417114	2.11225575237587	0.630375205503394	0.00321748852979834
LOC102724784	3.44130191950413	5.50470720953601	2.55196667196552	0.00320645750624869
C11orf16	3.91010990152562	1.64431888488549	0.943126320162991	0.028151876770898
TMEM9B-AS1	11.1949700004883	2.5016845552256	0.626749432714708	0.00059923634289459
NRIP3	601.973808863401	14.4371089173264	3.26846344917354	7.59783333945618e-07
SCUBE2	4.11863038004641	3.99385673148088	1.45419434044362	0.00156176101974608
DENND5A	1226.88792674641	2.01968702443877	0.102798018539948	1.41270194909154e-25
TMEM41B	701.047326178832	1.36105648044356	0.117290374166531	6.38971885723547e-05
SNORA23	328.934918134824	8.65030414659124	0.595960662884051	2.07297263467504e-40
LOC644656	13.3380786591288	2.28874517596188	0.543865371067185	0.000647583780295579
WEE1	1051.4326449	-1.23627603440828	0.110864767818254	0.0012757942235872
LOC440028	11.0374712200955	1.77227905092045	0.594178701785917	0.00960475143922973
SBF2	768.271766974078	1.32755085937098	0.109573809255266	8.72313293255726e-05
LOC101928008	2.19995550880222	1.59358987927932	1.33480602647768	0.0406746054373598
ADM	1479.3270296237	2.41821709122705	0.469947356577593	7.95050429715095e-05
CAND1.11	6.93024951674722	4.064134460508	1.18062013627613	0.000335909691242983
AMPD3	279.161795555986	1.89040488681228	0.246758366294995	7.1969466495584e-06
MTRNR2L8	2.39165819668018	1.86895593039023	1.33386024936431	0.0298358237193129
MRVI1	3.53751349319762	3.52609120042015	1.58814474374128	0.00505905703295259
SNORD97	252.322111021842	10.5752391245117	1.31784547713042	4.45062486523052e-15
GALNT18	438.140270564324	-1.18759377785021	0.188972370425461	0.0172812322759651
CSNK2A3	53.4464734240226	2.81145591288677	0.31288871164839	1.09241684263069e-10
USP47	1450.11213178192	1.38839558648766	0.105375130915193	5.01601632605819e-06
DKK3	1059.40086166874	1.6093018241231	0.0781280200648152	7.7694993739323e-17
MICAL2	2044.22218349168	2.36037594151079	0.0769330390641959	4.89701353611204e-73
MICALCL	34.9482227983834	-1.30218077987112	0.314699379088907	0.0180596017438397
PARVA	1162.07661894665	1.48451329628911	0.131192344223351	4.91152818164597e-06
TEAD1	2600.34339358735	1.01673002230352	0.076584108711472	0.0581963771496853
LINC00958	126.150498802939	-8.02762818595139	0.816505329176281	0
RASSF10	295.288967619818	-9.81606837491822	0.969108275089432	0
ARNTL	149.253177093601	1.19960414249537	0.17718963943538	0.013363011374973
FAR1	1768.7767449611	-0.982895827528755	0.112865956051073	0.0969840994959616
PDE3B	8.81614865705768	5.39968745146509	1.34838248202318	3.48997921658086e-05
CYP2R1	42.0919406480787	7.06651526238568	0.986091815597077	1.18026320066691e-11
SOX6	37.626577407388	5.42258382301313	0.655587636951734	2.18639048783413e-13
PLEKHA7	389.193944081183	-5.93293961400157	0.246727420714571	0
OR7E14P	5.92500132199733	-6.46405008995907	2.62588812267715	0.00149730460187982
RPS13	3403.99561004392	-1.16825877692934	0.0678738069140441	0.000468278358959361
SNORD14A	5.91603836839606	1.30973356446466	0.745673722321048	0.0426697336404309
SNORD14B	6.09617194905578	1.32462309398301	0.766837422741349	0.0422257633555362
NUCB2	1078.77032277288	2.75742800168793	0.104748170085713	2.57953622035673e-66
NCR3LG1	147.998643115058	2.05150198581197	0.197150072923258	1.52134837961303e-09
SAAL1	311.41498729997	-1.1052007185448	0.133586584817774	0.0234404572516575
SAA4	2.84685133025277	4.40691052557551	3.01909618688774	0.013269478442561
SAA2	113.382367986279	7.17543803951502	2.07493494407232	8.99813735684674e-05
SAA1	296.062731621297	6.25738523379652	1.2130203730725	2.78706203734645e-07
LDHC	12.1799243877168	7.98621058086703	2.67425503086016	0.000309470884437474
LDHAL6A	5.54913328088901	2.36797947598252	0.918434844518313	0.00636038618322476
SPTY2D1-AS1	4.78384966727459	0.874896929736028	0.705815093614665	0.0995113573188426
TMEM86A	8.83263034175162	3.28922173355394	0.860221871235717	0.000267931182534658
E2F8	274.085980705506	-2.99860311685164	0.159899287503124	0
NAV2-AS5	2.27858012763784	4.258382857327	2.73724983008358	0.0118130356791415
NAV2-AS4	0.945691133876467	0.940419424151776	1.51053961749447	0.0828515497575839
LOC100126784	37.9667494468438	2.4292352154779	0.433033877522105	2.9720698617701e-05
HTATIP2	989.511608886555	-0.999514825815054	0.0981861653049912	0.0778494439423318
PRMT3	816.006943915542	-1.60480838204762	0.109747214585198	5.76139506497299e-10
LUZP2	141.772119904233	-9.57571720477502	1.30166827973679	5.92169920034358e-13
FIBIN	4.49684469576914	4.13498547358826	1.46959952015753	0.00125277255895546
BBOX1	7.18335636701533	-3.56950428203839	1.05502982411698	0.000535558051488351
BBOX1-AS1	0.814099001826971	0.850759331080055	1.40599041114464	0.0901899332048225
CCDC34	350.257845261046	-1.73818105027766	0.151987860459822	1.80593989996484e-08
LIN7C	958.959825967057	1.47422597681346	0.101129137491519	5.02235534335779e-08
BDNF-AS	29.3558137771748	7.32394460412923	1.29789602411653	1.60074478538102e-08
BDNF	414.455797031579	6.08030722302442	0.293298041954724	4.66724245115773e-70
MPPED2	87.2684050512222	-8.84903804660334	1.29456129652464	2.04695775693567e-11
LOC100506675	0.879895067851719	0.953267848115448	1.5116839313641	0.0813297434906411
RCN1	3050.8654421543	1.26937445132889	0.10620830382014	0.000402481310975721
WT1	59.536602706298	10.6903649606412	2.93049813734204	2.88285153388295e-05
WT1-AS	35.9654404281039	9.85224114580932	2.83875169541158	5.71919843741621e-05
CCDC73	8.69629729679349	1.96990393577979	0.666453632664775	0.00688491050040209
PRRG4	865.88684780798	-4.25215680143014	0.134724412510727	0
QSER1	1619.68558884443	-1.18093258309787	0.143438676472117	0.0104402489198433
DEPDC7	163.321282462377	1.49157071506727	0.148709182845168	2.90248367538803e-05
CSTF3-AS1	1.92231984482084	1.25653480315157	1.25746316868817	0.0596495468045116
KIAA1549L	46.8967420830313	-2.966514239626	0.342685083895071	1.52340110739578e-10
C11orf91	8.07574588451177	1.05930630923151	0.634890877850673	0.0692547100113812
LMO2	1.38935044123699	-1.92830659803426	2.90483166394499	0.0497148320783738
NAT10	1774.50154057372	-2.33856118195504	0.0852050991847779	0
EHF	2548.28730664691	-1.7569809957247	0.709169445822226	0.0149417355290047
PDHX	858.675644314806	1.39536342837801	0.110136726162866	7.92567360184529e-06
LOC100507144	19.615180206448	3.60360357203311	0.616543032621017	4.61069222536272e-07
CD44	20629.7002071138	1.24142674213265	0.0662345597514703	6.01478223807449e-06
SLC1A2	3.14055462449681	5.287170887122	2.55954938688667	0.00407872937619575
PAMR1	1.65242306315023	0.921482630648833	1.15558402116892	0.086676496500743
FJX1	474.858218555022	-1.85222982095854	0.125224221518291	1.41489545247773e-13
LDLRAD3	280.895689096236	-1.04299559090851	0.161385718348214	0.0531638588290439
PRR5L	157.590038097906	5.6507751195095	0.370900797207933	9.49699674795867e-39
RAG1	9.9438425903398	2.21120645779963	0.680449974597412	0.0030701941437888
C11orf74	77.9441772813867	3.2934685662896	0.282646643184911	5.241997295412e-18
HNRNPKP3	3.76389504775244	2.31028892141118	1.13068209162272	0.0126005703263174
API5	2153.26467737407	-1.11592379897009	0.115427805140722	0.0168754623445842
TTC17	969.557675190708	1.25320609964562	0.091329835841751	0.000192540948229736
SEC14L1P1	17.3245270563115	2.00210236554952	0.513066497676945	0.0019770794608287
ALKBH3-AS1	3.78152422401378	1.02458856498732	0.801047649678124	0.0749020333176658
C11orf96	3.15247280426903	4.77420372858591	2.9148506867454	0.00977469630339007
ALX4	7.66689366067573	7.09504984367606	2.65216935500513	0.000793163683774328
TSPAN18	4.5082727213064	6.0971392198923	2.55234451161603	0.00177929543046052
TP53I11	307.595140112987	1.11773670506127	0.270112090276516	0.0414132164679689
PRDM11	46.9918958429257	-0.984850236375562	0.29069495682973	0.0845572419095305
LOC101928812	1.48082555176055	2.95383192184958	2.8831333307255	0.0284474672639035
CHST1	5.05318506781385	6.25095279097045	2.63238589846406	0.00179311193981232
SLC35C1	517.871709217347	-2.31074021012168	0.138202756712037	0
CRY2	230.068833386378	1.055097055859	0.197205857422102	0.0520594457937745
C11orf94	1.42075721733556	1.22058108463735	1.48183898965681	0.0639973928429883
GYLTL1B	59.665688613075	-4.61573277318228	0.415289136737622	0
CREB3L1	127.232540423158	11.9437112798412	3.03580713407295	7.23253037175099e-06
DGKZ	684.412526883691	-2.98316626519546	0.123831249492081	0
MDK	858.596414304453	-2.72715269549454	0.0956917970857382	0
ARHGAP1	1298.42033176932	-1.68116869208454	0.154513789010514	2.01739676176878e-07
F2	0.932644741892676	1.02079885626374	1.59012753361903	0.0763458805096982
SNORD67	2.92511107547758	0.860887841616705	0.932557599553302	0.0967518074229783
LRP4	43.433678917851	-6.44782962110599	0.826726837944561	5.83133751033265e-13
PACSIN3	571.78847994693	-1.58449102608479	0.113872937050509	4.55493256014372e-09
LOC101928943	2.47955580616299	2.82413020912448	1.6417586881294	0.0135679852297897
SLC39A13	328.745743994202	1.25541430354664	0.122029291328885	0.00144390154779291
AGBL2	14.0784442222864	1.43012372412632	0.484871151186305	0.0199313522299407
PTPRJ	630.288236997984	2.32921206465452	0.187848815720364	1.9085801469077e-14
OR4C6	12.9092493044162	-7.94860807100475	2.73474603671826	0.000395814504727433
TNKS1BP1	2523.84181499122	-1.47379799901915	0.138256354768865	1.64469801694778e-05
SSRP1	4240.77605742519	-1.69482029704018	0.0654502138959724	0
PRG2	3.73755136102187	3.43467598344766	1.73510573818188	0.00765746188359384
RTN4RL2	6.66649198872903	4.86506623970534	1.3959967128192	0.00019456521670827
SLC43A1	23.180955936578	1.23907884950404	0.418370306486452	0.0336848164650706
SMTNL1	12.8463109693232	4.2616001341565	0.827772523116243	1.62435022471675e-06
YPEL4	10.9595071354885	5.74781365875903	1.33843531155798	9.70567479452249e-06
CLP1	273.192423189616	-1.35738502467717	0.146440903969375	0.0005231842800374
TMX2	1162.29111118041	-1.04926196003881	0.098808603528675	0.0376049691634413
BTBD18	7.99773323013525	4.3937217339376	1.07809366680447	5.05141853268046e-05
CTNND1	60.9701020612085	-1.46484208155175	0.253418289266776	0.00266273047519776
OR5B21	1.66790128571111	3.45188969454813	2.78004804195666	0.0201886248057516
LPXN	586.842051535912	6.98557569371331	0.291906489788522	1.03462648452412e-96
LOC101927204	31.6482339225995	1.83713221194113	0.365311431427883	0.000805475937882874
FAM111A	919.313482617921	1.06639840122192	0.152155569494641	0.0413458965732297
DTX4	339.230582391843	-4.13661822310034	0.266293655846199	0
OR10V2P	0.866848675867927	0.970002089583256	1.52541585300768	0.0797207730250854
TCN1	51.5071937585231	-7.2165029022403	0.975984162031248	2.61109604052628e-12
MS4A18	4.13383174855769	-5.7682629953592	2.57315216628585	0.00257718757624633
CCDC86	1123.74435724588	-2.27850742717886	0.171766622103638	1.20319420577578e-15
PTGDR2	2.28914000153991	1.60002686203567	1.40367353009292	0.0419204681484488
ZP1	46.8749380648974	7.70463289057415	1.77412053352849	3.37367505588742e-06
PRPF19	3005.00465764289	-2.0750653552485	0.0939241148190947	0
TMEM109	1532.35717009262	-1.51381097549125	0.0854069737918496	2.83716900688535e-11
SLC15A3	40.1115590753279	2.06203840795288	0.35611262179861	8.85918270374001e-05
CD6	74.6651575211769	-10.9754433604168	3.04586746205621	3.3362170766739e-05
VWCE	3.73053693086407	3.7767394517139	1.47300514288846	0.00236143315410556
TKFC	440.806340736389	-2.24173358352208	0.119050872015549	0
TMEM216	158.8308739836	-2.01900933197334	0.164132761853025	7.60683037479186e-12
CPSF7	1332.48995661184	-1.69860832842239	0.122029650027027	1.65985615782469e-10
PPP1R32	7.6936199746544	2.1090773832462	0.711097651917443	0.00543270059279345
SYT7	185.660173368974	-5.70691135085683	0.319876239258682	0
RPLP0P2	26.4575373070093	5.87149123587156	1.62279741815933	8.4052545863909e-05
FEN1	1405.28179803189	-1.95355254065982	0.131754888195157	5.86569168914243e-15
FADS1	1208.54317819431	1.56771648249351	0.160248765071184	1.00131298325963e-05
FADS2	262.837855489115	2.71589159635052	0.239574691688965	9.38233496103896e-15
FADS3	616.726125043677	2.73079835534149	0.104366224972179	8.62670166806071e-65
MIR6746	2.16820660054697	4.26179126397704	2.6787364629118	0.0112274370200054
RAB3IL1	112.894757928824	-2.82175943846369	0.215176278497287	0
FTH1	16187.9175247444	-4.13683286343483	0.0992561325283985	0
INCENP	1562.88085136213	-2.25237978259932	0.157714347813129	1.87034708359123e-17
SCGB1A1	179.953835436916	-9.08350619236814	0.969520327226845	0
EEF1G	7844.42038389781	-2.07877114918229	0.065906256249244	0
MIR3654	4.59012638677032	-0.856049815022118	0.876785463331809	0.0979639581684245
MTA2	2422.88641987981	-1.32085380029271	0.0946778100372797	2.02276857590894e-05
EML3	422.299967363737	-1.48472963091547	0.150591742394691	4.03738210757274e-05
ROM1	30.9767700450668	1.29843896542961	0.367350546521179	0.0227772868630193
INTS5	640.820476365853	-2.1981763677868	0.113955387463293	0
SNORA57	32.3108816482589	5.74677367405848	0.750186151337759	3.72228829975729e-12
UQCC3	252.274777574958	-1.86950673640109	0.153921202992359	2.65639342741534e-10
BSCL2	19.4025791118293	-1.32236357943213	0.408483884071552	0.0233924631252328
GNG3	4.2460395913842	1.23392860078987	0.85925789931266	0.0526680945564556
HNRNPUL2	632.823942659478	-1.10673597406085	0.123808560783503	0.0211019847066737
TAF6L	216.77345205468	-1.19383433422369	0.145954720980288	0.00902647056515898
TMEM223	234.085825527699	-1.0674123828346	0.14099384016973	0.0388304824421521
MIR6514	0.827145393810762	0.82914089760257	1.38912487672809	0.0927232628854602
WDR74	712.942733973095	-1.67317361009583	0.0912830340457601	2.10400333514547e-15
RNU2-2P	2570.17888416893	12.1947096721932	0.731547780850641	1.12580498127504e-55
SNHG1	594.910133280182	1.05011291991933	0.174961348486265	0.0517572082920415
SNORD22	18.8293361499271	2.01792190293338	0.488127669217585	0.00148312977803923
SNORD30	9.4430151563444	1.52799391953498	0.783599183196112	0.0287708811484122
SNORD29	23.2758857140113	3.40835284650102	0.517516092125259	6.09088990992925e-08
SNORD28	8.17457227293669	2.86725880163816	0.774204342016884	0.000580262695712057
SNORD27	13.9958130486544	2.48439807633463	0.577891229810182	0.000363845153860652
SNORD26	15.9432519177287	2.97903986288414	0.583786222435539	2.00783420052991e-05
SNORD25	12.7487599886997	2.12137612128079	0.620162779753484	0.00285593271172279
SLC3A2	6491.57287327113	-2.54011811236039	0.11765918416616	0
HRASLS2	16.5131195813178	-3.6053255641665	0.623251456633753	5.79464620839145e-07
PLA2G16	302.6290484295	2.22841293115468	0.185448146639158	4.40505646883913e-13
ATL3	2419.49063031737	1.78566081360405	0.101567833968073	1.26618275736082e-16
C11orf84	354.070150177691	-1.00217557389465	0.126024592221292	0.0760823916976072
MARK2	877.23569823584	-2.23450913827498	0.103472844577786	0
NAA40	459.668680948704	-1.38602444737466	0.118540559758386	3.58120740712663e-05
OTUB1	1388.16075482772	-1.64463311492466	0.0804469609998359	1.28876980653416e-17
MACROD1	202.512609135385	-2.64269140141861	0.195611782033415	0
FLRT1	5.2382730842051	1.14898377228041	0.860045353033321	0.0618854593850437
FERMT3	13.0146796440471	2.76787106912618	0.601388242675345	0.000101573147886097
VEGFB	423.699510103666	-1.34581995239306	0.156042645162344	0.000996914506539302
PPP1R14B	1083.27424542926	-2.17581954179672	0.139202721455843	0
PLCB3	1176.99056699769	-1.71782938213217	0.0824026160687734	0
TEX40	6.14434957679272	-3.25426665700932	1.05757817179584	0.00126811513474877
ESRRA	582.893052933387	-2.82008202069472	0.10870942786277	0
PRDX5	1789.80453149237	-1.18579334749318	0.0998178094713416	0.0025220485264209
CCDC88B	16.3880437424354	0.95767818589564	0.444999915928677	0.0890409982876126
RPS6KA4	1734.36476091411	-2.84882028076847	0.0974228624904486	0
NRXN2	16.0964635278245	6.37076911684503	1.3272181228689	1.04933300732606e-06
PYGM	6.02307630543938	1.00129512744564	0.691913280375264	0.0772285262911563
SF1	3077.59559479237	-2.6416396747303	0.13728611406606	0
MEN1	712.300348066276	-2.23066360387691	0.108897421327388	0
CDC42BPG	251.470238041784	-6.64801707414255	0.369209073528824	0
EHD1	1104.30637000874	-1.18906134724734	0.120728814372241	0.00533760699337824
PPP2R5B	192.54017785501	2.62128395844866	0.187913438040538	3.23946871054555e-20
GPHA2	1.16703186476945	1.60352719599762	2.39933629715298	0.0546961678457736
BATF2	53.3932404700866	6.18617074518731	0.711954197653112	3.63634199037968e-15
SAC3D1	299.288686865577	-2.24086432274402	0.135706361733458	0
CDCA5	1187.76834613611	-1.96283826472918	0.133198619098466	6.30590585248121e-15
TMEM262	0.927206456777936	0.936789300617295	1.5082192046871	0.0832100541492881
VPS51	816.937432805625	-1.63561961547486	0.0999979509656242	2.88544935652579e-12
ZNHIT2	204.171304411293	-2.51774897429975	0.162002771923862	0
FAU	2726.77100285166	-1.05480797134399	0.0699553783196907	0.0236091752242252
MRPL49	912.520605510815	-1.16937834732639	0.0864878888484256	0.00196579437537418
SYVN1	475.185715275763	-1.44166273760597	0.184142337233569	0.000589667767985684
CAPN1	4489.52599461698	-3.03645241017432	0.0992464115688609	0
SLC22A20	17.9897983125772	-2.53154881512802	0.53242072722224	0.000131359372312048
CDC42EP2	279.246571725938	-1.12509087267267	0.136395104811357	0.019198368169486
TIGD3	9.23851569195191	-1.41272365553124	0.596918197469358	0.0276982647474784
SLC25A45	17.9481212244324	1.76722187609494	0.503586016551309	0.00585265591271592
FRMD8	520.971583649358	-1.28271852573673	0.109861510814385	0.000358602988599658
NEAT1	7507.6473001535	5.45350412938879	0.615929817309202	6.19366736572005e-15
MALAT1	66799.7741950897	8.23544540151003	0.183971870652972	0
SSSCA1	326.408560478109	-1.45083044969884	0.128574744239106	1.18015512045099e-05
MAP3K11	692.987317636933	-1.4013077204019	0.131428587455613	6.94671989167071e-05
PCNXL3	1107.13754134451	-1.55325676311245	0.107353232307971	4.13466191823159e-09
RELA	949.87213512359	-1.13735340779793	0.127506998408056	0.0147236082669782
OVOL1	270.732463706041	-9.15248769055283	0.808635625586151	0
OVOL1-AS1	1.35521272675168	-2.1950698913877	2.94249995928268	0.04332233408949
SNX32	4.64417492625906	6.05319549667101	2.61896474953359	0.00212474825686478
CFL1	10410.3346449085	-1.16091746763498	0.116825587950824	0.00803802492906133
EFEMP2	162.689678637937	12.3466992445841	3.07914268925897	5.04258419574738e-06
CTSW	2.18942520550561	4.23817477522412	2.71732417681811	0.0117845251489744
CCDC85B	729.921648357347	-1.5346229836747	0.13057232270697	8.37377101082546e-07
FOSL1	1657.35918618223	-1.87347132144959	0.185902973527931	4.71826129506873e-08
C11orf68	434.008613650875	1.44220220838256	0.150920033565711	0.000106975737454453
SART1	1101.28931307248	-1.60920192605395	0.108853397726579	3.49524303936447e-10
BANF1	920.624463219718	-2.32772150965112	0.106525554677608	0
CATSPER1	23.6740588670469	6.99292101619977	1.29572311802602	6.72956443174753e-08
GAL3ST3	1.3671539907038	2.22022235683925	3.02107302967184	0.043494823581562
SF3B2	3653.72493423083	-1.07687205515779	0.0817616545194683	0.0184929518440824
PACS1	829.397621722119	-2.10252406213616	0.100724617328379	0
KLC2	755.06630919093	-1.74185876575684	0.106010276490841	3.75374124230424e-14
RAB1B	1934.34949400343	-1.86464792465035	0.081327845287396	0
RIN1	684.632900499783	-1.31591136584937	0.105791226392743	8.80447912413944e-05
BRMS1	1145.09274777841	-1.15330927475216	0.163219290939523	0.0185129389115032
SLC29A2	104.775535348484	-4.58873919073024	0.315087144227925	0
MRPL11	693.554522626384	-1.2309078867309	0.11680178963582	0.00187092570194181
DPP3	980.24487599641	-1.24445856400476	0.145099774961635	0.00395656111386092
ZDHHC24	161.82456661874	-1.18326788523538	0.16592943310546	0.013824889344377
RBM14	1142.72585270868	-1.98182373601081	0.0903835671698832	0
SPTBN2	505.685306729176	-2.42195075060189	0.247020262835484	1.36630028207698e-10
C11orf80	138.40455553191	-1.7517827064552	0.18377471064655	8.48200813940019e-07
RCE1	329.938241733959	-1.68173511211889	0.13131584690806	3.31249943089026e-09
LRFN4	461.323225622116	-1.69316326166358	0.114457283221383	2.17230544876162e-11
SYT12	92.8672436761158	-8.10433485556151	0.978603466366779	4.89300187529192e-15
RHOD	712.086045562066	-3.38844386865988	0.141269720920225	0
KDM2A	2034.57558272895	-1.09519475324035	0.075274426094696	0.0103379549999105
ADRBK1	1104.6801795165	-1.6208212243677	0.129595282474275	2.72383441600275e-08
SSH3	623.235936756622	-3.63490351888172	0.128432881431889	0
LOC100130987	14.5216982509604	-1.24847659446409	0.46850956071285	0.0358119129821337
POLD4	499.848741067419	1.07722256636	0.128377014906403	0.0323003840258144
PPP1CA	2066.42871604816	-1.83759402663127	0.102108038649706	1.18290266824025e-18
TBC1D10C	2.10185907921444	2.22438960866965	1.76139436704859	0.0275125632033534
CARNS1	3.83628155578115	1.29920755294005	0.898696176019105	0.0482156390098786
PTPRCAP	6.01281150707316	0.973926084829067	0.741913837556396	0.0823587191954702
PITPNM1	720.964964168794	-1.7049930943345	0.09899477999546	1.25736175907872e-14
CDK2AP2	442.97507624791	-1.22522823977692	0.216813979309776	0.015837196183429
NDUFV1	1569.71069268438	-1.31484816241927	0.0786748189536505	1.22132654960796e-06
NUDT8	79.2206911288098	-2.81483104790622	0.249566084434818	4.19599725045369e-15
ACY3	1.21490735980146	1.81192281300818	2.65659710553917	0.0506750419155106
ALDH3B2	12.295631776797	-5.80781480527512	1.31438976582448	5.6852047338857e-06
FAM86C2P	70.4885707174601	-3.08746898318343	0.315169697995298	4.47699251973002e-13
UNC93B1	523.033024532	-2.44948221857956	0.143504313570859	0
ALDH3B1	342.857766418239	1.91259706240784	0.180338345327348	6.10271876943844e-09
NDUFS8	1020.71360120203	-1.0685374685841	0.0930987239738507	0.0257175262507012
MIR4691	1.24100014376904	2.00845033015592	2.80430548308478	0.0463021143489336
MIR6753	1.6942835161637	1.04640506707894	1.47519537059861	0.0748149359995165
SUV420H1	344.190214641173	1.13817726787457	0.12523411579572	0.013873238999669
LRP5	497.081347291029	-1.37523899928497	0.181502317482915	0.00153797000463817
GAL	24.3692116008076	-9.08594605614283	2.83657660129095	0.000147780005111728
MTL5	52.662833580838	-3.35533593507442	0.421826588607366	3.87475281675904e-10
MRPL21	497.394287437078	-1.4526774582856	0.123120188540731	5.25877173415335e-06
MYEOV	76.3437660314034	-4.71140052094312	0.376257400409005	0
ANO1-AS2	1.52604094366065	-2.50450604678775	3.12631701351977	0.0386683448657817
ANO1	3362.93941029291	-13.3584357109785	0.972185104606261	0
SHANK2	38.3535718152225	-6.76649882403148	0.985202887762018	7.49085581848308e-11
DHCR7	1088.96368239541	-1.68228647334855	0.207390998321151	3.11460415198626e-05
FAM86C1	110.796804269167	-1.98821251780321	0.21963910211566	1.27023158592905e-07
ALG1L9P	3.6941668288425	1.39456335588109	1.00012189261791	0.0442577831398798
ZNF705E	2.34603490994526	0.898927541058172	0.946711270299889	0.0906498255548273
IL18BP	33.8373234972009	1.75297929014708	0.348827314401255	0.00118340332914089
LOC100128494	15.5303927469554	3.19381390612637	0.63445766508031	1.46063358393727e-05
ANAPC15	89.9421770117981	-1.71027844419251	0.204451863809204	1.36809658000483e-05
FOLR3	13.2169106948743	8.1035962442695	2.6965794670242	0.000291938576807636
PDE2A	5.60594847726244	3.72351544210095	1.18719877726399	0.000798411160506884
ARAP1	1175.24649971221	-1.19283865389431	0.136070424730308	0.00742208494223625
STARD10	240.996957928622	-1.31357585432911	0.165532208505201	0.00233134384284558
ATG16L2	52.9703397561011	2.06870767438554	0.401459547523379	0.000267243938369208
P2RY2	1688.82270682842	-10.8832452045185	0.584799214269646	0
P2RY6	35.2101314439205	-4.46741108302316	0.520482717267457	3.6574716702437e-13
RELT	179.33895848142	-1.16617635147029	0.208337337381999	0.0231061824167473
RAB6A	1077.71761092845	-1.50077464474841	0.0889345849079398	2.99777409694342e-10
MRPL48	260.070563481452	-2.15409603757158	0.14326031282453	9.84571389163249e-18
COA4	550.90939321227	-1.30743426524549	0.121417347465852	0.000407298609471751
PAAF1	181.398289077999	-2.55882138735326	0.191356817511514	3.89253806871326e-18
UCP2	3.05269395633843	-2.88972266973851	1.67536205686255	0.0132850567732432
UCP3	8.10930873580331	-1.01626262356372	0.594417842814884	0.0751201595805146
C2CD3	366.993489350002	-1.32381572692743	0.112472607537371	0.000129859172334081
PPME1	789.151258518681	-1.74143845071536	0.0999528012160785	1.43649941987344e-15
P4HA3	5.34043803800589	6.27330087206069	2.70097139282661	0.00198087105194712
KCNE3	0.966909738835101	1.1481871033543	1.74427765939273	0.0698877281040226
LIPT2	23.8673067195022	-1.86772528401893	0.387998513201766	0.000943290071418772
POLD3	495.99015599415	-1.42849555745318	0.107674235955192	1.37696546755166e-06
XRRA1	133.776600848044	-1.24108837579313	0.172731951652848	0.00777202256580708
SPCS2	258.013647985036	-3.30334761685666	0.158673861043077	0
NEU3	102.703511551601	-1.29280537396693	0.214485504547677	0.00823429179406071
SLCO2B1	4.36794427017627	5.99929583207731	2.57633358342122	0.00204225650124626
RPS3	8772.82386653963	-2.12209555936481	0.0702959250216906	0
SNORD15A	4.28260713376904	3.17789164578146	1.25521761569913	0.00346783740385927
SNORD15B	45.4209825634312	5.95640541012432	0.681259157332699	3.94894752136209e-15
SERPINH1	1408.29583940564	-5.66667639801336	0.197340744067513	0
DGAT2	26.1475631272792	2.35223977669395	0.508964415409443	0.000275538550955753
WNT11	48.0205675933136	-10.238039638379	2.96348247440986	5.73724510564074e-05
PRKRIR	600.193391561377	-2.75848877879777	0.121183096207794	0
C11orf30	307.032100760789	-1.37138242393267	0.139039311606661	0.00025841053993084
GUCY2EP	0.914160064794144	0.975936324202343	1.54550894715969	0.0794084848934673
TSKU	971.190057960124	-2.62218192001596	0.144732495899491	0
ACER3	566.225763305116	-1.13518399484221	0.10228596288457	0.00921299575114735
CAPN5	28.2070271216404	3.1014854695351	0.436136746141439	2.11924295244539e-08
CLNS1A	851.014412158379	-1.14278726547097	0.0883542728541525	0.0047485656790276
AAMDC	38.9812653803667	1.16551887487764	0.297845481284817	0.0346172376487041
ALG8	440.017964931365	-1.25232172185244	0.12745774471534	0.00185657733228537
GAB2	42.8683310359497	1.35499612325288	0.361264051876909	0.0175241294946547
NARS2	238.31349484336	-1.759516361279	0.134668934784614	2.82256929667899e-10
TENM4	20.1561140882122	-5.77602353566238	1.00334591748035	3.29348067962112e-08
DDIAS	450.966777810283	-2.05206539307391	0.147212317839439	9.96506425208765e-15
RAB30	217.256524572431	2.31883363556674	0.228850702898828	1.32275554502488e-10
TMEM126B	364.53546338405	-1.27168218850295	0.113366414431405	0.000597865832299963
CREBZF	468.789071462772	1.21859950074639	0.112837021590107	0.00206566270654413
CCDC89	7.85639522198287	1.17454525084903	0.638513962314616	0.0523635375169164
SYTL2	357.742898290191	2.1118271791389	0.192082334982259	1.11695518036399e-10
EED	361.534897767524	-2.02814025271937	0.146926747710692	3.86760804664602e-14
C11orf73	312.347559043871	-1.70658859304242	0.151747739075093	5.90925064026618e-08
ME3	19.6452991645347	6.69776306469341	1.30606942503386	2.40609077059304e-07
FZD4	187.771032141375	-1.99096566928223	0.15769426856766	4.81180519247664e-12
TMEM135	199.292527745501	1.10582256221015	0.161395511872438	0.0296704392320601
RAB38	403.359645993458	-6.9636456832844	0.324466048213863	0
NAALAD2	12.0941499674431	2.57032798716953	0.694119788538299	0.000881072895283795
CHORDC1	825.088950942816	-1.44937451884574	0.128291121494672	1.19532132868963e-05
FAT3	57.5312494512936	-8.21827431236083	1.2929145982534	3.91390493127827e-10
SMCO4	15.2834184516101	1.47006184800564	0.497251254983011	0.0183735792671593
CEP295	420.158882966761	0.994210454378308	0.11351438451015	0.0844223086420327
SCARNA9	35.5641168920235	6.27544447161658	0.874240665052081	2.44257201980131e-11
SNORA25	22.2514759619467	6.87255899396316	1.30440092159083	1.26094569058342e-07
SNORA32	20.5095036039846	3.1846767813035	0.5192623821273	5.12805715142883e-07
SNORD6	3.15865099795584	1.93171005705918	1.16820963275449	0.0231299181404388
SNORD5	10.7345061901829	2.12337002557881	0.597108647690537	0.00238331287303686
SNORA18	14.832232439406	1.65344376758489	0.496524800085765	0.00933051335074836
MIR1304	5.891299805986	0.957156211680198	0.678896201320622	0.0861798635577981
MED17	454.53395953634	-1.29403271031926	0.129439500765174	0.000851095085153908
VSTM5	1.46246615528616	-1.19462139376614	1.49478087838746	0.0658464508295759
HEPHL1	9.00083447956804	-0.947639431876362	0.71855499764687	0.0873550611594092
MRE11A	505.230167505197	-1.65173676699336	0.120958212284057	1.12768557730455e-09
FUT4	143.298822042482	-1.07217885522683	0.200492194097063	0.0462305756224655
PIWIL4	5.89444538616443	2.86266407572717	0.935189125332732	0.00180006258587142
AMOTL1	1366.34142468444	-2.71843839834847	0.256250816224629	2.97362746436317e-13
SRSF8	434.337370322097	-1.51939434236982	0.176743090861516	0.000102200598230706
ENDOD1	753.197066834417	-0.974477558738178	0.196208070715219	0.0936478940814234
CEP57	770.365039093963	-1.04242280140256	0.0837595851146914	0.0372870396757943
JRKL	163.492189034198	1.30346773684363	0.157000130568066	0.0021049359165598
TMEM133	25.3950242794619	-0.980053722244238	0.379011024587189	0.0846472343498929
CEP126	53.871356429825	2.68386240039614	0.315641959755928	1.44501226902576e-09
C11orf70	2.47649039511124	2.78928339430688	1.6210077711681	0.0138571143320964
BIRC3	1007.71966077566	3.8899586204423	0.182574790792744	2.79094405511128e-59
BIRC2	951.133261680631	1.26052017522872	0.133475784438325	0.00198466674801545
MMP7	126.897894927398	-4.87590334185372	0.793363619296267	1.50589471072191e-08
MMP10	26.0020183956679	-5.64458783529118	0.853698061866306	8.3841577972227e-10
MMP1	201.481919702159	-2.64782005361229	0.246084970258587	3.06009006266959e-13
MMP3	24.6119494750648	9.1448163309325	2.82704628024468	0.000129115056199251
MMP12	14.5218992475625	1.55298302838043	0.555217921847952	0.0171699678121916
MMP13	146.558780784426	-6.60917192997183	0.482486764815019	0
DCUN1D5	598.187440395194	-1.51451012257624	0.118543461884645	2.76775799573871e-07
PDGFD	34.9955597359081	6.76735549951704	1.01945799858866	2.52428617959014e-10
CASP4	591.280706651153	1.18443003335897	0.11103953125096	0.00426950684644791
GUCY1A2	20.4903584503168	3.86136304003325	0.588922406498791	1.75344310368226e-08
CWF19L2	232.042659409623	-1.02942811039422	0.126043993004085	0.0563236503558651
ELMOD1	23.1048774760902	4.92407043987052	0.702171635712984	3.7203958626873e-10
SLC35F2	553.152779165454	-3.28660166423588	0.133562649618059	0
ACAT1	600.163722185996	-1.2489591946462	0.114765711244804	0.00114310156616299
ATM	769.28754144594	1.61738202352965	0.110638447785402	3.95368031912412e-10
C11orf65	4.66353015710572	0.984481612641247	0.750248318040472	0.0801668734795217
KDELC2	279.040115942731	-8.81706470570155	0.709499025755122	0
EXPH5	168.084117879984	-2.83860238092061	0.312660922131744	6.3313187787271e-11
DDX10	520.123456863126	-1.26926229255626	0.0992600266889099	0.000229356317074842
ZC3H12C	582.410201630928	1.92911486962756	0.193143565011434	2.35588738564214e-08
FDX1	200.069269520478	-1.00057858115692	0.148452975964808	0.0770072391126242
ARHGAP20	61.3025685064326	8.44714436918115	1.32332607838544	3.02828912773786e-10
LAYN	319.38771629044	5.17866463772603	0.245765006399468	6.47753173798202e-68
FDXACB1	89.2544699534868	-1.72367463512109	0.2064966501127	1.19024058643265e-05
DIXDC1	63.1127870914077	3.76112542125292	0.323361862662685	7.22853222002256e-20
DLAT	955.46010005151	-1.23678779872293	0.0864757304182605	0.00021325290029903
TIMM8B	221.827467545636	-1.00913180093943	0.176341667651403	0.0730780429619555
SDHD	814.659073709475	-2.02797239450548	0.0941554035194795	0
IL18	408.816668749688	-7.84505077539663	0.426587366026861	0
BCO2	22.5983255327983	1.90549643827217	0.462114152926535	0.00196205542027692
LOC283140	5.27176230024126	6.37997217532746	2.57963289579958	0.00147748751628481
LOC101928847	1.0278316258509	1.21774937693819	1.85080529734621	0.0672926018995949
NCAM1	109.177483344162	11.6764625227746	3.03433615697537	1.13112434076504e-05
ANKK1	3.65019337764559	0.853241748897638	0.827478900813705	0.0995583366876531
TMPRSS5	1.56540839216685	0.844620008219075	1.11679392212673	0.0950831919945985
ZW10	479.172300050135	-1.21970432661486	0.141583195822432	0.00552091625697907
USP28	633.908450739994	-1.32365541158828	0.101695907129584	4.5103243382184e-05
NNMT	518.48187366434	2.80381291788946	0.151084291209334	1.93621946957004e-35
LOC101928940	1.19368875484282	1.80335632575158	2.61057539299606	0.0504527470675609
CADM1	150.395924101169	2.47639352160868	0.328542648948091	1.32636475142624e-07
LINC00900	18.6412278030953	2.79451184062872	0.5478539759063	3.3145636073017e-05
SIK3	378.947263006703	-1.31612420456289	0.107960521208138	0.00010890992927543
LOC100652768	1.93954720926996	2.15580045441705	1.70942950479717	0.0286360084713113
TAGLN	31.2414520037045	-2.62231949397935	0.411714504181384	1.61436803295104e-06
PCSK7	305.051926496504	-1.35076062059103	0.125088547908135	0.000168038006810446
RNF214	125.654359819093	-1.02045127717646	0.187884721345709	0.0681244277088146
TMPRSS13	1.96266105771199	-1.97174792507114	1.78923388611158	0.0351950784370083
TMPRSS4	654.32522938654	-11.8511255339208	1.3140065721096	1.24566803955126e-18
SCN4B	7.13605453195359	4.21464018171781	1.12200558791528	0.000137907444498301
MPZL2	803.300076311714	-6.65476288329216	0.212822400750161	0
ATP5L	944.237272290415	-1.13859068339971	0.08931500801027	0.00552898174381711
TMEM25	9.37587001501057	-2.05386504230752	0.657505981787822	0.00487980097116726
PHLDB1	705.768408754287	-1.09449062256896	0.239013106363401	0.0440144896818434
TREH	1.64941660861257	3.06378572469624	3.04517473208811	0.0283936063472437
BCL9L	1008.48317770375	-3.09337610687631	0.191946373347896	0
UPK2	15.8902581579089	-5.39773658443263	1.05482046997499	6.10003757425107e-07
RPL23AP64	7.58099450064235	2.74133671230224	0.793821651940372	0.0010748148277267
RPS25	1700.08829982094	-1.68930824439666	0.0923344025166646	9.38568308853102e-16
SLC37A4	226.766723691313	-3.64197056025138	0.182260640373829	0
HYOU1	2104.41637227041	-1.03702546241509	0.148889509563117	0.0548888196047952
HMBS	428.831637224432	-2.36067792251206	0.149942005754741	0
H2AFX	1831.73081509004	-3.371181774006	0.0980486802874786	0
DPAGT1	535.230656624499	-1.66200334620166	0.114794217117442	1.30854090260495e-10
C2CD2L	98.3089491062723	-1.89022321277901	0.204302887745849	2.47512103572495e-07
NLRX1	226.904230274182	-1.51012071611268	0.149465760789063	1.72591539682128e-05
CBL	697.233855584235	-1.38071683163592	0.140182629274285	0.000228167134929748
MCAM	17.6713556627524	1.77230892753447	0.525787408121578	0.00666960185395966
RNF26	1010.60914191511	-2.75949684636234	0.173533103222212	0
USP2	8.83756344979837	-1.93687906125684	0.66217007503727	0.00744235487078086
USP2-AS1	15.2436437712793	-5.32530422514271	1.02997279589521	5.36418781590584e-07
THY1	240.413553534228	12.9232193653974	3.16731946551865	3.68039168860982e-06
PVRL1	2945.13728974467	-7.82176885341728	0.173442124356788	0
LOC102724301	3.53741345580691	-3.51344863840372	1.51563045070281	0.00429619536799637
TRIM29	3397.9152328833	-11.6676433082791	0.541680466272496	0
POU2F3	2.52642497195523	-2.72320283996671	1.63392187370051	0.0153339531890535
TMEM136	53.6493444171844	10.5238812483237	2.90608570450531	3.29297913909144e-05
TBCEL	137.110640767839	2.87189458825065	0.217214763746991	3.63509085077974e-20
TECTA	2.04205275361222	4.12991737475609	2.67284499628235	0.0123196739084899
SORL1	899.089798623853	-8.00286193049955	0.304507114163113	0
MIR100HG	317.061534482568	3.76339861652542	0.182425319470405	8.36706705242117e-55
MIR125B1	2.39008186694028	3.9971775018628	2.98707736071647	0.0169304596965976
BLID	14.3290795574673	4.4204812973402	0.848064962394069	1.1028460480525e-06
MIRLET7A2	3.67137896947774	5.57050735523978	2.61414864682931	0.00333505253069018
MIR100	2.13177178185024	4.04692027570771	2.75943602023949	0.0138409985963255
C11orf63	33.4771460660813	1.19748849742338	0.372074200851255	0.0357808743978515
HSPA8	32128.2753763174	-1.29656766767842	0.198182900362497	0.0061727249805319
SNORD14E	2.90412624185894	0.846507986457749	0.939586072740125	0.0978236437918233
SNORD14D	16.5360959094579	3.10334867812436	0.721451324145619	0.000113864385455491
SNORD14C	10.1784278798443	2.04729836424429	0.757709772398535	0.00794133468546855
CLMP	427.934466444541	8.05974429086123	0.426574790275835	2.04926817628535e-64
GRAMD1B	211.229762980946	7.27507157764138	0.507484751158115	6.00151165701815e-38
SCN3B	3.18117671426458	3.39933360740721	1.53727162702322	0.00540884569090516
VWA5A	569.701049955192	10.9117035368204	1.0390622791395	4.70933037019767e-24
OR8D1	2.05180111163012	3.53804602914584	3.0794138352313	0.0223844020451738
NRGN	14.907966291704	-2.37985986160922	0.53457896828349	0.000352577225509773
VSIG2	1.01478523386711	1.0414937458628	1.63935436551116	0.0753821884970848
ESAM	1.40198309375201	2.56716842492712	3.00286283617311	0.0363412717809471
LOC101929340	1.41377847169209	1.04467228527799	1.370630299616	0.074640769000788
LOC100507283	3.31621498370811	2.55552083510089	1.35729247121896	0.0129319206688505
ROBO3	14.9907160950195	3.31645579195693	0.655317031627739	1.03729917930334e-05
SLC37A2	534.712588653092	-3.24888506452234	0.249923753277613	0
PKNOX2	2.08505406963527	3.8535390516763	2.90510597449899	0.0175806316176942
FEZ1	62.2739826089785	6.43408127947109	0.687955271201869	2.68630907338249e-17
EI24	1651.54588816471	-1.88409698932604	0.0940056699862042	0
CHEK1	550.082178420721	-1.89090040151232	0.115681043246339	1.62080374108985e-16
PATE4	1.01965941287606	1.24017109492861	1.86711626558129	0.0662590327905651
CDON	36.2130957936438	0.957403493559794	0.395478000684921	0.0907877624785905
RPUSD4	251.84274897525	-1.74715191224331	0.143830833823521	3.18390863786501e-09
SRPR	1177.56748652741	-1.21930850058226	0.158816045349047	0.00796275547168901
FOXRED1	338.77940023484	-2.43186196796601	0.131189023086398	0
DCPS	234.510211595034	-2.08124608771708	0.157821297757399	9.69320238986665e-14
KIRREL3	31.903009616976	6.11794187475053	0.844431599738026	2.09615129835832e-11
LOC101929427	3.01383667145627	5.15993202452527	2.58438871739267	0.00481379483545901
KIRREL3-AS2	2.21548841886773	3.69591776786243	3.07669512570647	0.0204039616350004
C11orf45	10.5780779098692	-2.62487541571158	0.756841353060571	0.00121023875198306
ARHGAP32	686.508155022388	-2.97092175322021	0.111325968886963	0
BARX2	195.062560968875	-12.5533780347646	3.21650245493931	7.85071575140592e-06
TMEM45B	62.0073579928337	-4.74831896060345	0.420844891210958	0
NFRKB	410.5149423935	-1.79599046257877	0.116949781536735	1.39364846864753e-13
LINC00167	2.27846648361911	1.5166730269822	1.37620013492334	0.0453806211283484
APLP2	5904.39459430625	-1.10534703804874	0.124095353507736	0.0215000203949744
ST14	1614.68585192008	-15.8996774359684	3.51130378056438	4.192575319051e-07
ZBTB44	468.81122026182	-1.1197960667283	0.116985634071514	0.0163504055676615
ADAMTS15	31.2287656732066	-1.79131995439988	0.351813102504522	0.000919537266846971
LOC100507431	30.6060819337666	-5.89319730178282	0.837209917737444	7.84240683165355e-11
LOC103611081	34.0044662245102	1.74933473865315	0.396267932984008	0.00234847257203649
NTM	19.4602746161688	4.14611307630272	0.648427884517344	1.84150656300085e-08
MIR4697HG	33.3870288033204	-9.61504751341122	2.90042136567636	9.11153315681268e-05
IGSF9B	37.6374988289594	-9.82737209995149	2.92424737031542	7.92585559085183e-05
LOC100128239	1.35374387353505	-0.95715656737156	1.28080817567993	0.0820455919854271
JAM3	17.2495017000488	-1.01111498943812	0.446072813736266	0.0754695370141475
NCAPD3	1451.85010769414	-2.64289260779461	0.107616648307279	0
VPS26B	632.553556984324	-1.9287129596877	0.101614890005932	0
THYN1	271.97563227262	-1.0528991457234	0.128943977870686	0.0430814467243759
GLB1L2	498.403202809479	-14.069787976693	3.37836090167303	2.27208742233616e-06
B3GAT1	2.64656684769468	-2.72319155995674	1.71440591173209	0.0168021816314461
SLC6A13	2.70548126957991	4.82708007049716	2.62979400223016	0.00689438732491043
KDM5A	1251.56284279348	1.72136242762911	0.12046896363456	3.15613138639513e-11
B4GALNT3	16.1372694505595	-6.24021281927296	1.3170023804595	1.40257299742998e-06
LINC00942	49.6799963701562	8.14512100524891	1.28997922486247	4.88989677613668e-10
FBXL14	152.454434308588	-1.59322334545387	0.218304915647274	0.000226397097857482
WNT5B	348.761547406708	5.82823552002053	0.261636454036454	3.90073814883219e-79
CACNA2D4	1.48082555176055	2.95383192184958	2.8831333307255	0.0284743887633762
[truncated: 8,033 more rows]
