# Supplementary material for: Promoter G-quadruplexes and transcription factors cooperate to shape the cell type-specific transcriptome
Source: Nat Commun. 2021 Jun 23;12:3885. doi: 10.1038/s41467-021-24198-2 (PMC8222265; doi:10.1038/s41467-021-24198-2)
Supplement: Supplementary file 11 — Supplementary Data 8 [file 41467_2021_24198_MOESM11_ESM.zip]

Archive with 4 entries (4 files):
- Supplementary Data 8.1.1.html
- Supplementary Data 8.1.html
- Supplementary Data 8.2.1.html
- Supplementary Data 8.2.html
