# Supplementary material for: Promoter G-quadruplexes and transcription factors cooperate to shape the cell type-specific transcriptome
Source: Nat Commun. 2021 Jun 23;12:3885. doi: 10.1038/s41467-021-24198-2 (PMC8222265; doi:10.1038/s41467-021-24198-2)
Supplement: Supplementary file 13 — Source Data [file 41467_2021_24198_MOESM13_ESM.xlsx]

## Sheet: Figure 1A
Figure	Source file	Notes
Figure 1A	Supplementary File 1	Available with the online paper version; scripts used to generate the figure are available upon request to the corresponding author

## Sheet: Figure 1B
Figure	Source file	Notes
Figure 1B	Supplementary File 1; Supplementary File 2	Available with the online paper version; scripts used to generate the figure are available upon request to the corresponding author
	n	prop_eg
1	3' UTR	48.2759
2	5' UTR	97.9592
3	exon	72.7273
4	Intergenic	58.7106
5	intron	63.9851
6	non-coding	52.7778
7	promoter-TSS	93.0962
8	TTS	53.1915
9	no G4	43.0648

## Sheet: Figure 1C
Figure	Source file	Notes
Figure 1C	Supplementary File 1; Supplementary File 2	Available with the online paper version; scripts used to generate the figure are available upon request to the corresponding author
	3' UTR	5' UTR	exon	Intergenic	intron	non-coding	promoter-TSS	TTS	no G4
1	1.61	1.79333	40.7133	36.0767	1.19	6.04667	31.44	19.6667	1.37667
2	23.9767	50.56	1.76667	18.4033	1.97667	85.4267	19.6667	39.9333	5.14
3	24.0633	22.36	5.54	40.7133	17.2267	6	9.03333	1.02	15.21
4	8.61333	40.6967	39.9333	1.76667	18.4033	13.29	39.14	13.5333	6.46667
5	8.84333	4.6	51.01	11.9133	1.80667	1.17333	2.06667	3.50333	2.66333
6	9.36333	18.1867	1.69333	23.3833	17.12	13.6	7.54	192.517	17.2467
7	6.80667	1372.57	70.8733	4.73	65.3867	1.35333	37.0767	11.21	27.6367
8	13.53	384.973	384.973	58.9833	77.1767	7.37333	18.0533	17.5433	2.66667
9	202.717	14.0267	5.85667	10.59	6.19667	6.24667	17.64	50.6767	9.90333
10	5.71	9.95	64.54	2.27667	105.643	1.47667	1.21	2.07333	13.23
11	16.87	21.33	8.94667	4.14333	97.8433	1.9	7.96667	3702.63	84.7833
12	61.46	30.41	13.02	2.11667	52.53	290.267	36.0767	16.36	3.95
13	2.59333	16.0233	21.3	2.05667	10.2767	47.1833	16.34	1	13.0167
14	41.8	28.3233	31.5233	723.487	9.16	27.2767	12.8533	315.787	4.59
15	NA	123.493	10.7567	102.89	5.54	19.6033	6.25	1.65	1.35667
16	NA	271.437	18.99	10.7267	3.05667	5.21333	4	1.48	3.35
17	NA	2.54333	3.11333	11.37	3.04667	48.15	28.5833	23.4833	2.92333
18	NA	14.3267	60.89	167.19	108.983	16.24	37.4467	2.49667	6.56333
19	NA	7.30333	6.08333	28.4767	16.7733	12.9667	52.53	418.67	8.05
20	NA	35.3367	3.58	30.5633	20.96	NA	13.3267	27.8767	1.52667
21	NA	73.8367	4.32	6.10333	51.1267	NA	104.34	2.03667	9.30667
22	NA	9.29333	7.47667	26.3833	3.06667	NA	10.2767	2.16667	8.48333
23	NA	9.02	5.35333	45.6933	14.3967	NA	190.863	8.94	3.06333
24	NA	21.1867	18.28	16.23	2.27667	NA	1.76667	5.29667	17.72
25	NA	27.7633	4.04	6.04667	30.0967	NA	22	34.65	3.31
26	NA	14.1733	215.18	2.41333	1127.86	NA	14.04	NA	10.73
27	NA	18.89	121.043	70.49	3.23667	NA	1.93333	NA	1.46
28	NA	3.19333	9.99	109.75	2.86333	NA	27.35	NA	6.61
29	NA	1.03333	3.16667	2386.45	6.85667	NA	39.9333	NA	37.98
30	NA	29.3733	1.04667	33.67	13.3333	NA	25.7533	NA	5.68667
31	NA	52.7067	261.57	1.18333	167.19	NA	52.3367	NA	43.4867
32	NA	17.1933	53.0033	1199.58	17.2633	NA	19.39	NA	15.4933
33	NA	356.06	NA	5.29667	8.30333	NA	51.1267	NA	11.51
34	NA	50.33	NA	7.41333	1.21667	NA	18.4767	NA	7.44
35	NA	19.8033	NA	1.14667	5.57	NA	12.0067	NA	26.7767
36	NA	30.1567	NA	52.2633	1.42	NA	10.8967	NA	4.17667
37	NA	185.893	NA	25.55	4.77333	NA	46.62	NA	10.9967
38	NA	113.9	NA	4.19667	26.3833	NA	3.06667	NA	4.64333
39	NA	17.9233	NA	1.20333	4.56667	NA	14.7933	NA	16.0867
40	NA	28.5667	NA	1.93	1.61333	NA	862.457	NA	1.12
41	NA	31.9333	NA	100.18	194.56	NA	17.8633	NA	14.3333
42	NA	14.8967	NA	5.26333	2.34667	NA	8.83333	NA	15.7667
43	NA	1.04667	NA	3.33667	10.36	NA	4.14333	NA	13.0933
44	NA	33.5533	NA	49.5733	11.1667	NA	105.527	NA	18.7633
45	NA	5.37333	NA	4.76667	10.2267	NA	2.11667	NA	5.78
46	NA	175.497	NA	90.4667	9.34667	NA	42.16	NA	2.52333
47	NA	10.8533	NA	4.71333	74.79	NA	14.91	NA	1.44333
48	NA	6.82	NA	20.5933	9.12	NA	13.23	NA	13.2133
49	NA	NA	NA	6.00333	5.31667	NA	9.35	NA	23.3033
50	NA	NA	NA	9.46667	6.14667	NA	3.70333	NA	16.78
51	NA	NA	NA	5.98667	1.18333	NA	18.9833	NA	29.2733
52	NA	NA	NA	23.06	1199.58	NA	36.7	NA	10.2767
53	NA	NA	NA	15.17	27.1833	NA	12.56	NA	3.35333
54	NA	NA	NA	295.637	10.3033	NA	17.4333	NA	5.81333
55	NA	NA	NA	133.727	28.63	NA	29.2467	NA	8.02
56	NA	NA	NA	3.89667	25.1767	NA	13.16	NA	24.1667
57	NA	NA	NA	31.88	12.88	NA	6.48667	NA	13.3933
58	NA	NA	NA	3.93333	5.29667	NA	4.42333	NA	4.63333
59	NA	NA	NA	5.20667	7.41333	NA	64.7033	NA	9.05
60	NA	NA	NA	50.5367	22.36	NA	44.2	NA	3.79333
61	NA	NA	NA	25.7333	22.6733	NA	167.19	NA	14.87
62	NA	NA	NA	58.9767	5.28667	NA	12.28	NA	3.86667
63	NA	NA	NA	2.00333	6.44667	NA	28.4767	NA	86.3867
64	NA	NA	NA	14.9167	28.4033	NA	1.62667	NA	22.37
65	NA	NA	NA	10.8267	4.85333	NA	8.42	NA	7.46333
66	NA	NA	NA	13.1233	22.4367	NA	4.93333	NA	12.5267
67	NA	NA	NA	54.7633	12.8	NA	3.92	NA	33.22
68	NA	NA	NA	25.7267	10.9567	NA	14.3867	NA	38.4433
69	NA	NA	NA	217.263	3.18333	NA	8.45	NA	19.12
70	NA	NA	NA	14.1167	128.49	NA	15.1133	NA	16.2467
71	NA	NA	NA	194.51	27.8133	NA	13.0567	NA	1.58333
72	NA	NA	NA	9.51333	3.62333	NA	18.8133	NA	1.93667
73	NA	NA	NA	183.94	17.8133	NA	123.773	NA	5.65667
74	NA	NA	NA	86.5267	8.59	NA	200.22	NA	3.72667
75	NA	NA	NA	46.1033	652.11	NA	116.303	NA	31.8833
76	NA	NA	NA	97.1333	17.9233	NA	26.3833	NA	26.9867
77	NA	NA	NA	79.02	8.09667	NA	10.0633	NA	28.6467
78	NA	NA	NA	1.73	90.4667	NA	3.76667	NA	1.07
79	NA	NA	NA	144.657	4.71333	NA	8.07	NA	11.5733
80	NA	NA	NA	1.44333	39.3233	NA	7.67	NA	14.02
81	NA	NA	NA	384.973	1.93	NA	38.15	NA	11.9733
82	NA	NA	NA	18.3067	41.27	NA	25.7567	NA	16.8367
83	NA	NA	NA	1.56	4.29333	NA	5	NA	49.57
84	NA	NA	NA	128.593	19.7733	NA	25.6533	NA	15.4667
85	NA	NA	NA	4.08	295.637	NA	16.1167	NA	4.11333
86	NA	NA	NA	1.72667	11.7733	NA	19.7867	NA	12.7267
87	NA	NA	NA	9.35667	1.38333	NA	11.4267	NA	4.82
88	NA	NA	NA	259.75	133.727	NA	188.773	NA	24.7233
89	NA	NA	NA	132.2	192.517	NA	5.19	NA	46.3933
90	NA	NA	NA	27.31	19.4833	NA	3.08333	NA	71.78
91	NA	NA	NA	73.4633	46.3133	NA	8.15333	NA	5.21667
92	NA	NA	NA	19.56	1.06	NA	217.523	NA	1.51667
93	NA	NA	NA	5.97	14.1	NA	157.57	NA	10.76
94	NA	NA	NA	7.63	3.45333	NA	80.81	NA	5.55
95	NA	NA	NA	20.93	21.5933	NA	157.47	NA	8.33667
96	NA	NA	NA	86.37	25.6733	NA	16.4333	NA	1342.01
97	NA	NA	NA	16.6733	1.88	NA	70.49	NA	2.76667
98	NA	NA	NA	3268.35	4.83667	NA	109.75	NA	1488.27
99	NA	NA	NA	4.65333	6.37	NA	4.29333	NA	57.5567
100	NA	NA	NA	11.0267	194.51	NA	2386.45	NA	26.1167
101	NA	NA	NA	13.2367	15.1633	NA	50.59	NA	60.7233
102	NA	NA	NA	107.447	73.6167	NA	1199.58	NA	3.11
103	NA	NA	NA	1.30667	97.1333	NA	8.12333	NA	14.6767
104	NA	NA	NA	86.1033	3.84333	NA	4.00333	NA	5.02667
105	NA	NA	NA	12.4667	79.02	NA	47.63	NA	1.97333
106	NA	NA	NA	1.04667	17.5133	NA	50.7033	NA	4.43333
107	NA	NA	NA	15.1033	2.87667	NA	6.38333	NA	3.55667
108	NA	NA	NA	1813.87	8.81333	NA	36.42	NA	4.31333
109	NA	NA	NA	27.8833	3.79333	NA	8.58333	NA	16.8433
110	NA	NA	NA	9.89667	4.83	NA	12.76	NA	4.61
111	NA	NA	NA	49.0033	6.54	NA	5.39333	NA	10.4567
112	NA	NA	NA	55.6867	28.0367	NA	8.27667	NA	4.05667
113	NA	NA	NA	32.2767	32.3267	NA	26.27	NA	41.1267
114	NA	NA	NA	2.59333	384.973	NA	49.2833	NA	45.7733
115	NA	NA	NA	29.2067	50.27	NA	7.41333	NA	25.8367
116	NA	NA	NA	1.99	9.85333	NA	22.6733	NA	9.59333
117	NA	NA	NA	8.61333	430.48	NA	125.55	NA	1.53667
118	NA	NA	NA	16.7733	371.98	NA	6.81667	NA	2.10333
119	NA	NA	NA	4.88333	62.4933	NA	6.44667	NA	1.00667
120	NA	NA	NA	11.2533	10.23	NA	44.98	NA	1.82667
121	NA	NA	NA	21.1633	1.56	NA	37.5333	NA	4.28333
122	NA	NA	NA	34.1667	31.2933	NA	19.4433	NA	2.30333
123	NA	NA	NA	6.65667	1.72667	NA	22.5267	NA	5.31667
124	NA	NA	NA	1059.09	20.6267	NA	107.36	NA	3.44
125	NA	NA	NA	3.33667	2.16667	NA	44.2233	NA	60.2867
126	NA	NA	NA	9.59667	3.09	NA	7.83	NA	2.07667
127	NA	NA	NA	6.98	63.5433	NA	17.2533	NA	8.81667
128	NA	NA	NA	20.21	8.09333	NA	29.7633	NA	1.59667
129	NA	NA	NA	4.30333	4.4	NA	1.63667	NA	5.98667
130	NA	NA	NA	14.01	73.4633	NA	2.93	NA	2.80667
131	NA	NA	NA	3.44667	5.09	NA	7.96667	NA	5.18333
132	NA	NA	NA	6.78333	40.2	NA	8.98	NA	2.10667
133	NA	NA	NA	1.45333	3.65667	NA	12.8	NA	6.19333
134	NA	NA	NA	123.493	3.00333	NA	25.55	NA	7.97333
135	NA	NA	NA	602.453	26.49	NA	22.23	NA	13.9067
136	NA	NA	NA	271.437	7.63	NA	3.10333	NA	4.17333
137	NA	NA	NA	1.35667	1.18667	NA	2.08667	NA	43.5633
138	NA	NA	NA	3.74	12.9767	NA	18.51	NA	23.7533
139	NA	NA	NA	12.18	3.29	NA	81.4233	NA	14.7567
140	NA	NA	NA	5.48	14.2567	NA	2.38333	NA	2.23
141	NA	NA	NA	123.09	38.64	NA	78.5233	NA	1.2
142	NA	NA	NA	2.23	63.41	NA	10.48	NA	20.92
143	NA	NA	NA	6	122.91	NA	6.61	NA	1.08667
144	NA	NA	NA	13.1233	61.4333	NA	27.8133	NA	1.68333
145	NA	NA	NA	37.78	35.3433	NA	17.8133	NA	10.92
146	NA	NA	NA	45.72	11.0267	NA	4.3	NA	66.0067
147	NA	NA	NA	19.7767	19.99	NA	18.7567	NA	54.43
148	NA	NA	NA	31.4533	13.2367	NA	34.1633	NA	66.79
149	NA	NA	NA	1.06667	199.533	NA	53.8367	NA	2.68
150	NA	NA	NA	8.30667	9.46667	NA	560.51	NA	26.6333
151	NA	NA	NA	61.3	3.57333	NA	22.9367	NA	146.317
152	NA	NA	NA	73.8367	1813.87	NA	159.197	NA	9.44333
153	NA	NA	NA	198.13	3.39667	NA	8.09667	NA	1.10667
154	NA	NA	NA	16.45	7.75	NA	13.7167	NA	15.2033
155	NA	NA	NA	6.92	49.0033	NA	39.3233	NA	53.7967
156	NA	NA	NA	570.743	6.38667	NA	20.74	NA	29.7
157	NA	NA	NA	31.0367	37.3	NA	5.12	NA	22.8867
158	NA	NA	NA	7.67667	73.75	NA	42.1033	NA	6.41667
159	NA	NA	NA	54.1167	3.10333	NA	2.76667	NA	11.42
160	NA	NA	NA	23.5167	10.81	NA	12.97	NA	1.80667
161	NA	NA	NA	11.2833	27.37	NA	21.5633	NA	51.0233
162	NA	NA	NA	38.02	84.56	NA	30.55	NA	45.02
163	NA	NA	NA	5.70667	5.07667	NA	52.8433	NA	4.70333
164	NA	NA	NA	9.37	8.61333	NA	7.91333	NA	6.21
165	NA	NA	NA	9.94	17.6967	NA	18.8867	NA	19.02
166	NA	NA	NA	15.79	107.877	NA	32.5433	NA	55.3667
167	NA	NA	NA	29.3167	263.027	NA	3.73	NA	6.87
168	NA	NA	NA	7.22	5.20667	NA	7.37667	NA	35.0467
169	NA	NA	NA	651.077	4.63	NA	7.67667	NA	3.16667
170	NA	NA	NA	4.39333	3.50333	NA	17.58	NA	21.5033
171	NA	NA	NA	1.67	49.3167	NA	1372.57	NA	7.08333
172	NA	NA	NA	3.64333	5.25667	NA	113.757	NA	13.95
173	NA	NA	NA	14.8233	14.01	NA	295.637	NA	18.9367
174	NA	NA	NA	63.7	123.493	NA	192.517	NA	6.53667
175	NA	NA	NA	14.2967	45.2067	NA	41.91	NA	3.33333
176	NA	NA	NA	12.28	271.437	NA	17.2	NA	3.47333
177	NA	NA	NA	21.3	22.78	NA	7.13667	NA	2.65
178	NA	NA	NA	8.7	2.4	NA	26.08	NA	3.02333
179	NA	NA	NA	5.07	9.40333	NA	49.1967	NA	11.19
180	NA	NA	NA	2.67333	7.86333	NA	255.94	NA	1.68333
181	NA	NA	NA	26.1367	2.26333	NA	19.4833	NA	14.0367
182	NA	NA	NA	3.16333	123.09	NA	9.98667	NA	18.8733
183	NA	NA	NA	24.5367	5.38333	NA	31.88	NA	5.6
184	NA	NA	NA	3.31667	29.2033	NA	13.85	NA	5.75667
185	NA	NA	NA	6.84	16.9033	NA	17.7933	NA	7.64
186	NA	NA	NA	3.01667	3.46333	NA	56.99	NA	8.98667
187	NA	NA	NA	1.64333	1.69333	NA	13.1567	NA	7.37
188	NA	NA	NA	417.033	41.3533	NA	14.8933	NA	3.37667
189	NA	NA	NA	5.24	25.74	NA	11.3667	NA	9.79667
190	NA	NA	NA	37.36	47.89	NA	4.83	NA	18.59
191	NA	NA	NA	4.00667	35.28	NA	2.39	NA	10.7
192	NA	NA	NA	4.73667	9.54333	NA	1355.58	NA	19.4233
193	NA	NA	NA	35.9467	13.29	NA	31.92	NA	18.93
194	NA	NA	NA	33.0633	10.2467	NA	36.42	NA	5.11
195	NA	NA	NA	9.03	1.15667	NA	5.58667	NA	48.0733
196	NA	NA	NA	1.94333	31.4533	NA	58.9767	NA	15.4467
197	NA	NA	NA	1.87	35.3367	NA	16.6333	NA	32.6733
198	NA	NA	NA	1	86.45	NA	97.5233	NA	1.88333
199	NA	NA	NA	3.44333	6.22	NA	9.08	NA	12.6433
200	NA	NA	NA	3.56	5.2	NA	8.82667	NA	5.94333
201	NA	NA	NA	2.20333	6.92	NA	12.2367	NA	74.4
202	NA	NA	NA	1.03667	43.1567	NA	11.96	NA	10.86
203	NA	NA	NA	3.96333	8.47333	NA	16.43	NA	51.14
204	NA	NA	NA	4.42667	1.17333	NA	15.02	NA	14.7633
205	NA	NA	NA	1.59667	22.39	NA	24.5033	NA	10.85
206	NA	NA	NA	8.87	3.08333	NA	403.193	NA	28.4733
207	NA	NA	NA	3.73333	6.32333	NA	37.7	NA	13.4033
208	NA	NA	NA	1.11333	93.6667	NA	10.6667	NA	34.4567
209	NA	NA	NA	20.2233	4.39333	NA	193.83	NA	23.8667
210	NA	NA	NA	5.38667	58.5133	NA	51.4067	NA	13.91
211	NA	NA	NA	5.12667	25.68	NA	7.83667	NA	27.9333
212	NA	NA	NA	6.27333	10.3233	NA	9.63667	NA	28.15
213	NA	NA	NA	2.53	14.2967	NA	5.42	NA	12.1467
214	NA	NA	NA	2.18	21.74	NA	47.8067	NA	50.5167
215	NA	NA	NA	10.19	1.83	NA	25.7267	NA	9.26
216	NA	NA	NA	1.11333	19.4033	NA	30.1133	NA	6.38667
217	NA	NA	NA	14.0133	21.3	NA	102.663	NA	35.0067
218	NA	NA	NA	1456.73	11.13	NA	5.52	NA	1.36333
219	NA	NA	NA	6.47	29.3067	NA	4.39667	NA	8.64
220	NA	NA	NA	13.85	4.04333	NA	121.487	NA	13.87
221	NA	NA	NA	32.3667	3.31667	NA	217.263	NA	6.24
222	NA	NA	NA	148.687	14.2867	NA	6.65333	NA	19.6033
223	NA	NA	NA	91.33	26.9533	NA	8.96667	NA	14.14
224	NA	NA	NA	55.1567	10.3233	NA	18.1333	NA	2.31333
225	NA	NA	NA	135.47	1.09667	NA	7.00667	NA	7.16667
226	NA	NA	NA	1.00667	21.11	NA	20.8533	NA	5.51333
227	NA	NA	NA	5.98	29.9433	NA	92.9933	NA	21.8867
228	NA	NA	NA	28.7533	28.9767	NA	23.2	NA	28.9967
229	NA	NA	NA	6.20667	28.47	NA	14.1167	NA	1.34333
230	NA	NA	NA	18.4967	33.0633	NA	2.38	NA	30.56
231	NA	NA	NA	141.987	9.03	NA	26.4533	NA	109.97
232	NA	NA	NA	4.99	1.26333	NA	194.51	NA	2.39667
233	NA	NA	NA	48.0767	1	NA	3.47	NA	41.9033
234	NA	NA	NA	2.71	3.44333	NA	11.94	NA	2.82333
235	NA	NA	NA	2.60333	315.787	NA	3.32667	NA	31.3133
236	NA	NA	NA	2.61333	31.8667	NA	7.3	NA	1.98333
237	NA	NA	NA	2.68667	21.8033	NA	18.9933	NA	4.87333
238	NA	NA	NA	39.1	4.09333	NA	25.9233	NA	22.1033
239	NA	NA	NA	27.3233	4.42667	NA	15.1633	NA	49.9633
240	NA	NA	NA	3.37333	1.87333	NA	117.057	NA	23.0533
241	NA	NA	NA	39.3167	8.87	NA	30.79	NA	9.62333
242	NA	NA	NA	53.9833	6.35	NA	33.5667	NA	7.35
243	NA	NA	NA	26.57	1.11333	NA	11.9833	NA	17.24
244	NA	NA	NA	12.5667	1.23	NA	30.37	NA	3.70333
245	NA	NA	NA	24.6033	2.83	NA	5.73	NA	39.9567
246	NA	NA	NA	1.62667	1.54	NA	142.857	NA	162.707
247	NA	NA	NA	339.497	18.94	NA	61.9067	NA	5.12667
248	NA	NA	NA	1.9	8.35667	NA	79.02	NA	21.4667
249	NA	NA	NA	1.89	8.48667	NA	8.08333	NA	18.6
250	NA	NA	NA	172.547	4.06	NA	12.7367	NA	2.47667
251	NA	NA	NA	1.03	28.5533	NA	4.16	NA	11.4333
252	NA	NA	NA	86.77	8.42333	NA	6.54	NA	21.9433
253	NA	NA	NA	1430.6	1.97333	NA	36.3567	NA	5.87333
254	NA	NA	NA	138.083	6.12333	NA	384.973	NA	5.56
255	NA	NA	NA	84.1667	6.47	NA	14.0267	NA	4.47667
256	NA	NA	NA	40.7767	10.56	NA	9.85333	NA	2.04
257	NA	NA	NA	8.68333	148.687	NA	18	NA	4.07
258	NA	NA	NA	3.75333	4.96667	NA	12.65	NA	8.57
259	NA	NA	NA	290.267	12.8933	NA	10.23	NA	7.54
260	NA	NA	NA	4.56	135.47	NA	15.7833	NA	7.06
261	NA	NA	NA	1176.77	2155.95	NA	12.69	NA	20.7067
262	NA	NA	NA	2.06	9.36667	NA	39.7733	NA	20.5
263	NA	NA	NA	18.5867	18.4967	NA	19.2733	NA	10.7667
264	NA	NA	NA	1.30667	141.987	NA	13.41	NA	6.19333
265	NA	NA	NA	271.607	17.9	NA	4.08	NA	11.7233
266	NA	NA	NA	1.32333	48.0767	NA	31.2933	NA	3.06
267	NA	NA	NA	12.0867	41.8433	NA	23.6867	NA	5.75
268	NA	NA	NA	3.27333	1.49	NA	25.14	NA	5.89
269	NA	NA	NA	2.04333	1.48	NA	2.16667	NA	1.34333
270	NA	NA	NA	18.4967	2.60333	NA	3.89	NA	51.1267
271	NA	NA	NA	36.7233	1.57667	NA	10.4367	NA	18.94
272	NA	NA	NA	14.3033	8.72333	NA	4.78667	NA	7.78333
273	NA	NA	NA	167	1.47667	NA	29.71	NA	3.25
274	NA	NA	NA	24.6967	34.9133	NA	259.75	NA	6.42
275	NA	NA	NA	1.33667	9.50667	NA	6.77667	NA	1.47
276	NA	NA	NA	16.86	40.1	NA	38.4933	NA	6.07667
277	NA	NA	NA	49.4333	53.9833	NA	9.82	NA	2.65667
278	NA	NA	NA	13.7933	33.5267	NA	17.3133	NA	8.54
279	NA	NA	NA	4.58333	11.1233	NA	10.1633	NA	1.14
280	NA	NA	NA	8.73	13.8933	NA	57.76	NA	1.85
281	NA	NA	NA	3.94	8.69667	NA	52.3533	NA	68.45
282	NA	NA	NA	9.63	11.3033	NA	218.267	NA	7.95
283	NA	NA	NA	2.29	48.8267	NA	33.4133	NA	48.4767
284	NA	NA	NA	13.0133	22.1433	NA	30.8567	NA	3.26667
285	NA	NA	NA	5.35	14.8933	NA	63.5433	NA	52.3733
286	NA	NA	NA	106.063	30.41	NA	233.097	NA	28.3233
287	NA	NA	NA	10.8	23.05	NA	14.4133	NA	8.84667
288	NA	NA	NA	11.9	10.6167	NA	3.19333	NA	10.12
289	NA	NA	NA	1.38667	85.52	NA	1.96	NA	2.85
290	NA	NA	NA	11.3167	1.9	NA	33.0467	NA	32.8767
291	NA	NA	NA	3.00333	6.92667	NA	14.57	NA	18.92
292	NA	NA	NA	13.3867	24.3667	NA	5.09	NA	8.86
293	NA	NA	NA	21.2033	3.86667	NA	3.89667	NA	1.63667
294	NA	NA	NA	444.857	15.4367	NA	22.82	NA	1.25333
295	NA	NA	NA	6.51667	26.9	NA	27.57	NA	11.5233
296	NA	NA	NA	327.437	31.82	NA	15.8333	NA	11.21
297	NA	NA	NA	4.13667	13.5967	NA	4.79333	NA	57.7367
298	NA	NA	NA	4.29667	1430.6	NA	61.72	NA	59.4567
299	NA	NA	NA	561.887	3.29667	NA	15.0767	NA	24.9
300	NA	NA	NA	28.0533	30.9767	NA	11.3367	NA	16.4767
301	NA	NA	NA	95.9167	49.3667	NA	7.05667	NA	4.45333
302	NA	NA	NA	3.41	11.1	NA	26.49	NA	7.52
303	NA	NA	NA	42.15	25.1467	NA	15.4367	NA	16.5567
304	NA	NA	NA	304.273	5.56667	NA	27.05	NA	3.20333
305	NA	NA	NA	20.1967	197.07	NA	22.13	NA	2.42
306	NA	NA	NA	3.03667	103.673	NA	7.63	NA	10.5533
307	NA	NA	NA	50.33	290.267	NA	3.82667	NA	13.6367
308	NA	NA	NA	58.1467	5.43333	NA	2.17667	NA	7.72667
309	NA	NA	NA	93.86	26.7933	NA	2.16667	NA	2.09333
310	NA	NA	NA	17.4767	470.793	NA	8.67667	NA	1.07
311	NA	NA	NA	30.22	33.4067	NA	43.8567	NA	1.80667
312	NA	NA	NA	33.1333	8.33	NA	17.9333	NA	6.25333
313	NA	NA	NA	36.0733	30.1033	NA	16.6067	NA	8.12667
314	NA	NA	NA	8.04	11.12	NA	14.6333	NA	1.89
315	NA	NA	NA	12.77	50.7233	NA	24.49	NA	4.39333
316	NA	NA	NA	15.5567	3.35	NA	13.9333	NA	13.6367
317	NA	NA	NA	2.84667	3.63333	NA	122.91	NA	25.37
318	NA	NA	NA	8.88333	21.8867	NA	6.90667	NA	2.14333
319	NA	NA	NA	6.22667	3.55667	NA	6.64333	NA	11.5233
320	NA	NA	NA	30.4333	22.8867	NA	2.26333	NA	2.03333
321	NA	NA	NA	37.5567	2.32667	NA	9.30667	NA	16.6467
322	NA	NA	NA	869.207	28.6467	NA	15.6333	NA	8.80333
323	NA	NA	NA	173.773	10.6933	NA	14.35	NA	42.8633
324	NA	NA	NA	355.267	19.3633	NA	11.16	NA	13.9767
325	NA	NA	NA	32.6	11.2933	NA	31.53	NA	5.78333
326	NA	NA	NA	15.0233	51.49	NA	23.3	NA	1.87333
327	NA	NA	NA	5.54333	14.6367	NA	3268.35	NA	21.9467
328	NA	NA	NA	8.49	7.29333	NA	639.36	NA	1.54667
329	NA	NA	NA	152.953	24.3	NA	1.46	NA	1.28
330	NA	NA	NA	1.70333	5.28667	NA	3.13667	NA	7.03
331	NA	NA	NA	87.6133	2.57333	NA	15.9233	NA	8.17667
332	NA	NA	NA	5.33333	52.84	NA	199.533	NA	20.4633
333	NA	NA	NA	6.48	17.1933	NA	78.3733	NA	5.97667
334	NA	NA	NA	89.6833	1.12	NA	23.4733	NA	7.63667
335	NA	NA	NA	12.7233	49.2433	NA	26.4767	NA	3.28
336	NA	NA	NA	17.1333	825.18	NA	16.4033	NA	12.7867
337	NA	NA	NA	14.6833	5.39667	NA	87.9667	NA	4.18333
338	NA	NA	NA	42.2533	22.41	NA	231.257	NA	2.61333
339	NA	NA	NA	18.28	10.8	NA	96.6267	NA	7.64333
340	NA	NA	NA	16.3067	16.5833	NA	463.063	NA	24.19
341	NA	NA	NA	10.4167	8.41667	NA	45.1467	NA	5.43
342	NA	NA	NA	9.13333	5.88	NA	146.63	NA	2.11333
343	NA	NA	NA	6.61	2.29	NA	61.1733	NA	4.18333
344	NA	NA	NA	56.2567	8.90667	NA	244.303	NA	5.09333
345	NA	NA	NA	105.343	22.0167	NA	28.0133	NA	6.84
346	NA	NA	NA	9.61333	60.89	NA	67.61	NA	7.16
347	NA	NA	NA	173.233	1.12333	NA	243.823	NA	9.20667
348	NA	NA	NA	15.8133	9.68	NA	19.1533	NA	1.24
349	NA	NA	NA	3.87667	143.343	NA	3.57333	NA	3.09
350	NA	NA	NA	1.75333	3.87667	NA	14.7233	NA	2.87667
351	NA	NA	NA	10.5	21.4667	NA	27.9533	NA	2.68
352	NA	NA	NA	6.51	444.857	NA	36.9833	NA	77.3633
353	NA	NA	NA	4.16667	4.13667	NA	18.08	NA	8.63
354	NA	NA	NA	19.4333	2.38333	NA	26.6867	NA	5.32
355	NA	NA	NA	24.5567	3.58	NA	55.8433	NA	1.45
356	NA	NA	NA	12.4467	11.69	NA	3.9	NA	33.71
357	NA	NA	NA	9.49	42.15	NA	6.13667	NA	15.3433
358	NA	NA	NA	70.2167	2.49333	NA	37.2833	NA	88.3033
359	NA	NA	NA	8.77333	304.273	NA	11.4933	NA	36.28
360	NA	NA	NA	638.183	40.3433	NA	7.11667	NA	440.773
361	NA	NA	NA	20.6767	33.42	NA	4.04333	NA	55.83
362	NA	NA	NA	10.32	15.3767	NA	9.31333	NA	4.00333
363	NA	NA	NA	28.3033	41.3367	NA	37.3	NA	60.3533
364	NA	NA	NA	23.3	93.86	NA	12.27	NA	1.53333
365	NA	NA	NA	7.09333	5.69667	NA	10.7467	NA	20.8
366	NA	NA	NA	5.35667	7.51667	NA	24.3733	NA	100.223
367	NA	NA	NA	2.66667	5.74333	NA	59.9467	NA	76.15
368	NA	NA	NA	15.24	7.24	NA	18.3167	NA	2.99
369	NA	NA	NA	3.95333	6.94333	NA	9.23667	NA	1.30667
370	NA	NA	NA	182.393	1.14	NA	6.44	NA	23.8467
371	NA	NA	NA	29.0067	3.57	NA	4.27	NA	23.5467
372	NA	NA	NA	93.5833	4.32	NA	7.68	NA	22.7667
373	NA	NA	NA	3.71	8.92667	NA	7.42333	NA	1.92333
374	NA	NA	NA	6.73	1.07333	NA	18.7833	NA	25.1233
375	NA	NA	NA	3.71667	4.73333	NA	5.39333	NA	17.4167
376	NA	NA	NA	215.18	21.2833	NA	23.62	NA	47.4167
377	NA	NA	NA	17.49	8.18333	NA	56.0233	NA	3.48333
378	NA	NA	NA	41.9067	14.8633	NA	84.56	NA	6.93333
379	NA	NA	NA	121.043	1.43667	NA	28.8533	NA	29.78
380	NA	NA	NA	2.70667	3.04667	NA	5.47333	NA	212.433
381	NA	NA	NA	4.08667	7.30667	NA	28.7167	NA	27.4233
382	NA	NA	NA	6.27	2.13	NA	8.89667	NA	16.9367
383	NA	NA	NA	8.05333	8.86333	NA	19.8533	NA	50.3133
384	NA	NA	NA	24.7267	5.54333	NA	1.40667	NA	6.25
385	NA	NA	NA	162.09	8.49	NA	8.91667	NA	3.12
386	NA	NA	NA	166.933	13.6	NA	58.7333	NA	4.59667
387	NA	NA	NA	7.17333	18.6433	NA	33.1633	NA	15.37
388	NA	NA	NA	3.05667	2.17667	NA	8.53667	NA	6.16
389	NA	NA	NA	15.1567	15.28	NA	16.9933	NA	4.96667
390	NA	NA	NA	2.43667	177.547	NA	23.25	NA	4.08667
391	NA	NA	NA	2.23333	2.73667	NA	2.93667	NA	2.83
392	NA	NA	NA	2.59333	36.4033	NA	16.43	NA	1.76667
393	NA	NA	NA	6.06	33.5633	NA	17.3233	NA	19.2667
394	NA	NA	NA	209.26	89.6833	NA	301.827	NA	7.49333
395	NA	NA	NA	12.07	34.21	NA	8.70333	NA	10.8033
396	NA	NA	NA	20.6333	291.21	NA	1.04667	NA	9.37
397	NA	NA	NA	1.62333	232.447	NA	21.1633	NA	45.78
398	NA	NA	NA	1000.64	36.9433	NA	2.29667	NA	6.18333
399	NA	NA	NA	1.50333	10.4467	NA	25.99	NA	38.1933
400	NA	NA	NA	3.22	18.28	NA	73.7667	NA	11.0933
401	NA	NA	NA	4.59	7.47333	NA	4.96333	NA	1.05
402	NA	NA	NA	12.9667	6.61	NA	11.75	NA	2.40667
403	NA	NA	NA	12.0133	173.233	NA	7.61667	NA	80.7967
404	NA	NA	NA	2.25667	3.95333	NA	40.8233	NA	50.7867
405	NA	NA	NA	28.5533	12.65	NA	1.5	NA	37.1867
406	NA	NA	NA	34.65	1.80333	NA	13.9533	NA	21.12
407	NA	NA	NA	9.23	5.90333	NA	1059.09	NA	21.4133
408	NA	NA	NA	65.2567	6.51	NA	35.5467	NA	2.29667
409	NA	NA	NA	4.24667	5.75667	NA	22.82	NA	5.3
410	NA	NA	NA	12.2367	4.16667	NA	20.6433	NA	6.83667
411	NA	NA	NA	175.497	2.29333	NA	34.9467	NA	23.5033
412	NA	NA	NA	16.3167	4.4	NA	9.53667	NA	40.8333
413	NA	NA	NA	8.91	47.53	NA	12.8467	NA	22.1867
414	NA	NA	NA	39.73	8.18667	NA	3.68667	NA	6.42
415	NA	NA	NA	138.39	5.69333	NA	123.493	NA	1.48667
416	NA	NA	NA	25.6267	130.21	NA	45.2067	NA	6.81667
417	NA	NA	NA	261.457	13.2433	NA	271.437	NA	21.2967
418	NA	NA	NA	6.74333	2.16333	NA	1.12667	NA	9.27333
419	NA	NA	NA	9	2.42	NA	19.1767	NA	9.95667
420	NA	NA	NA	13.1567	3.3	NA	5.54333	NA	69.6167
421	NA	NA	NA	7.4	1.00333	NA	111.157	NA	1.75
422	NA	NA	NA	2.63667	13.4233	NA	54.8167	NA	11.7567
423	NA	NA	NA	18.64	3.94667	NA	59.4467	NA	1.69333
424	NA	NA	NA	3.04333	15.24	NA	54.8367	NA	14.02
425	NA	NA	NA	4.24667	19.4233	NA	59.0933	NA	10.8433
426	NA	NA	NA	6.51	10.1233	NA	160.623	NA	3.63
427	NA	NA	NA	2.17333	45.68	NA	3702.63	NA	50.5733
428	NA	NA	NA	8.33667	8.82333	NA	9.67333	NA	1.63667
429	NA	NA	NA	NA	5.47	NA	1.19333	NA	13.81
430	NA	NA	NA	NA	1.57333	NA	20.0367	NA	166.903
431	NA	NA	NA	NA	19.2133	NA	4.32667	NA	34.9633
432	NA	NA	NA	NA	7.53667	NA	13.7833	NA	136.717
433	NA	NA	NA	NA	190.413	NA	25.16	NA	19.08
434	NA	NA	NA	NA	4.29667	NA	102.53	NA	45.5633
435	NA	NA	NA	NA	8.14	NA	4.83	NA	22.1733
436	NA	NA	NA	NA	5.91667	NA	28.48	NA	16.36
437	NA	NA	NA	NA	215.18	NA	1.90667	NA	41.4067
438	NA	NA	NA	NA	5.65667	NA	10.52	NA	14.3
439	NA	NA	NA	NA	32.2367	NA	123.09	NA	17.6433
440	NA	NA	NA	NA	121.043	NA	1.88333	NA	4.18333
441	NA	NA	NA	NA	48.15	NA	116.953	NA	19.0133
442	NA	NA	NA	NA	30.13	NA	5.05333	NA	14.5133
443	NA	NA	NA	NA	3.15333	NA	30.7333	NA	10.1767
444	NA	NA	NA	NA	61.3733	NA	48.2767	NA	5.06333
445	NA	NA	NA	NA	66.26	NA	26.56	NA	16.35
446	NA	NA	NA	NA	9.03667	NA	48.9633	NA	13.59
447	NA	NA	NA	NA	166.933	NA	28.78	NA	12.61
448	NA	NA	NA	NA	53.44	NA	10.3133	NA	19.19
449	NA	NA	NA	NA	4.92	NA	8.07	NA	11.5633
450	NA	NA	NA	NA	1.26333	NA	6.38	NA	21.7533
451	NA	NA	NA	NA	31.71	NA	28.0467	NA	7.56
452	NA	NA	NA	NA	2.04	NA	11.8767	NA	2.40333
453	NA	NA	NA	NA	19.4467	NA	5.14333	NA	1.94
454	NA	NA	NA	NA	1.76667	NA	105.667	NA	6.94333
455	NA	NA	NA	NA	635.863	NA	41.3533	NA	9.32667
456	NA	NA	NA	NA	4.87667	NA	12.0967	NA	1.22667
457	NA	NA	NA	NA	41.17	NA	82.35	NA	14.6933
458	NA	NA	NA	NA	95.9467	NA	13.1233	NA	4.53
459	NA	NA	NA	NA	9.00333	NA	9.35333	NA	1.1
460	NA	NA	NA	NA	2.59333	NA	28.97	NA	17.1433
461	NA	NA	NA	NA	209.26	NA	13.0567	NA	1.31
462	NA	NA	NA	NA	4.07	NA	20.5633	NA	19.7867
463	NA	NA	NA	NA	7.14667	NA	37.78	NA	1.13333
464	NA	NA	NA	NA	3.53333	NA	21.3267	NA	6.64333
465	NA	NA	NA	NA	1.62333	NA	9.02667	NA	11.1367
466	NA	NA	NA	NA	50.1133	NA	25.6933	NA	18.9733
467	NA	NA	NA	NA	8.37	NA	15.67	NA	3.02
468	NA	NA	NA	NA	2.06333	NA	7.89667	NA	10.4767
469	NA	NA	NA	NA	91.7667	NA	31.4233	NA	3.74667
470	NA	NA	NA	NA	4.59	NA	83.7033	NA	22.4933
471	NA	NA	NA	NA	45.17	NA	17.8567	NA	8.52667
472	NA	NA	NA	NA	11.8933	NA	7.86333	NA	17.69
473	NA	NA	NA	NA	3.85	NA	68.77	NA	2.59667
474	NA	NA	NA	NA	11.5667	NA	217.19	NA	2.91333
475	NA	NA	NA	NA	261.57	NA	16.8833	NA	1.23333
476	NA	NA	NA	NA	3.51	NA	34.74	NA	5.44667
477	NA	NA	NA	NA	51.2067	NA	9.02667	NA	2.53667
478	NA	NA	NA	NA	2.25667	NA	16.2967	NA	9.54
479	NA	NA	NA	NA	10.4833	NA	15.17	NA	4.00667
480	NA	NA	NA	NA	26.9367	NA	62.52	NA	1.13333
481	NA	NA	NA	NA	34.65	NA	7.86	NA	3.82667
482	NA	NA	NA	NA	7.84667	NA	64.54	NA	7.40667
483	NA	NA	NA	NA	5.30333	NA	14.8567	NA	3.92
484	NA	NA	NA	NA	14.9633	NA	48.5633	NA	15.5733
485	NA	NA	NA	NA	152.243	NA	3.02	NA	2.06333
486	NA	NA	NA	NA	11.5833	NA	36	NA	21.3633
487	NA	NA	NA	NA	10.6533	NA	271.223	NA	11.9433
488	NA	NA	NA	NA	4.43333	NA	19.7767	NA	42.6267
489	NA	NA	NA	NA	876.43	NA	31.9433	NA	1.18333
490	NA	NA	NA	NA	20.1867	NA	6.61333	NA	7.69667
491	NA	NA	NA	NA	54.59	NA	31.4533	NA	9.95667
492	NA	NA	NA	NA	18.1967	NA	58.1033	NA	5.86333
493	NA	NA	NA	NA	15.2667	NA	26.4267	NA	54.4367
494	NA	NA	NA	NA	188.1	NA	27.95	NA	47.26
495	NA	NA	NA	NA	175.497	NA	25.6933	NA	6.26333
496	NA	NA	NA	NA	76.0533	NA	67.6967	NA	11.4433
497	NA	NA	NA	NA	6.49667	NA	114.947	NA	10.6267
498	NA	NA	NA	NA	11.1133	NA	198.473	NA	23.3333
499	NA	NA	NA	NA	84.7567	NA	29.71	NA	7.30333
500	NA	NA	NA	NA	5.89333	NA	92.4	NA	48.4067
501	NA	NA	NA	NA	80.3567	NA	50.6467	NA	31.4633
502	NA	NA	NA	NA	24.87	NA	31.74	NA	14.3067
503	NA	NA	NA	NA	65.0333	NA	34.76	NA	14.4967
504	NA	NA	NA	NA	48.0433	NA	12.12	NA	20.1167
505	NA	NA	NA	NA	138.39	NA	7.40667	NA	27.7967
506	NA	NA	NA	NA	14.3767	NA	5.1	NA	7.77667
507	NA	NA	NA	NA	10.3667	NA	52.05	NA	1.00667
508	NA	NA	NA	NA	54.1467	NA	17.5333	NA	4.17667
509	NA	NA	NA	NA	4.62	NA	409.487	NA	9.16
510	NA	NA	NA	NA	12.05	NA	709.023	NA	2.95
511	NA	NA	NA	NA	37.5667	NA	38.9333	NA	11.15
512	NA	NA	NA	NA	12.9933	NA	21.3467	NA	17.7067
513	NA	NA	NA	NA	7.02667	NA	92.6767	NA	15.56
514	NA	NA	NA	NA	2.63667	NA	4.31333	NA	9.47333
515	NA	NA	NA	NA	1.09333	NA	325.847	NA	25.5667
516	NA	NA	NA	NA	4.24667	NA	140.89	NA	6.11667
517	NA	NA	NA	NA	3.72333	NA	3.12333	NA	3.58333
518	NA	NA	NA	NA	NA	NA	101.497	NA	29.24
519	NA	NA	NA	NA	NA	NA	3.98667	NA	20.7133
520	NA	NA	NA	NA	NA	NA	44	NA	11.0133
521	NA	NA	NA	NA	NA	NA	570.743	NA	13.2233
522	NA	NA	NA	NA	NA	NA	13.7333	NA	38.4733
523	NA	NA	NA	NA	NA	NA	4.55	NA	26.36
524	NA	NA	NA	NA	NA	NA	13.3733	NA	144.793
525	NA	NA	NA	NA	NA	NA	54.1167	NA	41.4
526	NA	NA	NA	NA	NA	NA	462.93	NA	31.8333
527	NA	NA	NA	NA	NA	NA	39.2333	NA	3.07
528	NA	NA	NA	NA	NA	NA	6.31333	NA	55.4667
529	NA	NA	NA	NA	NA	NA	9.42	NA	3.22333
530	NA	NA	NA	NA	NA	NA	6.74667	NA	5.33667
531	NA	NA	NA	NA	NA	NA	16.5567	NA	7.51667
532	NA	NA	NA	NA	NA	NA	11.5333	NA	3.37667
533	NA	NA	NA	NA	NA	NA	8.80333	NA	7.03667
534	NA	NA	NA	NA	NA	NA	9.15	NA	19.2367
535	NA	NA	NA	NA	NA	NA	1.41333	NA	4.79333
536	NA	NA	NA	NA	NA	NA	7.86333	NA	12.3433
537	NA	NA	NA	NA	NA	NA	9.78	NA	72.2
538	NA	NA	NA	NA	NA	NA	15.79	NA	7.85333
539	NA	NA	NA	NA	NA	NA	7.22	NA	18.5067
540	NA	NA	NA	NA	NA	NA	4.39667	NA	15.37
541	NA	NA	NA	NA	NA	NA	17.7267	NA	9.50667
542	NA	NA	NA	NA	NA	NA	22.0867	NA	5.75667
543	NA	NA	NA	NA	NA	NA	11.9333	NA	9.67667
544	NA	NA	NA	NA	NA	NA	5.25667	NA	6.93
545	NA	NA	NA	NA	NA	NA	10.97	NA	1.33
546	NA	NA	NA	NA	NA	NA	63.7	NA	9.48667
547	NA	NA	NA	NA	NA	NA	14.2967	NA	17.0567
548	NA	NA	NA	NA	NA	NA	11.82	NA	35.78
549	NA	NA	NA	NA	NA	NA	4.19667	NA	13.3033
550	NA	NA	NA	NA	NA	NA	7.92	NA	15.5433
551	NA	NA	NA	NA	NA	NA	11.03	NA	10.5967
552	NA	NA	NA	NA	NA	NA	1.21667	NA	7.34333
553	NA	NA	NA	NA	NA	NA	19.41	NA	13.6633
554	NA	NA	NA	NA	NA	NA	30.0833	NA	1.67333
555	NA	NA	NA	NA	NA	NA	5.10667	NA	8.91667
556	NA	NA	NA	NA	NA	NA	15.3867	NA	234.47
557	NA	NA	NA	NA	NA	NA	16.11	NA	3.05
558	NA	NA	NA	NA	NA	NA	13.9367	NA	19.0133
559	NA	NA	NA	NA	NA	NA	6.52333	NA	13.7833
560	NA	NA	NA	NA	NA	NA	12.1733	NA	5.55333
561	NA	NA	NA	NA	NA	NA	1.02	NA	3.31
562	NA	NA	NA	NA	NA	NA	15.6033	NA	14.8133
563	NA	NA	NA	NA	NA	NA	19.1633	NA	32.7333
564	NA	NA	NA	NA	NA	NA	7.78	NA	3.83333
565	NA	NA	NA	NA	NA	NA	18.46	NA	7.2
566	NA	NA	NA	NA	NA	NA	29.81	NA	4.74333
567	NA	NA	NA	NA	NA	NA	11.1467	NA	2.98667
568	NA	NA	NA	NA	NA	NA	23.8133	NA	9.55333
569	NA	NA	NA	NA	NA	NA	9.39667	NA	9.81333
570	NA	NA	NA	NA	NA	NA	13.0133	NA	15.9233
571	NA	NA	NA	NA	NA	NA	6.66667	NA	15.0567
572	NA	NA	NA	NA	NA	NA	9.39333	NA	11.0333
573	NA	NA	NA	NA	NA	NA	24.2767	NA	1.03333
574	NA	NA	NA	NA	NA	NA	130.673	NA	4.87
575	NA	NA	NA	NA	NA	NA	19.2233	NA	28.5133
576	NA	NA	NA	NA	NA	NA	8.87	NA	17.3
577	NA	NA	NA	NA	NA	NA	417.033	NA	15.4533
578	NA	NA	NA	NA	NA	NA	97.7433	NA	13.8967
579	NA	NA	NA	NA	NA	NA	36.35	NA	14.8133
580	NA	NA	NA	NA	NA	NA	76.7233	NA	2.96
581	NA	NA	NA	NA	NA	NA	23.86	NA	6.42667
582	NA	NA	NA	NA	NA	NA	30.64	NA	45.52
583	NA	NA	NA	NA	NA	NA	6.45333	NA	10.9267
584	NA	NA	NA	NA	NA	NA	835.677	NA	5.45333
585	NA	NA	NA	NA	NA	NA	7.26667	NA	3.88667
586	NA	NA	NA	NA	NA	NA	1.45333	NA	25.15
587	NA	NA	NA	NA	NA	NA	5.44667	NA	7.14
588	NA	NA	NA	NA	NA	NA	7.68333	NA	21.43
589	NA	NA	NA	NA	NA	NA	11.69	NA	1.75333
590	NA	NA	NA	NA	NA	NA	3.36667	NA	20.9567
591	NA	NA	NA	NA	NA	NA	31.3267	NA	18.5833
592	NA	NA	NA	NA	NA	NA	4.18667	NA	46.6867
593	NA	NA	NA	NA	NA	NA	315.787	NA	7.64333
594	NA	NA	NA	NA	NA	NA	19.6667	NA	19.6967
595	NA	NA	NA	NA	NA	NA	10.2767	NA	2.42667
596	NA	NA	NA	NA	NA	NA	1.18333	NA	1.06667
597	NA	NA	NA	NA	NA	NA	1.45	NA	62.59
598	NA	NA	NA	NA	NA	NA	4.27667	NA	18.39
599	NA	NA	NA	NA	NA	NA	2.54333	NA	21.0067
600	NA	NA	NA	NA	NA	NA	1.26667	NA	10.7733
601	NA	NA	NA	NA	NA	NA	1.34	NA	7.40333
602	NA	NA	NA	NA	NA	NA	1.25667	NA	8.05333
603	NA	NA	NA	NA	NA	NA	4.05333	NA	59.8833
604	NA	NA	NA	NA	NA	NA	23.88	NA	123.843
605	NA	NA	NA	NA	NA	NA	6.00333	NA	4.20333
606	NA	NA	NA	NA	NA	NA	4.28	NA	56.6067
607	NA	NA	NA	NA	NA	NA	11.1333	NA	36.8033
608	NA	NA	NA	NA	NA	NA	4.87667	NA	3.19667
609	NA	NA	NA	NA	NA	NA	24.3133	NA	31.76
610	NA	NA	NA	NA	NA	NA	5.29667	NA	53.3
611	NA	NA	NA	NA	NA	NA	257.903	NA	78.8733
612	NA	NA	NA	NA	NA	NA	42.0133	NA	208.503
613	NA	NA	NA	NA	NA	NA	14.2067	NA	11.5367
614	NA	NA	NA	NA	NA	NA	10.19	NA	145.883
615	NA	NA	NA	NA	NA	NA	35.61	NA	2.17667
616	NA	NA	NA	NA	NA	NA	25.9267	NA	74.3433
617	NA	NA	NA	NA	NA	NA	5.98333	NA	40.6367
618	NA	NA	NA	NA	NA	NA	10.1767	NA	251.697
619	NA	NA	NA	NA	NA	NA	3.72333	NA	144.523
620	NA	NA	NA	NA	NA	NA	6.47	NA	64.73
621	NA	NA	NA	NA	NA	NA	12.4833	NA	38.82
622	NA	NA	NA	NA	NA	NA	4.48667	NA	106.907
623	NA	NA	NA	NA	NA	NA	24.0967	NA	2.76667
624	NA	NA	NA	NA	NA	NA	3.50333	NA	35.5633
625	NA	NA	NA	NA	NA	NA	3.09667	NA	95.0767
626	NA	NA	NA	NA	NA	NA	10.06	NA	13.39
627	NA	NA	NA	NA	NA	NA	17.5133	NA	3.83667
628	NA	NA	NA	NA	NA	NA	10.64	NA	61.48
629	NA	NA	NA	NA	NA	NA	31.1033	NA	11.0833
630	NA	NA	NA	NA	NA	NA	21.81	NA	29.8367
631	NA	NA	NA	NA	NA	NA	14.7867	NA	1.37
632	NA	NA	NA	NA	NA	NA	19.5133	NA	177.473
633	NA	NA	NA	NA	NA	NA	3.75333	NA	3.36667
634	NA	NA	NA	NA	NA	NA	58.2867	NA	68.1833
635	NA	NA	NA	NA	NA	NA	5.98	NA	2.00667
636	NA	NA	NA	NA	NA	NA	2155.95	NA	35.0033
637	NA	NA	NA	NA	NA	NA	68.0533	NA	15.16
638	NA	NA	NA	NA	NA	NA	19.4733	NA	1.06667
639	NA	NA	NA	NA	NA	NA	8.83333	NA	49.12
640	NA	NA	NA	NA	NA	NA	28.7533	NA	120.31
641	NA	NA	NA	NA	NA	NA	17.7033	NA	1.5
642	NA	NA	NA	NA	NA	NA	3.14	NA	29.72
643	NA	NA	NA	NA	NA	NA	6.63	NA	22.4433
644	NA	NA	NA	NA	NA	NA	141.987	NA	7.58333
645	NA	NA	NA	NA	NA	NA	11.6133	NA	11.77
646	NA	NA	NA	NA	NA	NA	36.0667	NA	19.5533
647	NA	NA	NA	NA	NA	NA	12.2733	NA	4.64
648	NA	NA	NA	NA	NA	NA	49.7867	NA	22.96
649	NA	NA	NA	NA	NA	NA	3.63667	NA	10.4367
650	NA	NA	NA	NA	NA	NA	17.9767	NA	103.43
651	NA	NA	NA	NA	NA	NA	25.0333	NA	2.26
652	NA	NA	NA	NA	NA	NA	16.99	NA	18.1933
653	NA	NA	NA	NA	NA	NA	11.2233	NA	12.81
654	NA	NA	NA	NA	NA	NA	1.48	NA	7.91333
655	NA	NA	NA	NA	NA	NA	9.55667	NA	47.1667
656	NA	NA	NA	NA	NA	NA	7.34333	NA	6.12667
657	NA	NA	NA	NA	NA	NA	58.45	NA	6.78
658	NA	NA	NA	NA	NA	NA	15.2233	NA	8.87333
659	NA	NA	NA	NA	NA	NA	62.7333	NA	3.46667
660	NA	NA	NA	NA	NA	NA	19.4267	NA	20.4067
661	NA	NA	NA	NA	NA	NA	2.54333	NA	7.71
662	NA	NA	NA	NA	NA	NA	24.2433	NA	5.14
663	NA	NA	NA	NA	NA	NA	18.7767	NA	49.19
664	NA	NA	NA	NA	NA	NA	7.33333	NA	86.88
665	NA	NA	NA	NA	NA	NA	3.36	NA	1.22333
666	NA	NA	NA	NA	NA	NA	32.1233	NA	19.7467
667	NA	NA	NA	NA	NA	NA	88.5633	NA	5.93333
668	NA	NA	NA	NA	NA	NA	58.3933	NA	1.19667
669	NA	NA	NA	NA	NA	NA	48.2867	NA	13.81
670	NA	NA	NA	NA	NA	NA	17.6333	NA	120.32
671	NA	NA	NA	NA	NA	NA	20.74	NA	12.8167
672	NA	NA	NA	NA	NA	NA	53.9833	NA	75.2033
673	NA	NA	NA	NA	NA	NA	29.6233	NA	1847.66
674	NA	NA	NA	NA	NA	NA	26.2867	NA	12.1133
675	NA	NA	NA	NA	NA	NA	36.83	NA	13.5633
676	NA	NA	NA	NA	NA	NA	17.69	NA	9.55667
677	NA	NA	NA	NA	NA	NA	8.36	NA	20.9833
678	NA	NA	NA	NA	NA	NA	22.3633	NA	4.40333
679	NA	NA	NA	NA	NA	NA	72.05	NA	8.75333
680	NA	NA	NA	NA	NA	NA	610.51	NA	9.68667
681	NA	NA	NA	NA	NA	NA	33.5267	NA	7.44667
682	NA	NA	NA	NA	NA	NA	2.99	NA	5.99
683	NA	NA	NA	NA	NA	NA	10.8367	NA	24.7733
684	NA	NA	NA	NA	NA	NA	4.10667	NA	19.9933
685	NA	NA	NA	NA	NA	NA	13.8933	NA	8.92333
686	NA	NA	NA	NA	NA	NA	30.6633	NA	26.1667
687	NA	NA	NA	NA	NA	NA	20.0867	NA	14.5567
688	NA	NA	NA	NA	NA	NA	7.02667	NA	6.12667
689	NA	NA	NA	NA	NA	NA	9.76667	NA	13.7733
690	NA	NA	NA	NA	NA	NA	5.63	NA	11.2567
691	NA	NA	NA	NA	NA	NA	22.1433	NA	7.08667
692	NA	NA	NA	NA	NA	NA	5.25	NA	1.88667
693	NA	NA	NA	NA	NA	NA	234.55	NA	44.04
694	NA	NA	NA	NA	NA	NA	339.497	NA	27.0867
695	NA	NA	NA	NA	NA	NA	25.1767	NA	2.02333
696	NA	NA	NA	NA	NA	NA	12.68	NA	27.8567
697	NA	NA	NA	NA	NA	NA	14.5933	NA	11.88
698	NA	NA	NA	NA	NA	NA	407.4	NA	16.2333
699	NA	NA	NA	NA	NA	NA	27.02	NA	24.5733
700	NA	NA	NA	NA	NA	NA	42.2733	NA	2.78333
701	NA	NA	NA	NA	NA	NA	30.21	NA	3.48333
702	NA	NA	NA	NA	NA	NA	76.4633	NA	5.73
703	NA	NA	NA	NA	NA	NA	5.80667	NA	17.39
704	NA	NA	NA	NA	NA	NA	87.5767	NA	4.20333
705	NA	NA	NA	NA	NA	NA	13.3767	NA	9.93333
706	NA	NA	NA	NA	NA	NA	415.4	NA	9.45
707	NA	NA	NA	NA	NA	NA	6.14	NA	44.64
708	NA	NA	NA	NA	NA	NA	28.2667	NA	4.84667
709	NA	NA	NA	NA	NA	NA	153.343	NA	61.0533
710	NA	NA	NA	NA	NA	NA	21.1233	NA	17.4967
711	NA	NA	NA	NA	NA	NA	21.5967	NA	7.48667
712	NA	NA	NA	NA	NA	NA	1430.6	NA	3.02667
713	NA	NA	NA	NA	NA	NA	30.71	NA	3.28667
714	NA	NA	NA	NA	NA	NA	43.47	NA	15.4733
715	NA	NA	NA	NA	NA	NA	1.78667	NA	4.11333
716	NA	NA	NA	NA	NA	NA	156.967	NA	11.4967
717	NA	NA	NA	NA	NA	NA	34.3167	NA	10.4867
718	NA	NA	NA	NA	NA	NA	37.2633	NA	2.07
719	NA	NA	NA	NA	NA	NA	65.7867	NA	12.0167
720	NA	NA	NA	NA	NA	NA	39.9767	NA	4.5
721	NA	NA	NA	NA	NA	NA	15.5433	NA	31.19
722	NA	NA	NA	NA	NA	NA	9.02667	NA	1.75667
723	NA	NA	NA	NA	NA	NA	117.27	NA	8.16333
724	NA	NA	NA	NA	NA	NA	6.43333	NA	110.293
725	NA	NA	NA	NA	NA	NA	53.1433	NA	36.3933
726	NA	NA	NA	NA	NA	NA	37.0167	NA	8.36333
727	NA	NA	NA	NA	NA	NA	49.3667	NA	76.3433
728	NA	NA	NA	NA	NA	NA	7.51	NA	53.6367
729	NA	NA	NA	NA	NA	NA	29.0433	NA	2.00333
730	NA	NA	NA	NA	NA	NA	15.3367	NA	1.23667
731	NA	NA	NA	NA	NA	NA	27.55	NA	10.1867
732	NA	NA	NA	NA	NA	NA	3.02333	NA	15.5267
733	NA	NA	NA	NA	NA	NA	186.783	NA	22.8467
734	NA	NA	NA	NA	NA	NA	5.56667	NA	1.26
735	NA	NA	NA	NA	NA	NA	197.07	NA	3.98333
736	NA	NA	NA	NA	NA	NA	22.01	NA	34.4233
737	NA	NA	NA	NA	NA	NA	6.00333	NA	1.22
738	NA	NA	NA	NA	NA	NA	105.2	NA	5.41333
739	NA	NA	NA	NA	NA	NA	95.3433	NA	9.81
740	NA	NA	NA	NA	NA	NA	82.1533	NA	35.7967
741	NA	NA	NA	NA	NA	NA	8.81333	NA	12.27
742	NA	NA	NA	NA	NA	NA	31.33	NA	2.62667
743	NA	NA	NA	NA	NA	NA	33.2933	NA	14.6767
744	NA	NA	NA	NA	NA	NA	18.4333	NA	12.01
745	NA	NA	NA	NA	NA	NA	33.4067	NA	2.02
746	NA	NA	NA	NA	NA	NA	14.9733	NA	1.11
747	NA	NA	NA	NA	NA	NA	11.9	NA	4.11
748	NA	NA	NA	NA	NA	NA	11.0333	NA	6.22
749	NA	NA	NA	NA	NA	NA	8.91333	NA	12.08
750	NA	NA	NA	NA	NA	NA	90.4433	NA	621
751	NA	NA	NA	NA	NA	NA	53.77	NA	1.00333
752	NA	NA	NA	NA	NA	NA	22.7733	NA	7.20333
753	NA	NA	NA	NA	NA	NA	15.8933	NA	3.80333
754	NA	NA	NA	NA	NA	NA	21.7867	NA	10.18
755	NA	NA	NA	NA	NA	NA	7.05333	NA	21.47
756	NA	NA	NA	NA	NA	NA	16.2033	NA	3.73
757	NA	NA	NA	NA	NA	NA	32.9467	NA	14.4833
758	NA	NA	NA	NA	NA	NA	1176.77	NA	59.55
759	NA	NA	NA	NA	NA	NA	8.98333	NA	2.52
760	NA	NA	NA	NA	NA	NA	3.49667	NA	2.82
761	NA	NA	NA	NA	NA	NA	8.27	NA	3.59
762	NA	NA	NA	NA	NA	NA	18.4167	NA	9.34667
763	NA	NA	NA	NA	NA	NA	459.08	NA	15.2267
764	NA	NA	NA	NA	NA	NA	49.5967	NA	136.27
765	NA	NA	NA	NA	NA	NA	25.02	NA	1.19
766	NA	NA	NA	NA	NA	NA	22.3967	NA	5.86
767	NA	NA	NA	NA	NA	NA	7.12667	NA	27.17
768	NA	NA	NA	NA	NA	NA	45.52	NA	1.34667
769	NA	NA	NA	NA	NA	NA	46.21	NA	3.09667
770	NA	NA	NA	NA	NA	NA	4.59333	NA	31.0567
771	NA	NA	NA	NA	NA	NA	31.5067	NA	1.34333
772	NA	NA	NA	NA	NA	NA	271.607	NA	34.81
773	NA	NA	NA	NA	NA	NA	2.37333	NA	19.36
774	NA	NA	NA	NA	NA	NA	5.31	NA	1.73333
775	NA	NA	NA	NA	NA	NA	2.32667	NA	14.55
776	NA	NA	NA	NA	NA	NA	27.09	NA	14.7567
777	NA	NA	NA	NA	NA	NA	2.46333	NA	1.23
778	NA	NA	NA	NA	NA	NA	81.2	NA	13.6267
779	NA	NA	NA	NA	NA	NA	17.87	NA	32.2233
780	NA	NA	NA	NA	NA	NA	37.06	NA	25.43
781	NA	NA	NA	NA	NA	NA	9.19333	NA	50.6733
782	NA	NA	NA	NA	NA	NA	13.13	NA	22.71
783	NA	NA	NA	NA	NA	NA	19.3633	NA	4.56667
784	NA	NA	NA	NA	NA	NA	12.3967	NA	6.02667
785	NA	NA	NA	NA	NA	NA	3.95667	NA	24.9967
786	NA	NA	NA	NA	NA	NA	39.3333	NA	2.30333
787	NA	NA	NA	NA	NA	NA	5.87667	NA	15.3467
788	NA	NA	NA	NA	NA	NA	7.41	NA	45.68
789	NA	NA	NA	NA	NA	NA	4.04667	NA	1.32333
790	NA	NA	NA	NA	NA	NA	121.593	NA	20.24
791	NA	NA	NA	NA	NA	NA	5.94	NA	3.52333
792	NA	NA	NA	NA	NA	NA	70.09	NA	5.65333
793	NA	NA	NA	NA	NA	NA	15.2467	NA	2.34
794	NA	NA	NA	NA	NA	NA	5.09	NA	11.5667
795	NA	NA	NA	NA	NA	NA	8.34333	NA	31.8367
796	NA	NA	NA	NA	NA	NA	19.95	NA	32.1633
797	NA	NA	NA	NA	NA	NA	3.11333	NA	17.4633
798	NA	NA	NA	NA	NA	NA	1.45667	NA	7.72667
799	NA	NA	NA	NA	NA	NA	25.6767	NA	6.36333
800	NA	NA	NA	NA	NA	NA	240.42	NA	15.81
801	NA	NA	NA	NA	NA	NA	2.57333	NA	1.87667
802	NA	NA	NA	NA	NA	NA	12.4733	NA	9.06
803	NA	NA	NA	NA	NA	NA	27.4	NA	1.76
804	NA	NA	NA	NA	NA	NA	52.84	NA	18.34
805	NA	NA	NA	NA	NA	NA	22.2933	NA	7.08667
806	NA	NA	NA	NA	NA	NA	44.3633	NA	12.6733
807	NA	NA	NA	NA	NA	NA	49.4333	NA	2.46667
808	NA	NA	NA	NA	NA	NA	4.3	NA	2.46667
809	NA	NA	NA	NA	NA	NA	18.92	NA	7.87333
810	NA	NA	NA	NA	NA	NA	1.47667	NA	5.24
811	NA	NA	NA	NA	NA	NA	12.5033	NA	4.13333
812	NA	NA	NA	NA	NA	NA	4.32667	NA	3.45
813	NA	NA	NA	NA	NA	NA	9.03	NA	11.0067
814	NA	NA	NA	NA	NA	NA	41.3667	NA	1.82667
815	NA	NA	NA	NA	NA	NA	18.1267	NA	12.3033
816	NA	NA	NA	NA	NA	NA	34.0733	NA	42.2133
817	NA	NA	NA	NA	NA	NA	7.91	NA	275.063
818	NA	NA	NA	NA	NA	NA	10.21	NA	90.2233
819	NA	NA	NA	NA	NA	NA	28.9467	NA	1.21667
820	NA	NA	NA	NA	NA	NA	9.7	NA	32.8367
821	NA	NA	NA	NA	NA	NA	46.5633	NA	13.5433
822	NA	NA	NA	NA	NA	NA	20.7	NA	7.83
823	NA	NA	NA	NA	NA	NA	10.8833	NA	6.13667
824	NA	NA	NA	NA	NA	NA	20.0433	NA	17.51
825	NA	NA	NA	NA	NA	NA	5.01	NA	17.51
826	NA	NA	NA	NA	NA	NA	19.0933	NA	44.86
827	NA	NA	NA	NA	NA	NA	18.7967	NA	1.56333
828	NA	NA	NA	NA	NA	NA	6.14333	NA	8.13
829	NA	NA	NA	NA	NA	NA	7.51333	NA	4.05333
830	NA	NA	NA	NA	NA	NA	1.99667	NA	10.8833
831	NA	NA	NA	NA	NA	NA	10.55	NA	4.86333
832	NA	NA	NA	NA	NA	NA	2.29	NA	8.11
833	NA	NA	NA	NA	NA	NA	12.6733	NA	9.45
834	NA	NA	NA	NA	NA	NA	6.78	NA	2.95333
835	NA	NA	NA	NA	NA	NA	6.04	NA	8.92333
836	NA	NA	NA	NA	NA	NA	9.95333	NA	12.1167
837	NA	NA	NA	NA	NA	NA	4.51667	NA	3.2
838	NA	NA	NA	NA	NA	NA	11.05	NA	2.25667
839	NA	NA	NA	NA	NA	NA	38.39	NA	8.74
840	NA	NA	NA	NA	NA	NA	57.7433	NA	5.64
841	NA	NA	NA	NA	NA	NA	30.1367	NA	3.69667
842	NA	NA	NA	NA	NA	NA	8.17	NA	31.4833
843	NA	NA	NA	NA	NA	NA	73.01	NA	18.18
844	NA	NA	NA	NA	NA	NA	4.38667	NA	7.33
845	NA	NA	NA	NA	NA	NA	12.2033	NA	13.7167
846	NA	NA	NA	NA	NA	NA	17.11	NA	5.05
847	NA	NA	NA	NA	NA	NA	7.04	NA	15.1767
848	NA	NA	NA	NA	NA	NA	14.3667	NA	29.4833
849	NA	NA	NA	NA	NA	NA	441.853	NA	5.85333
850	NA	NA	NA	NA	NA	NA	39.9933	NA	1.11
851	NA	NA	NA	NA	NA	NA	143.343	NA	91.4867
852	NA	NA	NA	NA	NA	NA	25.83	NA	56.5767
853	NA	NA	NA	NA	NA	NA	62.2833	NA	37.4067
854	NA	NA	NA	NA	NA	NA	6.08333	NA	3.60333
855	NA	NA	NA	NA	NA	NA	57.1333	NA	30.7
856	NA	NA	NA	NA	NA	NA	18.7333	NA	3.58
857	NA	NA	NA	NA	NA	NA	24.3433	NA	2.89333
858	NA	NA	NA	NA	NA	NA	1.06667	NA	20.0967
859	NA	NA	NA	NA	NA	NA	31.1533	NA	2.77
860	NA	NA	NA	NA	NA	NA	34.15	NA	153.187
861	NA	NA	NA	NA	NA	NA	22.6167	NA	4.10667
862	NA	NA	NA	NA	NA	NA	20.54	NA	24.43
863	NA	NA	NA	NA	NA	NA	3.00333	NA	30.2033
864	NA	NA	NA	NA	NA	NA	16.48	NA	24.0367
865	NA	NA	NA	NA	NA	NA	21.2033	NA	3.90333
866	NA	NA	NA	NA	NA	NA	444.857	NA	12.4567
867	NA	NA	NA	NA	NA	NA	126.613	NA	13.79
868	NA	NA	NA	NA	NA	NA	41.22	NA	13.83
869	NA	NA	NA	NA	NA	NA	327.437	NA	7.69333
870	NA	NA	NA	NA	NA	NA	228.16	NA	2.45
871	NA	NA	NA	NA	NA	NA	125.96	NA	2.68
872	NA	NA	NA	NA	NA	NA	22.7567	NA	1.38667
873	NA	NA	NA	NA	NA	NA	69.8067	NA	4.13
874	NA	NA	NA	NA	NA	NA	13	NA	317.263
875	NA	NA	NA	NA	NA	NA	28.81	NA	17.7667
876	NA	NA	NA	NA	NA	NA	7.94	NA	3.09333
877	NA	NA	NA	NA	NA	NA	52.8667	NA	42.1267
878	NA	NA	NA	NA	NA	NA	176.4	NA	13.79
879	NA	NA	NA	NA	NA	NA	561.887	NA	4.95
880	NA	NA	NA	NA	NA	NA	392.243	NA	1.55667
881	NA	NA	NA	NA	NA	NA	32.7933	NA	20.1833
882	NA	NA	NA	NA	NA	NA	9.4	NA	23.11
883	NA	NA	NA	NA	NA	NA	304.273	NA	11.32
884	NA	NA	NA	NA	NA	NA	15.3533	NA	8.22667
885	NA	NA	NA	NA	NA	NA	24.2233	NA	20.66
886	NA	NA	NA	NA	NA	NA	6.53667	NA	6.41333
887	NA	NA	NA	NA	NA	NA	7.10667	NA	31.5
888	NA	NA	NA	NA	NA	NA	4.85	NA	5.28
889	NA	NA	NA	NA	NA	NA	63.1533	NA	8.88667
890	NA	NA	NA	NA	NA	NA	44.4767	NA	209.197
891	NA	NA	NA	NA	NA	NA	30.4	NA	56
892	NA	NA	NA	NA	NA	NA	3.32333	NA	4.63
893	NA	NA	NA	NA	NA	NA	2.50667	NA	3.79
894	NA	NA	NA	NA	NA	NA	41.3367	NA	8.54333
895	NA	NA	NA	NA	NA	NA	2.33667	NA	3.71667
896	NA	NA	NA	NA	NA	NA	20.6967	NA	5.58
897	NA	NA	NA	NA	NA	NA	78.9667	NA	5.68667
898	NA	NA	NA	NA	NA	NA	32.02	NA	8.33667
899	NA	NA	NA	NA	NA	NA	26.44	NA	19.9667
900	NA	NA	NA	NA	NA	NA	18.6533	NA	1.83667
901	NA	NA	NA	NA	NA	NA	93.86	NA	26.4333
902	NA	NA	NA	NA	NA	NA	27.62	NA	8.61333
903	NA	NA	NA	NA	NA	NA	22.96	NA	3.22667
904	NA	NA	NA	NA	NA	NA	10.7933	NA	7.69
905	NA	NA	NA	NA	NA	NA	14.8033	NA	51.27
906	NA	NA	NA	NA	NA	NA	11.3433	NA	1.47
907	NA	NA	NA	NA	NA	NA	46.4333	NA	36.59
908	NA	NA	NA	NA	NA	NA	7.78	NA	3.03
909	NA	NA	NA	NA	NA	NA	7.26333	NA	12.7967
910	NA	NA	NA	NA	NA	NA	5.74333	NA	16.4167
911	NA	NA	NA	NA	NA	NA	121.693	NA	2.10667
912	NA	NA	NA	NA	NA	NA	9.01667	NA	8.98
913	NA	NA	NA	NA	NA	NA	1.39333	NA	3.62
914	NA	NA	NA	NA	NA	NA	8.55	NA	23.8533
915	NA	NA	NA	NA	NA	NA	19.6567	NA	11.84
916	NA	NA	NA	NA	NA	NA	15.68	NA	10.4167
917	NA	NA	NA	NA	NA	NA	82.1533	NA	6.22667
918	NA	NA	NA	NA	NA	NA	64.45	NA	8.48667
919	NA	NA	NA	NA	NA	NA	51.3267	NA	8.21
920	NA	NA	NA	NA	NA	NA	18.49	NA	81.1633
921	NA	NA	NA	NA	NA	NA	4.32	NA	1.79667
922	NA	NA	NA	NA	NA	NA	19.5333	NA	4.45
923	NA	NA	NA	NA	NA	NA	7.38333	NA	2.56667
924	NA	NA	NA	NA	NA	NA	11.5533	NA	3.38
925	NA	NA	NA	NA	NA	NA	4.49667	NA	12.9467
926	NA	NA	NA	NA	NA	NA	34.0833	NA	11.28
927	NA	NA	NA	NA	NA	NA	10.7067	NA	112.167
928	NA	NA	NA	NA	NA	NA	18.3	NA	4.99333
929	NA	NA	NA	NA	NA	NA	3369.25	NA	76.0133
930	NA	NA	NA	NA	NA	NA	2.99	NA	4.17667
931	NA	NA	NA	NA	NA	NA	9.8	NA	2.48667
932	NA	NA	NA	NA	NA	NA	106.073	NA	4.31333
933	NA	NA	NA	NA	NA	NA	20.5433	NA	2.94667
934	NA	NA	NA	NA	NA	NA	1.88667	NA	7.14333
935	NA	NA	NA	NA	NA	NA	1.89333	NA	4.95
936	NA	NA	NA	NA	NA	NA	10.85	NA	52.0667
937	NA	NA	NA	NA	NA	NA	58.5433	NA	1.84333
938	NA	NA	NA	NA	NA	NA	1494.89	NA	3.40667
939	NA	NA	NA	NA	NA	NA	53.71	NA	32.1567
940	NA	NA	NA	NA	NA	NA	4.18333	NA	1.17333
941	NA	NA	NA	NA	NA	NA	484.23	NA	14.03
942	NA	NA	NA	NA	NA	NA	329.733	NA	15.21
943	NA	NA	NA	NA	NA	NA	426.967	NA	3.31333
944	NA	NA	NA	NA	NA	NA	262.38	NA	8.50333
945	NA	NA	NA	NA	NA	NA	10.1433	NA	2.74333
946	NA	NA	NA	NA	NA	NA	800.03	NA	14.8167
947	NA	NA	NA	NA	NA	NA	77.86	NA	8.32667
948	NA	NA	NA	NA	NA	NA	586.337	NA	1.00667
949	NA	NA	NA	NA	NA	NA	259.98	NA	1.03667
950	NA	NA	NA	NA	NA	NA	683.933	NA	10.5333
951	NA	NA	NA	NA	NA	NA	173.773	NA	4.88
952	NA	NA	NA	NA	NA	NA	151.81	NA	12.2033
953	NA	NA	NA	NA	NA	NA	18313.1	NA	2.79
954	NA	NA	NA	NA	NA	NA	2.82	NA	4.9
955	NA	NA	NA	NA	NA	NA	680.46	NA	14.99
956	NA	NA	NA	NA	NA	NA	938.857	NA	6.35667
957	NA	NA	NA	NA	NA	NA	556.203	NA	50.7433
958	NA	NA	NA	NA	NA	NA	533.797	NA	1.94667
959	NA	NA	NA	NA	NA	NA	654.123	NA	15.4467
960	NA	NA	NA	NA	NA	NA	690.467	NA	17.2833
961	NA	NA	NA	NA	NA	NA	610.327	NA	34.62
962	NA	NA	NA	NA	NA	NA	7.30667	NA	3.61667
963	NA	NA	NA	NA	NA	NA	1.53333	NA	17.6567
964	NA	NA	NA	NA	NA	NA	17.6067	NA	6.31333
965	NA	NA	NA	NA	NA	NA	17.8067	NA	5.64667
966	NA	NA	NA	NA	NA	NA	32.91	NA	51.5533
967	NA	NA	NA	NA	NA	NA	50.5633	NA	4.46
968	NA	NA	NA	NA	NA	NA	7.34	NA	7.86
969	NA	NA	NA	NA	NA	NA	4.58	NA	62.5333
970	NA	NA	NA	NA	NA	NA	6.15333	NA	1.24333
971	NA	NA	NA	NA	NA	NA	3.10333	NA	13.9233
972	NA	NA	NA	NA	NA	NA	71.8133	NA	11.0367
973	NA	NA	NA	NA	NA	NA	31.1533	NA	21.66
974	NA	NA	NA	NA	NA	NA	26.06	NA	2.23
975	NA	NA	NA	NA	NA	NA	15.2167	NA	12.1433
976	NA	NA	NA	NA	NA	NA	213.487	NA	9.19
977	NA	NA	NA	NA	NA	NA	10.1567	NA	14.98
978	NA	NA	NA	NA	NA	NA	34.79	NA	1.56
979	NA	NA	NA	NA	NA	NA	34.4567	NA	88.7067
980	NA	NA	NA	NA	NA	NA	11.3767	NA	3.45
981	NA	NA	NA	NA	NA	NA	12.9933	NA	1.70667
982	NA	NA	NA	NA	NA	NA	3.36	NA	1.32
983	NA	NA	NA	NA	NA	NA	11.0667	NA	122.803
984	NA	NA	NA	NA	NA	NA	10.3	NA	15.2833
985	NA	NA	NA	NA	NA	NA	15.2467	NA	3.11667
986	NA	NA	NA	NA	NA	NA	24.22	NA	132.843
987	NA	NA	NA	NA	NA	NA	4.90667	NA	7.66
988	NA	NA	NA	NA	NA	NA	65.0767	NA	6.1
989	NA	NA	NA	NA	NA	NA	4.67333	NA	1.23333
990	NA	NA	NA	NA	NA	NA	4.01667	NA	17.1833
991	NA	NA	NA	NA	NA	NA	16.1633	NA	23.2533
992	NA	NA	NA	NA	NA	NA	2.17667	NA	10.0467
993	NA	NA	NA	NA	NA	NA	33.8033	NA	16.1733
994	NA	NA	NA	NA	NA	NA	2.98667	NA	3.77
995	NA	NA	NA	NA	NA	NA	29.8967	NA	3.47667
996	NA	NA	NA	NA	NA	NA	2.73667	NA	7.96667
997	NA	NA	NA	NA	NA	NA	36.4033	NA	6.07333
998	NA	NA	NA	NA	NA	NA	10.4067	NA	5.29667
999	NA	NA	NA	NA	NA	NA	17.44	NA	9.31667
1000	NA	NA	NA	NA	NA	NA	23.0467	NA	3.07
1001	NA	NA	NA	NA	NA	NA	6.73	NA	1.62
1002	NA	NA	NA	NA	NA	NA	105.713	NA	2.83333
1003	NA	NA	NA	NA	NA	NA	5.56333	NA	2.23667
1004	NA	NA	NA	NA	NA	NA	33.5633	NA	1.23333
1005	NA	NA	NA	NA	NA	NA	25.7833	NA	2.85
1006	NA	NA	NA	NA	NA	NA	11.8067	NA	30.2967
1007	NA	NA	NA	NA	NA	NA	77.43	NA	2.99667
1008	NA	NA	NA	NA	NA	NA	98.0067	NA	22.9467
1009	NA	NA	NA	NA	NA	NA	15.03	NA	8.93
1010	NA	NA	NA	NA	NA	NA	22.8267	NA	2.94
1011	NA	NA	NA	NA	NA	NA	55.1967	NA	3.91
1012	NA	NA	NA	NA	NA	NA	89.6833	NA	6.55
1013	NA	NA	NA	NA	NA	NA	86.81	NA	6.98667
1014	NA	NA	NA	NA	NA	NA	93.5933	NA	14.1567
1015	NA	NA	NA	NA	NA	NA	90.2533	NA	2.06667
1016	NA	NA	NA	NA	NA	NA	9.16667	NA	7.67333
1017	NA	NA	NA	NA	NA	NA	19.7133	NA	4.56333
1018	NA	NA	NA	NA	NA	NA	40.77	NA	5.7
1019	NA	NA	NA	NA	NA	NA	120.027	NA	11.3
1020	NA	NA	NA	NA	NA	NA	61.2467	NA	10.37
1021	NA	NA	NA	NA	NA	NA	102.62	NA	6.96
1022	NA	NA	NA	NA	NA	NA	66.02	NA	10.7667
1023	NA	NA	NA	NA	NA	NA	291.21	NA	2.04333
1024	NA	NA	NA	NA	NA	NA	1.99667	NA	13.5267
1025	NA	NA	NA	NA	NA	NA	18.28	NA	3.34333
1026	NA	NA	NA	NA	NA	NA	129.017	NA	72.79
1027	NA	NA	NA	NA	NA	NA	3.62333	NA	1.53
1028	NA	NA	NA	NA	NA	NA	7.79333	NA	15.4067
1029	NA	NA	NA	NA	NA	NA	7.47333	NA	3.84
1030	NA	NA	NA	NA	NA	NA	3.16	NA	2.39
1031	NA	NA	NA	NA	NA	NA	5.41333	NA	19.47
1032	NA	NA	NA	NA	NA	NA	14.9167	NA	5.22333
1033	NA	NA	NA	NA	NA	NA	24.4067	NA	12.07
1034	NA	NA	NA	NA	NA	NA	56.2567	NA	1.27
1035	NA	NA	NA	NA	NA	NA	5.89	NA	18.28
1036	NA	NA	NA	NA	NA	NA	4.67667	NA	4.97333
1037	NA	NA	NA	NA	NA	NA	6.05667	NA	4.99333
1038	NA	NA	NA	NA	NA	NA	171.073	NA	8.19
1039	NA	NA	NA	NA	NA	NA	13.2867	NA	9.61
1040	NA	NA	NA	NA	NA	NA	1.60667	NA	2.61667
1041	NA	NA	NA	NA	NA	NA	187.933	NA	10.0567
1042	NA	NA	NA	NA	NA	NA	1.42333	NA	1.91
1043	NA	NA	NA	NA	NA	NA	30.03	NA	71.8067
1044	NA	NA	NA	NA	NA	NA	23.8833	NA	24.8133
1045	NA	NA	NA	NA	NA	NA	46.8833	NA	20.73
1046	NA	NA	NA	NA	NA	NA	418.67	NA	10.0933
1047	NA	NA	NA	NA	NA	NA	39.7133	NA	12.59
1048	NA	NA	NA	NA	NA	NA	4.16667	NA	12.6533
1049	NA	NA	NA	NA	NA	NA	8.18667	NA	2.72333
1050	NA	NA	NA	NA	NA	NA	29.2033	NA	1.13
1051	NA	NA	NA	NA	NA	NA	24.5967	NA	2.12
1052	NA	NA	NA	NA	NA	NA	30.0333	NA	2.04
1053	NA	NA	NA	NA	NA	NA	10.6667	NA	15.38
1054	NA	NA	NA	NA	NA	NA	5.24	NA	26.9967
1055	NA	NA	NA	NA	NA	NA	14.3	NA	14.2633
1056	NA	NA	NA	NA	NA	NA	27.03	NA	2.57
1057	NA	NA	NA	NA	NA	NA	12.4467	NA	1.28333
1058	NA	NA	NA	NA	NA	NA	42.2033	NA	7.06
1059	NA	NA	NA	NA	NA	NA	137.043	NA	6.78333
1060	NA	NA	NA	NA	NA	NA	51.2733	NA	10.27
1061	NA	NA	NA	NA	NA	NA	14.53	NA	115.293
1062	NA	NA	NA	NA	NA	NA	45.1233	NA	1.46
1063	NA	NA	NA	NA	NA	NA	25.9233	NA	1.41667
1064	NA	NA	NA	NA	NA	NA	7.09333	NA	11.4267
1065	NA	NA	NA	NA	NA	NA	34.4733	NA	4.50667
1066	NA	NA	NA	NA	NA	NA	3.3	NA	2.80667
1067	NA	NA	NA	NA	NA	NA	5.35667	NA	10.32
1068	NA	NA	NA	NA	NA	NA	17.59	NA	30.0833
1069	NA	NA	NA	NA	NA	NA	9.85	NA	1.31333
1070	NA	NA	NA	NA	NA	NA	1.33333	NA	8.18
1071	NA	NA	NA	NA	NA	NA	3.10667	NA	7.58667
1072	NA	NA	NA	NA	NA	NA	13.4233	NA	11.03
1073	NA	NA	NA	NA	NA	NA	27.0033	NA	11.7
1074	NA	NA	NA	NA	NA	NA	2.66667	NA	2.16667
1075	NA	NA	NA	NA	NA	NA	13.2	NA	1.19
1076	NA	NA	NA	NA	NA	NA	4.81667	NA	1.98333
1077	NA	NA	NA	NA	NA	NA	25.64	NA	2.89
1078	NA	NA	NA	NA	NA	NA	9.49667	NA	6.17
1079	NA	NA	NA	NA	NA	NA	9.87333	NA	30.9
1080	NA	NA	NA	NA	NA	NA	38.5633	NA	13.81
1081	NA	NA	NA	NA	NA	NA	7.31	NA	1.34333
1082	NA	NA	NA	NA	NA	NA	11.74	NA	12.9667
1083	NA	NA	NA	NA	NA	NA	17.13	NA	3.79667
1084	NA	NA	NA	NA	NA	NA	182.393	NA	1.46333
1085	NA	NA	NA	NA	NA	NA	16.84	NA	12.87
1086	NA	NA	NA	NA	NA	NA	77.4567	NA	6.01333
1087	NA	NA	NA	NA	NA	NA	29.0067	NA	23.66
1088	NA	NA	NA	NA	NA	NA	78.02	NA	5.59667
1089	NA	NA	NA	NA	NA	NA	40.3833	NA	6.51
1090	NA	NA	NA	NA	NA	NA	93.5833	NA	9.25667
1091	NA	NA	NA	NA	NA	NA	9.3	NA	4.67
1092	NA	NA	NA	NA	NA	NA	48.35	NA	24.2267
1093	NA	NA	NA	NA	NA	NA	48.5267	NA	7.35667
1094	NA	NA	NA	NA	NA	NA	58.04	NA	21.1333
1095	NA	NA	NA	NA	NA	NA	29.0933	NA	3.2
1096	NA	NA	NA	NA	NA	NA	9.73667	NA	2.99333
1097	NA	NA	NA	NA	NA	NA	26.0133	NA	1.06
1098	NA	NA	NA	NA	NA	NA	7.24667	NA	39.1133
1099	NA	NA	NA	NA	NA	NA	37.0967	NA	3
1100	NA	NA	NA	NA	NA	NA	19.16	NA	6.30333
1101	NA	NA	NA	NA	NA	NA	21.6233	NA	2.49667
1102	NA	NA	NA	NA	NA	NA	21.8	NA	12.0367
1103	NA	NA	NA	NA	NA	NA	11.7267	NA	4.42
1104	NA	NA	NA	NA	NA	NA	215.18	NA	53.7733
1105	NA	NA	NA	NA	NA	NA	2.77333	NA	2.2
1106	NA	NA	NA	NA	NA	NA	23.49	NA	5.24667
1107	NA	NA	NA	NA	NA	NA	2.71	NA	7.55333
1108	NA	NA	NA	NA	NA	NA	65.7733	NA	2.28667
1109	NA	NA	NA	NA	NA	NA	53.73	NA	3.58667
1110	NA	NA	NA	NA	NA	NA	121.043	NA	1.65333
1111	NA	NA	NA	NA	NA	NA	12.1833	NA	3.73667
1112	NA	NA	NA	NA	NA	NA	13.88	NA	1.92
1113	NA	NA	NA	NA	NA	NA	6.27	NA	3.29
1114	NA	NA	NA	NA	NA	NA	6.05	NA	5.97
1115	NA	NA	NA	NA	NA	NA	8.05333	NA	5.44667
1116	NA	NA	NA	NA	NA	NA	33.2733	NA	1.11667
1117	NA	NA	NA	NA	NA	NA	36.19	NA	2.98
1118	NA	NA	NA	NA	NA	NA	69.1567	NA	12.18
1119	NA	NA	NA	NA	NA	NA	2.83333	NA	45.19
1120	NA	NA	NA	NA	NA	NA	13.8533	NA	4.07333
1121	NA	NA	NA	NA	NA	NA	162.09	NA	71.81
1122	NA	NA	NA	NA	NA	NA	7.51667	NA	2.32667
1123	NA	NA	NA	NA	NA	NA	166.933	NA	143.163
1124	NA	NA	NA	NA	NA	NA	4.27333	NA	15.76
1125	NA	NA	NA	NA	NA	NA	7.83667	NA	2.77
1126	NA	NA	NA	NA	NA	NA	13.9567	NA	1.75
1127	NA	NA	NA	NA	NA	NA	8.11	NA	9.20667
1128	NA	NA	NA	NA	NA	NA	21.5267	NA	1.31333
1129	NA	NA	NA	NA	NA	NA	6.48	NA	13.88
1130	NA	NA	NA	NA	NA	NA	3.05667	NA	5.89333
1131	NA	NA	NA	NA	NA	NA	7.96333	NA	12.24
1132	NA	NA	NA	NA	NA	NA	19.1	NA	3.36
1133	NA	NA	NA	NA	NA	NA	19.12	NA	39.5767
1134	NA	NA	NA	NA	NA	NA	2.52333	NA	1.2
1135	NA	NA	NA	NA	NA	NA	13.2633	NA	27.02
1136	NA	NA	NA	NA	NA	NA	5.68667	NA	396.477
1137	NA	NA	NA	NA	NA	NA	104.697	NA	11.21
1138	NA	NA	NA	NA	NA	NA	7.65333	NA	23.4133
1139	NA	NA	NA	NA	NA	NA	10.7633	NA	4.60333
1140	NA	NA	NA	NA	NA	NA	2.78	NA	1.07
1141	NA	NA	NA	NA	NA	NA	2.75667	NA	5.36333
1142	NA	NA	NA	NA	NA	NA	12.0033	NA	111.033
1143	NA	NA	NA	NA	NA	NA	19.9667	NA	1.86333
1144	NA	NA	NA	NA	NA	NA	14.3533	NA	1.09
1145	NA	NA	NA	NA	NA	NA	48.2433	NA	8.26667
1146	NA	NA	NA	NA	NA	NA	9.50333	NA	119.477
1147	NA	NA	NA	NA	NA	NA	4.01	NA	74.2167
1148	NA	NA	NA	NA	NA	NA	11.82	NA	13.4067
1149	NA	NA	NA	NA	NA	NA	45.0167	NA	1.80667
1150	NA	NA	NA	NA	NA	NA	14.1	NA	154.537
1151	NA	NA	NA	NA	NA	NA	13.3433	NA	31.3567
1152	NA	NA	NA	NA	NA	NA	56.33	NA	6.55333
1153	NA	NA	NA	NA	NA	NA	9.77	NA	7.03333
1154	NA	NA	NA	NA	NA	NA	209.26	NA	6.91667
1155	NA	NA	NA	NA	NA	NA	244.433	NA	2.36333
1156	NA	NA	NA	NA	NA	NA	13.92	NA	6.87667
1157	NA	NA	NA	NA	NA	NA	46.8567	NA	9.57
1158	NA	NA	NA	NA	NA	NA	6.07333	NA	13
1159	NA	NA	NA	NA	NA	NA	13.0267	NA	20.8733
1160	NA	NA	NA	NA	NA	NA	3.20333	NA	74.93
1161	NA	NA	NA	NA	NA	NA	20.26	NA	10.3433
1162	NA	NA	NA	NA	NA	NA	1.04667	NA	2.97
1163	NA	NA	NA	NA	NA	NA	2.76	NA	3.77333
1164	NA	NA	NA	NA	NA	NA	6.16	NA	3.65333
1165	NA	NA	NA	NA	NA	NA	5.31667	NA	2.00333
1166	NA	NA	NA	NA	NA	NA	51.19	NA	7.90333
1167	NA	NA	NA	NA	NA	NA	24.6667	NA	5.98667
1168	NA	NA	NA	NA	NA	NA	1.85	NA	3.17333
1169	NA	NA	NA	NA	NA	NA	10.7267	NA	21.9867
1170	NA	NA	NA	NA	NA	NA	42.3833	NA	54.3333
1171	NA	NA	NA	NA	NA	NA	23.09	NA	10.4667
1172	NA	NA	NA	NA	NA	NA	5.17333	NA	29.9833
1173	NA	NA	NA	NA	NA	NA	43.3733	NA	21.02
1174	NA	NA	NA	NA	NA	NA	25.7567	NA	11.1133
1175	NA	NA	NA	NA	NA	NA	19.36	NA	5.77333
1176	NA	NA	NA	NA	NA	NA	11.9767	NA	69.5267
1177	NA	NA	NA	NA	NA	NA	5.51	NA	1.31333
1178	NA	NA	NA	NA	NA	NA	20.5833	NA	92.2433
1179	NA	NA	NA	NA	NA	NA	4.99333	NA	25.4367
1180	NA	NA	NA	NA	NA	NA	20.8833	NA	2.89333
1181	NA	NA	NA	NA	NA	NA	125.627	NA	26.2133
1182	NA	NA	NA	NA	NA	NA	2.97	NA	2.61667
1183	NA	NA	NA	NA	NA	NA	21.0967	NA	4.46333
1184	NA	NA	NA	NA	NA	NA	1.96667	NA	2.89
1185	NA	NA	NA	NA	NA	NA	261.57	NA	10.1067
1186	NA	NA	NA	NA	NA	NA	16.7467	NA	2.04333
1187	NA	NA	NA	NA	NA	NA	32.41	NA	9.00667
1188	NA	NA	NA	NA	NA	NA	51.2067	NA	7
1189	NA	NA	NA	NA	NA	NA	5.87667	NA	15.68
1190	NA	NA	NA	NA	NA	NA	16.2467	NA	6.22
1191	NA	NA	NA	NA	NA	NA	14.0133	NA	34.4267
1192	NA	NA	NA	NA	NA	NA	53.1833	NA	1.85667
1193	NA	NA	NA	NA	NA	NA	30.1367	NA	69.7033
1194	NA	NA	NA	NA	NA	NA	7.03	NA	71.95
1195	NA	NA	NA	NA	NA	NA	14.08	NA	6.68
1196	NA	NA	NA	NA	NA	NA	13.5967	NA	21.69
1197	NA	NA	NA	NA	NA	NA	26.26	NA	16.2733
1198	NA	NA	NA	NA	NA	NA	20.4833	NA	1.99333
1199	NA	NA	NA	NA	NA	NA	174.67	NA	12.3567
1200	NA	NA	NA	NA	NA	NA	11.9133	NA	2.75333
1201	NA	NA	NA	NA	NA	NA	13.1467	NA	6.27333
1202	NA	NA	NA	NA	NA	NA	7.57	NA	1.19667
1203	NA	NA	NA	NA	NA	NA	10.0633	NA	19.9533
1204	NA	NA	NA	NA	NA	NA	20.6333	NA	22.9633
1205	NA	NA	NA	NA	NA	NA	152.243	NA	5.11333
1206	NA	NA	NA	NA	NA	NA	5.00333	NA	3.67333
1207	NA	NA	NA	NA	NA	NA	8.99333	NA	9.88
1208	NA	NA	NA	NA	NA	NA	8.42667	NA	5.94667
1209	NA	NA	NA	NA	NA	NA	23.6733	NA	1.61
1210	NA	NA	NA	NA	NA	NA	57.5067	NA	2.49333
1211	NA	NA	NA	NA	NA	NA	27.9533	NA	2.61
1212	NA	NA	NA	NA	NA	NA	11.66	NA	5.71667
1213	NA	NA	NA	NA	NA	NA	16.73	NA	17.6767
1214	NA	NA	NA	NA	NA	NA	11.3767	NA	4.94
1215	NA	NA	NA	NA	NA	NA	3.22667	NA	20.6233
1216	NA	NA	NA	NA	NA	NA	42.9767	NA	8.54667
1217	NA	NA	NA	NA	NA	NA	85.06	NA	3.98667
1218	NA	NA	NA	NA	NA	NA	54.59	NA	2.90333
1219	NA	NA	NA	NA	NA	NA	7.41667	NA	6.15333
1220	NA	NA	NA	NA	NA	NA	13.3967	NA	8.19
1221	NA	NA	NA	NA	NA	NA	18.3367	NA	5.50333
1222	NA	NA	NA	NA	NA	NA	934.373	NA	17.77
1223	NA	NA	NA	NA	NA	NA	71.93	NA	3.04667
1224	NA	NA	NA	NA	NA	NA	53.6467	NA	50.3167
1225	NA	NA	NA	NA	NA	NA	18.1967	NA	2.34667
1226	NA	NA	NA	NA	NA	NA	27.48	NA	1.22667
1227	NA	NA	NA	NA	NA	NA	12.2367	NA	2.22333
1228	NA	NA	NA	NA	NA	NA	59.91	NA	4.90667
1229	NA	NA	NA	NA	NA	NA	8.73667	NA	2.31667
1230	NA	NA	NA	NA	NA	NA	175.497	NA	2.29333
1231	NA	NA	NA	NA	NA	NA	11.7633	NA	3.16333
1232	NA	NA	NA	NA	NA	NA	25.8033	NA	1.27667
1233	NA	NA	NA	NA	NA	NA	10.1933	NA	1.02
1234	NA	NA	NA	NA	NA	NA	152.533	NA	3.74333
1235	NA	NA	NA	NA	NA	NA	47.2867	NA	2.67
1236	NA	NA	NA	NA	NA	NA	28.2667	NA	6.72667
1237	NA	NA	NA	NA	NA	NA	21.7367	NA	8.51667
1238	NA	NA	NA	NA	NA	NA	6.49667	NA	6.46333
1239	NA	NA	NA	NA	NA	NA	23.1733	NA	3.49333
1240	NA	NA	NA	NA	NA	NA	41.09	NA	13.59
1241	NA	NA	NA	NA	NA	NA	5.78667	NA	9.79
1242	NA	NA	NA	NA	NA	NA	33.0933	NA	1.22333
1243	NA	NA	NA	NA	NA	NA	2.85667	NA	7.83667
1244	NA	NA	NA	NA	NA	NA	2.65	NA	4.30667
1245	NA	NA	NA	NA	NA	NA	9.40667	NA	1.39667
1246	NA	NA	NA	NA	NA	NA	122.193	NA	1.24667
1247	NA	NA	NA	NA	NA	NA	13.5233	NA	25.1467
1248	NA	NA	NA	NA	NA	NA	29.2367	NA	4.91
1249	NA	NA	NA	NA	NA	NA	77.7767	NA	37.3433
1250	NA	NA	NA	NA	NA	NA	1.9	NA	32.34
1251	NA	NA	NA	NA	NA	NA	178.03	NA	8.78
1252	NA	NA	NA	NA	NA	NA	34.5467	NA	1.08667
1253	NA	NA	NA	NA	NA	NA	26.8533	NA	1.27
1254	NA	NA	NA	NA	NA	NA	14.7967	NA	3.82667
1255	NA	NA	NA	NA	NA	NA	13.6067	NA	1.15333
1256	NA	NA	NA	NA	NA	NA	18.3733	NA	3.62333
1257	NA	NA	NA	NA	NA	NA	11.0433	NA	4.93667
1258	NA	NA	NA	NA	NA	NA	27.85	NA	18.0167
1259	NA	NA	NA	NA	NA	NA	24.87	NA	17.1033
1260	NA	NA	NA	NA	NA	NA	20.2633	NA	8.26333
1261	NA	NA	NA	NA	NA	NA	9.70667	NA	4.82
1262	NA	NA	NA	NA	NA	NA	2.12	NA	23.2133
1263	NA	NA	NA	NA	NA	NA	6.29	NA	2.19667
1264	NA	NA	NA	NA	NA	NA	5.02333	NA	13.5733
1265	NA	NA	NA	NA	NA	NA	18.7167	NA	7.53
1266	NA	NA	NA	NA	NA	NA	11.2367	NA	6.16
1267	NA	NA	NA	NA	NA	NA	3.13333	NA	11.7267
1268	NA	NA	NA	NA	NA	NA	7.04667	NA	11.3867
1269	NA	NA	NA	NA	NA	NA	9.01667	NA	3.55333
1270	NA	NA	NA	NA	NA	NA	65.0333	NA	7.58
1271	NA	NA	NA	NA	NA	NA	5.24	NA	30.9533
1272	NA	NA	NA	NA	NA	NA	17.7867	NA	20.6067
1273	NA	NA	NA	NA	NA	NA	97.7767	NA	1.25667
1274	NA	NA	NA	NA	NA	NA	66.34	NA	7.87
1275	NA	NA	NA	NA	NA	NA	5.47	NA	15.2567
1276	NA	NA	NA	NA	NA	NA	365.507	NA	36.53
1277	NA	NA	NA	NA	NA	NA	138.39	NA	65.3067
1278	NA	NA	NA	NA	NA	NA	37.3667	NA	15.02
1279	NA	NA	NA	NA	NA	NA	49.1	NA	33.2667
1280	NA	NA	NA	NA	NA	NA	52.0867	NA	37.7
1281	NA	NA	NA	NA	NA	NA	50.0533	NA	183.383
1282	NA	NA	NA	NA	NA	NA	25.6267	NA	27.06
1283	NA	NA	NA	NA	NA	NA	108.28	NA	13.6233
1284	NA	NA	NA	NA	NA	NA	4.97667	NA	4.93667
1285	NA	NA	NA	NA	NA	NA	9	NA	11.0333
1286	NA	NA	NA	NA	NA	NA	9.26	NA	7.81667
1287	NA	NA	NA	NA	NA	NA	3.19667	NA	72.9933
1288	NA	NA	NA	NA	NA	NA	52.72	NA	8.13
1289	NA	NA	NA	NA	NA	NA	10.3733	NA	51.9233
1290	NA	NA	NA	NA	NA	NA	5.85333	NA	3.8
1291	NA	NA	NA	NA	NA	NA	7.16	NA	1.31333
1292	NA	NA	NA	NA	NA	NA	32.15	NA	40.7833
1293	NA	NA	NA	NA	NA	NA	7.73	NA	61.5967
1294	NA	NA	NA	NA	NA	NA	4.49	NA	2.02333
1295	NA	NA	NA	NA	NA	NA	13.3267	NA	9.6
1296	NA	NA	NA	NA	NA	NA	9.95	NA	53.9467
1297	NA	NA	NA	NA	NA	NA	5.71333	NA	10.35
1298	NA	NA	NA	NA	NA	NA	6.81333	NA	7.41
1299	NA	NA	NA	NA	NA	NA	2.56	NA	162.22
1300	NA	NA	NA	NA	NA	NA	8.04333	NA	84.51
1301	NA	NA	NA	NA	NA	NA	5.03	NA	43.3067
1302	NA	NA	NA	NA	NA	NA	3.23333	NA	93.2167
1303	NA	NA	NA	NA	NA	NA	2.20667	NA	3.21667
1304	NA	NA	NA	NA	NA	NA	4.63	NA	2.35
1305	NA	NA	NA	NA	NA	NA	7.15667	NA	129.313
1306	NA	NA	NA	NA	NA	NA	1.82667	NA	22.0167
1307	NA	NA	NA	NA	NA	NA	8.17	NA	28.5167
1308	NA	NA	NA	NA	NA	NA	5.38	NA	22.9833
1309	NA	NA	NA	NA	NA	NA	13.7933	NA	180.64
1310	NA	NA	NA	NA	NA	NA	2.88667	NA	6.10667
1311	NA	NA	NA	NA	NA	NA	4.31667	NA	106.043
1312	NA	NA	NA	NA	NA	NA	2.77667	NA	3.15333
1313	NA	NA	NA	NA	NA	NA	2.42333	NA	1.47667
1314	NA	NA	NA	NA	NA	NA	4.82333	NA	85.96
1315	NA	NA	NA	NA	NA	NA	1.69333	NA	1.45667
1316	NA	NA	NA	NA	NA	NA	3.91667	NA	4.35667
1317	NA	NA	NA	NA	NA	NA	4.64	NA	17.1167
1318	NA	NA	NA	NA	NA	NA	6.79	NA	6.89667
1319	NA	NA	NA	NA	NA	NA	5.78667	NA	9.17333
1320	NA	NA	NA	NA	NA	NA	4.98	NA	2.15
1321	NA	NA	NA	NA	NA	NA	12.41	NA	542.13
1322	NA	NA	NA	NA	NA	NA	5.15667	NA	71.2433
1323	NA	NA	NA	NA	NA	NA	8.81333	NA	64.87
1324	NA	NA	NA	NA	NA	NA	13.75	NA	27.7567
1325	NA	NA	NA	NA	NA	NA	2.18	NA	15.1833
1326	NA	NA	NA	NA	NA	NA	7.04333	NA	51.92
1327	NA	NA	NA	NA	NA	NA	6.78	NA	621.007
1328	NA	NA	NA	NA	NA	NA	7.63667	NA	79.84
1329	NA	NA	NA	NA	NA	NA	3.40333	NA	2.15667
1330	NA	NA	NA	NA	NA	NA	8.24667	NA	97.8
1331	NA	NA	NA	NA	NA	NA	36.0767	NA	44.7267
1332	NA	NA	NA	NA	NA	NA	2.07667	NA	2.76333
1333	NA	NA	NA	NA	NA	NA	4.68333	NA	13.7567
1334	NA	NA	NA	NA	NA	NA	2.88	NA	1.83
1335	NA	NA	NA	NA	NA	NA	8.33667	NA	1.85
1336	NA	NA	NA	NA	NA	NA	NA	NA	4.14667
1337	NA	NA	NA	NA	NA	NA	NA	NA	1.26333
1338	NA	NA	NA	NA	NA	NA	NA	NA	9.03333
1339	NA	NA	NA	NA	NA	NA	NA	NA	13.7433
1340	NA	NA	NA	NA	NA	NA	NA	NA	3.77667
1341	NA	NA	NA	NA	NA	NA	NA	NA	22.7267
1342	NA	NA	NA	NA	NA	NA	NA	NA	21.02
1343	NA	NA	NA	NA	NA	NA	NA	NA	68.5933
1344	NA	NA	NA	NA	NA	NA	NA	NA	5.23333
1345	NA	NA	NA	NA	NA	NA	NA	NA	11.79
1346	NA	NA	NA	NA	NA	NA	NA	NA	10.47
1347	NA	NA	NA	NA	NA	NA	NA	NA	16.0367
1348	NA	NA	NA	NA	NA	NA	NA	NA	11.37
1349	NA	NA	NA	NA	NA	NA	NA	NA	6.84667
1350	NA	NA	NA	NA	NA	NA	NA	NA	45.4033
1351	NA	NA	NA	NA	NA	NA	NA	NA	18.9767
1352	NA	NA	NA	NA	NA	NA	NA	NA	18.2933
1353	NA	NA	NA	NA	NA	NA	NA	NA	11.6433
1354	NA	NA	NA	NA	NA	NA	NA	NA	14.5233
1355	NA	NA	NA	NA	NA	NA	NA	NA	17.63
1356	NA	NA	NA	NA	NA	NA	NA	NA	23.1133
1357	NA	NA	NA	NA	NA	NA	NA	NA	14.2633
1358	NA	NA	NA	NA	NA	NA	NA	NA	22.26
1359	NA	NA	NA	NA	NA	NA	NA	NA	29.22
1360	NA	NA	NA	NA	NA	NA	NA	NA	3.07333
1361	NA	NA	NA	NA	NA	NA	NA	NA	1.5
1362	NA	NA	NA	NA	NA	NA	NA	NA	1.81
1363	NA	NA	NA	NA	NA	NA	NA	NA	39.98
1364	NA	NA	NA	NA	NA	NA	NA	NA	9.44
1365	NA	NA	NA	NA	NA	NA	NA	NA	5.64
1366	NA	NA	NA	NA	NA	NA	NA	NA	5.44333
1367	NA	NA	NA	NA	NA	NA	NA	NA	27.7767
1368	NA	NA	NA	NA	NA	NA	NA	NA	31.6
1369	NA	NA	NA	NA	NA	NA	NA	NA	55.4267
1370	NA	NA	NA	NA	NA	NA	NA	NA	18.0167
1371	NA	NA	NA	NA	NA	NA	NA	NA	2.03667
1372	NA	NA	NA	NA	NA	NA	NA	NA	6.54
1373	NA	NA	NA	NA	NA	NA	NA	NA	1.41667
1374	NA	NA	NA	NA	NA	NA	NA	NA	12.1467
1375	NA	NA	NA	NA	NA	NA	NA	NA	10.5467
1376	NA	NA	NA	NA	NA	NA	NA	NA	8.89333
1377	NA	NA	NA	NA	NA	NA	NA	NA	5.26
1378	NA	NA	NA	NA	NA	NA	NA	NA	13.7067
1379	NA	NA	NA	NA	NA	NA	NA	NA	9.54
1380	NA	NA	NA	NA	NA	NA	NA	NA	3.01667
1381	NA	NA	NA	NA	NA	NA	NA	NA	2.38
1382	NA	NA	NA	NA	NA	NA	NA	NA	1.53333
1383	NA	NA	NA	NA	NA	NA	NA	NA	149.963
1384	NA	NA	NA	NA	NA	NA	NA	NA	23.04
1385	NA	NA	NA	NA	NA	NA	NA	NA	1.33333
1386	NA	NA	NA	NA	NA	NA	NA	NA	37.0233
1387	NA	NA	NA	NA	NA	NA	NA	NA	12.2833
1388	NA	NA	NA	NA	NA	NA	NA	NA	30.18
1389	NA	NA	NA	NA	NA	NA	NA	NA	10.7567
1390	NA	NA	NA	NA	NA	NA	NA	NA	2.76333
1391	NA	NA	NA	NA	NA	NA	NA	NA	18.5767
1392	NA	NA	NA	NA	NA	NA	NA	NA	1.30667
1393	NA	NA	NA	NA	NA	NA	NA	NA	3.63
1394	NA	NA	NA	NA	NA	NA	NA	NA	3.56333
1395	NA	NA	NA	NA	NA	NA	NA	NA	6.97333
1396	NA	NA	NA	NA	NA	NA	NA	NA	1.12333
1397	NA	NA	NA	NA	NA	NA	NA	NA	1.69
1398	NA	NA	NA	NA	NA	NA	NA	NA	2.45333
1399	NA	NA	NA	NA	NA	NA	NA	NA	8.61667
1400	NA	NA	NA	NA	NA	NA	NA	NA	3.85
1401	NA	NA	NA	NA	NA	NA	NA	NA	10.38
1402	NA	NA	NA	NA	NA	NA	NA	NA	5.03333
1403	NA	NA	NA	NA	NA	NA	NA	NA	1.25
1404	NA	NA	NA	NA	NA	NA	NA	NA	20.2033
1405	NA	NA	NA	NA	NA	NA	NA	NA	26.8867
1406	NA	NA	NA	NA	NA	NA	NA	NA	17.1567
1407	NA	NA	NA	NA	NA	NA	NA	NA	25.2767
1408	NA	NA	NA	NA	NA	NA	NA	NA	16.6133
1409	NA	NA	NA	NA	NA	NA	NA	NA	11.96
1410	NA	NA	NA	NA	NA	NA	NA	NA	28.9767
1411	NA	NA	NA	NA	NA	NA	NA	NA	1.12667
1412	NA	NA	NA	NA	NA	NA	NA	NA	46.8167
1413	NA	NA	NA	NA	NA	NA	NA	NA	3.25
1414	NA	NA	NA	NA	NA	NA	NA	NA	9.94667
1415	NA	NA	NA	NA	NA	NA	NA	NA	40.7233
1416	NA	NA	NA	NA	NA	NA	NA	NA	1.69
1417	NA	NA	NA	NA	NA	NA	NA	NA	4.20333
1418	NA	NA	NA	NA	NA	NA	NA	NA	8.78667
1419	NA	NA	NA	NA	NA	NA	NA	NA	16.7233
1420	NA	NA	NA	NA	NA	NA	NA	NA	34.6033
1421	NA	NA	NA	NA	NA	NA	NA	NA	14.6167
1422	NA	NA	NA	NA	NA	NA	NA	NA	9.72667
1423	NA	NA	NA	NA	NA	NA	NA	NA	4.87667
1424	NA	NA	NA	NA	NA	NA	NA	NA	11.7867
1425	NA	NA	NA	NA	NA	NA	NA	NA	10.7833
1426	NA	NA	NA	NA	NA	NA	NA	NA	9.49
1427	NA	NA	NA	NA	NA	NA	NA	NA	18.06
1428	NA	NA	NA	NA	NA	NA	NA	NA	7.51
1429	NA	NA	NA	NA	NA	NA	NA	NA	2.01333
1430	NA	NA	NA	NA	NA	NA	NA	NA	10.4
1431	NA	NA	NA	NA	NA	NA	NA	NA	7.48667
1432	NA	NA	NA	NA	NA	NA	NA	NA	17.84
1433	NA	NA	NA	NA	NA	NA	NA	NA	5.24333
1434	NA	NA	NA	NA	NA	NA	NA	NA	10.4767
1435	NA	NA	NA	NA	NA	NA	NA	NA	9.83
1436	NA	NA	NA	NA	NA	NA	NA	NA	7.68
1437	NA	NA	NA	NA	NA	NA	NA	NA	1.20667
1438	NA	NA	NA	NA	NA	NA	NA	NA	4.94
1439	NA	NA	NA	NA	NA	NA	NA	NA	2.82667
1440	NA	NA	NA	NA	NA	NA	NA	NA	4.17667
1441	NA	NA	NA	NA	NA	NA	NA	NA	2.34333
1442	NA	NA	NA	NA	NA	NA	NA	NA	3.51667
1443	NA	NA	NA	NA	NA	NA	NA	NA	19.84
1444	NA	NA	NA	NA	NA	NA	NA	NA	7.94667
1445	NA	NA	NA	NA	NA	NA	NA	NA	4.21333
1446	NA	NA	NA	NA	NA	NA	NA	NA	13.83
1447	NA	NA	NA	NA	NA	NA	NA	NA	5.47333
1448	NA	NA	NA	NA	NA	NA	NA	NA	14.6867
1449	NA	NA	NA	NA	NA	NA	NA	NA	2.04333
1450	NA	NA	NA	NA	NA	NA	NA	NA	6.87333
1451	NA	NA	NA	NA	NA	NA	NA	NA	50.73
1452	NA	NA	NA	NA	NA	NA	NA	NA	12.2367
1453	NA	NA	NA	NA	NA	NA	NA	NA	10.2033
1454	NA	NA	NA	NA	NA	NA	NA	NA	11.83
1455	NA	NA	NA	NA	NA	NA	NA	NA	3.32
1456	NA	NA	NA	NA	NA	NA	NA	NA	17.5567
1457	NA	NA	NA	NA	NA	NA	NA	NA	5.42667
1458	NA	NA	NA	NA	NA	NA	NA	NA	10.6733
1459	NA	NA	NA	NA	NA	NA	NA	NA	3.81667
1460	NA	NA	NA	NA	NA	NA	NA	NA	5.2
1461	NA	NA	NA	NA	NA	NA	NA	NA	7.02333
1462	NA	NA	NA	NA	NA	NA	NA	NA	12.7367
1463	NA	NA	NA	NA	NA	NA	NA	NA	8.8
1464	NA	NA	NA	NA	NA	NA	NA	NA	20.3633
1465	NA	NA	NA	NA	NA	NA	NA	NA	28.2033
1466	NA	NA	NA	NA	NA	NA	NA	NA	15.5667
1467	NA	NA	NA	NA	NA	NA	NA	NA	83.0433
1468	NA	NA	NA	NA	NA	NA	NA	NA	7.69333
1469	NA	NA	NA	NA	NA	NA	NA	NA	1.38667
1470	NA	NA	NA	NA	NA	NA	NA	NA	10.1533
1471	NA	NA	NA	NA	NA	NA	NA	NA	41.2633
1472	NA	NA	NA	NA	NA	NA	NA	NA	18
1473	NA	NA	NA	NA	NA	NA	NA	NA	32.3433
1474	NA	NA	NA	NA	NA	NA	NA	NA	2.92667
1475	NA	NA	NA	NA	NA	NA	NA	NA	1.07333
1476	NA	NA	NA	NA	NA	NA	NA	NA	1.79667
1477	NA	NA	NA	NA	NA	NA	NA	NA	3.91667
1478	NA	NA	NA	NA	NA	NA	NA	NA	21.55
1479	NA	NA	NA	NA	NA	NA	NA	NA	15.0733
1480	NA	NA	NA	NA	NA	NA	NA	NA	1.04
1481	NA	NA	NA	NA	NA	NA	NA	NA	43.2833
1482	NA	NA	NA	NA	NA	NA	NA	NA	64.78
1483	NA	NA	NA	NA	NA	NA	NA	NA	3.62667
1484	NA	NA	NA	NA	NA	NA	NA	NA	52.4267
1485	NA	NA	NA	NA	NA	NA	NA	NA	29.92
1486	NA	NA	NA	NA	NA	NA	NA	NA	11.2533
1487	NA	NA	NA	NA	NA	NA	NA	NA	2.86
1488	NA	NA	NA	NA	NA	NA	NA	NA	3.72333
1489	NA	NA	NA	NA	NA	NA	NA	NA	7.78
1490	NA	NA	NA	NA	NA	NA	NA	NA	1.66667
1491	NA	NA	NA	NA	NA	NA	NA	NA	32.8233
1492	NA	NA	NA	NA	NA	NA	NA	NA	11.52
1493	NA	NA	NA	NA	NA	NA	NA	NA	30.12
1494	NA	NA	NA	NA	NA	NA	NA	NA	5.66667
1495	NA	NA	NA	NA	NA	NA	NA	NA	12.2067
1496	NA	NA	NA	NA	NA	NA	NA	NA	8.33333
1497	NA	NA	NA	NA	NA	NA	NA	NA	14.3033
1498	NA	NA	NA	NA	NA	NA	NA	NA	17.5467
1499	NA	NA	NA	NA	NA	NA	NA	NA	19.8133
1500	NA	NA	NA	NA	NA	NA	NA	NA	29.8133
1501	NA	NA	NA	NA	NA	NA	NA	NA	14.6
1502	NA	NA	NA	NA	NA	NA	NA	NA	39.1067
1503	NA	NA	NA	NA	NA	NA	NA	NA	9.07333
1504	NA	NA	NA	NA	NA	NA	NA	NA	1.92333
1505	NA	NA	NA	NA	NA	NA	NA	NA	15.7667
1506	NA	NA	NA	NA	NA	NA	NA	NA	5.06
1507	NA	NA	NA	NA	NA	NA	NA	NA	13.7333
1508	NA	NA	NA	NA	NA	NA	NA	NA	1.95667
1509	NA	NA	NA	NA	NA	NA	NA	NA	5.94333
1510	NA	NA	NA	NA	NA	NA	NA	NA	4.39333
1511	NA	NA	NA	NA	NA	NA	NA	NA	23.1167
1512	NA	NA	NA	NA	NA	NA	NA	NA	12.9833
1513	NA	NA	NA	NA	NA	NA	NA	NA	8.14333
1514	NA	NA	NA	NA	NA	NA	NA	NA	8.60667
1515	NA	NA	NA	NA	NA	NA	NA	NA	1.87333
1516	NA	NA	NA	NA	NA	NA	NA	NA	13.7967
1517	NA	NA	NA	NA	NA	NA	NA	NA	11.9767
1518	NA	NA	NA	NA	NA	NA	NA	NA	20.9233
1519	NA	NA	NA	NA	NA	NA	NA	NA	31.3933
1520	NA	NA	NA	NA	NA	NA	NA	NA	38.7133
1521	NA	NA	NA	NA	NA	NA	NA	NA	45.15
1522	NA	NA	NA	NA	NA	NA	NA	NA	27.0233
1523	NA	NA	NA	NA	NA	NA	NA	NA	43.4733
1524	NA	NA	NA	NA	NA	NA	NA	NA	37.1467
1525	NA	NA	NA	NA	NA	NA	NA	NA	20.0233
1526	NA	NA	NA	NA	NA	NA	NA	NA	6.22333
1527	NA	NA	NA	NA	NA	NA	NA	NA	14.2767
1528	NA	NA	NA	NA	NA	NA	NA	NA	24.7333
1529	NA	NA	NA	NA	NA	NA	NA	NA	12.8533
1530	NA	NA	NA	NA	NA	NA	NA	NA	28.3067
1531	NA	NA	NA	NA	NA	NA	NA	NA	1.37
1532	NA	NA	NA	NA	NA	NA	NA	NA	1.95333
1533	NA	NA	NA	NA	NA	NA	NA	NA	3.65333
1534	NA	NA	NA	NA	NA	NA	NA	NA	2.26667
1535	NA	NA	NA	NA	NA	NA	NA	NA	2.71
1536	NA	NA	NA	NA	NA	NA	NA	NA	8.64667
1537	NA	NA	NA	NA	NA	NA	NA	NA	10.95
1538	NA	NA	NA	NA	NA	NA	NA	NA	4.39667
1539	NA	NA	NA	NA	NA	NA	NA	NA	21.0333
1540	NA	NA	NA	NA	NA	NA	NA	NA	1.12
1541	NA	NA	NA	NA	NA	NA	NA	NA	3.11667
1542	NA	NA	NA	NA	NA	NA	NA	NA	23.0467
1543	NA	NA	NA	NA	NA	NA	NA	NA	17.78
1544	NA	NA	NA	NA	NA	NA	NA	NA	16.5767
1545	NA	NA	NA	NA	NA	NA	NA	NA	7.48
1546	NA	NA	NA	NA	NA	NA	NA	NA	16.21
1547	NA	NA	NA	NA	NA	NA	NA	NA	21.4467
1548	NA	NA	NA	NA	NA	NA	NA	NA	63.6233
1549	NA	NA	NA	NA	NA	NA	NA	NA	9.13
1550	NA	NA	NA	NA	NA	NA	NA	NA	17.82
1551	NA	NA	NA	NA	NA	NA	NA	NA	21.8767
1552	NA	NA	NA	NA	NA	NA	NA	NA	1.45
1553	NA	NA	NA	NA	NA	NA	NA	NA	14.9833
1554	NA	NA	NA	NA	NA	NA	NA	NA	27.0833
1555	NA	NA	NA	NA	NA	NA	NA	NA	9.11667
1556	NA	NA	NA	NA	NA	NA	NA	NA	8.88
1557	NA	NA	NA	NA	NA	NA	NA	NA	7.61667
1558	NA	NA	NA	NA	NA	NA	NA	NA	2.08
1559	NA	NA	NA	NA	NA	NA	NA	NA	19.8467
1560	NA	NA	NA	NA	NA	NA	NA	NA	20.8467
1561	NA	NA	NA	NA	NA	NA	NA	NA	148.46
1562	NA	NA	NA	NA	NA	NA	NA	NA	41.7433
1563	NA	NA	NA	NA	NA	NA	NA	NA	13.1067
1564	NA	NA	NA	NA	NA	NA	NA	NA	7.13667
1565	NA	NA	NA	NA	NA	NA	NA	NA	70.3933
1566	NA	NA	NA	NA	NA	NA	NA	NA	19.3733
1567	NA	NA	NA	NA	NA	NA	NA	NA	4.61667
1568	NA	NA	NA	NA	NA	NA	NA	NA	5.10333
1569	NA	NA	NA	NA	NA	NA	NA	NA	16.9267
1570	NA	NA	NA	NA	NA	NA	NA	NA	1.10333
1571	NA	NA	NA	NA	NA	NA	NA	NA	20.0767
1572	NA	NA	NA	NA	NA	NA	NA	NA	3.06333
1573	NA	NA	NA	NA	NA	NA	NA	NA	1.47333
1574	NA	NA	NA	NA	NA	NA	NA	NA	9.26667
1575	NA	NA	NA	NA	NA	NA	NA	NA	19.6833
1576	NA	NA	NA	NA	NA	NA	NA	NA	119.16
1577	NA	NA	NA	NA	NA	NA	NA	NA	16.1867
1578	NA	NA	NA	NA	NA	NA	NA	NA	1.41
1579	NA	NA	NA	NA	NA	NA	NA	NA	1.31333
1580	NA	NA	NA	NA	NA	NA	NA	NA	3.55
1581	NA	NA	NA	NA	NA	NA	NA	NA	3.99667
1582	NA	NA	NA	NA	NA	NA	NA	NA	45.2367
1583	NA	NA	NA	NA	NA	NA	NA	NA	3.33
1584	NA	NA	NA	NA	NA	NA	NA	NA	4.49
1585	NA	NA	NA	NA	NA	NA	NA	NA	11.55
1586	NA	NA	NA	NA	NA	NA	NA	NA	2.06333
1587	NA	NA	NA	NA	NA	NA	NA	NA	345.517
1588	NA	NA	NA	NA	NA	NA	NA	NA	8.13333
1589	NA	NA	NA	NA	NA	NA	NA	NA	37.2133
1590	NA	NA	NA	NA	NA	NA	NA	NA	31.7633
1591	NA	NA	NA	NA	NA	NA	NA	NA	7.55
1592	NA	NA	NA	NA	NA	NA	NA	NA	12.9033
1593	NA	NA	NA	NA	NA	NA	NA	NA	32.44
1594	NA	NA	NA	NA	NA	NA	NA	NA	12.0933
1595	NA	NA	NA	NA	NA	NA	NA	NA	17.3733
1596	NA	NA	NA	NA	NA	NA	NA	NA	6.35333
1597	NA	NA	NA	NA	NA	NA	NA	NA	1.13
1598	NA	NA	NA	NA	NA	NA	NA	NA	30.45
1599	NA	NA	NA	NA	NA	NA	NA	NA	12.3933
1600	NA	NA	NA	NA	NA	NA	NA	NA	10.6033
1601	NA	NA	NA	NA	NA	NA	NA	NA	5.77667
1602	NA	NA	NA	NA	NA	NA	NA	NA	5.02667
1603	NA	NA	NA	NA	NA	NA	NA	NA	32.3667
1604	NA	NA	NA	NA	NA	NA	NA	NA	9.92667
1605	NA	NA	NA	NA	NA	NA	NA	NA	23.8567
1606	NA	NA	NA	NA	NA	NA	NA	NA	19.6867
1607	NA	NA	NA	NA	NA	NA	NA	NA	6.11667
1608	NA	NA	NA	NA	NA	NA	NA	NA	3.16667
1609	NA	NA	NA	NA	NA	NA	NA	NA	64.8433
1610	NA	NA	NA	NA	NA	NA	NA	NA	33.8567
1611	NA	NA	NA	NA	NA	NA	NA	NA	169.65
1612	NA	NA	NA	NA	NA	NA	NA	NA	2.64
1613	NA	NA	NA	NA	NA	NA	NA	NA	116.007
1614	NA	NA	NA	NA	NA	NA	NA	NA	5.87333
1615	NA	NA	NA	NA	NA	NA	NA	NA	2.15
1616	NA	NA	NA	NA	NA	NA	NA	NA	39.54
1617	NA	NA	NA	NA	NA	NA	NA	NA	8.47333
1618	NA	NA	NA	NA	NA	NA	NA	NA	43.99
1619	NA	NA	NA	NA	NA	NA	NA	NA	13.7333
1620	NA	NA	NA	NA	NA	NA	NA	NA	72.6833
1621	NA	NA	NA	NA	NA	NA	NA	NA	7.18667
1622	NA	NA	NA	NA	NA	NA	NA	NA	1.79667
1623	NA	NA	NA	NA	NA	NA	NA	NA	16.7567
1624	NA	NA	NA	NA	NA	NA	NA	NA	6.47667
1625	NA	NA	NA	NA	NA	NA	NA	NA	31.14
1626	NA	NA	NA	NA	NA	NA	NA	NA	3.8
1627	NA	NA	NA	NA	NA	NA	NA	NA	19.1067
1628	NA	NA	NA	NA	NA	NA	NA	NA	9.94667
1629	NA	NA	NA	NA	NA	NA	NA	NA	70.09
1630	NA	NA	NA	NA	NA	NA	NA	NA	44.17
1631	NA	NA	NA	NA	NA	NA	NA	NA	40.87
1632	NA	NA	NA	NA	NA	NA	NA	NA	290.297
1633	NA	NA	NA	NA	NA	NA	NA	NA	2.20333
1634	NA	NA	NA	NA	NA	NA	NA	NA	2.27
1635	NA	NA	NA	NA	NA	NA	NA	NA	5.94
1636	NA	NA	NA	NA	NA	NA	NA	NA	18.09
1637	NA	NA	NA	NA	NA	NA	NA	NA	3.16333
1638	NA	NA	NA	NA	NA	NA	NA	NA	5.65
1639	NA	NA	NA	NA	NA	NA	NA	NA	8.32333
1640	NA	NA	NA	NA	NA	NA	NA	NA	43.1667
1641	NA	NA	NA	NA	NA	NA	NA	NA	26.5033
1642	NA	NA	NA	NA	NA	NA	NA	NA	29.97
1643	NA	NA	NA	NA	NA	NA	NA	NA	15.0333
1644	NA	NA	NA	NA	NA	NA	NA	NA	20.2933
1645	NA	NA	NA	NA	NA	NA	NA	NA	5.66
1646	NA	NA	NA	NA	NA	NA	NA	NA	16.1533
1647	NA	NA	NA	NA	NA	NA	NA	NA	1.05667
1648	NA	NA	NA	NA	NA	NA	NA	NA	3.28667
1649	NA	NA	NA	NA	NA	NA	NA	NA	2.3
1650	NA	NA	NA	NA	NA	NA	NA	NA	5.40333
1651	NA	NA	NA	NA	NA	NA	NA	NA	1.46
1652	NA	NA	NA	NA	NA	NA	NA	NA	1.24
1653	NA	NA	NA	NA	NA	NA	NA	NA	36.7233
1654	NA	NA	NA	NA	NA	NA	NA	NA	68.6033
1655	NA	NA	NA	NA	NA	NA	NA	NA	31.51
1656	NA	NA	NA	NA	NA	NA	NA	NA	12.51
1657	NA	NA	NA	NA	NA	NA	NA	NA	48.3867
1658	NA	NA	NA	NA	NA	NA	NA	NA	9.16333
1659	NA	NA	NA	NA	NA	NA	NA	NA	27.6067
1660	NA	NA	NA	NA	NA	NA	NA	NA	2.16
1661	NA	NA	NA	NA	NA	NA	NA	NA	17.49
1662	NA	NA	NA	NA	NA	NA	NA	NA	6.22
1663	NA	NA	NA	NA	NA	NA	NA	NA	6.38
1664	NA	NA	NA	NA	NA	NA	NA	NA	20.8767
1665	NA	NA	NA	NA	NA	NA	NA	NA	7.33333
1666	NA	NA	NA	NA	NA	NA	NA	NA	7.33
1667	NA	NA	NA	NA	NA	NA	NA	NA	5.59667
1668	NA	NA	NA	NA	NA	NA	NA	NA	11.1833
1669	NA	NA	NA	NA	NA	NA	NA	NA	8.74667
1670	NA	NA	NA	NA	NA	NA	NA	NA	1.39333
1671	NA	NA	NA	NA	NA	NA	NA	NA	2.31667
1672	NA	NA	NA	NA	NA	NA	NA	NA	5.23667
1673	NA	NA	NA	NA	NA	NA	NA	NA	13.4767
1674	NA	NA	NA	NA	NA	NA	NA	NA	20.9
1675	NA	NA	NA	NA	NA	NA	NA	NA	10.7367
1676	NA	NA	NA	NA	NA	NA	NA	NA	15.37
1677	NA	NA	NA	NA	NA	NA	NA	NA	31.6033
1678	NA	NA	NA	NA	NA	NA	NA	NA	241.433
1679	NA	NA	NA	NA	NA	NA	NA	NA	141.687
1680	NA	NA	NA	NA	NA	NA	NA	NA	682.303
1681	NA	NA	NA	NA	NA	NA	NA	NA	19.61
1682	NA	NA	NA	NA	NA	NA	NA	NA	51.4967
1683	NA	NA	NA	NA	NA	NA	NA	NA	41.09
1684	NA	NA	NA	NA	NA	NA	NA	NA	70.0333
1685	NA	NA	NA	NA	NA	NA	NA	NA	22.47
1686	NA	NA	NA	NA	NA	NA	NA	NA	20.34
1687	NA	NA	NA	NA	NA	NA	NA	NA	14.3067
1688	NA	NA	NA	NA	NA	NA	NA	NA	40.9033
1689	NA	NA	NA	NA	NA	NA	NA	NA	22.0733
1690	NA	NA	NA	NA	NA	NA	NA	NA	35.4
1691	NA	NA	NA	NA	NA	NA	NA	NA	15.4267
1692	NA	NA	NA	NA	NA	NA	NA	NA	17.8567
1693	NA	NA	NA	NA	NA	NA	NA	NA	20.55
1694	NA	NA	NA	NA	NA	NA	NA	NA	11.78
1695	NA	NA	NA	NA	NA	NA	NA	NA	29.0467
1696	NA	NA	NA	NA	NA	NA	NA	NA	2.18333
1697	NA	NA	NA	NA	NA	NA	NA	NA	73.5933
1698	NA	NA	NA	NA	NA	NA	NA	NA	97.0067
1699	NA	NA	NA	NA	NA	NA	NA	NA	57.6967
1700	NA	NA	NA	NA	NA	NA	NA	NA	8.93333
1701	NA	NA	NA	NA	NA	NA	NA	NA	32.93
1702	NA	NA	NA	NA	NA	NA	NA	NA	37.7967
1703	NA	NA	NA	NA	NA	NA	NA	NA	44.2133
1704	NA	NA	NA	NA	NA	NA	NA	NA	32.75
1705	NA	NA	NA	NA	NA	NA	NA	NA	25.8467
1706	NA	NA	NA	NA	NA	NA	NA	NA	41.3833
1707	NA	NA	NA	NA	NA	NA	NA	NA	8.32
1708	NA	NA	NA	NA	NA	NA	NA	NA	76.6433
1709	NA	NA	NA	NA	NA	NA	NA	NA	65.6867
1710	NA	NA	NA	NA	NA	NA	NA	NA	6.02333
1711	NA	NA	NA	NA	NA	NA	NA	NA	8.62667
1712	NA	NA	NA	NA	NA	NA	NA	NA	11.02
1713	NA	NA	NA	NA	NA	NA	NA	NA	11.8067
1714	NA	NA	NA	NA	NA	NA	NA	NA	25.1833
1715	NA	NA	NA	NA	NA	NA	NA	NA	6.21667
1716	NA	NA	NA	NA	NA	NA	NA	NA	19.1233
1717	NA	NA	NA	NA	NA	NA	NA	NA	19.81
1718	NA	NA	NA	NA	NA	NA	NA	NA	1.18667
1719	NA	NA	NA	NA	NA	NA	NA	NA	2.10667
1720	NA	NA	NA	NA	NA	NA	NA	NA	69.07
1721	NA	NA	NA	NA	NA	NA	NA	NA	6.16667
1722	NA	NA	NA	NA	NA	NA	NA	NA	4.94333
1723	NA	NA	NA	NA	NA	NA	NA	NA	31.29
1724	NA	NA	NA	NA	NA	NA	NA	NA	8.71333
1725	NA	NA	NA	NA	NA	NA	NA	NA	20.76
1726	NA	NA	NA	NA	NA	NA	NA	NA	52.5267
1727	NA	NA	NA	NA	NA	NA	NA	NA	3.85
1728	NA	NA	NA	NA	NA	NA	NA	NA	7.33667
1729	NA	NA	NA	NA	NA	NA	NA	NA	238.64
1730	NA	NA	NA	NA	NA	NA	NA	NA	54.0767
1731	NA	NA	NA	NA	NA	NA	NA	NA	162.54
1732	NA	NA	NA	NA	NA	NA	NA	NA	142.02
1733	NA	NA	NA	NA	NA	NA	NA	NA	88.48
1734	NA	NA	NA	NA	NA	NA	NA	NA	174.863
1735	NA	NA	NA	NA	NA	NA	NA	NA	159.113
1736	NA	NA	NA	NA	NA	NA	NA	NA	395.59
1737	NA	NA	NA	NA	NA	NA	NA	NA	210.433
1738	NA	NA	NA	NA	NA	NA	NA	NA	37.2733
1739	NA	NA	NA	NA	NA	NA	NA	NA	35.79
1740	NA	NA	NA	NA	NA	NA	NA	NA	15.0867
1741	NA	NA	NA	NA	NA	NA	NA	NA	5.17667
1742	NA	NA	NA	NA	NA	NA	NA	NA	10.2333
1743	NA	NA	NA	NA	NA	NA	NA	NA	17.7467
1744	NA	NA	NA	NA	NA	NA	NA	NA	31.2533
1745	NA	NA	NA	NA	NA	NA	NA	NA	6.64333
1746	NA	NA	NA	NA	NA	NA	NA	NA	44.91
1747	NA	NA	NA	NA	NA	NA	NA	NA	5.87333
1748	NA	NA	NA	NA	NA	NA	NA	NA	26.0267
1749	NA	NA	NA	NA	NA	NA	NA	NA	3.40333
1750	NA	NA	NA	NA	NA	NA	NA	NA	9.04333
1751	NA	NA	NA	NA	NA	NA	NA	NA	7.85
1752	NA	NA	NA	NA	NA	NA	NA	NA	7.91
1753	NA	NA	NA	NA	NA	NA	NA	NA	25.9733
1754	NA	NA	NA	NA	NA	NA	NA	NA	22.5733
1755	NA	NA	NA	NA	NA	NA	NA	NA	24.19
1756	NA	NA	NA	NA	NA	NA	NA	NA	4.70667
1757	NA	NA	NA	NA	NA	NA	NA	NA	13.0433
1758	NA	NA	NA	NA	NA	NA	NA	NA	16.01
1759	NA	NA	NA	NA	NA	NA	NA	NA	4.94667
1760	NA	NA	NA	NA	NA	NA	NA	NA	7.46667
1761	NA	NA	NA	NA	NA	NA	NA	NA	10.1333
1762	NA	NA	NA	NA	NA	NA	NA	NA	6.92
1763	NA	NA	NA	NA	NA	NA	NA	NA	9.60333
1764	NA	NA	NA	NA	NA	NA	NA	NA	2.93
1765	NA	NA	NA	NA	NA	NA	NA	NA	13.1167
1766	NA	NA	NA	NA	NA	NA	NA	NA	6.98
1767	NA	NA	NA	NA	NA	NA	NA	NA	22.61
1768	NA	NA	NA	NA	NA	NA	NA	NA	9.5
1769	NA	NA	NA	NA	NA	NA	NA	NA	19.5833
1770	NA	NA	NA	NA	NA	NA	NA	NA	6.75
1771	NA	NA	NA	NA	NA	NA	NA	NA	2.56
1772	NA	NA	NA	NA	NA	NA	NA	NA	3.24
1773	NA	NA	NA	NA	NA	NA	NA	NA	19.7667
1774	NA	NA	NA	NA	NA	NA	NA	NA	8.50667
1775	NA	NA	NA	NA	NA	NA	NA	NA	7.76
1776	NA	NA	NA	NA	NA	NA	NA	NA	32.54
1777	NA	NA	NA	NA	NA	NA	NA	NA	29.4233
1778	NA	NA	NA	NA	NA	NA	NA	NA	15.08
1779	NA	NA	NA	NA	NA	NA	NA	NA	1.94
1780	NA	NA	NA	NA	NA	NA	NA	NA	85.36
1781	NA	NA	NA	NA	NA	NA	NA	NA	5.87333
1782	NA	NA	NA	NA	NA	NA	NA	NA	5.75667
1783	NA	NA	NA	NA	NA	NA	NA	NA	34.17
1784	NA	NA	NA	NA	NA	NA	NA	NA	26.7633
1785	NA	NA	NA	NA	NA	NA	NA	NA	2.60667
1786	NA	NA	NA	NA	NA	NA	NA	NA	9.71667
1787	NA	NA	NA	NA	NA	NA	NA	NA	8.29333
1788	NA	NA	NA	NA	NA	NA	NA	NA	1.53
1789	NA	NA	NA	NA	NA	NA	NA	NA	2.01
1790	NA	NA	NA	NA	NA	NA	NA	NA	4.62
1791	NA	NA	NA	NA	NA	NA	NA	NA	1.38667
1792	NA	NA	NA	NA	NA	NA	NA	NA	2.55
1793	NA	NA	NA	NA	NA	NA	NA	NA	19.1333
1794	NA	NA	NA	NA	NA	NA	NA	NA	4.44667
1795	NA	NA	NA	NA	NA	NA	NA	NA	5.31333
1796	NA	NA	NA	NA	NA	NA	NA	NA	4.71667
1797	NA	NA	NA	NA	NA	NA	NA	NA	11.9967
1798	NA	NA	NA	NA	NA	NA	NA	NA	1.44
1799	NA	NA	NA	NA	NA	NA	NA	NA	5.19333
1800	NA	NA	NA	NA	NA	NA	NA	NA	19.89
1801	NA	NA	NA	NA	NA	NA	NA	NA	10.0133
1802	NA	NA	NA	NA	NA	NA	NA	NA	4.67333
1803	NA	NA	NA	NA	NA	NA	NA	NA	4.91667
1804	NA	NA	NA	NA	NA	NA	NA	NA	205.467
1805	NA	NA	NA	NA	NA	NA	NA	NA	41.7867
1806	NA	NA	NA	NA	NA	NA	NA	NA	53.0767
1807	NA	NA	NA	NA	NA	NA	NA	NA	1.85
1808	NA	NA	NA	NA	NA	NA	NA	NA	4.7
1809	NA	NA	NA	NA	NA	NA	NA	NA	11.54
1810	NA	NA	NA	NA	NA	NA	NA	NA	7.68333
1811	NA	NA	NA	NA	NA	NA	NA	NA	149
1812	NA	NA	NA	NA	NA	NA	NA	NA	9.37
1813	NA	NA	NA	NA	NA	NA	NA	NA	14.18
1814	NA	NA	NA	NA	NA	NA	NA	NA	15.5967
1815	NA	NA	NA	NA	NA	NA	NA	NA	16.6333
1816	NA	NA	NA	NA	NA	NA	NA	NA	85.93
1817	NA	NA	NA	NA	NA	NA	NA	NA	66.11
1818	NA	NA	NA	NA	NA	NA	NA	NA	5.47
1819	NA	NA	NA	NA	NA	NA	NA	NA	3.38333
1820	NA	NA	NA	NA	NA	NA	NA	NA	9.26667
1821	NA	NA	NA	NA	NA	NA	NA	NA	99.75
1822	NA	NA	NA	NA	NA	NA	NA	NA	32.41
1823	NA	NA	NA	NA	NA	NA	NA	NA	5.67667
1824	NA	NA	NA	NA	NA	NA	NA	NA	80.4067
1825	NA	NA	NA	NA	NA	NA	NA	NA	4.01
1826	NA	NA	NA	NA	NA	NA	NA	NA	33.6767
1827	NA	NA	NA	NA	NA	NA	NA	NA	14.13
1828	NA	NA	NA	NA	NA	NA	NA	NA	14.15
1829	NA	NA	NA	NA	NA	NA	NA	NA	14.23
1830	NA	NA	NA	NA	NA	NA	NA	NA	27.4967
1831	NA	NA	NA	NA	NA	NA	NA	NA	10.3167
1832	NA	NA	NA	NA	NA	NA	NA	NA	1.59667
1833	NA	NA	NA	NA	NA	NA	NA	NA	34.3433
1834	NA	NA	NA	NA	NA	NA	NA	NA	3.40333
1835	NA	NA	NA	NA	NA	NA	NA	NA	17.2733
1836	NA	NA	NA	NA	NA	NA	NA	NA	13.32
1837	NA	NA	NA	NA	NA	NA	NA	NA	3.41
1838	NA	NA	NA	NA	NA	NA	NA	NA	2.08333
1839	NA	NA	NA	NA	NA	NA	NA	NA	10.8833
1840	NA	NA	NA	NA	NA	NA	NA	NA	9.16333
1841	NA	NA	NA	NA	NA	NA	NA	NA	9.71
1842	NA	NA	NA	NA	NA	NA	NA	NA	15.3433
1843	NA	NA	NA	NA	NA	NA	NA	NA	29.28
1844	NA	NA	NA	NA	NA	NA	NA	NA	2.08667
1845	NA	NA	NA	NA	NA	NA	NA	NA	35.7667
1846	NA	NA	NA	NA	NA	NA	NA	NA	2.69333
1847	NA	NA	NA	NA	NA	NA	NA	NA	3.82333
1848	NA	NA	NA	NA	NA	NA	NA	NA	6.26333
1849	NA	NA	NA	NA	NA	NA	NA	NA	140.46
1850	NA	NA	NA	NA	NA	NA	NA	NA	100.567
1851	NA	NA	NA	NA	NA	NA	NA	NA	34.3367
1852	NA	NA	NA	NA	NA	NA	NA	NA	4.20667
1853	NA	NA	NA	NA	NA	NA	NA	NA	19.1067
1854	NA	NA	NA	NA	NA	NA	NA	NA	11.0067
1855	NA	NA	NA	NA	NA	NA	NA	NA	90.7767
1856	NA	NA	NA	NA	NA	NA	NA	NA	39.2333
1857	NA	NA	NA	NA	NA	NA	NA	NA	1.41
1858	NA	NA	NA	NA	NA	NA	NA	NA	6.80667
1859	NA	NA	NA	NA	NA	NA	NA	NA	2.38
1860	NA	NA	NA	NA	NA	NA	NA	NA	96.4167
1861	NA	NA	NA	NA	NA	NA	NA	NA	12.81
1862	NA	NA	NA	NA	NA	NA	NA	NA	7.01667
1863	NA	NA	NA	NA	NA	NA	NA	NA	147.423
1864	NA	NA	NA	NA	NA	NA	NA	NA	5.03333
1865	NA	NA	NA	NA	NA	NA	NA	NA	27.6967
1866	NA	NA	NA	NA	NA	NA	NA	NA	14.38
1867	NA	NA	NA	NA	NA	NA	NA	NA	19.06
1868	NA	NA	NA	NA	NA	NA	NA	NA	14.74
1869	NA	NA	NA	NA	NA	NA	NA	NA	17.2033
1870	NA	NA	NA	NA	NA	NA	NA	NA	27.38
1871	NA	NA	NA	NA	NA	NA	NA	NA	9.26667
1872	NA	NA	NA	NA	NA	NA	NA	NA	11.1067
1873	NA	NA	NA	NA	NA	NA	NA	NA	4.44333
1874	NA	NA	NA	NA	NA	NA	NA	NA	138.53
1875	NA	NA	NA	NA	NA	NA	NA	NA	12.6433
1876	NA	NA	NA	NA	NA	NA	NA	NA	4.58333
1877	NA	NA	NA	NA	NA	NA	NA	NA	15.5933
1878	NA	NA	NA	NA	NA	NA	NA	NA	14.9733
1879	NA	NA	NA	NA	NA	NA	NA	NA	16.04
1880	NA	NA	NA	NA	NA	NA	NA	NA	12.7567
1881	NA	NA	NA	NA	NA	NA	NA	NA	3.54333
1882	NA	NA	NA	NA	NA	NA	NA	NA	2.72333
1883	NA	NA	NA	NA	NA	NA	NA	NA	67.95
1884	NA	NA	NA	NA	NA	NA	NA	NA	6.84667
1885	NA	NA	NA	NA	NA	NA	NA	NA	2.26
1886	NA	NA	NA	NA	NA	NA	NA	NA	3.73333
1887	NA	NA	NA	NA	NA	NA	NA	NA	3.33
1888	NA	NA	NA	NA	NA	NA	NA	NA	34.0333
1889	NA	NA	NA	NA	NA	NA	NA	NA	17.32
1890	NA	NA	NA	NA	NA	NA	NA	NA	56.8033
1891	NA	NA	NA	NA	NA	NA	NA	NA	1035.16
1892	NA	NA	NA	NA	NA	NA	NA	NA	9.93667
1893	NA	NA	NA	NA	NA	NA	NA	NA	7.79333
1894	NA	NA	NA	NA	NA	NA	NA	NA	7.18667
1895	NA	NA	NA	NA	NA	NA	NA	NA	6.69333
1896	NA	NA	NA	NA	NA	NA	NA	NA	14.1167
1897	NA	NA	NA	NA	NA	NA	NA	NA	15.39
1898	NA	NA	NA	NA	NA	NA	NA	NA	1.83667
1899	NA	NA	NA	NA	NA	NA	NA	NA	17.2067
1900	NA	NA	NA	NA	NA	NA	NA	NA	2.57
1901	NA	NA	NA	NA	NA	NA	NA	NA	8.35333
1902	NA	NA	NA	NA	NA	NA	NA	NA	10.97
1903	NA	NA	NA	NA	NA	NA	NA	NA	37.5967
1904	NA	NA	NA	NA	NA	NA	NA	NA	7.52333
1905	NA	NA	NA	NA	NA	NA	NA	NA	45.83
1906	NA	NA	NA	NA	NA	NA	NA	NA	1.01667
1907	NA	NA	NA	NA	NA	NA	NA	NA	33.8333
1908	NA	NA	NA	NA	NA	NA	NA	NA	15.14
1909	NA	NA	NA	NA	NA	NA	NA	NA	1.16333
1910	NA	NA	NA	NA	NA	NA	NA	NA	40.1533
1911	NA	NA	NA	NA	NA	NA	NA	NA	32.1267
1912	NA	NA	NA	NA	NA	NA	NA	NA	49.2733
1913	NA	NA	NA	NA	NA	NA	NA	NA	25.6567
1914	NA	NA	NA	NA	NA	NA	NA	NA	12.64
1915	NA	NA	NA	NA	NA	NA	NA	NA	3.74333
1916	NA	NA	NA	NA	NA	NA	NA	NA	42.22
1917	NA	NA	NA	NA	NA	NA	NA	NA	4.68
1918	NA	NA	NA	NA	NA	NA	NA	NA	7.26
1919	NA	NA	NA	NA	NA	NA	NA	NA	1.59333
1920	NA	NA	NA	NA	NA	NA	NA	NA	4.86333
1921	NA	NA	NA	NA	NA	NA	NA	NA	5.25333
1922	NA	NA	NA	NA	NA	NA	NA	NA	2.25
1923	NA	NA	NA	NA	NA	NA	NA	NA	8.18
1924	NA	NA	NA	NA	NA	NA	NA	NA	34.33
1925	NA	NA	NA	NA	NA	NA	NA	NA	14.72
1926	NA	NA	NA	NA	NA	NA	NA	NA	7.89
1927	NA	NA	NA	NA	NA	NA	NA	NA	6.75667
1928	NA	NA	NA	NA	NA	NA	NA	NA	2.88667
1929	NA	NA	NA	NA	NA	NA	NA	NA	1.44333
1930	NA	NA	NA	NA	NA	NA	NA	NA	3.91333
1931	NA	NA	NA	NA	NA	NA	NA	NA	174.907
1932	NA	NA	NA	NA	NA	NA	NA	NA	11.84
1933	NA	NA	NA	NA	NA	NA	NA	NA	4.59333
1934	NA	NA	NA	NA	NA	NA	NA	NA	14.8567
1935	NA	NA	NA	NA	NA	NA	NA	NA	55.0267
1936	NA	NA	NA	NA	NA	NA	NA	NA	1.14
1937	NA	NA	NA	NA	NA	NA	NA	NA	37.2367
1938	NA	NA	NA	NA	NA	NA	NA	NA	2.10667
1939	NA	NA	NA	NA	NA	NA	NA	NA	16.21
1940	NA	NA	NA	NA	NA	NA	NA	NA	24.13
1941	NA	NA	NA	NA	NA	NA	NA	NA	56.57
1942	NA	NA	NA	NA	NA	NA	NA	NA	5.23667
1943	NA	NA	NA	NA	NA	NA	NA	NA	4.89333
1944	NA	NA	NA	NA	NA	NA	NA	NA	114.113
1945	NA	NA	NA	NA	NA	NA	NA	NA	17.7533
1946	NA	NA	NA	NA	NA	NA	NA	NA	1.61333
1947	NA	NA	NA	NA	NA	NA	NA	NA	39.0933
1948	NA	NA	NA	NA	NA	NA	NA	NA	7.52667
1949	NA	NA	NA	NA	NA	NA	NA	NA	4.49
1950	NA	NA	NA	NA	NA	NA	NA	NA	6.58667
1951	NA	NA	NA	NA	NA	NA	NA	NA	18.2033
1952	NA	NA	NA	NA	NA	NA	NA	NA	14.84
1953	NA	NA	NA	NA	NA	NA	NA	NA	5.76667
1954	NA	NA	NA	NA	NA	NA	NA	NA	3.38333
1955	NA	NA	NA	NA	NA	NA	NA	NA	9.87667
1956	NA	NA	NA	NA	NA	NA	NA	NA	24.97
1957	NA	NA	NA	NA	NA	NA	NA	NA	18.0467
1958	NA	NA	NA	NA	NA	NA	NA	NA	16.07
1959	NA	NA	NA	NA	NA	NA	NA	NA	22.75
1960	NA	NA	NA	NA	NA	NA	NA	NA	1.82333
1961	NA	NA	NA	NA	NA	NA	NA	NA	16.1267
1962	NA	NA	NA	NA	NA	NA	NA	NA	8.38333
1963	NA	NA	NA	NA	NA	NA	NA	NA	4.22333
1964	NA	NA	NA	NA	NA	NA	NA	NA	5.37667
1965	NA	NA	NA	NA	NA	NA	NA	NA	4.09333
1966	NA	NA	NA	NA	NA	NA	NA	NA	8.19
1967	NA	NA	NA	NA	NA	NA	NA	NA	4.53
1968	NA	NA	NA	NA	NA	NA	NA	NA	50.72
1969	NA	NA	NA	NA	NA	NA	NA	NA	26.06
1970	NA	NA	NA	NA	NA	NA	NA	NA	38.59
1971	NA	NA	NA	NA	NA	NA	NA	NA	23.1033
1972	NA	NA	NA	NA	NA	NA	NA	NA	13.72
1973	NA	NA	NA	NA	NA	NA	NA	NA	38.5
1974	NA	NA	NA	NA	NA	NA	NA	NA	11.7467
1975	NA	NA	NA	NA	NA	NA	NA	NA	2.15
1976	NA	NA	NA	NA	NA	NA	NA	NA	18.64
1977	NA	NA	NA	NA	NA	NA	NA	NA	1.8
1978	NA	NA	NA	NA	NA	NA	NA	NA	21.53
1979	NA	NA	NA	NA	NA	NA	NA	NA	14.19
1980	NA	NA	NA	NA	NA	NA	NA	NA	10.42
1981	NA	NA	NA	NA	NA	NA	NA	NA	60.84
1982	NA	NA	NA	NA	NA	NA	NA	NA	20.8033
1983	NA	NA	NA	NA	NA	NA	NA	NA	3.25
1984	NA	NA	NA	NA	NA	NA	NA	NA	13.9
1985	NA	NA	NA	NA	NA	NA	NA	NA	4.76
1986	NA	NA	NA	NA	NA	NA	NA	NA	3.70333
1987	NA	NA	NA	NA	NA	NA	NA	NA	8.09
1988	NA	NA	NA	NA	NA	NA	NA	NA	8.79333
1989	NA	NA	NA	NA	NA	NA	NA	NA	36.2067
1990	NA	NA	NA	NA	NA	NA	NA	NA	28.3467
1991	NA	NA	NA	NA	NA	NA	NA	NA	54.2033
1992	NA	NA	NA	NA	NA	NA	NA	NA	3.57
1993	NA	NA	NA	NA	NA	NA	NA	NA	46.92
1994	NA	NA	NA	NA	NA	NA	NA	NA	7.52
1995	NA	NA	NA	NA	NA	NA	NA	NA	7.31
1996	NA	NA	NA	NA	NA	NA	NA	NA	1.18667
1997	NA	NA	NA	NA	NA	NA	NA	NA	3.68
[truncated: 8,193 more rows]

## Sheet: Figure 1D
Figure	Source file	Notes
Figure 1D upper panel	Supplementary File 1; Supplementary File 2	Available with the online paper version; scripts used to generate the figure are available upon request to the corresponding author
Figure 1D lower panel	Supplementary File 1; Supplementary File 2	Available with the online paper version; scripts used to generate the figure are available upon request to the corresponding author

## Sheet: Figure 1E
Figure	Source file	Notes
Figure 1E	GSM4320546_ChIPseq_IP_BG4_93T449_m1.bigWig; GSM4320547_ChIPseq_Input_BG4_93T449_m1.ucsc.bigWig	Available from public repository NCBI GEO under acc. No. GSE145543 (https://www.ncbi.nlm.nih.gov/geo/query/acc.cgi?acc=GSE145543)

## Sheet: Figure 2A
Figure	Source file	Notes
Figure 2A	GSM4320546_ChIPseq_IP_BG4_93T449_m1.bigWig; GSM4320547_ChIPseq_Input_BG4_93T449_m1.ucsc.bigWig; GSM4320529_OmniATAC_93T449_NT_m1.ucsc.bigWig; GSM4320558_NT_93T449_RNAseq_rep1_rsem.genes.results.txt.gz	Available from public repository NCBI GEO under acc. No. GSE145543 (https://www.ncbi.nlm.nih.gov/geo/query/acc.cgi?acc=GSE145543)

## Sheet: Figure 2B
Figure	Source file	Notes
Figure 2B	Supplementary File1; Supplementary File 3	Available with the online paper version; scripts used to generate the figure are available upon request to the corresponding author

## Sheet: Figure 2C
Figure	Source file	Notes
Figure 2C	Supplementary File 1; Supplementary File 2; Supplementary File 3	Available with the online paper version; scripts used to generate the figure are available upon request to the corresponding author
lab	count.perc
<fctr>	<dbl>
+\n+	93.41229
+\n-	87.95181
-\n+	82.98662
-\n-	22.58702

## Sheet: Figure 2D
Figure	Source file	Notes
Figure 2D	Supplementary File 1; Supplementary File 2; Supplementary File 4	Available with the online paper version; scripts used to generate the figure are available upon request to the corresponding author
	+/+	+/-	-/+	-/-
1	19.6667	31.44	5.14	0.03
2	9.03333	7.96667	6.46667	0.06
3	39.14	16.34	0.76	0.07
4	2.06667	190.863	0.713333	0.0466667
5	7.54	25.7533	2.66333	1.37667
6	37.0767	17.8633	17.2467	0.0133333
7	18.0533	12.56	27.6367	0.0133333
8	17.64	5	2.66667	0.02
9	1.21	25.6533	13.23	0.01
10	36.0767	47.63	84.7833	0
11	0	37.5333	3.95	15.21
12	12.8533	19.4433	13.0167	0
13	6.25	3.10333	4.59	0.0133333
14	4	22.9367	0.593333	0
15	28.5833	2.39	3.35	0
16	37.4467	0	0.0433333	0
17	52.53	37.7	2.92333	9.90333
18	13.3267	102.663	6.56333	0.23
19	104.34	0.71	0.816667	0.0466667
20	10.2767	0.06	8.05	0.113333
21	1.76667	11.3367	9.30667	0.0733333
22	0.993333	22.13	3.06333	0
23	0.236667	3.82667	1.97667	1.35667
24	22	15.9233	3.31	1.19
25	14.04	231.257	10.73	0.796667
26	1.93333	0.55	0.19	0.0766667
27	27.35	8.70333	37.98	0.05
28	39.9333	35.5467	5.68667	0.256667
29	0.773333	271.437	15.4933	0.09
30	52.3367	68.77	0.133333	0.26
31	19.39	16.2967	7.44	0.256667
32	51.1267	7.86	26.7767	0.0433333
33	18.4767	3.02	10.9967	0.0166667
34	12.0067	31.4533	4.64333	0.00333333
35	10.8967	44	16.0867	0.0266667
36	46.62	1.41333	14.3333	1.52667
37	3.06667	11.03	13.0933	8.48333
38	14.7933	13.0133	18.7633	17.72
39	862.457	2.54333	5.78	0.04
40	8.83333	257.903	1.44333	0
41	4.14333	19.5133	13.2133	0.00666667
42	105.527	49.7867	0.836667	0.76
43	2.11667	0	18.4033	17.2267
44	42.16	15.2233	23.3033	0.496667
45	14.91	8.36	1.80667	0.0566667
46	13.23	0.203333	16.78	0.17
47	9.35	27.55	17.12	0
48	3.70333	8.91333	29.2733	1.46
49	18.9833	7.05333	10.2767	6.61
50	36.7	459.08	3.35333	0.07
51	17.4333	2.37333	5.81333	43.4867
52	29.2467	0.02	8.02	11.51
53	13.16	52.84	24.1667	0.0133333
54	6.48667	18.92	13.3933	0.03
55	4.42333	9.7	4.63333	0
56	64.7033	10.8833	9.05	0.32
57	44.2	5.01	3.79333	0.106667
58	167.19	0.133333	3.86667	4.17667
59	12.28	57.7433	86.3867	0.39
60	28.4767	57.1333	22.37	0.433333
61	1.62667	0.506667	12.5267	1.12
62	8.42	32.02	38.4433	15.7667
63	4.93333	22.96	19.12	2.52333
64	3.92	7.78	1.93667	0
65	14.3867	19.6567	5.65667	0
66	8.45	51.3267	3.72667	0.116667
67	15.1133	4.32	31.8833	0.453333
68	13.0567	14.9167	65.3867	0.00666667
69	18.8133	17.59	26.9867	14.87
70	123.773	7.24667	77.1767	0.01
71	200.22	53.73	11.9733	0.74
72	116.303	4.01	16.8367	7.46333
73	26.3833	209.26	6.19667	33.22
74	0.786667	20.26	49.57	16.2467
75	10.0633	1.96667	15.4667	1.58333
76	3.76667	33.0933	4.11333	0
77	8.07	2.65	12.7267	0.05
78	7.67	18.7167	4.82	0.0933333
79	38.15	97.7767	24.7233	0.0433333
80	25.7567	66.34	46.3933	0.29
81	16.1167	7.15667	71.78	0.02
82	19.7867	2.88667	0.323333	0.0133333
83	11.4267	0.1	1.51667	0.0433333
84	188.773	NA	10.76	0.01
85	5.19	NA	5.55	0.493333
86	3.08333	NA	0.506667	0
87	8.15333	NA	1342.01	28.6467
88	217.523	NA	2.76667	1.07
89	157.57	NA	1488.27	0.873333
90	80.81	NA	105.643	0.01
91	157.47	NA	97.8433	11.5733
92	16.4333	NA	26.1167	14.02
93	70.49	NA	60.7233	0.336667
94	109.75	NA	0.63	0.0266667
95	4.29333	NA	3.11	0.253333
96	2386.45	NA	14.6767	0
97	50.59	NA	4.43333	0.0366667
98	1199.58	NA	3.55667	0.456667
99	8.12333	NA	0.54	0.293333
100	4.00333	NA	4.31333	0.0166667
101	50.7033	NA	16.8433	0.1
102	6.38333	NA	4.61	0.536667
103	36.42	NA	10.4567	0.143333
104	8.58333	NA	41.1267	0.0733333
105	12.76	NA	45.7733	0.186667
106	5.39333	NA	25.8367	5.21667
107	8.27667	NA	9.59333	0.03
108	26.27	NA	2.10333	0.02
109	49.2833	NA	0.676667	0
110	7.41333	NA	0.02	0
111	22.6733	NA	0.423333	0.07
112	125.55	NA	0.183333	0.05
113	6.81667	NA	0.0133333	0.62
114	6.44667	NA	0.593333	0.08
115	44.98	NA	0.39	8.33667
116	22.5267	NA	5.31667	0.0266667
117	107.36	NA	0.953333	0.243333
118	44.2233	NA	0.673333	57.5567
119	7.83	NA	0.86	0.216667
120	17.2533	NA	60.2867	0.25
121	29.7633	NA	8.81667	0.27
122	1.63667	NA	1.61	0
123	2.93	NA	1.59667	0.0633333
124	7.96667	NA	5.98667	0.0133333
125	8.98	NA	2.10667	0.0133333
126	12.8	NA	7.97333	0
127	25.55	NA	13.9067	0.16
128	22.23	NA	43.5633	0.01
129	2.08667	NA	23.7533	0.02
130	18.51	NA	0.926667	0
131	81.4233	NA	14.7567	0.0133333
132	2.38333	NA	20.92	0.0233333
133	78.5233	NA	0.01	5.02667
134	10.48	NA	1.08667	0.0133333
135	0.0933333	NA	1.79333	0
136	6.61	NA	0.24	1.97333
137	27.8133	NA	10.92	0.246667
138	17.8133	NA	54.43	0.0766667
139	4.3	NA	66.79	0.0433333
140	18.7567	NA	9.44333	0.163333
141	34.1633	NA	15.2033	0
142	53.8367	NA	29.7	0
143	560.51	NA	22.8867	4.05667
144	159.197	NA	0.366667	0.326667
145	8.09667	NA	0.513333	9.16
146	13.7167	NA	0.01	0
147	39.3233	NA	0.02	1.53667
148	0.0266667	NA	11.9133	0
149	20.74	NA	51.0233	0.143333
150	0.0466667	NA	45.02	0.0833333
151	5.12	NA	6.21	0.2
152	42.1033	NA	19.02	0.0166667
153	2.76667	NA	6.87	0.05
154	12.97	NA	35.0467	0.00666667
155	21.5633	NA	3.16667	0
156	30.55	NA	21.5033	0.553333
157	52.8433	NA	7.08333	0.00666667
158	7.91333	NA	13.95	0
159	18.8867	NA	18.9367	0.0166667
160	32.5433	NA	4.73	0
161	3.73	NA	0.88	0.0166667
162	0.453333	NA	0.186667	1.00667
163	7.37667	NA	6.53667	0
164	7.67667	NA	0.453333	40.7133
165	0.0866667	NA	0.0733333	0
166	17.58	NA	11.19	0.86
167	1372.57	NA	18.8733	1.82667
168	113.757	NA	5.75667	0.0666667
169	295.637	NA	7.64	4.28333
170	192.517	NA	8.98667	2.30333
171	41.91	NA	7.37	0.00666667
172	17.2	NA	3.37667	0.00666667
173	7.13667	NA	25.7533	0.00333333
174	26.08	NA	9.79667	0
175	49.1967	NA	3.05667	0.366667
176	255.94	NA	0.45	0.0166667
177	19.4833	NA	10.7	0.09
178	9.98667	NA	19.4233	0.00666667
179	31.88	NA	18.93	0
180	13.85	NA	5.11	0.00333333
181	17.7933	NA	48.0733	3.44
182	56.99	NA	15.4467	0.303333
183	13.1567	NA	32.6733	0.11
184	14.8933	NA	1.88333	2.07667
185	11.3667	NA	3.04667	0.01
186	4.83	NA	12.6433	0
187	1355.58	NA	108.983	2.80667
188	31.92	NA	58.9833	5.18333
189	36.42	NA	10.86	0.463333
190	5.58667	NA	14.7633	0.0766667
191	58.9767	NA	28.4733	0.65
192	16.6333	NA	13.4033	0.00333333
193	97.5233	NA	34.4567	6.19333
194	9.08	NA	23.8667	0.02
195	8.82667	NA	13.91	0.05
196	12.2367	NA	27.9333	0.00333333
197	11.96	NA	0.0266667	4.17333
198	16.43	NA	0.01	0.01
199	15.02	NA	28.15	0.0933333
200	24.5033	NA	12.1467	0
201	403.193	NA	50.5167	0.0533333
202	10.6667	NA	9.26	0.00666667
203	193.83	NA	20.96	0
204	51.4067	NA	6.38667	0
205	7.83667	NA	35.0067	0.00333333
206	9.63667	NA	0.233333	2.23
207	0.433333	NA	1.36333	0.0666667
208	5.42	NA	8.64	0.0433333
209	47.8067	NA	13.87	1.2
210	25.7267	NA	6.24	0.00666667
211	30.1133	NA	19.6033	0
212	5.52	NA	14.14	0.0233333
213	4.39667	NA	2.31333	0.08
214	121.487	NA	7.16667	0.07
215	217.263	NA	5.51333	0.0866667
216	6.65333	NA	21.8867	0
217	8.96667	NA	28.9967	0.00666667
218	18.1333	NA	10.59	0.01
219	7.00667	NA	30.56	0
220	20.8533	NA	109.97	0.413333
221	92.9933	NA	0.24	1.68333
222	23.2	NA	31.3133	0
223	14.1167	NA	4.87333	0
224	2.38	NA	49.9633	0.00666667
225	26.4533	NA	23.0533	0
226	194.51	NA	9.62333	0.00666667
227	3.47	NA	7.35	0.0233333
228	11.94	NA	17.24	0.06
229	3.32667	NA	39.9567	66.0067
230	7.3	NA	0.0466667	0.116667
231	18.9933	NA	5.12667	0
232	25.9233	NA	0.19	0.293333
233	15.1633	NA	21.4667	0
234	117.057	NA	18.6	0.01
235	30.79	NA	2.47667	0.0733333
236	33.5667	NA	21.9433	2.68
237	11.9833	NA	5.87333	26.6333
238	30.37	NA	5.56	146.317
239	5.73	NA	4.47667	0.533333
240	142.857	NA	2.04	0.673333
241	61.9067	NA	4.07	1.10667
242	79.02	NA	8.57	0.07
243	8.08333	NA	7.54	0.12
244	12.7367	NA	20.7067	0.06
245	4.16	NA	10.7667	53.7967
246	6.54	NA	6.19333	0
247	0.353333	NA	3.06	0.23
248	36.3567	NA	5.89	0.0166667
249	384.973	NA	14.3967	6.41667
250	0.15	NA	0.183333	0.0166667
251	14.0267	NA	51.1267	0.01
252	9.85333	NA	18.94	0.136667
253	18	NA	3.25	0.00666667
254	12.65	NA	6.42	11.42
255	0.883333	NA	0.0533333	1.80667
256	10.23	NA	6.07667	4.70333
257	15.7833	NA	2.27667	0.943333
258	12.69	NA	0.273333	0.0333333
259	39.7733	NA	7.95	55.3667
260	19.2733	NA	48.4767	23.3833
261	0.116667	NA	0.54	0.77
262	13.41	NA	3.26667	0.9
263	4.08	NA	0.92	0.203333
264	31.2933	NA	52.3733	0.00333333
265	23.6867	NA	28.3233	0.126667
266	25.14	NA	0.716667	0
267	2.16667	NA	10.12	0.63
268	3.89	NA	0.683333	5.54
269	10.4367	NA	2.85	3.33333
270	4.78667	NA	32.8767	3.47333
271	29.71	NA	18.92	2.65
272	259.75	NA	8.86	0.243333
273	6.77667	NA	0.14	3.02333
274	38.4933	NA	11.5233	0
275	9.82	NA	11.21	0
276	17.3133	NA	57.7367	0
277	10.1633	NA	24.9	0
278	57.76	NA	16.4767	0
279	52.3533	NA	4.45333	1.68333
280	218.267	NA	7.52	14.0367
281	33.4133	NA	3.20333	5.6
282	30.8567	NA	2.42	0.27
283	63.5433	NA	10.5533	0.0233333
284	233.097	NA	0.103333	18.59
285	14.4133	NA	0.0766667	0.05
286	3.19333	NA	2.09333	0
287	1.96	NA	1.07	0.0266667
288	33.0467	NA	6.25333	0.376667
289	14.57	NA	8.12667	0.676667
290	5.09	NA	1.89	0
291	3.89667	NA	25.37	0
292	22.82	NA	2.14333	0.01
293	27.57	NA	11.5233	0.923333
294	15.8333	NA	2.03333	16.7733
295	4.79333	NA	16.6467	5.94333
296	61.72	NA	42.8633	74.4
297	15.0767	NA	5.78333	0.0166667
298	7.05667	NA	21.9467	0
299	26.49	NA	0.783333	0.02
300	15.4367	NA	0.01	51.14
301	0.453333	NA	0.0266667	0
302	27.05	NA	7.03	0.08
303	7.63	NA	20.4633	10.85
304	2.17667	NA	0.0633333	0.04
305	2.16667	NA	0	0.0266667
306	8.67667	NA	2.61333	0.0866667
307	43.8567	NA	7.64333	0
308	17.9333	NA	24.19	0.446667
309	16.6067	NA	5.43	0.09
310	14.6333	NA	2.11333	0.276667
311	24.49	NA	4.18333	0
312	13.9333	NA	6.84	0.506667
313	0.51	NA	7.16	0.5
314	122.91	NA	0.0433333	1.34333
315	6.90667	NA	1.24	0.146667
316	6.64333	NA	3.09	2.39667
317	2.26333	NA	0.11	41.9033
318	9.30667	NA	2.68	2.82333
319	15.6333	NA	77.3633	0.966667
320	14.35	NA	8.63	0.12
321	11.16	NA	0.06	1.98333
322	31.53	NA	30.0967	0.0166667
323	23.3	NA	1.45	22.1033
324	3268.35	NA	33.71	0.586667
325	639.36	NA	15.3433	0.576667
326	1.46	NA	88.3033	0.4
327	3.13667	NA	440.773	0.01
328	199.533	NA	55.83	0.176667
329	78.3733	NA	1127.86	3.70333
330	23.4733	NA	1.53333	0.01
331	26.4767	NA	20.8	162.707
332	16.4033	NA	723.487	0.0233333
333	87.9667	NA	100.223	0
334	96.6267	NA	76.15	0
335	463.063	NA	12.56	0.573333
336	45.1467	NA	23.5467	0.0133333
337	146.63	NA	22.7667	0.01
338	61.1733	NA	25.1233	11.4333
339	244.303	NA	3.48333	0.466667
340	28.0133	NA	6.93333	0.07
341	67.61	NA	29.78	7.06
342	243.823	NA	212.433	0.0733333
343	19.1533	NA	102.89	0
344	3.57333	NA	27.4233	0.943333
345	14.7233	NA	16.9367	20.5
346	27.9533	NA	50.3133	11.7233
347	36.9833	NA	10.7267	0.05
348	18.08	NA	3.12	5.75
349	26.6867	NA	3.23667	1.34333
350	55.8433	NA	4.59667	7.78333
351	3.9	NA	15.37	0
352	6.13667	NA	6.16	0.59
353	0.63	NA	2.86333	0.28
354	37.2833	NA	0.146667	0.316667
355	11.4933	NA	4.08667	0.783333
356	7.11667	NA	2.83	0.0466667
357	4.04333	NA	19.2667	0.233333
358	9.31333	NA	7.49333	0.0133333
359	37.3	NA	0.463333	0
360	12.27	NA	10.8033	0
361	10.7467	NA	9.37	1.47
362	24.3733	NA	6.18333	0.37
363	59.9467	NA	38.1933	0
364	18.3167	NA	1.05	2.65667
365	9.23667	NA	2.40667	0.16
366	6.44	NA	1.02	0.00666667
367	4.27	NA	80.7967	0
368	7.68	NA	50.7867	8.54
369	7.42333	NA	0.0133333	1.14
370	18.7833	NA	21.12	0.673333
371	5.39333	NA	21.4133	1.85
372	23.62	NA	23.5033	0.92
373	0.386667	NA	40.8333	68.45
374	56.0233	NA	22.1867	0
375	84.56	NA	6.42	0.0433333
376	28.8533	NA	13.3333	0.03
377	5.47333	NA	6.81667	0
378	28.7167	NA	9.27333	0
379	8.89667	NA	9.95667	0
380	19.8533	NA	69.6167	0.946667
381	1.40667	NA	11.7567	0.0666667
382	8.91667	NA	1.69333	0
383	58.7333	NA	14.02	0.52
384	33.1633	NA	10.8433	8.84667
385	8.53667	NA	3.63	0
386	16.9933	NA	0.116667	0
387	23.25	NA	1.63667	1.63667
388	2.93667	NA	166.903	0.696667
389	16.43	NA	34.9633	0.0733333
390	17.3233	NA	19.08	0
391	301.827	NA	45.5633	0.08
392	1.04667	NA	22.1733	0
393	21.1633	NA	16.36	0
394	2.29667	NA	41.4067	1.25333
395	25.99	NA	14.3	59.4567
396	73.7667	NA	17.6433	0.05
397	4.96333	NA	19.0133	16.5567
398	11.75	NA	5.06333	13.6367
399	7.61667	NA	13.59	0.263333
400	40.8233	NA	12.61	0.06
401	1.5	NA	21.7533	0.306667
402	13.9533	NA	7.56	0.303333
403	1059.09	NA	2.40333	7.72667
404	22.82	NA	1.94	0.0166667
405	20.6433	NA	30.5633	0.08
406	34.9467	NA	6.94333	0.283333
407	9.53667	NA	8.30333	0
408	12.8467	NA	9.32667	0.776667
409	3.68667	NA	1.22667	1.80667
410	123.493	NA	14.6933	0.29
411	45.2067	NA	4.53	0.04
412	1.12667	NA	1.21667	4.39333
413	19.1767	NA	0.423333	13.6367
414	5.54333	NA	0.763333	0.176667
415	111.157	NA	1.13333	0.286667
416	54.8167	NA	6.64333	8.80333
417	59.4467	NA	11.1367	2.05667
418	54.8367	NA	18.9733	13.9767
419	59.0933	NA	10.4767	1.87333
420	160.623	NA	22.4933	0.0233333
421	3702.63	NA	0.566667	0.736667
422	9.67333	NA	17.69	0.15
423	1.19333	NA	2.59667	0.08
424	20.0367	NA	1.23333	1.54667
425	4.32667	NA	9.54	0.00333333
426	13.7833	NA	4.00667	0.0633333
427	0.88	NA	1.13333	0.0466667
428	25.16	NA	3.82667	0
429	102.53	NA	7.40667	0.993333
430	4.83	NA	3.92	0.0333333
431	28.48	NA	1.42	0.0766667
432	1.90667	NA	2.06333	0.08
433	10.52	NA	21.3633	1.28
434	123.09	NA	11.9433	0.256667
435	1.88333	NA	1.18333	0.01
436	0.296667	NA	7.69667	0
437	116.953	NA	54.4367	8.17667
438	5.05333	NA	47.26	5.97667
439	30.7333	NA	6.26333	0.00333333
440	48.2767	NA	11.4433	0.226667
441	26.56	NA	10.6267	0.0166667
442	48.9633	NA	13.5333	0.00666667
443	28.78	NA	23.3333	0.04
444	10.3133	NA	7.30333	0
445	8.07	NA	31.4633	0.556667
446	6.38	NA	20.1167	0.22
447	28.0467	NA	27.7967	0.0366667
448	11.8767	NA	7.77667	0
449	5.14333	NA	0.523333	0
450	0.786667	NA	1.00667	7.63667
451	105.667	NA	4.17667	3.28
452	41.3533	NA	2.95	12.7867
453	12.0967	NA	11.15	0.0566667
454	82.35	NA	17.7067	4.18333
455	0.293333	NA	15.56	0.196667
456	13.1233	NA	25.5667	0.133333
457	9.35333	NA	6.11667	5.09333
458	28.97	NA	29.24	9.20667
459	13.0567	NA	20.7133	0.24
460	20.5633	NA	11.0133	0.00666667
461	37.78	NA	6.10333	0.833333
462	0.116667	NA	13.2233	0.0133333
463	21.3267	NA	38.4733	0.143333
464	9.02667	NA	144.793	0
465	25.6933	NA	0.416667	0.0166667
466	15.67	NA	31.8333	0
467	7.89667	NA	55.4667	0
468	31.4233	NA	3.22333	2.87667
469	83.7033	NA	5.33667	0.03
470	17.8567	NA	45.6933	0
471	7.86333	NA	3.37667	0.01
472	217.19	NA	7.03667	0
473	16.8833	NA	4.56667	0
474	34.74	NA	19.2367	5.32
475	9.02667	NA	4.79333	0
476	15.17	NA	12.3433	0.33
477	0.783333	NA	0.63	0.00666667
478	62.52	NA	72.2	0.00333333
479	64.54	NA	18.5067	0.226667
480	14.8567	NA	16.23	0.37
481	48.5633	NA	15.37	0.186667
482	36	NA	9.50667	0.00333333
483	271.223	NA	5.75667	36.28
484	19.7767	NA	9.67667	50.56
485	31.9433	NA	6.93	0
486	6.61333	NA	194.56	0
487	58.1033	NA	9.48667	0.576667
488	26.4267	NA	17.0567	0.07
489	27.95	NA	35.78	4.00333
490	25.6933	NA	13.3033	60.3533
491	67.6967	NA	15.5433	0.433333
492	114.947	NA	10.5967	0.0266667
493	198.473	NA	7.34333	0.283333
494	29.71	NA	0.353333	0.0433333
495	92.4	NA	13.6633	0.626667
496	50.6467	NA	8.91667	0.0666667
497	31.74	NA	234.47	0
498	34.76	NA	3.05	0.173333
499	12.12	NA	2.34667	2.99
500	7.40667	NA	19.0133	1.30667
501	0.113333	NA	10.36	0.03
502	5.1	NA	5.55333	23.8467
503	52.05	NA	3.31	0.00666667
504	17.5333	NA	11.1667	0
505	409.487	NA	5	1.92333
506	709.023	NA	32.7333	0.553333
507	38.9333	NA	25.6533	17.4167
508	21.3467	NA	3.83333	47.4167
509	92.6767	NA	7.2	0.00666667
510	4.31333	NA	4.74333	6.25
511	325.847	NA	2.98667	0.803333
512	140.89	NA	9.55333	4.96667
513	0.0566667	NA	10.2267	6.85667
514	3.12333	NA	9.81333	1.76667
515	101.497	NA	15.9233	0.11
516	3.98667	NA	15.0567	0.32
517	570.743	NA	11.0333	0.963333
518	13.7333	NA	1.03333	0
519	4.55	NA	4.87	0
520	13.3733	NA	28.5133	45.78
521	54.1167	NA	17.3	11.0933
522	462.93	NA	13.8967	0.126667
523	39.2333	NA	14.8133	0
524	6.31333	NA	2.96	0.02
525	9.42	NA	6.42667	0.0333333
526	6.74667	NA	10.9267	37.1867
527	16.5567	NA	5.45333	0
528	11.5333	NA	3.88667	0
529	8.80333	NA	25.15	0.00333333
530	9.15	NA	7.14	0
531	7.86333	NA	21.43	0.603333
532	9.78	NA	20.9567	0
533	15.79	NA	18.5833	0
534	7.22	NA	46.6867	0.543333
535	4.39667	NA	7.64333	2.29667
536	17.7267	NA	19.6967	5.3
537	22.0867	NA	2.42667	6.83667
538	11.9333	NA	0.02	0.19
539	5.25667	NA	62.59	0.03
540	10.97	NA	18.39	0.0166667
541	63.7	NA	0.743333	0.223333
542	14.2967	NA	21.0067	0.0933333
543	11.82	NA	7.40333	0.0266667
544	4.19667	NA	8.05333	0
545	7.92	NA	123.843	0.0366667
546	1.21667	NA	4.20333	0
547	19.41	NA	56.6067	0.02
548	30.0833	NA	36.8033	0.12
549	5.10667	NA	0.44	0.0933333
550	15.3867	NA	31.76	0.0133333
551	16.11	NA	0.53	11.37
552	13.9367	NA	9.34667	0.106667
553	6.52333	NA	78.8733	0.0133333
554	12.1733	NA	208.503	1.48667
555	1.02	NA	11.5367	0
556	15.6033	NA	145.883	21.2967
557	19.1633	NA	40.6367	17.2633
558	7.78	NA	251.697	1.75
559	18.46	NA	144.523	0.276667
560	29.81	NA	64.73	0
561	11.1467	NA	106.907	0.633333
562	23.8133	NA	95.0767	0.0166667
563	9.39667	NA	13.39	0
564	6.66667	NA	3.83667	0
565	9.39333	NA	11.0833	0.43
566	24.2767	NA	0	0.00333333
567	130.673	NA	29.8367	0
568	19.2233	NA	1.37	0
569	8.87	NA	177.473	0.0733333
570	417.033	NA	3.36667	0.00333333
571	97.7433	NA	0.503333	0.1
572	36.35	NA	68.1833	0.26
573	76.7233	NA	2.00667	0.0166667
574	23.86	NA	35.0033	0.01
575	30.64	NA	15.16	0.98
576	6.45333	NA	49.12	50.5733
577	835.677	NA	120.31	13.81
578	7.26667	NA	1.5	136.717
579	1.45333	NA	29.72	4.18333
580	5.44667	NA	0.66	14.5133
581	7.68333	NA	22.4433	10.1767
582	0.05	NA	7.58333	0.316667
583	11.69	NA	0.836667	0.13
584	0.303333	NA	11.77	0.5
585	3.36667	NA	19.5533	16.35
586	0.0633333	NA	0.603333	19.19
587	0.396667	NA	4.64	11.5633
588	0.163333	NA	10.4367	0.16
589	0.116667	NA	103.43	0.386667
590	31.3267	NA	2.26	0.456667
591	4.18667	NA	18.1933	0
592	0.00666667	NA	12.81	0.12
593	315.787	NA	7.91333	0.156667
594	19.6667	NA	6.12667	0.546667
595	10.2767	NA	6.78	1.1
596	0.173333	NA	8.87333	17.1433
597	0.493333	NA	0.876667	0.00666667
598	1.18333	NA	20.4067	0.106667
599	0.77	NA	7.71	0.03
600	1.45	NA	5.14	1.31
601	0.153333	NA	49.19	0.05
602	0.726667	NA	86.88	19.7867
603	4.27667	NA	19.7467	0.303333
604	0.74	NA	13.81	0
605	0.616667	NA	33.67	0.01
606	1.26667	NA	0.14	51.01
607	0	NA	6.14667	0.616667
608	0.04	NA	0.75	0
609	1.34	NA	120.32	5.57
610	1.25667	NA	12.8167	0
611	0.54	NA	0.57	0.00666667
612	0.37	NA	1.18333	3.02
613	0.14	NA	1847.66	3.74667
614	0.826667	NA	12.1133	8.52667
615	4.05333	NA	13.5633	0.03
616	0.136667	NA	0.986667	0.0466667
617	0.826667	NA	20.9833	0.126667
618	0.106667	NA	4.40333	0.313333
619	0.233333	NA	8.75333	2.91333
620	23.88	NA	0.386667	0.143333
621	6.00333	NA	7.44667	0.0366667
622	4.28	NA	5.99	0
623	11.1333	NA	24.7733	0.56
624	4.87667	NA	19.9933	5.44667
625	24.3133	NA	26.1667	2.53667
626	5.29667	NA	14.5567	0
627	42.0133	NA	6.12667	0
628	14.2067	NA	13.7733	0.05
629	10.19	NA	47.63	0.03
630	35.61	NA	7.08667	15.5733
631	0.0366667	NA	44.04	0.52
632	25.9267	NA	0.44	42.6267
633	5.98333	NA	0.1	0.01
634	0.833333	NA	27.0867	0
635	10.1767	NA	27.8567	0.35
636	3.72333	NA	27.1833	0.676667
637	6.47	NA	24.5733	9.95667
638	12.4833	NA	2.78333	5.86333
639	4.48667	NA	3.48333	0.37
640	24.0967	NA	5.73	0
641	3.50333	NA	17.39	48.4067
642	3.09667	NA	4.20333	14.3067
643	10.06	NA	9.93333	14.4967
644	17.5133	NA	4.84667	0.0266667
645	10.64	NA	61.0533	0.126667
646	31.1033	NA	7.48667	0
647	21.81	NA	3.02667	1.69333
648	14.7867	NA	3.28667	9.16
649	3.75333	NA	15.4733	9.47333
650	58.2867	NA	11.4967	0.0533333
651	5.98	NA	10.4867	3.58333
652	2155.95	NA	2.07	0.0266667
653	68.0533	NA	12.0167	4.77333
654	19.4733	NA	4.5	0.173333
655	8.83333	NA	31.19	26.36
656	28.7533	NA	1.75667	41.4
657	17.7033	NA	8.16333	3.07
658	3.14	NA	110.293	0.0233333
659	6.63	NA	28.63	0.0766667
660	141.987	NA	25.1767	0.423333
661	11.6133	NA	36.3933	7.51667
662	36.0667	NA	8.36333	0
663	12.2733	NA	12.88	0.17
664	3.63667	NA	2.00333	0.226667
665	17.9767	NA	0.766667	0.01
666	25.0333	NA	15.5267	0
667	16.99	NA	1.26	0
668	11.2233	NA	34.4233	0.06
669	0	NA	1.22	0.0166667
670	0	NA	5.41333	0.05
671	0	NA	9.81	0.07
672	1.48	NA	5.29667	0.22
673	0	NA	12.27	0.0233333
674	0	NA	0	0
675	0	NA	12.01	0.5
676	0	NA	2.02	7.85333
677	0	NA	0.16	1.61333
678	0	NA	1.11	0.296667
679	9.55667	NA	12.08	0
680	7.34333	NA	621	0
681	58.45	NA	7.20333	0
682	62.7333	NA	3.80333	0.38
683	19.4267	NA	10.18	0.00666667
684	2.54333	NA	3.73	0.63
685	24.2433	NA	14.4833	0
686	18.7767	NA	59.55	0
687	7.33333	NA	0.466667	0.863333
688	3.36	NA	2.82	0
689	32.1233	NA	3.59	0.04
690	88.5633	NA	9.34667	1.33
691	58.3933	NA	5.86	6.04667
692	48.2867	NA	27.17	0
693	17.6333	NA	1.34667	0
694	20.74	NA	0.0766667	0.0633333
695	53.9833	NA	3.09667	0
696	29.6233	NA	31.0567	0.216667
697	26.2867	NA	0.136667	0.0866667
698	36.83	NA	19.36	0.0133333
699	17.69	NA	1.73333	0.79
700	22.3633	NA	14.55	0
701	72.05	NA	22.36	0.376667
702	610.51	NA	13.6267	0.0633333
703	33.5267	NA	32.2233	0.33
704	2.99	NA	25.43	0.13
705	10.8367	NA	50.6733	0.0133333
706	4.10667	NA	4.56667	1.67333
707	13.8933	NA	24.9967	0
708	30.6633	NA	15.3467	0.226667
709	20.0867	NA	45.68	0
710	7.02667	NA	20.24	0.146667
711	9.76667	NA	2.34	0.236667
712	5.63	NA	31.8367	0.74
713	22.1433	NA	17.4633	13.7833
714	5.25	NA	7.72667	0
715	234.55	NA	6.36333	0
716	339.497	NA	15.81	0.06
717	25.1767	NA	1.87667	14.8133
718	12.68	NA	9.06	0.00333333
719	14.5933	NA	1.76	0
720	407.4	NA	0.856667	0.11
721	27.02	NA	0	0.04
722	42.2733	NA	0.16	0.0933333
723	30.21	NA	0.12	15.4533
724	76.4633	NA	1.14667	45.52
725	5.80667	NA	18.34	0.03
726	87.5767	NA	0.81	1.75333
727	13.3767	NA	7.08667	0.603333
728	415.4	NA	0.446667	0.0366667
729	6.14	NA	5.24	1.06667
730	28.2667	NA	12.3033	0
731	153.343	NA	42.2133	0.07
732	21.1233	NA	275.063	0.01
733	0.246667	NA	90.2233	0
734	21.5967	NA	1.21667	10.7733
735	1430.6	NA	32.8367	0.0166667
736	30.71	NA	13.5433	59.8833
737	43.47	NA	7.83	0.01
738	1.78667	NA	0.1	0
739	156.967	NA	6.13667	0.00333333
740	34.3167	NA	44.86	0
741	37.2633	NA	1.56333	0.0566667
742	65.7867	NA	4.05333	0.01
743	39.9767	NA	10.8833	0
744	15.5433	NA	8.11	0.01
745	9.02667	NA	9.45	0.01
746	117.27	NA	2.95333	3.19667
747	6.43333	NA	12.1167	53.3
748	53.1433	NA	3.2	0.00333333
749	37.0167	NA	2.25667	0
750	49.3667	NA	8.74	0.0133333
751	7.51	NA	5.64	0.126667
752	29.0433	NA	40.6967	0.00333333
753	15.3367	NA	3.69667	0.05
754	3.02333	NA	5.28667	2.17667
755	186.783	NA	13.7167	74.3433
756	5.56667	NA	5.05	74.79
757	197.07	NA	15.1767	0
758	0.463333	NA	29.4833	38.82
759	22.01	NA	56.5767	0.36
760	6.00333	NA	37.4067	2.76667
761	105.2	NA	3.60333	35.5633
762	95.3433	NA	30.7	2.41333
763	82.1533	NA	3.58	0.03
764	8.81333	NA	2.89333	61.48
765	31.33	NA	0.0533333	0.626667
766	33.2933	NA	0.496667	1.06667
767	18.4333	NA	2.77	0.423333
768	33.4067	NA	37.5333	0.0933333
769	14.9733	NA	153.187	0.0366667
770	0.0166667	NA	24.43	0
771	11.9	NA	24.0367	0.543333
772	11.0333	NA	0.776667	0.193333
773	90.4433	NA	0.406667	9.12
774	53.77	NA	13.79	22.96
775	22.7733	NA	13.83	5.31667
776	15.8933	NA	7.69333	0.296667
777	21.7867	NA	2.45	47.1667
778	16.2033	NA	1.38667	0
779	32.9467	NA	4.13	3.46667
780	1176.77	NA	317.263	0.846667
781	8.98333	NA	3.09333	0.02
782	3.49667	NA	13.79	1.22333
783	0.636667	NA	4.95	0.446667
784	8.27	NA	1.55667	0.22
785	18.4167	NA	23.11	5.93333
786	49.5967	NA	8.22667	1.19667
787	25.02	NA	20.66	0
788	22.3967	NA	31.5	0.00666667
789	7.12667	NA	5.28	0
790	45.52	NA	209.197	0.0233333
791	46.21	NA	28.4033	0.0133333
792	0.626667	NA	0.183333	0
793	4.59333	NA	0.146667	0.173333
794	31.5067	NA	0.31	0.0166667
795	271.607	NA	3.71667	75.2033
796	5.31	NA	4.85333	0
797	2.32667	NA	0.423333	0.0166667
798	27.09	NA	8.33667	0.31
799	2.46333	NA	19.9667	0.21
800	81.2	NA	8.61333	0
801	17.87	NA	3.22667	9.55667
802	37.06	NA	51.27	0
803	9.19333	NA	0.476667	0
804	13.13	NA	16.4167	0.0166667
805	19.3633	NA	2.10667	9.68667
806	12.3967	NA	8.98	0.01
807	3.95667	NA	0.913333	0.116667
808	39.3333	NA	0.553333	0.0733333
809	5.87667	NA	3.62	0.06
810	7.41	NA	23.8533	0.00666667
811	4.04667	NA	11.84	0.0466667
812	121.593	NA	10.4167	0.293333
813	5.94	NA	6.22667	8.92333
814	70.09	NA	8.48667	0.403333
815	15.2467	NA	8.21	11.2567
816	5.09	NA	81.1633	0.0633333
817	8.34333	NA	1.79667	0.416667
818	19.95	NA	4.45	0.0466667
819	3.11333	NA	2.56667	0.0333333
820	1.45667	NA	52.2633	0.496667
821	25.6767	NA	0.91	1.88667
822	240.42	NA	11.28	2.02333
823	2.57333	NA	112.167	11.88
824	12.4733	NA	0.283333	16.2333
825	27.4	NA	76.0133	0.123333
826	22.2933	NA	0.47	0
827	44.3633	NA	4.17667	0
828	49.4333	NA	7.14333	0.00333333
829	4.3	NA	4.95	0.08
830	1.47667	NA	0	0.86
831	0.8	NA	3.40667	10.3033
832	12.5033	NA	22.4367	0.32
833	4.32667	NA	1.17333	0.166667
834	9.03	NA	14.03	0
835	41.3667	NA	15.21	0
836	18.1267	NA	3.31333	0.0166667
837	34.0733	NA	8.50333	9.45
838	7.91	NA	2.74333	0.01
839	10.21	NA	14.8167	0
840	28.9467	NA	8.32667	0.0266667
841	46.5633	NA	1.03667	0
842	20.7	NA	10.5333	44.64
843	20.0433	NA	4.88	0
844	19.0933	NA	4.19667	0
845	18.7967	NA	12.2033	0.553333
846	6.14333	NA	1.20333	17.4967
847	7.51333	NA	4.9	0.0266667
848	1.99667	NA	14.99	0.23
849	10.55	NA	0.17	4.11333
850	2.29	NA	3.10333	0.613333
851	12.6733	NA	15.4467	0.0366667
852	6.78	NA	17.2833	0.0366667
853	6.04	NA	34.62	76.3433
854	9.95333	NA	3.61667	53.6367
855	4.51667	NA	0.246667	1.23667
856	11.05	NA	17.6567	10.1867
857	38.39	NA	6.31333	22.8467
858	30.1367	NA	10.9567	0.00666667
859	8.17	NA	5.64667	0
860	73.01	NA	51.5533	3.98333
861	4.38667	NA	4.46	0.03
862	12.2033	NA	62.5333	0.0966667
863	17.11	NA	13.9233	0.106667
864	7.04	NA	12.1433	35.7967
865	14.3667	NA	9.19	2.62667
866	441.853	NA	14.98	14.6767
867	39.9933	NA	1.56	0.78
868	143.343	NA	88.7067	4.11
869	25.83	NA	3.45	0.346667
870	62.2833	NA	0.163333	0
871	6.08333	NA	1.70667	6.22
872	18.7333	NA	0.676667	0.2
873	24.3433	NA	122.803	0.456667
874	1.06667	NA	15.2833	1.00333
875	31.1533	NA	132.843	21.47
876	34.15	NA	0.42	0.416667
877	22.6167	NA	7.66	0.0466667
878	20.54	NA	6.1	0
879	3.00333	NA	1.23333	0.126667
880	16.48	NA	17.1833	0
881	21.2033	NA	23.2533	2.52
882	444.857	NA	10.0467	0.00333333
883	126.613	NA	0	0.0133333
884	41.22	NA	0.0166667	0.563333
885	327.437	NA	0.113333	0.0133333
886	228.16	NA	3.47667	0.08
887	125.96	NA	0.25	15.2267
888	22.7567	NA	6.07333	136.27
889	69.8067	NA	5.29667	1.19
890	13	NA	9.31667	0
891	28.81	NA	0.676667	0.0166667
892	7.94	NA	0.22	0.0366667
893	52.8667	NA	2.83333	0.0366667
894	176.4	NA	2.23667	0.07
895	561.887	NA	2.85	0
896	392.243	NA	2.99667	0.00666667
897	32.7933	NA	0.246667	0
898	9.4	NA	8.93	1.34333
899	304.273	NA	2.94	0.00666667
900	15.3533	NA	6.55	0.5
901	24.2233	NA	14.1567	34.81
902	6.53667	NA	0.896667	14.7567
903	7.10667	NA	0	1.23
904	4.85	NA	4.56333	0.0233333
905	63.1533	NA	10.37	0.553333
906	44.4767	NA	0	22.71
907	30.4	NA	10.7667	0.803333
908	3.32333	NA	0.516667	0
909	2.50667	NA	72.79	0
910	41.3367	NA	1.53	0.186667
911	2.33667	NA	3.84	6.02667
912	20.6967	NA	2.39	0.16
913	78.9667	NA	5.22333	0.0166667
914	26.44	NA	12.07	2.30333
915	18.6533	NA	1.27	0.0166667
916	0.44	NA	0.95	0.0366667
917	93.86	NA	0.253333	1.32333
918	27.62	NA	0.14	3.52333
919	10.7933	NA	4.99333	5.65333
920	14.8033	NA	8.19	11.5667
921	11.3433	NA	10.0567	32.1633
922	46.4333	NA	0	0.0266667
923	7.26333	NA	71.8067	0.03
924	5.74333	NA	20.73	0.01
925	121.693	NA	12.59	0.01
926	9.01667	NA	12.6533	0.0433333
927	1.39333	NA	1.13	0.03
928	8.55	NA	3.62333	12.6733
929	15.68	NA	15.38	2.46667
930	82.1533	NA	14.2633	2.46667
931	64.45	NA	2.57	7.87333
932	18.49	NA	7.06	4.13333
933	0.176667	NA	6.78333	3.45
934	19.5333	NA	10.27	0.0166667
935	7.38333	NA	115.293	11.0067
936	0.68	NA	1.46	1.82667
937	11.5533	NA	11.4267	0.26
938	4.49667	NA	4.50667	0.00666667
939	34.0833	NA	0.213333	17.51
940	10.7067	NA	2.80667	17.51
941	18.3	NA	10.32	0.03
942	3369.25	NA	30.0833	8.13
943	2.99	NA	0.226667	0
944	0.66	NA	11.03	4.86333
945	9.8	NA	11.7	0
946	106.073	NA	2.16667	0
947	0.303333	NA	1.19	0
948	20.5433	NA	2.89	0
949	0.213333	NA	30.9	0
950	1.88667	NA	0	0
951	1.89333	NA	13.81	0
952	10.85	NA	1.34333	0
953	58.5433	NA	12.9667	0
954	1494.89	NA	1.46333	0
955	0	NA	12.87	0
956	53.71	NA	23.66	0
957	4.18333	NA	8.59	0
958	484.23	NA	5.59667	0
959	329.733	NA	0.52	8.92333
960	426.967	NA	9.25667	0
961	262.38	NA	4.67	31.4833
962	10.1433	NA	0.38	0.22
963	800.03	NA	7.35667	18.18
964	77.86	NA	1.06	7.33
965	586.337	NA	6.30333	0.00666667
966	259.98	NA	4.42	0
967	683.933	NA	53.7733	0.333333
968	173.773	NA	2.2	0.186667
969	151.81	NA	5.24667	5.85333
970	18313.1	NA	2.28667	1.11
971	2.82	NA	3.58667	0
972	680.46	NA	1.65333	0.0133333
973	938.857	NA	3.33667	0
974	556.203	NA	0.07	91.4867
975	533.797	NA	0.0533333	0
976	654.123	NA	3.73667	0.246667
977	690.467	NA	1.92	20.0967
978	610.327	NA	3.29	0.113333
979	7.30667	NA	5.97	0.0233333
980	1.53333	NA	0.00666667	0.01
981	17.6067	NA	2.98	0
982	17.8067	NA	0.0966667	0
983	32.91	NA	0.72	0.0433333
984	50.5633	NA	12.18	0.633333
985	7.34	NA	45.19	4.10667
986	4.58	NA	0	0
987	6.15333	NA	49.5733	30.2033
988	3.10333	NA	652.11	0.08
989	71.8133	NA	71.81	0
990	0.0966667	NA	0.02	3.90333
991	31.1533	NA	143.163	12.4567
992	26.06	NA	0.143333	2.68
993	15.2167	NA	17.9233	17.7667
994	213.487	NA	15.76	0.123333
995	10.1567	NA	4.76667	42.1267
996	34.79	NA	0.59	0.0733333
997	34.4567	NA	2.77	0
998	11.3767	NA	1.75	0.03
999	12.9933	NA	9.20667	0.02
1000	3.36	NA	13.88	20.1833
1001	11.0667	NA	5.89333	11.32
1002	10.3	NA	12.24	0.0266667
1003	15.2467	NA	22.9367	0
1004	24.22	NA	3.36	0.0266667
1005	4.90667	NA	39.5767	0.0166667
1006	65.0767	NA	1.2	0
1007	4.67333	NA	27.02	6.41333
1008	4.01667	NA	396.477	0.63
1009	16.1633	NA	23.4133	8.88667
1010	2.17667	NA	1.07	0.00333333
1011	33.8033	NA	0.04	0.1
1012	2.98667	NA	5.36333	56
1013	0.326667	NA	111.033	0.01
1014	29.8967	NA	1.09	0.646667
1015	2.73667	NA	8.26667	0.16
1016	36.4033	NA	119.477	0
1017	10.4067	NA	74.2167	4.63
1018	17.44	NA	13.4067	0
1019	23.0467	NA	0.0766667	0
1020	6.73	NA	154.537	0.03
1021	105.713	NA	31.3567	0
1022	5.56333	NA	90.4667	3.79
1023	33.5633	NA	0.616667	8.54333
1024	25.7833	NA	0.76	0.16
1025	11.8067	NA	2.36333	0.143333
1026	77.43	NA	20.5933	5.58
1027	98.0067	NA	9.57	0.896667
1028	15.03	NA	13	0.0966667
1029	22.8267	NA	0.113333	0
1030	55.1967	NA	0.746667	0
1031	89.6833	NA	20.8733	0
1032	86.81	NA	74.93	0
1033	93.5933	NA	3.65333	5.68667
1034	90.2533	NA	2.00333	0.03
1035	9.16667	NA	5.98667	0
1036	19.7133	NA	3.17333	0
1037	40.77	NA	21.9867	0.206667
1038	120.027	NA	54.3333	0
1039	61.2467	NA	10.4667	1.83667
1040	102.62	NA	29.9833	26.4333
1041	66.02	NA	21.02	0
1042	291.21	NA	11.1133	0
1043	1.99667	NA	5.77333	0.173333
1044	18.28	NA	69.5267	0.0333333
1045	129.017	NA	0.23	0.05
1046	3.62333	NA	0.0166667	0.02
1047	7.79333	NA	0.806667	0
1048	7.47333	NA	92.2433	7.69
1049	3.16	NA	2.89333	1.47
1050	5.41333	NA	26.2133	36.59
1051	24.4067	NA	2.61667	0.333333
1052	56.2567	NA	4.46333	3.03
1053	5.89	NA	0.3	0.01
1054	4.67667	NA	10.1067	12.7967
1055	6.05667	NA	2.04333	0.0966667
1056	171.073	NA	9.00667	0.0466667
1057	13.2867	NA	69.7033	0.00333333
1058	1.60667	NA	6.68	0.143333
1059	187.933	NA	21.69	0.48
1060	0.23	NA	1.99333	0
1061	1.42333	NA	12.3567	0
1062	30.03	NA	2.75333	0.01
1063	23.8833	NA	6.27333	0.0233333
1064	46.8833	NA	19.9533	0
1065	418.67	NA	22.9633	0
1066	39.7133	NA	5.11333	0.08
1067	0.116667	NA	2.49333	0.07
1068	4.16667	NA	5.71667	3.38
1069	8.18667	NA	6.00333	0.02
1070	29.2033	NA	4.94	0.61
1071	24.5967	NA	0.0633333	0
1072	30.0333	NA	20.6233	0.0166667
1073	10.6667	NA	8.54667	12.9467
1074	5.24	NA	3.98667	4.99333
1075	14.3	NA	41.27	0
1076	0.41	NA	6.15333	0
1077	27.03	NA	8.19	0.01
1078	12.4467	NA	9.46667	2.48667
1079	42.2033	NA	5.50333	0.0133333
1080	137.043	NA	0.523333	0.143333
1081	51.2733	NA	17.77	0.01
1082	14.53	NA	3.04667	4.31333
1083	45.1233	NA	50.3167	2.94667
1084	25.9233	NA	2.22333	0
1085	7.09333	NA	0.313333	52.0667
1086	34.4733	NA	4.90667	0.23
1087	3.3	NA	2.31667	0.0166667
1088	5.35667	NA	2.29333	0.06
1089	9.85	NA	0.283333	0
1090	1.33333	NA	3.16333	1.84333
1091	3.10667	NA	1.02	0.543333
1092	13.4233	NA	0.62	32.1567
1093	27.0033	NA	3.74333	0
1094	2.66667	NA	0.303333	0
1095	13.2	NA	8.51667	0.436667
1096	4.81667	NA	6.46333	0
1097	25.64	NA	3.49333	0
1098	9.49667	NA	13.59	0.413333
1099	9.87333	NA	9.79	0.0766667
1100	38.5633	NA	0.03	0.0466667
1101	7.31	NA	0.02	0.00666667
1102	11.74	NA	7.83667	1.00667
1103	17.13	NA	4.30667	0
1104	182.393	NA	1.24667	0
1105	16.84	NA	25.1467	0.663333
1106	77.4567	NA	4.91	0.0266667
1107	29.0067	NA	5.98667	0.523333
1108	78.02	NA	23.06	0.146667
1109	40.3833	NA	1.08667	0.11
1110	93.5833	NA	3.82667	0
1111	0.34	NA	3.62333	0.0733333
1112	9.3	NA	4.93667	0
1113	48.35	NA	18.0167	2.79
1114	48.5267	NA	17.1033	0.0533333
1115	58.04	NA	0	0
1116	29.0933	NA	4.82	0.0166667
1117	9.73667	NA	0.106667	0.23
1118	26.0133	NA	2.19667	6.35667
1119	37.0967	NA	0.263333	50.7433
1120	19.16	NA	13.5733	1.94667
1121	21.6233	NA	0.423333	0.0533333
1122	21.8	NA	4.29333	0.0266667
1123	11.7267	NA	7.53	0
1124	215.18	NA	15.17	0.0166667
1125	2.77333	NA	6.16	0.0133333
1126	23.49	NA	11.7267	0.903333
1127	2.71	NA	11.3867	0
1128	65.7733	NA	0.733333	0.23
1129	121.043	NA	3.55333	0.293333
1130	12.1833	NA	0.673333	0.0133333
1131	13.88	NA	15.2567	7.86
1132	6.27	NA	36.53	1.24333
1133	6.05	NA	65.3067	0.26
1134	8.05333	NA	15.02	11.0367
1135	33.2733	NA	33.2667	0.0633333
1136	36.19	NA	37.7	0.536667
1137	69.1567	NA	183.383	21.66
1138	2.83333	NA	27.06	2.23
1139	13.8533	NA	13.6233	0.366667
1140	162.09	NA	4.93667	0.136667
1141	7.51667	NA	11.0333	0
1142	166.933	NA	7.81667	0
1143	4.27333	NA	72.9933	0
1144	7.83667	NA	8.13	0
1145	13.9567	NA	51.9233	0
1146	8.11	NA	3.8	0.01
1147	21.5267	NA	40.7833	0.466667
1148	6.48	NA	61.5967	3.18333
1149	3.05667	NA	2.02333	0.443333
1150	7.96333	NA	19.7733	1.32
1151	0.786667	NA	162.22	0.0133333
1152	19.1	NA	43.3067	0.03
1153	19.12	NA	0.99	1.93
1154	2.52333	NA	2.35	0.156667
1155	13.2633	NA	129.313	0.00666667
1156	5.68667	NA	22.9833	0
1157	104.697	NA	0.646667	0.13
1158	7.65333	NA	106.043	0.27
1159	10.7633	NA	85.96	3.11667
1160	2.78	NA	4.35667	0
1161	2.75667	NA	23.9767	0.533333
1162	12.0033	NA	0.37	0.13
1163	19.9667	NA	0	0.12
1164	14.3533	NA	6.89667	0.0766667
1165	48.2433	NA	9.17333	0.0166667
1166	9.50333	NA	2.15	0.00666667
1167	0.536667	NA	11.7733	0.04
1168	11.82	NA	71.2433	0
1169	45.0167	NA	64.87	0.0533333
1170	14.1	NA	27.7567	0.0466667
1171	13.3433	NA	15.1833	4.6
1172	56.33	NA	51.92	0.65
1173	9.77	NA	621.007	0
1174	0.636667	NA	79.84	0.0133333
1175	244.433	NA	0.0966667	16.1733
1176	13.92	NA	0.0633333	0.04
1177	46.8567	NA	44.7267	0
1178	6.07333	NA	2.76333	0.0233333
1179	13.0267	NA	0	0.47
1180	3.20333	NA	1.83	0.626667
1181	1.04667	NA	1.85	3.77
1182	2.76	NA	4.14667	0.93
1183	6.16	NA	1.26333	0.0133333
1184	0.583333	NA	9.03333	7.96667
1185	5.31667	NA	13.7433	0.576667
1186	51.19	NA	0.00666667	0.843333
1187	24.6667	NA	3.77667	0.01
1188	1.85	NA	22.7267	0.67
1189	10.7267	NA	21.02	0.406667
1190	42.3833	NA	68.5933	128.49
1191	23.09	NA	5.23333	3.07
1192	5.17333	NA	10.47	1.62
1193	43.3733	NA	16.0367	0.703333
1194	25.7567	NA	0.0566667	0
1195	19.36	NA	6.84667	0
1196	11.9767	NA	18.9767	0
1197	5.51	NA	18.2933	0.03
1198	20.5833	NA	11.6433	0.01
1199	4.99333	NA	14.5233	0
1200	20.8833	NA	23.1133	0.106667
1201	125.627	NA	22.26	0.193333
1202	2.97	NA	0	0.01
1203	21.0967	NA	0.00666667	0.0866667
1204	261.57	NA	0.236667	0.0566667
1205	16.7467	NA	29.22	0
1206	32.41	NA	3.07333	0.0366667
1207	51.2067	NA	50.5367	0.0266667
1208	5.87667	NA	0.0166667	0
1209	16.2467	NA	1.81	0
1210	14.0133	NA	39.98	0
1211	53.1833	NA	0.38	1.23333
1212	30.1367	NA	9.44	0.733333
1213	7.03	NA	11.21	30.2967
1214	14.08	NA	27.7767	22.9467
1215	13.5967	NA	25.7333	0.0466667
1216	26.26	NA	55.4267	0.17
1217	20.4833	NA	18.0167	0.0433333
1218	174.67	NA	2.03667	0.136667
1219	11.9133	NA	6.54	3.91
1220	13.1467	NA	1.41667	0.0266667
1221	7.57	NA	0.0966667	0.0333333
1222	10.0633	NA	12.1467	0.0233333
1223	20.6333	NA	10.5467	6.98667
1224	152.243	NA	5.26	2.06667
1225	0.35	NA	13.7067	0.00666667
1226	0.67	NA	9.54	0
1227	5.00333	NA	3.01667	0
1228	8.99333	NA	2.38	7.67333
1229	8.42667	NA	0.246667	0.343333
1230	23.6733	NA	1.53333	0.293333
1231	57.5067	NA	149.963	0.673333
1232	27.9533	NA	23.04	0
1233	11.66	NA	37.0233	0
1234	16.73	NA	12.2833	5.7
1235	11.3767	NA	30.18	11.3
1236	3.22667	NA	10.7567	0.37
1237	42.9767	NA	2.76333	0.00666667
1238	85.06	NA	18.5767	0
1239	54.59	NA	0.53	0.266667
1240	7.41667	NA	3.63	0.08
1241	13.3967	NA	6.97333	6.96
1242	18.3367	NA	2.45333	0
1243	934.373	NA	10.38	0
1244	71.93	NA	0.373333	2.04333
1245	53.6467	NA	0.13	13.5267
1246	18.1967	NA	0.16	3.34333
1247	27.48	NA	26.8867	0.07
1248	12.2367	NA	17.1567	0
1249	59.91	NA	25.2767	0.873333
1250	8.73667	NA	16.6133	0
1251	175.497	NA	11.96	0.66
1252	11.7633	NA	28.9767	0.0133333
1253	25.8033	NA	0.633333	0.206667
1254	10.1933	NA	0.593333	0
1255	152.533	NA	0.283333	15.4067
1256	47.2867	NA	0.266667	0.06
1257	28.2667	NA	46.8167	0
1258	21.7367	NA	0.43	0.01
1259	6.49667	NA	9.94667	0.366667
1260	23.1733	NA	4.20333	0
1261	41.09	NA	8.78667	19.47
1262	5.78667	NA	16.7233	0.25
1263	2.85667	NA	34.6033	0
1264	9.40667	NA	14.6167	0.03
1265	122.193	NA	9.72667	0.0266667
1266	13.5233	NA	4.87667	0.0366667
1267	29.2367	NA	11.7867	0.12
1268	77.7767	NA	10.7833	0.04
1269	1.9	NA	9.49	0.726667
1270	178.03	NA	18.06	0.426667
1271	34.5467	NA	7.51	0
1272	26.8533	NA	7.48667	0
1273	14.7967	NA	17.84	0.426667
1274	13.6067	NA	9.83	0.01
1275	18.3733	NA	7.68	0.06
1276	11.0433	NA	1.20667	18.28
1277	27.85	NA	2.82667	4.97333
1278	24.87	NA	4.17667	70.8733
1279	20.2633	NA	2.34333	0.44
1280	9.70667	NA	3.51667	0.15
1281	2.12	NA	19.84	9.61
1282	6.29	NA	7.94667	2.61667
1283	5.02333	NA	4.21333	1.91
1284	11.2367	NA	13.83	0.116667
1285	3.13333	NA	5.47333	0
1286	7.04667	NA	14.6867	0
1287	9.01667	NA	6.87333	24.8133
1288	65.0333	NA	50.73	10.0933
1289	5.24	NA	12.2367	0
1290	17.7867	NA	10.2033	2.72333
1291	5.47	NA	11.83	0.0133333
1292	365.507	NA	3.32	0
1293	138.39	NA	17.5567	0
1294	37.3667	NA	5.42667	0.04
1295	49.1	NA	10.6733	0
1296	52.0867	NA	3.81667	2.12
1297	50.0533	NA	5.2	0.0166667
1298	25.6267	NA	8.8	2.04
1299	108.28	NA	28.2033	0
1300	4.97667	NA	1.06	0.0266667
1301	9	NA	7.69333	0
1302	9.26	NA	0.0733333	0.0133333
1303	3.19667	NA	41.2633	0
1304	52.72	NA	18	26.9967
1305	10.3733	NA	0.803333	0
1306	5.85333	NA	0.0366667	0.0566667
1307	7.16	NA	32.3433	0
1308	32.15	NA	0.273333	0
1309	7.73	NA	1.79667	0.603333
1310	4.49	NA	0.703333	0.683333
1311	13.3267	NA	0.263333	1.28333
1312	9.95	NA	0.133333	0.01
1313	5.71333	NA	0.89	0.01
1314	6.81333	NA	0.00666667	0.06
1315	2.56	NA	15.0733	0.17
1316	8.04333	NA	43.2833	0.333333
1317	5.03	NA	64.78	100.18
1318	3.23333	NA	52.4267	0.0566667
1319	2.20667	NA	29.92	0.336667
1320	4.63	NA	0.81	0.0266667
1321	0.243333	NA	0	1.41667
1322	1.82667	NA	37.7	0
1323	8.17	NA	0.0433333	0
1324	5.38	NA	11.2533	1.31333
1325	13.7933	NA	2.86	8.18
1326	4.31667	NA	3.72333	7.58667
1327	2.77667	NA	7.78	0.283333
1328	2.42333	NA	1.66667	0
1329	4.82333	NA	32.8233	0.1
1330	1.69333	NA	30.12	0
1331	3.91667	NA	12.2067	0.543333
1332	4.64	NA	8.33333	0.11
1333	6.79	NA	14.3033	0
1334	5.78667	NA	17.5467	0.02
1335	4.98	NA	19.8133	0
1336	12.41	NA	29.8133	0
1337	5.15667	NA	39.1067	0
1338	8.81333	NA	9.07333	0.3
1339	13.75	NA	1.92333	0
1340	2.18	NA	14.9167	0.01
1341	7.04333	NA	15.7667	0.246667
1342	0.193333	NA	5.06	0
1343	6.78	NA	13.7333	0.12
1344	7.63667	NA	1.95667	5.26333
1345	3.40333	NA	5.94333	1.98333
1346	8.24667	NA	23.1167	0.443333
1347	36.0767	NA	12.9833	0.0266667
1348	2.07667	NA	8.14333	6.17
1349	4.68333	NA	0.29	0.0833333
1350	2.88	NA	13.7967	0
1351	8.33667	NA	31.3933	0
1352	NA	NA	38.7133	0.0433333
1353	NA	NA	45.15	0
1354	NA	NA	27.0233	3.79667
1355	NA	NA	37.1467	0.563333
1356	NA	NA	10.8267	0
1357	NA	NA	20.0233	0.436667
1358	NA	NA	6.22333	0.03
1359	NA	NA	0.95	0
1360	NA	NA	24.7333	0.0266667
1361	NA	NA	12.8533	0.0633333
1362	NA	NA	0.0133333	0.143333
1363	NA	NA	0.303333	6.01333
1364	NA	NA	1.37	0.216667
1365	NA	NA	0.113333	0
1366	NA	NA	2.26667	0
1367	NA	NA	0	0.27
1368	NA	NA	8.64667	0.133333
1369	NA	NA	13.1233	0.15
1370	NA	NA	0.876667	0.08
1371	NA	NA	4.39667	0.336667
1372	NA	NA	0.00666667	0.393333
1373	NA	NA	21.0333	0.01
1374	NA	NA	1.12	0
1375	NA	NA	3.11667	0
1376	NA	NA	17.78	6.51
1377	NA	NA	16.5767	0.0366667
1378	NA	NA	16.21	24.2267
1379	NA	NA	0.313333	21.1333
1380	NA	NA	63.6233	3.2
1381	NA	NA	3.45333	2.99333
1382	NA	NA	17.82	0
1383	NA	NA	21.8767	0
1384	NA	NA	54.7633	0
1385	NA	NA	27.0833	39.1133
1386	NA	NA	9.11667	0.03
1387	NA	NA	8.88	0.28
1388	NA	NA	7.61667	0.01
1389	NA	NA	0.0333333	0.0166667
1390	NA	NA	2.08	0
1391	NA	NA	19.8467	0.03
1392	NA	NA	20.8467	0.05
1393	NA	NA	148.46	3
1394	NA	NA	41.7433	0
1395	NA	NA	7.13667	0.0133333
1396	NA	NA	102.663	2.49667
1397	NA	NA	4.61667	12.0367
1398	NA	NA	5.10333	7.55333
1399	NA	NA	16.9267	0.06
1400	NA	NA	1.10333	0
1401	NA	NA	20.0767	0.0533333
1402	NA	NA	3.06333	0.0233333
1403	NA	NA	1.47333	0.23
1404	NA	NA	9.26667	0
1405	NA	NA	19.6833	0.0666667
1406	NA	NA	119.16	0
1407	NA	NA	0.05	0.22
1408	NA	NA	3.55	0.03
1409	NA	NA	0.06	0
1410	NA	NA	3.99667	0.0766667
1411	NA	NA	2.06333	0
1412	NA	NA	345.517	0
1413	NA	NA	8.13333	0
1414	NA	NA	37.2133	0
1415	NA	NA	31.7633	0.0933333
1416	NA	NA	0.99	0.00666667
1417	NA	NA	7.55	0.0166667
1418	NA	NA	12.9033	0.00333333
1419	NA	NA	32.44	0.173333
1420	NA	NA	12.0933	0.08
1421	NA	NA	17.3733	0.0333333
1422	NA	NA	6.35333	0.0433333
1423	NA	NA	12.3933	0.403333
1424	NA	NA	5.02667	0.0366667
1425	NA	NA	32.3667	0
1426	NA	NA	9.92667	0
1427	NA	NA	23.8567	0
1428	NA	NA	21.5933	0.0633333
1429	NA	NA	19.6867	0
1430	NA	NA	6.11667	0.0433333
1431	NA	NA	64.8433	0
1432	NA	NA	33.8567	0.27
1433	NA	NA	169.65	0.146667
1434	NA	NA	5.87333	5.44667
1435	NA	NA	0.683333	0
1436	NA	NA	2.15	0.03
1437	NA	NA	39.54	0
1438	NA	NA	8.47333	1.11667
1439	NA	NA	43.99	0.00333333
1440	NA	NA	13.7333	0.0333333
1441	NA	NA	1.88	0.91
1442	NA	NA	72.6833	0.0766667
1443	NA	NA	7.18667	0.0366667
1444	NA	NA	6.47667	0.0133333
1445	NA	NA	19.1067	0.69
1446	NA	NA	9.94667	0.04
1447	NA	NA	70.09	4.07333
1448	NA	NA	4.83667	0
1449	NA	NA	44.17	0.00333333
1450	NA	NA	6.37	2.32667
1451	NA	NA	290.297	0
1452	NA	NA	2.20333	0.0566667
1453	NA	NA	2.27	0.00666667
1454	NA	NA	5.94	0
1455	NA	NA	18.09	0.1
1456	NA	NA	3.16333	0.03
1457	NA	NA	5.65	0
1458	NA	NA	8.32333	0.0433333
1459	NA	NA	43.1667	1.31333
1460	NA	NA	26.5033	0.01
1461	NA	NA	29.97	0
1462	NA	NA	15.0333	0.01
1463	NA	NA	50.6767	0.2
1464	NA	NA	0.08	11.21
1465	NA	NA	3.28667	0.163333
1466	NA	NA	5.40333	4.60333
1467	NA	NA	0.01	0.0133333
1468	NA	NA	36.7233	0.35
1469	NA	NA	68.6033	0.01
1470	NA	NA	31.51	1.86333
1471	NA	NA	48.3867	0
1472	NA	NA	27.6067	0.0233333
1473	NA	NA	2.16	0.0133333
1474	NA	NA	17.49	0.0166667
1475	NA	NA	6.22	1.80667
1476	NA	NA	6.38	0
1477	NA	NA	7.33333	4.71333
1478	NA	NA	7.33	0.00666667
1479	NA	NA	5.59667	6.55333
1480	NA	NA	11.1833	0
1481	NA	NA	8.74667	0
1482	NA	NA	0	7.03333
1483	NA	NA	2.31667	6.91667
1484	NA	NA	10.7367	0.166667
1485	NA	NA	31.6033	6.87667
1486	NA	NA	141.687	0.0933333
1487	NA	NA	183.94	0
1488	NA	NA	682.303	0.356667
1489	NA	NA	19.61	0
1490	NA	NA	51.4967	0
1491	NA	NA	70.0333	0.0333333
1492	NA	NA	22.47	0
1493	NA	NA	20.34	0.626667
1494	NA	NA	14.3067	0.01
1495	NA	NA	35.4	0
1496	NA	NA	15.4267	0
1497	NA	NA	20.55	10.3433
1498	NA	NA	11.78	0
1499	NA	NA	29.0467	0.283333
1500	NA	NA	2.18333	2.97
1501	NA	NA	97.0067	3.77333
1502	NA	NA	57.6967	0.02
1503	NA	NA	86.5267	7.90333
1504	NA	NA	8.93333	0
1505	NA	NA	32.93	0.01
1506	NA	NA	37.7967	0
1507	NA	NA	44.2133	0.0133333
1508	NA	NA	32.75	0.03
1509	NA	NA	41.3833	0.03
1510	NA	NA	76.6433	0.0466667
1511	NA	NA	6.02333	0
1512	NA	NA	11.8067	0.216667
1513	NA	NA	25.1833	0
1514	NA	NA	6.21667	0.123333
1515	NA	NA	19.1233	1.31333
1516	NA	NA	19.81	0.643333
1517	NA	NA	73.6167	0.563333
1518	NA	NA	1.18667	0.0133333
1519	NA	NA	0.58	0.00666667
1520	NA	NA	2.10667	0.00666667
1521	NA	NA	69.07	25.4367
1522	NA	NA	4.94333	0.0133333
1523	NA	NA	20.76	0.656667
1524	NA	NA	52.5267	0.00666667
1525	NA	NA	3.85	0
1526	NA	NA	7.33667	0
1527	NA	NA	238.64	2.89
1528	NA	NA	54.0767	0
1529	NA	NA	162.54	0.176667
1530	NA	NA	142.02	7
1531	NA	NA	174.863	15.68
1532	NA	NA	159.113	6.22
1533	NA	NA	395.59	34.4267
1534	NA	NA	210.433	1.85667
1535	NA	NA	0.0166667	0.47
1536	NA	NA	37.2733	71.95
1537	NA	NA	0.986667	0.593333
1538	NA	NA	0.0233333	16.2733
1539	NA	NA	35.79	0.106667
1540	NA	NA	0.0366667	1.19667
1541	NA	NA	0.61	0.03
1542	NA	NA	10.2333	0
1543	NA	NA	17.7467	0.01
1544	NA	NA	97.1333	3.67333
1545	NA	NA	31.2533	9.88
1546	NA	NA	6.64333	5.94667
1547	NA	NA	3.84333	1.61
1548	NA	NA	5.87333	1.93
1549	NA	NA	26.0267	0
1550	NA	NA	3.40333	2.61
1551	NA	NA	7.85	0.0433333
1552	NA	NA	7.91	17.6767
1553	NA	NA	25.9733	0.136667
1554	NA	NA	4.70667	0.12
1555	NA	NA	13.0433	0.126667
1556	NA	NA	16.01	0.876667
1557	NA	NA	0.01	2.90333
1558	NA	NA	2.87667	0
1559	NA	NA	9.60333	0.0733333
1560	NA	NA	0.07	0.0333333
1561	NA	NA	6.98	0
1562	NA	NA	9.5	0.0133333
1563	NA	NA	8.81333	2.34667
1564	NA	NA	6.75	0.223333
1565	NA	NA	0.71	0.543333
1566	NA	NA	3.24	1.22667
1567	NA	NA	19.7667	0
1568	NA	NA	8.50667	0.03
1569	NA	NA	7.76	0
1570	NA	NA	32.54	0.223333
1571	NA	NA	15.08	0.0633333
1572	NA	NA	0.116667	0.0366667
1573	NA	NA	5.87333	0.0866667
1574	NA	NA	5.75667	0
1575	NA	NA	3.79333	0.0133333
1576	NA	NA	34.17	0.0933333
1577	NA	NA	26.7633	0.04
1578	NA	NA	2.60667	1.27667
1579	NA	NA	9.71667	0
1580	NA	NA	4.71667	0.0333333
1581	NA	NA	11.9967	0.106667
1582	NA	NA	5.19333	0.496667
1583	NA	NA	0.0766667	0.01
1584	NA	NA	10.0133	0
1585	NA	NA	4.67333	0.123333
1586	NA	NA	205.467	0
1587	NA	NA	41.7867	2.67
1588	NA	NA	53.0767	0.01
1589	NA	NA	144.657	0
1590	NA	NA	4.7	0
1591	NA	NA	11.54	6.72667
1592	NA	NA	149	0
1593	NA	NA	32.3267	0.173333
1594	NA	NA	9.37	0
1595	NA	NA	15.5967	0.37
1596	NA	NA	16.6333	0.493333
1597	NA	NA	66.11	0
1598	NA	NA	5.47	0.04
1599	NA	NA	9.26667	0.01
1600	NA	NA	0.656667	1.22333
1601	NA	NA	99.75	0.363333
1602	NA	NA	32.41	0.0166667
1603	NA	NA	0	0
1604	NA	NA	14.13	0.163333
1605	NA	NA	14.15	1.39667
1606	NA	NA	14.23	0
1607	NA	NA	0.0866667	0.12
1608	NA	NA	3.40333	37.3433
1609	NA	NA	17.2733	0.196667
1610	NA	NA	13.32	32.34
1611	NA	NA	3.41	8.78
1612	NA	NA	2.08333	0
1613	NA	NA	10.8833	1.27
1614	NA	NA	0.106667	0
1615	NA	NA	15.3433	0.196667
1616	NA	NA	29.28	0.113333
1617	NA	NA	35.7667	0.41
1618	NA	NA	2.69333	0
1619	NA	NA	3.82333	0.0966667
1620	NA	NA	6.26333	1.15333
1621	NA	NA	140.46	0
1622	NA	NA	50.27	0.34
1623	NA	NA	100.567	0.403333
1624	NA	NA	34.3367	0.373333
1625	NA	NA	4.20667	0.233333
1626	NA	NA	11.0067	0.0733333
1627	NA	NA	430.48	0
1628	NA	NA	39.2333	0.0766667
1629	NA	NA	96.4167	8.26333
1630	NA	NA	12.81	23.2133
1631	NA	NA	0.0633333	0.36
1632	NA	NA	62.4933	0.12
1633	NA	NA	27.6967	0
1634	NA	NA	14.38	0.02
1635	NA	NA	19.06	7.58
1636	NA	NA	14.74	0
1637	NA	NA	17.2033	0
1638	NA	NA	27.38	0.236667
1639	NA	NA	11.1067	0.02
1640	NA	NA	4.44333	0
1641	NA	NA	138.53	0
1642	NA	NA	12.6433	0.06
1643	NA	NA	14.9733	0
1644	NA	NA	12.7567	0
1645	NA	NA	2.72333	0
1646	NA	NA	3.33	0
1647	NA	NA	34.0333	0
1648	NA	NA	17.32	0
1649	NA	NA	1035.16	0
1650	NA	NA	9.93667	0.0266667
1651	NA	NA	7.18667	30.9533
1652	NA	NA	6.69333	3.50333
1653	NA	NA	15.39	0
1654	NA	NA	1.83667	0.01
1655	NA	NA	2.57	0
1656	NA	NA	8.35333	0.236667
1657	NA	NA	10.97	0
1658	NA	NA	37.5967	20.6067
1659	NA	NA	7.52333	0
1660	NA	NA	33.8333	1.25667
1661	NA	NA	15.14	0
1662	NA	NA	1.16333	0
1663	NA	NA	40.1533	0
1664	NA	NA	32.1267	0
1665	NA	NA	49.2733	0.0766667
1666	NA	NA	25.6567	7.87
1667	NA	NA	0.423333	0.503333
1668	NA	NA	12.64	0.0133333
1669	NA	NA	42.22	0
1670	NA	NA	1.59333	0.01
1671	NA	NA	4.86333	0.0766667
1672	NA	NA	0.353333	0.01
1673	NA	NA	5.25333	0
1674	NA	NA	8.18	0.0833333
1675	NA	NA	34.33	1.31333
1676	NA	NA	14.72	18.1867
1677	NA	NA	2.88667	9.6
1678	NA	NA	0.01	0.1
1679	NA	NA	3.91333	53.9467
1680	NA	NA	0.113333	0.156667
1681	NA	NA	174.907	0.333333
1682	NA	NA	11.84	0.02
1683	NA	NA	0.28	0
1684	NA	NA	9.35667	0.0166667
1685	NA	NA	0.303333	0.00666667
1686	NA	NA	14.8567	0.03
1687	NA	NA	1.14	0
1688	NA	NA	20.6267	0.01
1689	NA	NA	2.10667	0.113333
1690	NA	NA	16.21	10.35
1691	NA	NA	0.04	7.41
1692	NA	NA	24.13	0.0133333
1693	NA	NA	56.57	84.51
1694	NA	NA	4.89333	93.2167
1695	NA	NA	114.113	3.21667
1696	NA	NA	0.206667	0.01
1697	NA	NA	17.7533	22.0167
1698	NA	NA	0.546667	28.5167
1699	NA	NA	39.0933	0.33
1700	NA	NA	7.52667	180.64
1701	NA	NA	4.49	0.92
1702	NA	NA	6.58667	0.02
1703	NA	NA	14.84	6.10667
1704	NA	NA	3.38333	0
1705	NA	NA	9.87667	3.15333
1706	NA	NA	24.97	0
1707	NA	NA	18.0467	0
1708	NA	NA	16.07	0.01
1709	NA	NA	22.75	0
1710	NA	NA	0.0633333	0
1711	NA	NA	1.82333	1.47667
1712	NA	NA	0.103333	0
1713	NA	NA	16.1267	0
1714	NA	NA	8.38333	0.0966667
1715	NA	NA	5.37667	0.0933333
1716	NA	NA	4.09333	0
1717	NA	NA	8.19	0
1718	NA	NA	0.00666667	0.01
1719	NA	NA	50.72	0.83
1720	NA	NA	26.06	0.603333
1721	NA	NA	38.59	0.01
1722	NA	NA	23.1033	0.0133333
1723	NA	NA	13.72	0.01
1724	NA	NA	38.5	0.146667
1725	NA	NA	11.7467	1.45667
1726	NA	NA	18.64	0
1727	NA	NA	1.8	17.1167
1728	NA	NA	21.53	0.0366667
1729	NA	NA	14.19	0
1730	NA	NA	10.42	0.0233333
1731	NA	NA	20.8033	0
1732	NA	NA	3.25	0
1733	NA	NA	13.9	0
1734	NA	NA	4.76	0.186667
1735	NA	NA	3.70333	0.28
1736	NA	NA	8.09	0.0166667
1737	NA	NA	8.79333	0.21
1738	NA	NA	36.2067	0
1739	NA	NA	28.3467	0
1740	NA	NA	7.52	0.05
1741	NA	NA	7.31	0
1742	NA	NA	0.586667	0.01
1743	NA	NA	90.0633	542.13
1744	NA	NA	33.06	0
1745	NA	NA	20.5833	0.0466667
1746	NA	NA	9.88	0
1747	NA	NA	7.31333	0.1
1748	NA	NA	56.25	0
1749	NA	NA	4.08667	0
1750	NA	NA	155.41	0.523333
1751	NA	NA	15.68	0
1752	NA	NA	18.5267	2.15667
1753	NA	NA	28.0367	0.143333
1754	NA	NA	1.7	0.403333
1755	NA	NA	18.63	0.0733333
1756	NA	NA	8.09333	0.0166667
1757	NA	NA	10.92	97.8
1758	NA	NA	9.47667	0
1759	NA	NA	15.76	0
1760	NA	NA	7.08333	0
1761	NA	NA	31.0667	1.38333
1762	NA	NA	22.3833	0.00333333
1763	NA	NA	43.67	0.01
1764	NA	NA	3.35667	133.727
1765	NA	NA	9.73	13.7567
1766	NA	NA	1.33	3.89667
1767	NA	NA	19.6133	0.36
1768	NA	NA	85.93	0.89
1769	NA	NA	83.89	11.79
1770	NA	NA	6.30667	11.37
1771	NA	NA	1.77667	45.4033
1772	NA	NA	4.4	0.0933333
1773	NA	NA	8.61667	0.09
1774	NA	NA	3.58333	46.3133
1775	NA	NA	6.38	17.63
1776	NA	NA	34.3667	14.2633
1777	NA	NA	6.26	3.93333
1778	NA	NA	3.86333	0.76
1779	NA	NA	0.996667	0.00333333
1780	NA	NA	35.4267	5.20667
1781	NA	NA	20.41	0.3
1782	NA	NA	8.96667	0.11
1783	NA	NA	0.876667	0.02
1784	NA	NA	1.73667	0.0166667
1785	NA	NA	11.6	0.0533333
1786	NA	NA	24.31	0
1787	NA	NA	26.4433	0.0833333
1788	NA	NA	0.193333	0
1789	NA	NA	24.1633	0.283333
1790	NA	NA	2.51333	0.12
1791	NA	NA	11.9067	0.0633333
1792	NA	NA	15.3933	0.0233333
1793	NA	NA	27.31	0
1794	NA	NA	4.06333	1.5
1795	NA	NA	2.77333	0
1796	NA	NA	11.6	0.0533333
1797	NA	NA	22.41	0.0166667
1798	NA	NA	7.91333	0.0133333
1799	NA	NA	4.93667	0.03
1800	NA	NA	0.0266667	0.153333
1801	NA	NA	4.89	5.64
1802	NA	NA	3.00667	5.44333
1803	NA	NA	7.64333	0.123333
1804	NA	NA	24.0633	31.6
1805	NA	NA	14.73	8.89333
1806	NA	NA	26.7433	0.03
1807	NA	NA	1.88667	1.33333
1808	NA	NA	20.29	0.413333
1809	NA	NA	6.18	1.30667
1810	NA	NA	2.28333	0.0233333
1811	NA	NA	1.88667	3.56333
1812	NA	NA	73.4633	1.12333
1813	NA	NA	12.06	0.28
1814	NA	NA	4.87	0
1815	NA	NA	0.633333	0.686667
1816	NA	NA	46.77	0
1817	NA	NA	6.32333	1.69
1818	NA	NA	0.28	0
1819	NA	NA	61.7333	0
1820	NA	NA	17.9367	8.61667
1821	NA	NA	10.7667	0.813333
1822	NA	NA	8.16333	3.85
1823	NA	NA	5.23667	0
1824	NA	NA	18.9433	0
1825	NA	NA	3.78333	0
1826	NA	NA	14.05	0
1827	NA	NA	40.2	0
1828	NA	NA	11.7433	0
1829	NA	NA	57.85	0
1830	NA	NA	10.1933	5.03333
1831	NA	NA	6.22	0.0133333
1832	NA	NA	15.1933	0
1833	NA	NA	2.64	1.25
1834	NA	NA	13.2133	0
1835	NA	NA	4.17	0.0333333
1836	NA	NA	0.0133333	0.0533333
1837	NA	NA	0.786667	0
1838	NA	NA	3.68333	0
1839	NA	NA	16.03	0.0133333
1840	NA	NA	5.67	0
1841	NA	NA	6.92667	0
1842	NA	NA	9.97	0.0566667
1843	NA	NA	1.02	20.2033
1844	NA	NA	3.03667	0.273333
1845	NA	NA	1.9	0
1846	NA	NA	22.93	0.123333
1847	NA	NA	1.47333	0.00333333
1848	NA	NA	411.473	0
1849	NA	NA	0	0.293333
1850	NA	NA	30.2967	0.00666667
1851	NA	NA	17.7967	0.816667
1852	NA	NA	1.32333	0.333333
1853	NA	NA	0.0766667	0.05
1854	NA	NA	1.55667	0
1855	NA	NA	0.66	0.0733333
1856	NA	NA	6.07	0.02
1857	NA	NA	3.00333	0
1858	NA	NA	29.46	0.01
1859	NA	NA	30.1433	0
1860	NA	NA	0.31	0.0633333
1861	NA	NA	0.173333	0.06
1862	NA	NA	0.08	0.00333333
1863	NA	NA	0.14	0
1864	NA	NA	0.01	1.12667
1865	NA	NA	9.75	3.25
1866	NA	NA	0.153333	40.7233
1867	NA	NA	8.16333	1.69
1868	NA	NA	0.133333	2.01333
1869	NA	NA	5.71	10.4
1870	NA	NA	1.94	5.24333
1871	NA	NA	0.256667	0
1872	NA	NA	6.59	0
1873	NA	NA	3.06	10.4767
1874	NA	NA	0.0633333	4.94
1875	NA	NA	6.25333	0.276667
1876	NA	NA	1.21667	0.563333
1877	NA	NA	9.76	2.04333
1878	NA	NA	0.0166667	0.816667
1879	NA	NA	1.31	0.33
1880	NA	NA	0.04	7.02333
1881	NA	NA	0.173333	12.7367
1882	NA	NA	119.473	20.3633
1883	NA	NA	48.4167	0.03
1884	NA	NA	27.1767	15.5667
1885	NA	NA	6.48667	0.533333
1886	NA	NA	19.8967	0.126667
1887	NA	NA	55.1633	83.0433
1888	NA	NA	2.29333	0.0366667
1889	NA	NA	49.3267	0.0533333
1890	NA	NA	8.49667	0
1891	NA	NA	22.26	1.38667
1892	NA	NA	22.02	0.766667
1893	NA	NA	6.36	0.0533333
1894	NA	NA	21.85	10.1533
1895	NA	NA	14.87	0.0233333
1896	NA	NA	11.3367	0
1897	NA	NA	3.13333	0
1898	NA	NA	13.2833	0
1899	NA	NA	2.58333	2.00333
1900	NA	NA	1.24667	0
1901	NA	NA	18.4133	2.92667
1902	NA	NA	17.1	0.06
1903	NA	NA	5.97	1.07333
1904	NA	NA	92.5233	0
1905	NA	NA	27.0867	0
1906	NA	NA	4.28667	0.01
1907	NA	NA	7.38667	0.44
1908	NA	NA	4.40667	0.13
1909	NA	NA	14.0967	3.91667
1910	NA	NA	9.43333	0.0133333
1911	NA	NA	4.56667	21.55
1912	NA	NA	4.37	0
1913	NA	NA	22.13	0.0166667
1914	NA	NA	12.9767	1.04
1915	NA	NA	0.376667	0.0933333
1916	NA	NA	22.1633	0
1917	NA	NA	3.25667	0.116667
1918	NA	NA	1.16333	0
1919	NA	NA	20.93	0
1920	NA	NA	17.01	3.62667
1921	NA	NA	35.89	0.176667
1922	NA	NA	0	0.163333
1923	NA	NA	15.1867	0
1924	NA	NA	11.8733	0.103333
1925	NA	NA	3.27	0
1926	NA	NA	13.68	0.02
1927	NA	NA	3.35	0.02
1928	NA	NA	3.82667	0.05
1929	NA	NA	5.55667	0.186667
1930	NA	NA	1.19333	0.316667
1931	NA	NA	11.71	0.103333
1932	NA	NA	10.1567	0.0366667
1933	NA	NA	16.36	0
1934	NA	NA	5.28	0.02
1935	NA	NA	3.44333	14.1
1936	NA	NA	3.29	0.31
1937	NA	NA	9	0.11
1938	NA	NA	1.19	0
1939	NA	NA	17.8467	11.52
1940	NA	NA	1.51333	5.66667
1941	NA	NA	0.476667	14.6
1942	NA	NA	7.43333	0.0166667
1943	NA	NA	40.0033	0.01
1944	NA	NA	26.6833	0
1945	NA	NA	16.5333	0.0733333
1946	NA	NA	14.2567	0.04
1947	NA	NA	19.7033	0.0966667
1948	NA	NA	4.48	0.2
1949	NA	NA	10.4133	0
1950	NA	NA	34.8933	0
1951	NA	NA	28.7967	4.39333
1952	NA	NA	35.3333	0.02
1953	NA	NA	57.2067	8.60667
1954	NA	NA	19.8	1.87333
1955	NA	NA	121.383	0.00333333
1956	NA	NA	0.0366667	0
1957	NA	NA	0	11.9767
1958	NA	NA	13.09	20.9233
1959	NA	NA	24.9967	0
1960	NA	NA	38.64	17.5433
1961	NA	NA	13.9	43.4733
1962	NA	NA	63.41	0.36
1963	NA	NA	135.757	0.0133333
1964	NA	NA	7.49667	0.05
1965	NA	NA	20.9967	14.2767
1966	NA	NA	8.26333	0
1967	NA	NA	4.53333	28.3067
1968	NA	NA	4.38	0.136667
1969	NA	NA	2.85667	0
1970	NA	NA	0.496667	0
1971	NA	NA	30.5567	0.03
1972	NA	NA	4.48667	0.916667
1973	NA	NA	2.51	0.0133333
1974	NA	NA	12.73	0
1975	NA	NA	11.7267	0
1976	NA	NA	0	0.0733333
1977	NA	NA	33.6933	0.0233333
1978	NA	NA	3.91333	0.456667
1979	NA	NA	4.60667	0
1980	NA	NA	0	0.0833333
1981	NA	NA	3.98333	0.00666667
1982	NA	NA	36.4633	0.00666667
1983	NA	NA	33.66	0
1984	NA	NA	21.66	0.0133333
1985	NA	NA	30.41	1.95333
1986	NA	NA	3.5	0.346667
1987	NA	NA	37.07	0
1988	NA	NA	9.06667	0
1989	NA	NA	5.68	0.0333333
1990	NA	NA	15.16	0.24
1991	NA	NA	86.37	0.263333
1992	NA	NA	1.80667	3.65333
1993	NA	NA	29.1567	2.71
1994	NA	NA	9.05667	10.95
1995	NA	NA	48.1933	0
1996	NA	NA	2.76	0.116667
1997	NA	NA	12.95	0.03
[truncated: 14,207 more rows]

## Sheet: Figure 3A
Figure	Source file	Notes
Figure 3A	Uncropped raw images in TIF format	From left to right: TOTO3 Nuclear staining (1:2000, ThermoFisher) , anti-G4 BG4 (1:100, stock 0.25 mg/ml, MABE917, Merck), Merge. From top to bottom: Non treated control, entinostat (EPS002, Sigma-Aldrich) 2 – 4 µM, actinomycin-D (A1410, Sigma-Aldrich) 0.5 – 1 μM. Experiment eprformed the 15th February 2021.

[truncated: 49 more sheets: Figure 3B, Figure 4A, Figure 4B, Figure 4C, Figure 4D, Figure 4E, Figure 5A, Figure 5B, Figure 5C, Figure 5D, Supplementary Figure 1A, Supplementary Figure 1B, Supplementary Figure 1C, Supplementary FIgure 1D, Supplementary Figure 1E, Supplementary Figure 1F, Supplementary Figure 2A, Supplementary Figure 2B, Supplementary Figure 2C, Supplementary Figure 2D …]
